# Supplementary material for: Heterogeneous Network Edge Prediction: A Data Integration Approach to Prioritize Disease-Associated Genes
Source: PLoS Comput Biol. 2015 Jul 9;11(7):e1004259. doi: 10.1371/journal.pcbi.1004259 (PMC4497619; doi:10.1371/journal.pcbi.1004259)
Supplement: S1 Data — Predicted probabilities of association between all genes (rows) and diseases (columns). (GZ) [file pcbi.1004259.s013.gz › Data_S1.txt]

gene_symbol	age related macular degeneration	Alzheimer's disease	ankylosing spondylitis	asthma	atopic dermatitis	bipolar disorder	breast carcinoma	celiac disease	chronic lymphocytic leukemia	coronary artery disease	Crohn's disease	Graves' disease	lung carcinoma	metabolic syndrome X	migraine	multiple sclerosis	obesity	Parkinson's disease	primary biliary cirrhosis	prostate carcinoma	psoriasis	refractive error	rheumatoid arthritis	schizophrenia	systemic lupus erythematosus	type 1 diabetes mellitus	type 2 diabetes mellitus	ulcerative colitis	vitiligo
A1BG	0.000902865316849012	0.000843094981697786	0.000865232781366083	0.000831379132325189	0.000911703492360143	0.000808922207291462	0.000959152333696821	0.000863317239021426	0.000883366400989101	0.000860652442140361	0.00101527849738045	0.000834690712259122	0.000836175784541967	0.000890262249489595	0.000910202482110256	0.000942966382621634	0.000885761201398873	0.00108242243839361	0.000877403291771053	0.000955266902171645	0.000836837597339859	0.000867033176122321	0.000913629510226676	0.000900995771178386	0.00088691653115335	0.000925299177993949	0.000918381930484204	0.000894170209705782	0.000883307183575619
A1CF	0.000957085997890059	0.000931608757521376	0.000846946668196247	0.000896742727312265	0.000885461144158393	0.000880761040241341	0.00118376663378837	0.000937125303326467	0.0010001122696522	0.00103019822337742	0.00115055855886886	0.000884716707004226	0.000961631136752842	0.00108022768862733	0.000942302096046314	0.00107627566455975	0.000966189226666171	0.000871368013059514	0.000955566329246775	0.00103882600872266	0.000926214620214113	0.000865329148260458	0.000976980091510641	0.000976109228605849	0.000937952065921	0.00100576569571365	0.00116644271736648	0.000945200666696613	0.000906560576575734
A2M	0.00716229377507713	0.00475617719209878	0.000925588565825089	0.00157597444766841	0.000989046092369677	0.00103671094471465	0.00158689377120903	0.00134372786874965	0.00117138565472349	0.00183508191591395	0.00189821194972904	0.000995970063796329	0.00106553282864211	0.00414532223065543	0.00119258858845532	0.00193877603957381	0.00132279235704676	0.00123314185518775	0.00151812467282738	0.00151269222453431	0.0010369652131246	0.00121422139611868	0.00146595414825774	0.00101019079707711	0.00117525716861441	0.00171654327601532	0.00161889617090539	0.00156807781245826	0.00116399948620457
A2ML1	0.00087071591263824	0.00080497674369306	0.000802454598222463	0.000818870936529353	0.000817446253969496	0.000813809845845692	0.000894062030507017	0.000826840685629115	0.000803535182325939	0.000833323800682473	0.000899277629911942	0.000813889466320354	0.000809758739360245	0.000814860580048111	0.000864588330253301	0.000940322847255504	0.000848310645984335	0.000800808014616117	0.000841575439845457	0.000862846861110015	0.000806271629965752	0.000887961436457772	0.000886648491905065	0.000804902244186698	0.000828291799604297	0.000897647251186777	0.000871219140787493	0.00087983117943722	0.000835958690944058
A3GALT2	0.000809017389061912	0.000800808014616117	0.000798090095416326	0.000807643343607226	0.000799447900912069	0.000799447900912069	0.000844138058749513	0.000817310851955512	0.000803535182325939	0.000824286925375304	0.000879286201745808	0.000800808014616117	0.000798090095416326	0.000807643343607226	0.000802170440446017	0.000854242036159078	0.00082288696730335	0.000800808014616117	0.00081177249124753	0.000831322492817892	0.000806271629965752	0.000813153555913513	0.000825689263194532	0.000804902244186698	0.000814536968262831	0.000829910595555612	0.000852791246142837	0.000839844419360264	0.00081177249124753
A4GALT	0.000873056543755953	0.00104737828748009	0.00084906406381461	0.00086671516498413	0.000822190873537667	0.000845081908311465	0.0010284371740473	0.000889907213212966	0.000919620389949514	0.000979019333661934	0.00168009042746093	0.000894051804473746	0.000830270765436843	0.000942730682264411	0.000875290505370053	0.00114815735806933	0.000956897472020342	0.00088428491637193	0.000947365392947219	0.00109044048032772	0.00093018123956127	0.00100890268349493	0.00102194534975582	0.000874254658670215	0.000916927817283771	0.000976762000262294	0.00103083068403875	0.000939478374472116	0.000856982385302546
A4GNT	0.00103842221241494	0.000936482589830499	0.000843233736881814	0.000916224871549705	0.000855848927040651	0.000838230587771161	0.00101139293907426	0.000948158557847402	0.000874612645213764	0.00107071187168449	0.00119693111139176	0.000863435866851702	0.000908447526961064	0.00121769778489417	0.000943793701982885	0.00112653532262132	0.000985725657646086	0.000894748494761649	0.000934558340944844	0.00101569441507897	0.00087314075497566	0.000991959947000102	0.000934920187240113	0.000908836651557994	0.00094660526479935	0.000936223493644568	0.00110650010249908	0.000987067152030328	0.000901382065705301
AAAS	0.000908487614210063	0.00094867984026266	0.000919506269220286	0.000973023422570522	0.000885510032038824	0.00099686975345535	0.00116075517904366	0.00104503739706148	0.00112972574273762	0.00104745318488274	0.00145198606627173	0.000881405572781563	0.000957813114355966	0.00135837522522095	0.000969755899079406	0.00123795276504346	0.00104059191357118	0.000938032641968945	0.00108529409024527	0.00102418499121271	0.00148796618869853	0.000925360776247774	0.00158917292067171	0.000906812139855038	0.000996008067238126	0.00109352176430045	0.00129738964440748	0.00110982003909512	0.00109857044474593
AACS	0.000904716609132615	0.000911051908120007	0.000855364952903444	0.000875431870170783	0.000873324763461882	0.000835236966677517	0.00100660212964509	0.000911027315671061	0.000888196684848676	0.00112186710674684	0.00104811148463539	0.000833493395852067	0.000859150544480101	0.000925148589557124	0.000910662893014266	0.00102121563671108	0.000920143804730179	0.000899986677258607	0.000899570275077167	0.000925342987880892	0.000863934287827577	0.000880856334030883	0.000939486721924752	0.000892686563037539	0.000948617782205493	0.000935249689932128	0.00107013161445831	0.000911697269458612	0.000896213871856113
AADAC	0.00125283664092026	0.000908044403269763	0.00091976342958154	0.00100556239899452	0.000847648143536556	0.00106033025245337	0.00120215899801308	0.000962497004125801	0.00094948306761796	0.00117721567917378	0.00120504622490444	0.000932016616396786	0.000851200822012858	0.00124285607986809	0.00100066695561714	0.00106534676636623	0.00107459100044325	0.00089308760413468	0.000912739697685974	0.00110025054316988	0.000968473992175761	0.00119627312459732	0.00109797055380555	0.000852551470948398	0.000980199311761092	0.000970234726736387	0.00128120899831165	0.0011299910074922	0.00100234104029722
AADACL2	0.000832798579701738	0.000843732702977367	0.000798090095416326	0.000817091126236116	0.00082058936560465	0.000804646837675025	0.00089962947066852	0.000841570145965056	0.000833244475373274	0.000851768928892163	0.000951904320615009	0.000800808014616117	0.000798090095416326	0.000828823468711845	0.000833611990363379	0.000871471290045557	0.000842952275514201	0.000809302042003829	0.000817839025345142	0.000881953314589627	0.000849612561593069	0.000832197236671169	0.000855490170424775	0.000832686054713382	0.000839774516857514	0.000835517160931108	0.000864186186330873	0.000864666590238901	0.000866553725768708
AADACL3	0.000809017389061912	0.000800808014616117	0.000804646156597908	0.000807643343607226	0.000799447900912069	0.000799447900912069	0.000849237707970293	0.00082831126649788	0.000803535182325939	0.000828703469101765	0.000883732376925014	0.000800808014616117	0.000798090095416326	0.000807643343607226	0.00081791639043099	0.000854242036159078	0.00082288696730335	0.000800808014616117	0.00081177249124753	0.000831322492817892	0.000806271629965752	0.000813153555913513	0.000831452852617907	0.000804902244186698	0.000814536968262831	0.000829910595555612	0.000852791246142837	0.00084506753115294	0.000818440856979392
AADACL4	0.000809017389061912	0.000800808014616117	0.000804646156597908	0.000858948247081222	0.000799447900912069	0.000799447900912069	0.000862321032857401	0.00082831126649788	0.000803535182325939	0.000828703469101765	0.000894886729359312	0.000800808014616117	0.000798090095416326	0.000856437157657992	0.000858593261343041	0.000866373079867379	0.000860475910682749	0.000800808014616117	0.00081177249124753	0.000831322492817892	0.000806271629965752	0.000813153555913513	0.000831452852617907	0.000858380541749451	0.000814536968262831	0.000852091170198718	0.000852791246142837	0.00084506753115294	0.000849244413351262
AADAT	0.000895017494550359	0.000872655319321758	0.000823365522392358	0.000850248684474535	0.000854103345738468	0.000843389735819987	0.000970621663791912	0.000882297995079207	0.00087882947582599	0.0011096832832363	0.00103542372153956	0.000843171821217424	0.000846136225561213	0.000891653781175241	0.000899533489114118	0.000986413991484628	0.000912063446254315	0.000942328593382399	0.000862580647696729	0.000916135094469262	0.000923444526928677	0.000943874302328779	0.000965935457997341	0.00094645676066478	0.000877687931705553	0.000938040416984019	0.00101306584389306	0.000940213259996156	0.000891312040020425
AAED1	0.000889264547440269	0.000930423578947923	0.000868208605601089	0.00085977493254976	0.000824166669130889	0.000834643776888643	0.00101810448643388	0.000952460128361226	0.000880831320752579	0.000976792109833351	0.00102357440164937	0.000812666112396055	0.000815991534080779	0.000952369288367643	0.000914852348851592	0.00105264614773129	0.000894874290637282	0.000823781777206575	0.000896966604123557	0.000910755700077071	0.000869651822871159	0.000884547951964663	0.000907829536413437	0.00085006844569924	0.00091973936810639	0.000934010926895055	0.000995496347950809	0.000946626210908031	0.000901360469708662
AAGAB	0.000989277891031218	0.000954215694895237	0.000895840361551464	0.000863198107505497	0.000856849550363435	0.00094019938713759	0.00117543913427202	0.000955795055880936	0.000906868246048895	0.00109493504126911	0.00111493072570386	0.000839965029660952	0.000854307730246454	0.000889253656994654	0.000842636250709584	0.00104076982019775	0.00095622746390057	0.000862271887574224	0.000945058382803251	0.00102905400703143	0.000914285780609044	0.000892198411038596	0.000972439036154345	0.000873464328493324	0.000891211412446186	0.000963867711904328	0.00112873695284571	0.00100180344583101	0.000911825535077522
AAK1	0.00108081648304861	0.00112525982616907	0.00097099151408878	0.00099582156118629	0.000929926275651943	0.0009750495920631	0.00136778516463731	0.00114729918654507	0.000954066652307405	0.00105964631675898	0.00143396579813977	0.000941301244111267	0.000879159124502371	0.00104114227760321	0.00100752702614017	0.00130891634566817	0.00115946806364698	0.00100603349009563	0.00102639360477554	0.00117881060166659	0.000933904705643181	0.00104289988286463	0.00110869487799289	0.000989345414851934	0.00107545151815481	0.00125573941898397	0.00146578630585746	0.001093735621155	0.00119099063723258
AAMDC	0.000929328683286984	0.000929927251248804	0.000859577014055684	0.000929304214891368	0.000916892196001478	0.00090629463737639	0.00115585609522849	0.000930478143680268	0.000956676522736091	0.00107211078178399	0.00110496997127257	0.000859489771094969	0.000861279519919164	0.00092554642518595	0.000907360792314839	0.00109147169564584	0.000996778620134453	0.00096783891047678	0.000895410307689379	0.000955192628000931	0.000908389446877386	0.000936932308891662	0.000968005494836601	0.000874258073729815	0.000931250189826969	0.000975625505846605	0.00112881254353024	0.000983045759647493	0.000920093117976402
AAMP	0.0011259770064281	0.000958338832096897	0.000944452729726343	0.000914158055567696	0.000867916151849589	0.000894961936450325	0.00120590524641096	0.000961480203062395	0.00106311794923628	0.000976460534496394	0.00157073178802056	0.000876339606272147	0.000858121536322309	0.00130858757869422	0.000920892619198283	0.00109105998472323	0.00111662906851797	0.000926639690120317	0.00100227105239521	0.0010574784116734	0.000960485471459614	0.00100017357956772	0.000991353175372217	0.000902864867504909	0.00109924099879899	0.00104245717309952	0.00116538222094715	0.00107997664444337	0.00103529831055071
AANAT	0.00102574791101652	0.00096694021787155	0.000865725912523378	0.000885432434401224	0.000921782097552763	0.000895405503293324	0.00109310387914325	0.000889677065390059	0.000856147519954391	0.00115043110394059	0.0010438635228642	0.000858066551453178	0.000907826990528278	0.00099236954712858	0.000918180491832414	0.00106967157797408	0.000946433987325499	0.000910881200145378	0.000943849225293079	0.00100909868486423	0.000893293383825058	0.00104466044123881	0.00100012105663802	0.000925350840728349	0.000976421453168223	0.000969356103678725	0.001107623921835	0.000943438877327943	0.000923651690590199
AAR2	0.000897404655666134	0.00105714061458475	0.000870079903386755	0.000900327998746487	0.000897446782388463	0.000845750731372894	0.00103630592370457	0.000993481224036507	0.000961119732204356	0.00102969900833245	0.00116321599375128	0.000839125945163615	0.000849766998513274	0.000939425642805096	0.00091743667413183	0.00107802046766428	0.000985789762865123	0.00083984973351555	0.000964092229212436	0.00097870538002804	0.000889739321813531	0.000903079897325892	0.00092221391421655	0.000853322786764338	0.000984323091208367	0.000951260634118363	0.00104667801701451	0.00102758922065745	0.000916149698883143
AARD	0.000887305361167597	0.000808141621551846	0.000808539755651061	0.000875172759176431	0.000829829048724728	0.000875706578291191	0.000929979794512718	0.000838337650986177	0.000828581160150006	0.000853812643338574	0.000969865855285093	0.000886135847243452	0.00081456183164409	0.000839384850783138	0.000836968522313808	0.00104836670767251	0.000891466912691132	0.000828919815064119	0.000897254312119121	0.000893986505286382	0.00085298219499272	0.000854217604094767	0.000953953078870369	0.000854206577199543	0.000885334820728272	0.000923417225675789	0.00106061148482582	0.000894380813904941	0.000906392868883216
AARS	0.00103735126459248	0.00107543760572489	0.00101569839015474	0.000957381936304894	0.000933893464229234	0.000949242842274934	0.00144867583205075	0.00122494471231258	0.00115865843913932	0.00110929356695139	0.00146710172091847	0.000978742815623206	0.000946048817336662	0.00117907044255741	0.000926197038979595	0.00141814444098488	0.00106846728427962	0.000936186533487181	0.00113363964977077	0.00116294533346661	0.00102667853841885	0.00101252982491288	0.00107936152797875	0.00104280383321329	0.00125562273447704	0.00113018425665198	0.00154256383162692	0.00118283612405601	0.0012136290372013
AARS2	0.000893038781841761	0.000867975117632381	0.00086857177486958	0.00085984020492841	0.000852606794278547	0.000857988993264037	0.00105564770113585	0.000914958363003569	0.000875672700713348	0.000925322839606987	0.00105088264751399	0.000872790459949139	0.000912111076412071	0.000889109591109553	0.000869875488785542	0.00100827627830073	0.000967968150622219	0.000870808120405809	0.000863828859201414	0.000958066441177001	0.000849029455082906	0.000929970066341158	0.00096399845890982	0.000910526807937467	0.000939678051286996	0.000923754966522129	0.00103228738447279	0.000919741610456108	0.000881886155900117
AARSD1	0.000910175030128313	0.000970591970416641	0.000934409692412182	0.000924525647712241	0.000887990179732401	0.000925354282819048	0.00110403550490488	0.000949286171656004	0.000936658087786679	0.000967703490126665	0.00113153649375565	0.000868583937402762	0.000869421342446713	0.000917383246604384	0.000883647041729369	0.00106301116016942	0.000973484562635651	0.000909419327035851	0.000921891221842044	0.00101264022853126	0.000885840826362768	0.000938471881505661	0.000945725121633066	0.000974272536448996	0.00091921420236373	0.000959379255126599	0.00113160947461732	0.000995227658851225	0.000957303364106637
AASDH	0.000896452893733234	0.000857103718107218	0.00084215844309596	0.000868714525299565	0.000821745700308925	0.00082541951349655	0.000979458858567323	0.000889137082559434	0.000823943776353693	0.000949233372216186	0.00100421451704892	0.00082155038002412	0.000802137216422746	0.000839437637318397	0.000802170440446017	0.00103270205221233	0.000872528966041035	0.000800808014616117	0.000881775203068416	0.000896848832725587	0.000834252663687453	0.00106532416105512	0.000884440977844295	0.000853654858776764	0.000845461604584664	0.000921738091204121	0.00105198440083272	0.000853259634911918	0.000844556108819087
AASDHPPT	0.000924073528286705	0.00100008176170822	0.000910334531573837	0.00088450175776245	0.000921442769161409	0.00091769024070548	0.00112768521723483	0.00098466499042703	0.000969373684795049	0.00118712968204724	0.00125859208766492	0.000859591978248387	0.000893279419324913	0.000981132887486653	0.000880739556307828	0.00121086822529316	0.00104224592024502	0.000957746794224343	0.000946128357952295	0.00108008911232654	0.000921198359297606	0.000961789568833961	0.0011113583776855	0.000998835248292048	0.000961019346766275	0.00102146994475257	0.00123506535751974	0.00100164761234087	0.000956392788216144
AASS	0.00115090712242265	0.00111529195168594	0.000862153874385044	0.00112742521706281	0.000890696897640159	0.000846714785749702	0.00141927740064503	0.000962478808299716	0.000959484957058572	0.00115198185257026	0.00140374559276528	0.000836509415088558	0.000992352694943203	0.00118743878039888	0.000903129435245093	0.00134240489382601	0.000998277187273321	0.00105419417430875	0.000994259016775821	0.00112645928092199	0.00092395297207306	0.00102389684544452	0.00124888442118328	0.000924309020737164	0.00105967589398328	0.00110396073606685	0.00128865257867985	0.00116745052334848	0.00101276336581668
AATF	0.00109577079933684	0.00111727390068327	0.00103846066128061	0.00114250577722934	0.000900171861277295	0.00101816013801778	0.00138968389768914	0.00107724965369897	0.00126660904147858	0.00110227565392287	0.00165021001356876	0.000977107652198816	0.00104025558784631	0.00115326808137587	0.000916412870729221	0.00141074758117016	0.00130924297413489	0.00141988407397853	0.00120948100788621	0.00136972489319544	0.00107885114069899	0.00124486692326705	0.0011271144298158	0.00100502309997637	0.0011545696548468	0.00113067931837607	0.00140422310281152	0.00125733968538495	0.00111469947868995
AATK	0.00104862051462368	0.000949991064479446	0.000896058939519845	0.00100804271300015	0.000862887433225312	0.000991543606259834	0.00112042163473786	0.00101464245466137	0.00092002406045803	0.0011392956481423	0.00113496780137838	0.000946301532164403	0.000889206841063564	0.00102128282906185	0.00101978088893001	0.00116209611749829	0.00104264064909827	0.00101897978460729	0.000961444376639728	0.0011593853117181	0.000927594534407532	0.00110531070417709	0.00101273206793598	0.000935697541533067	0.000967883727944746	0.00108457931336304	0.00108425739572208	0.00103031443724092	0.000973956614958593
ABAT	0.00110555437380235	0.00121245089145789	0.000897068888970898	0.00110639630065772	0.000999599489992923	0.00106271736222828	0.00192469284809348	0.00108691889498298	0.00129486507799086	0.00179055057553383	0.00139848547653994	0.000851785618982497	0.000977895133502419	0.00125671836008802	0.00101681718207679	0.00141339939852278	0.00148596377453124	0.00130311005673071	0.001075406773772	0.00137915708233709	0.000960828973598385	0.00250343264569438	0.00115917124521445	0.00137829228611628	0.00107902529627576	0.00120145993194356	0.00186069879816498	0.00119496383728058	0.00106358204065695
ABCA1	0.0312052635562291	0.00742453419015547	0.00147220101058301	0.0021422948643878	0.00152522715355784	0.00224710181032172	0.00450033966458194	0.00211122936504572	0.00170469341914027	0.0155148491020457	0.00665339797004986	0.00189091283403888	0.00170493669886019	0.00384009163526288	0.00187644094127297	0.00341621448515952	0.017967699630009	0.00183433523524432	0.00300408091679508	0.00221246941615562	0.00163405664291938	0.00212158208222311	0.0022811007204763	0.00153013355447026	0.00219672131600175	0.00422209405539164	0.0316383533026598	0.00233508475328602	0.00249775724472346
ABCA10	0.000833132304732577	0.00234358279609969	0.00081027809171764	0.000823658093500317	0.000815187303916713	0.000810895211811794	0.000903617624080452	0.000830384545715539	0.000829334289371714	0.000865358416151604	0.000912102704674343	0.000806607728077046	0.000942790471573478	0.00121870478064003	0.000834069399621014	0.00089271375799935	0.000902414560672701	0.000830506523435803	0.000827420752400462	0.00087265907147502	0.000812982554594788	0.000846221277816143	0.000837221268547495	0.000812415474795621	0.00084505401079728	0.000840623973300718	0.000894154595828648	0.000864897906960849	0.000837370858070664
ABCA12	0.000954423486171327	0.00266510787859642	0.00082427628075222	0.000903180663218572	0.000923210425492052	0.000892427905909661	0.00116751655218923	0.000934177224401972	0.00107350113997029	0.000948552045858605	0.00115649216797472	0.000975442906489346	0.000873146387107208	0.00141348766393258	0.000961000358826876	0.00111666277906225	0.00111268192367472	0.0010124828873284	0.000917463184653191	0.00123600352147823	0.000929342620895185	0.00101175371401526	0.00105881487920207	0.000877712507950823	0.000977222274401782	0.00102406015943239	0.00121391760176826	0.00103135379288587	0.000900415118061046
ABCA13	0.00129469759969685	0.00128220681118966	0.000863331193364724	0.000827948131563913	0.000820689108823774	0.000812679435337341	0.000900066921693953	0.000879813790243762	0.000838361524987234	0.00090871312166187	0.000985443336961687	0.000808856803745173	0.000827007712031564	0.00140098813104828	0.000872264809127304	0.000951089773514075	0.000891444007102452	0.000854680207812465	0.000842271132235842	0.000935702821896231	0.000830019376508018	0.00083556464382472	0.00101885353307601	0.000829773073289189	0.000887722604623275	0.000980504748868715	0.000910408669734914	0.000888638106462138	0.000906439012206429
ABCA2	0.00108302708002688	0.00304891503965501	0.000888025271651162	0.00104525204129484	0.00115100838864421	0.00151509567665175	0.0014589283119816	0.00109645589404289	0.00103975001160722	0.00134902937940188	0.00152485099207885	0.00100916535756947	0.000989213279281662	0.00196913849676219	0.000975522544536512	0.00127968682997587	0.00116631081822202	0.00106467015774484	0.00121599621008956	0.00126394096057219	0.000931084251289057	0.00126586113027933	0.00120803939588327	0.000972861943654904	0.00106750333978921	0.00126043711008624	0.0016878557841709	0.00118632102388407	0.00110120242077412
ABCA3	0.00113106565056702	0.00345943582048578	0.000966000217626444	0.000986448192914792	0.000930233591656278	0.0113076829236564	0.00137038317403307	0.00103747776856634	0.00102636839440742	0.00119245992452629	0.00138813122375332	0.00100731891984279	0.00099692809397509	0.00185651020555151	0.00102026527505804	0.0012993267653436	0.00104861137450199	0.00102858747535553	0.00100330379581331	0.00129951370805594	0.000904366912485412	0.0010866390529829	0.00111251523577012	0.000917261600845039	0.000975742981286323	0.00105881835578454	0.0014865778754263	0.00115522003057585	0.0010084744341519
ABCA4	0.00114627142445971	0.00190194975829149	0.000990402397053548	0.000949961947911174	0.000942407875789402	0.000875035335464111	0.00106034416731772	0.00097713194660475	0.000941082163323458	0.00100442349321313	0.00110384893728775	0.000818427929701466	0.000876765987249967	0.00163415029396651	0.000929831685913161	0.00117150210835697	0.00101248140010202	0.000935095143246599	0.00103495602456627	0.00111513286535083	0.000920272809438606	0.000972942285935932	0.000996668786116866	0.000934898319284355	0.000937029605035994	0.00101331941689578	0.00124020005401855	0.000999037637307662	0.00103143296874995
ABCA5	0.000898417385340622	0.00171059216372382	0.000890030925349033	0.000910499497780204	0.0008622520486013	0.000882798533927243	0.00112402489331806	0.000977819445121628	0.000991719958726516	0.00105817293932267	0.00118477584040408	0.00103781208256222	0.000887788966984123	0.0012843947167031	0.000939242312056081	0.00115086426170275	0.000988571871310111	0.000904426704430866	0.000907155953280547	0.00102077753641376	0.000893054467118817	0.000918010156648862	0.00103143776166484	0.000911208954553239	0.00100369128231444	0.000976744675110629	0.00108629921697964	0.00102635443222705	0.000980324562175264
ABCA6	0.00103378218588938	0.00249805344273636	0.0008524561232246	0.001038279463874	0.000866965924061143	0.000879267952400613	0.00105616713987697	0.000941858385258841	0.00101879715652956	0.00100678824870777	0.00120523324824586	0.000881728260707309	0.000846304723795013	0.00144586346125736	0.000953921995256271	0.0011439522964533	0.00109709224748963	0.000892515596358182	0.000995582622349746	0.00104538131683141	0.00089051532565288	0.00111785152362688	0.00105644264501893	0.000902215407171863	0.0010970189183079	0.00102585421473467	0.00115819140937183	0.000996239909193569	0.000923458743596914
ABCA7	0.00400468743035071	0.000962438429623961	0.00113348917259422	0.00132015853344431	0.00122522826366763	0.00341463889465625	0.00173987376408925	0.00128498703744283	0.00125337751909598	0.00360339882758796	0.00170839851836136	0.00111735050238839	0.00109181880894725	0.00249130810922345	0.00502345710632957	0.00400015020129476	0.00157093735984495	0.0121865148387188	0.00140606629597311	0.00144796184231638	0.00120831802188097	0.00632984496780403	0.00134532075149451	0.00336193235232474	0.00133765450642615	0.00139574121161228	0.00158146057551379	0.00142283900227164	0.00126723585238996
ABCA8	0.00117900636826978	0.00217573533186747	0.000887395799572533	0.00103608506201998	0.00085535668125057	0.00101111787610495	0.00123356429808236	0.000927228500202042	0.000908931252426848	0.00128722964307097	0.00117673114361828	0.00085323243460559	0.000995236934484123	0.00153187596646128	0.00093450438068901	0.00111116557301809	0.0011199073717008	0.000991477697133157	0.00091838091646229	0.00124754260627645	0.000879556770748322	0.00117917667613369	0.00106296504631378	0.000894425675204873	0.00106187615591118	0.00100918600106176	0.00121199076287361	0.0010084466002127	0.000945170798768616
ABCA9	0.000885504921082932	0.00239333983655266	0.000798090095416326	0.000984433322483244	0.0008404412810043	0.000830866931145656	0.000971718350047724	0.000887874098744618	0.000847088822331907	0.00103190091264974	0.00102703362531625	0.000829715514311768	0.000894786240281052	0.00126580727683456	0.000865537598825292	0.000982256193201216	0.00101642165933721	0.0008373382454612	0.000851199080897181	0.000929985035282262	0.000808881030761062	0.000925948166427786	0.000872613702412034	0.000851212915581283	0.000887846878757971	0.000913346521267293	0.0010387317739669	0.000909545035630492	0.000891768491039184
ABCB1	0.00126846693561473	0.00251501777026746	0.00105381611176923	0.00141738052586055	0.000915908613253884	0.000999130525777305	0.00169226067374827	0.00130356116899014	0.00117235373129015	0.00113368152049757	0.00172016932536659	0.00097903682602031	0.000921301529493287	0.002278095254053	0.0010207355079728	0.00164582690127092	0.00131220119005368	0.00104030060107068	0.00148703986040918	0.00265456971767189	0.00103182892001159	0.00121711425014366	0.00138458960053974	0.00175282585858557	0.00125626045841784	0.00141148424544198	0.00197773537020823	0.00115831981926086	0.00124964354727929
ABCB10	0.00094923417342325	0.00182113816878283	0.000916424668371445	0.00092695064131302	0.000913051229999043	0.000896664084915042	0.0011194414390035	0.000965267907163556	0.000939509477796273	0.00101808846909221	0.00139798930640585	0.000864328866837283	0.000884378099455573	0.00136834695088973	0.000870277512332562	0.00113868528497327	0.0011093361131826	0.000929846099230562	0.000957675721865071	0.0010600751120087	0.000935802387673582	0.0009363029769115	0.00103676573062807	0.000942319387779792	0.00102057221403905	0.000982608241006538	0.00148126785744645	0.00108495608637913	0.000948520056191791
ABCB11	0.00110398915455673	0.00160488500213155	0.000951577441834801	0.00100029220941057	0.000947756883178254	0.000888961429016907	0.00119996837617946	0.000973467949086918	0.00094211347577091	0.0011908203842418	0.00120723064227756	0.000956024242270557	0.000968616355672041	0.00252753456195969	0.000904972786096853	0.00112486652421571	0.0011177749056977	0.000915022844222358	0.000930762677558436	0.00119642059912446	0.000934874546986052	0.00108582287278174	0.000989962174803641	0.000872471996790081	0.000930315413757233	0.0010095746763081	0.00164649592413027	0.00103125662454351	0.000958283253126563
ABCB4	0.00118961294171928	0.0017731376065599	0.000960826103138586	0.00117099249966153	0.000928284525480253	0.000962671113391211	0.0013208636862794	0.00118897297766424	0.00110526418489726	0.00120778800182075	0.0014967774865079	0.000900659721106495	0.000909212169766323	0.00290765728107087	0.000950675772087721	0.00156223087003191	0.00105807191140308	0.00101008901090175	0.00102652975675833	0.00139773869332491	0.000913238683704228	0.00117727878200387	0.00144096162078525	0.000935993728403371	0.00111205223296952	0.00128229173258506	0.00203214197748073	0.00117381033122279	0.00127838464930054
ABCB5	0.000893072335538957	0.00171290842773686	0.000864149145009716	0.000871689193619736	0.000839204448268285	0.000833729941264441	0.000961089021334457	0.000881973705310143	0.000880586917134321	0.000944718566720318	0.00100318983992112	0.000824512013246084	0.000808535660322798	0.00130019997322182	0.000975574138644556	0.00101935773239346	0.000937955398003948	0.000901064873054492	0.00097576869898599	0.000923679853188131	0.000841900505553702	0.000865710601001279	0.000973536267270415	0.000875668659450971	0.000937949608093531	0.000954336369557234	0.000979473429012052	0.000969106097402752	0.000883503369041683
ABCB6	0.000995051999099136	0.00206300420146092	0.000903483854363144	0.00097792951119183	0.000989552709975271	0.000957147215328169	0.00124970617435029	0.000935844659951142	0.00107079792829975	0.00097743395085447	0.00137473970478187	0.0008781193362296	0.000930846451732217	0.00450958323365516	0.00087872675834647	0.00113444147622941	0.00116219515594377	0.00102465337648374	0.00103087262711316	0.00115581835355578	0.000871607484296713	0.00103327233723724	0.00105406578989162	0.000918206481368054	0.00100721861257377	0.00106212489804313	0.00138448013494725	0.00109181936067487	0.00101764607251902
ABCB7	0.000989125922806931	0.00164567072286246	0.00091655070381501	0.00094309978806602	0.000892624550063014	0.000952017588254459	0.00143008768942608	0.000977041015885334	0.00105675336969021	0.0010925423798879	0.00130641517418078	0.00087450217063639	0.00102941851963087	0.00159510336686476	0.000929244736325391	0.0012830779743588	0.00110922713906486	0.000991334411355038	0.00104222916820624	0.00125986799935737	0.000922521290842834	0.00102341535060967	0.00104571930811928	0.000956487253728274	0.00102534831643504	0.00111159443526917	0.00134335833817301	0.00113815408932634	0.00107349868361281
ABCB8	0.000888549338201909	0.00159337851653712	0.000910551616195704	0.00104170055125976	0.00087144858287207	0.000906955227438667	0.00119315782495631	0.000964832890009812	0.00102101867345987	0.0010740146550886	0.00115846118966456	0.000904260423389316	0.000924243576533929	0.00175603360417356	0.000927846818633656	0.00110322849505413	0.00102815943587146	0.000966984777463424	0.000971570969915744	0.00103059931869893	0.000895442142072979	0.00100769039738812	0.000970771381514443	0.000850953721787588	0.000910994203306964	0.000964907307266667	0.00114341956897752	0.000992549200088006	0.000943622435997621
ABCB9	0.00102431840098567	0.00149825479473853	0.00102277486342123	0.00100878882466023	0.00103525674371513	0.00112074928738256	0.00140185025464457	0.00115111514774785	0.00109366759247687	0.0013525845236108	0.00158611505825326	0.000980494880968411	0.000951863138587849	0.0014159900553909	0.000979935596233909	0.00162381992726135	0.00117047084363698	0.000959043823168595	0.00108587536295535	0.0013808937102851	0.00103981228929183	0.00103076778719835	0.00120451306995297	0.00105631660990641	0.0010848159864225	0.00126785311141472	0.00149964005413258	0.00112600956789145	0.00131364820105139
ABCC1	0.00111019107159201	0.00246577668468671	0.000955671094845483	0.00107161952708439	0.000954385747068912	0.000977543934253294	0.00136578946811642	0.00117460102751723	0.00125225238974714	0.00122775371390893	0.00159449084715628	0.000954372298724169	0.00105872007506737	0.001594172486269	0.00104827717918647	0.00164993461634377	0.00124707648373259	0.00105226272302871	0.00120882202597432	0.00127256822636238	0.00103299171011136	0.00118025121124177	0.0012683965118605	0.000974723923479071	0.00122116074266813	0.0011791495529613	0.00156598806831694	0.00138344337079271	0.00116688439031574
ABCC10	0.000913050460950674	0.00149969222500194	0.000927787211353965	0.000934404387610091	0.00090485650414914	0.000854580294297711	0.00109611425589586	0.0010159212558672	0.000909589579113006	0.000982195196223815	0.00110342227102369	0.00090090130877007	0.000834978904000227	0.00135105476695494	0.000888051277429086	0.00109771634559872	0.00112008531823167	0.000950331641496455	0.000923573108485444	0.00106488914182977	0.00094315794469049	0.000885680461738726	0.00103190245661587	0.000969271399292772	0.0009605591282304	0.0010019839950436	0.00112520486816285	0.00105607043027967	0.000950992673868041
ABCC11	0.000855767404678505	0.00166381690876727	0.000833744957062235	0.000903854216542427	0.000825948107510268	0.000857331204635372	0.000958324663127339	0.000979622180304288	0.000839337631145888	0.000895273012833063	0.00103171369359618	0.000800808014616117	0.000798090095416326	0.00126919114355501	0.000804093462222447	0.000996809404563739	0.000875420748679595	0.000835352734059709	0.000933848557775808	0.000958008690351975	0.00102549195698239	0.000861723562726951	0.000935903543820154	0.000855479960381086	0.000953005852985727	0.000921573108604565	0.000949027486019738	0.000993506531903299	0.000868621214147964
ABCC12	0.000836457115110044	0.00126596778573839	0.000821798665463741	0.000901082040512012	0.00081048020939035	0.000804663046902011	0.00093026464524209	0.000883833140437271	0.00084186811603288	0.000896916453951023	0.00102233355543338	0.000839149010767048	0.000799002748015255	0.00117881372417611	0.000828240510775165	0.000954419305305356	0.000916273274207796	0.00087983009271728	0.000833164469674509	0.000929257727804702	0.000896587343013932	0.00085929652577137	0.000890353687674426	0.000843278826640409	0.000885477361065641	0.000897423761318593	0.00095611735429886	0.000884169931409331	0.000847697052999169
ABCC2	0.00100184076367592	0.00202928320207463	0.00101973847346035	0.00103665397942344	0.000845642449681644	0.000972811788452588	0.0011359271918838	0.00106832057013325	0.00123825434476863	0.00104147082345397	0.00119175493970883	0.000945875904695684	0.000988673227726115	0.00154491153229831	0.000954760502603815	0.00118170567510835	0.000977823335456272	0.000900052194787997	0.00115847925194074	0.00152847871984017	0.000933809292802986	0.00106351651358655	0.00104275644623547	0.000886194658884827	0.000963932213230257	0.000975104134961722	0.00118511268057156	0.00119925852699481	0.00097230046746868
ABCC3	0.00171013256805786	0.00260061698803686	0.000955876724453016	0.00113197242618739	0.000959141174364255	0.00106308067167012	0.00158463294152035	0.00104787860071385	0.000966200442842919	0.00142638405627022	0.00159653440118093	0.000949654736739238	0.0010911758372727	0.00280164708141998	0.0010309921494496	0.00147937764423659	0.00128976322169523	0.00101314228471089	0.00111625774294962	0.0015205405215972	0.000913201164115122	0.00122306747194815	0.00118073098242258	0.00102134861951552	0.00113874844280744	0.00119467853822914	0.0025317279710908	0.00125720551859528	0.00117754317104598
ABCC4	0.00118946460859798	0.00228932743092317	0.000961679971979046	0.000968569675432956	0.000962376320948456	0.000994402993176022	0.00133402449482772	0.00119370751110589	0.00097837331576566	0.00109383181310782	0.00143520005760379	0.000892740257395489	0.000850577647284618	0.00174183237418984	0.000942428279100678	0.0015725186525534	0.00119239490733106	0.000952823348441435	0.000985471843331093	0.00124895797933503	0.00092446175635593	0.00100512827055382	0.00106294251890648	0.000971137499873327	0.00108844240216224	0.00108968775912841	0.00158937280534961	0.00119779107382454	0.00109191332162341
ABCC5	0.00123468490251262	0.0027651423587888	0.00113951598842632	0.00113041945906097	0.00113838525600986	0.00132899205558556	0.00217875499038227	0.00145456123435549	0.00131868164060284	0.00114740859068676	0.00182374804839719	0.00110206158553476	0.00102402905841169	0.00192052381157966	0.00114971873689891	0.00182935906943949	0.00136120558449128	0.00112836833480362	0.00125666935155751	0.00179134784188822	0.000936144282954383	0.0013125016510626	0.00156175340256279	0.00123806006070123	0.00130152105528297	0.00138963936401044	0.00193175483875935	0.00142439822238621	0.00165156963196547
ABCC6	0.00130538765869135	0.00217143028160627	0.000851949566264329	0.00104772829224699	0.000857627878336318	0.00087444500443482	0.0011981076714063	0.000965539958265831	0.000899760016422759	0.00101055796663074	0.00123357120031409	0.000843448641349495	0.000920906028119963	0.0017093387951432	0.000932775381833897	0.00107127218150692	0.00127201664967195	0.0010604474059149	0.000981218682310162	0.0012830748056355	0.000901376800386919	0.00104679805463845	0.00100867489125933	0.000904662554264663	0.0009535952061321	0.000961542449415867	0.00145453789852402	0.00104396123534901	0.000930996016197525
ABCC8	0.00101909173388691	0.00190383312427441	0.000910621043439344	0.000917591655112305	0.000888604960648855	0.00119129196398908	0.00163905174720605	0.000965490466386826	0.000901805494015831	0.000980009247881214	0.00112567060258014	0.000983080202231475	0.000969411779260157	0.00155659168139403	0.00102846848717013	0.00128217223322479	0.00135160176689224	0.000988158225912199	0.00104496762113505	0.00148850744426763	0.000907632596595933	0.00342926767199529	0.000960616776829132	0.000921412596600729	0.000882578785767152	0.00109213573493727	0.00633823492242927	0.000999227031327244	0.000876669533809212
ABCC9	0.000927609335154381	0.00171610007915128	0.000821546487452521	0.000938842731215136	0.000817533404088359	0.000899393345062045	0.00128609384993186	0.000915623318587163	0.000850326492014331	0.000983778804221564	0.00107462919556239	0.000837368474970229	0.000889469912138957	0.00133135375225602	0.000897503263936347	0.000983975068112712	0.000914194183157111	0.000834911580703254	0.000968471280635385	0.00123028741177463	0.00083602168386859	0.00267357354214374	0.000939071231563663	0.000837064872403539	0.000973871026699907	0.000942743785513661	0.00410538362462696	0.0009533063320963	0.000909227363549045
ABCD1	0.00110572161683575	0.00227212712143997	0.00091286816826171	0.00102784900396795	0.00107324949764688	0.000955728396378483	0.00152154697248467	0.0010725982348525	0.00104685536079456	0.00108012034976931	0.00198199149807128	0.00086149904098025	0.000913295681832946	0.00144663596820068	0.000903857419093178	0.00125912482756527	0.00118383435306372	0.00100477062435635	0.00101924012380742	0.00133886423416926	0.00107795838068911	0.00120908400340231	0.00119095939603751	0.000945043059927724	0.0011884394232674	0.00111591528834283	0.00131829000983263	0.001105515103421	0.00111564896983502
ABCD2	0.00107797168868683	0.00287093142356118	0.000919156511968033	0.00100796809771479	0.000939021891998893	0.0009919888641802	0.00149701352352485	0.000971140259386038	0.00095219436272505	0.00114330524926469	0.00142414858246047	0.000940805180946374	0.000861230708747286	0.00158331556246824	0.000912668208204946	0.00126959571626607	0.00106637035412341	0.000998398717553707	0.00114415416197543	0.00114771964489726	0.000997184863025217	0.00106202743088249	0.00112708785095019	0.000976692805673867	0.00106390155164842	0.00101212941006156	0.00137189898521096	0.00105439821097385	0.00103774454151537
ABCD3	0.00109678090937797	0.00283914225250169	0.000944535535991957	0.000946024319524331	0.000944839947492079	0.000976004650658287	0.00178128900365252	0.00106873744705796	0.00101469227805615	0.001157108422651	0.00157167340419647	0.000924426725898317	0.00102227326782568	0.00165476268019242	0.00101091594347336	0.00135822420242201	0.00107970791031187	0.00103932926642621	0.00105161938126567	0.00117247499507109	0.00103287910576489	0.000991140002572149	0.00118848884621166	0.00103491129488963	0.00104476400548704	0.00107817736834989	0.00145014074944248	0.00110186685948784	0.00107053736789756
ABCD4	0.000979969783008753	0.00153917511059239	0.000836958840915738	0.000926292051100153	0.000873020208663366	0.00102658988714813	0.0012478004188765	0.000933616615892073	0.000997578499932908	0.00112640590485152	0.00131392957491949	0.000961951834322052	0.000970299693894539	0.0012498425127873	0.000879357800370827	0.00124269758824974	0.0010161962216342	0.000884056370054321	0.00104545762108682	0.00116387246743948	0.000993011400832386	0.000967788651436219	0.000995255641565136	0.000913505903860705	0.000927347727648981	0.00102036949649339	0.00118975395849385	0.00104491796053057	0.00102229539108459
ABCE1	0.00111062042287732	0.00110599244016451	0.000958682229595409	0.000930938489764363	0.000944850843072518	0.00101809588835222	0.00145266098014138	0.00103819773026249	0.00110667388814467	0.00123194666883435	0.00169937229089306	0.00105961625566658	0.000964525402025837	0.00113083299393881	0.000928764518177877	0.00139781327114078	0.00116043413635378	0.0009878155412176	0.00105453512538423	0.00114408358368218	0.000977451808745349	0.00101785260632006	0.00105517937041414	0.000963268366038438	0.00116475491856526	0.00107467588654673	0.00159921044315863	0.00119121883221725	0.00317478721368743
ABCF1	0.001122404965487	0.000933609224821478	0.000979385432080406	0.000941886636542	0.000976022896924614	0.000882459785467494	0.00142506991921966	0.00116806343015955	0.00107620279958388	0.00122858448864775	0.00136270208819836	0.000894261133395504	0.00096907412630632	0.00109338390035146	0.000870466223174329	0.00126591295713476	0.000987208305574833	0.000897961038717091	0.00104424305848072	0.00105058622481097	0.00103566996024183	0.000878928111842444	0.0012680828617401	0.000975674921595718	0.00110198902613816	0.00107808454205559	0.00147239735556801	0.00133943934322431	0.00107996698956763
ABCF2	0.000944651948251506	0.00106043528618965	0.00089851752729897	0.000927957270506065	0.000848692287809224	0.000907387439897125	0.00132271300263041	0.000923357236306868	0.00102739146936325	0.00102382889270672	0.00124124198122374	0.000867753141735539	0.000972584324017316	0.00113234328845854	0.000867162530324049	0.00126258618820656	0.00106056556162373	0.000980092788464067	0.00100091533557359	0.00104039826018285	0.000900959337217727	0.00102905007125397	0.00104157940331124	0.000921636271850723	0.000957517988277141	0.00100273220979577	0.00136136998417147	0.00100932759116331	0.00101480952554951
ABCF3	0.000875609258432617	0.000954467652005793	0.000866744650882542	0.000870523627390461	0.000885070862046697	0.000876766737693001	0.00109478720785125	0.000926413970452894	0.000984256997720992	0.000902390831920647	0.00107351109793657	0.000822616112245023	0.000883016405120889	0.00090064316486581	0.00085864317673982	0.000954491869277816	0.000950852581635539	0.000929215965223918	0.000927111254552922	0.00105687817251089	0.000922660609869549	0.000928873480079195	0.000966653948271864	0.000898158656788367	0.000894132064925438	0.000961600125628325	0.00117656223087634	0.000956628619268227	0.000938869569114502
ABCG1	0.0037041015907516	0.00576599511838507	0.000980977323787945	0.00115786349680892	0.000986655080260325	0.00115340690568564	0.00156352613968745	0.00112102364385051	0.00121474399805547	0.00180438895489652	0.00180926025188695	0.000922976497005186	0.00101048639685784	0.00970175441861172	0.000995451985296443	0.00165884175651185	0.00111530517955886	0.00103933281229452	0.00111078795213679	0.00129365053445586	0.00101234994118689	0.00116538226700958	0.00136473118684078	0.00103617202297711	0.0012019676954995	0.00125011508354624	0.00170710679510925	0.00122787687650336	0.00128288328492579
ABCG2	0.00132735550756053	0.00246759821427763	0.00147585061916752	0.00166246381762666	0.00148371357235291	0.00119397453749297	0.0016659832677736	0.00136095673401939	0.00161661829326658	0.0130871930112772	0.00220307589567867	0.00263592983697866	0.00117467901183587	0.0325031328956548	0.00117365035714566	0.00187497450203786	0.0298212409826941	0.00135032938966068	0.00214194607627436	0.00287726290259505	0.00149711092279675	0.00130349360953761	0.00188731974777505	0.00189570030428048	0.00204322844216923	0.00230805047982787	0.00331015930327101	0.00186125621206791	0.00269017558345968
ABCG4	0.00101968367609059	0.00279615637600451	0.000844946463685473	0.000981038222360972	0.00084811878940601	0.000865401837334824	0.00116359516654533	0.000896038825279342	0.000967049044415374	0.00101401968472566	0.00119049427773193	0.000859582375929791	0.000875574709121742	0.0014300071884429	0.00093898668026793	0.00109048601622538	0.00105027874122584	0.000940620516598081	0.000936134256362883	0.00108377487994543	0.000871815503006346	0.00113109434779411	0.000913600341745036	0.000869452582348447	0.000898731598444081	0.000931278745210696	0.00110296695946595	0.000993378089517546	0.000984995141236856
ABCG5	0.00119375613525604	0.0026814442184399	0.000832846179885721	0.00100058274565234	0.000828129643813863	0.000843865551246896	0.00100497517505813	0.000978418948792612	0.00091435875222461	0.00109797695532871	0.00112944325764162	0.000866389169215125	0.000814968729878404	0.00244289726666467	0.00085611565640788	0.001052051116826	0.00103086051642365	0.000913346281288878	0.000883487991665793	0.00103952694206909	0.000886610217787214	0.000950514123078722	0.0010229695879221	0.000939884578848889	0.000899696183694788	0.000972369956848978	0.00104778374419482	0.001039782843063	0.000889703276361181
ABCG8	0.00109754727999311	0.00269740454610302	0.000858703289661198	0.000926723018330261	0.000831854936950034	0.000834737667896295	0.000999881354619256	0.000973122082679118	0.000901430440692198	0.00103574053818607	0.00104826606746314	0.000813845855610294	0.000823602689765162	0.00254692382833941	0.000820453099500496	0.000995479810014567	0.000885001258497717	0.000862248853713641	0.000874509793934117	0.0010093976223409	0.000872581356879531	0.00086842586143074	0.000928908433262931	0.000933365181177937	0.00107050938842541	0.000891568429024424	0.00107525823673346	0.000934634342333067	0.000917277068652684
ABHD1	0.000955936684245737	0.00087550747890907	0.000839732452520857	0.000820702125370688	0.000821544691769891	0.000830304475245321	0.000993051050851975	0.00089574836903436	0.000837061710010396	0.000881544843592824	0.00105433418134222	0.000848321311025121	0.000819199374780317	0.000907547408852182	0.000849136412305783	0.000993463085826117	0.00102371117710617	0.000844459624624896	0.000838384252185374	0.000958775798413121	0.000843878560318	0.000956937894897125	0.000890333535549203	0.000905168109471884	0.00088126651944587	0.000908520691914891	0.000926439140785168	0.000956632881954135	0.000890346828755785
ABHD10	0.000951623198637829	0.000977756434116994	0.000866365095355116	0.0010077856686218	0.0010055855731879	0.000896209411554788	0.00107138311595698	0.000992019935520265	0.000940547613510827	0.000962779544110238	0.00124611469933236	0.000900799374710812	0.000849543802030536	0.000931115770800014	0.000930878886605657	0.00111013709718963	0.000977863506125557	0.000872767237854157	0.000965746910757647	0.00107087881479707	0.000887796328748451	0.000922358428367173	0.00103259638184668	0.000967787244594998	0.000966048609767344	0.000998340333348923	0.00115475905852705	0.00103541271211296	0.000932468283241333
ABHD11	0.000904647476413927	0.00094294368711651	0.000877931095368432	0.000898917788798375	0.000903706517414585	0.000892265060524181	0.00112922988977818	0.000920711495781402	0.000900454863817723	0.000994980689461702	0.00114586995904506	0.000841761785617869	0.000899239532497742	0.000921114743946121	0.000898685060993256	0.00110072823506655	0.00098944893412908	0.00092113462144742	0.000921362553009142	0.00108616556399022	0.000900976402426297	0.000942748057331367	0.000934940385718947	0.000873480965925472	0.000988558640700344	0.0010395379646654	0.00110828505109666	0.000953760630376521	0.000906563443192954
ABHD12	0.000891745834305806	0.000965150875566394	0.000851203285639501	0.000869607825753665	0.000902279190654847	0.000908091370456038	0.00106052205441514	0.000913141243348861	0.000893019437297403	0.000942666037702509	0.00109536510051521	0.000842295716120844	0.000847704239345395	0.00090406124820152	0.000885797490031258	0.00101395896444815	0.000929467509217877	0.000893990874174019	0.000881018358122883	0.000980905203764676	0.00086944565239696	0.000888889343188503	0.000952995305801686	0.000890204054535158	0.000950306054205019	0.000957327402465917	0.00103748354715042	0.00097747622857685	0.000869536648756188
ABHD12B	0.000830982570871327	0.000818881480224954	0.000798090095416326	0.000813372530566396	0.000805484877040076	0.000799447900912069	0.000919049941329162	0.000825606638804457	0.000809619280019329	0.000832235752339781	0.000945159339199026	0.000800808014616117	0.000810936051542403	0.000807643343607226	0.000841865567648216	0.000921828458469958	0.000828095640501575	0.000854172596714616	0.000843599984476743	0.000859015438055127	0.000806271629965752	0.000862036558068165	0.000879320883605992	0.000812371330751503	0.000823331800600365	0.000847869794652628	0.000862361709651782	0.000848459922142491	0.000821452794771168
ABHD13	0.000859542829899474	0.000898733194720181	0.000833133403877687	0.000871064810895073	0.00083503461952352	0.00088779755444972	0.00110814301944147	0.000935908684889935	0.000922969982866627	0.000901087272000161	0.00104134130457914	0.000839777408729868	0.00081483831822457	0.000860681828799324	0.000976450371917031	0.00101616519976385	0.000900263083584724	0.000855253710005815	0.00087682703307101	0.00103809186398277	0.000851539214263932	0.000915447997478931	0.000965357767400627	0.000877254915686348	0.000910228039450234	0.000970007313278876	0.00106840001932399	0.000993185585618002	0.00093652228545395
ABHD14A	0.000923560461583175	0.000999496045348103	0.000894092974793366	0.00090378240064983	0.000976710116168621	0.000983599055023261	0.0013080038040473	0.0010259370694079	0.00104909994018953	0.00113307594003453	0.00122721469556397	0.000899449809197845	0.000907755758290662	0.000959522542427834	0.000939853424872881	0.00123973113976582	0.00105868799580571	0.000954060918764221	0.00104717819674502	0.0011083813180102	0.000907794582449421	0.000933810958703529	0.00117114569653509	0.000995448919158593	0.000973699558280432	0.00102497908304023	0.00118741728334511	0.00102313978620544	0.00105491171093117
ABHD14B	0.000867433268526519	0.00105214705398415	0.000901632569558344	0.000880849081379055	0.00093456405193664	0.000926527069231231	0.00108138142643875	0.000999000480711924	0.000925650844890905	0.000966179029051026	0.00119093464963772	0.000869262495645862	0.000924734811203983	0.000888593012949579	0.000976236470941649	0.00115063198282099	0.0011020573007119	0.000948290479560548	0.000943315167051165	0.00112132890990238	0.000882831802838291	0.000929198747867106	0.00103147956154632	0.000896149632447705	0.000920438691346296	0.00100735392545207	0.00121942400807141	0.00107939703121033	0.000934674846590235
ABHD15	0.000816593394608055	0.000830344539503643	0.000843200258942681	0.00090322254250111	0.00088674287605318	0.000861529556385698	0.00103194379068115	0.000939357757280475	0.000938232587761633	0.000932235713103167	0.00112577737167397	0.000916952116569269	0.000851036643301039	0.000872707201388115	0.000892327042079402	0.00110997885121708	0.000949803165609843	0.000901619530244534	0.000938811703128433	0.000983509987976639	0.000878605465926274	0.00103811717343745	0.00100964264858378	0.000940168388396333	0.000924335474347476	0.00103007735405231	0.00109489208651837	0.000975715083579924	0.000929902513260381
ABHD16A	0.000904549204485496	0.0010198780547742	0.000955339569552733	0.000932351854698213	0.0009488164027029	0.000927403019413601	0.00171154702100478	0.00107020893650797	0.000939216103316258	0.00101519983684783	0.00121982749120353	0.000915389654737363	0.000913455017992793	0.000908432914194122	0.000934843192278814	0.00115378531462409	0.000985473792335777	0.00097718820580979	0.000958982927492004	0.00106717274979244	0.000964981383708386	0.00102336637699675	0.00101720822149669	0.00102512120751297	0.000987218207800391	0.0010261404737569	0.00109821158757199	0.00103900385910671	0.00098006805523831
ABHD16B	0.000820909658119275	0.000826554562681681	0.000798090095416326	0.000812533833429745	0.000822923557723646	0.000806232274879109	0.00085193750409954	0.000829287597769665	0.000824050563622954	0.000856715406362686	0.000912306090157551	0.000800808014616117	0.000798090095416326	0.000810220176081364	0.000802170440446017	0.000878327648478471	0.000838002578634527	0.000811363592580615	0.000843607188704132	0.000915593827195227	0.000806271629965752	0.000879396818744801	0.000852218072624102	0.000804902244186698	0.000814536968262831	0.000843954618061556	0.000893076284268105	0.000864099849005448	0.000825875548510937
ABHD17A	0.000876529129299088	0.00102125429632406	0.000949172535017298	0.000951894725517255	0.000934170543346659	0.000890610114466479	0.00101851009305438	0.00101602329048546	0.000924483987855095	0.000967495628704935	0.00110428817970468	0.000904081628438826	0.00100439640695051	0.000886981286959798	0.000895072648543802	0.00115515511243124	0.000965337789184091	0.000884833497078919	0.000924128300139659	0.000979556734136666	0.000883264175424859	0.000867216387442668	0.00092256962886881	0.000965999629133688	0.000929986081824939	0.000968287808498923	0.00110848229337974	0.00105789025278018	0.000945007563633906
ABHD17B	0.000927706593906675	0.000908508452802987	0.000853045431545389	0.000889492961730714	0.000903880627140064	0.000951142825365649	0.00108618120372377	0.000975105942584666	0.000863084688273555	0.000918185724374455	0.00118829422626845	0.000848738844932645	0.00087339496007698	0.000895031369959007	0.000954182756643145	0.00109489250941881	0.00104114776521785	0.000872523433959288	0.000952520511262483	0.000964792000489456	0.000861715817773721	0.000923314986807311	0.00107019180391463	0.000895627524232633	0.000981915697859293	0.000994921089665905	0.00110970999398185	0.00092347529247689	0.000964136278533266
ABHD17C	0.000894477058142043	0.000919101107427634	0.000892596045486779	0.00104741057313164	0.000933966920988556	0.000858608559512301	0.00114456506330069	0.000995025744208667	0.000904598057338702	0.000962186872042021	0.00116573257972325	0.000827678008426848	0.000870763478204416	0.000926948159612187	0.000865376290512685	0.00108205356033384	0.000949296107003318	0.000907061413703745	0.000885963032638839	0.00111546297911586	0.000892568177524848	0.00099576546327037	0.000987772452065125	0.000939650635250012	0.000998853799234518	0.00102973480336896	0.00105915222783332	0.00100189690673855	0.000956378292105909
ABHD2	0.00100834621118627	0.00112429021102551	0.000948509340832089	0.00101323792156045	0.000934120994740929	0.000867813019989124	0.00140219256340289	0.00109606267452722	0.00095068376516802	0.00110344332945748	0.00141987091251387	0.00086574163209622	0.000890616155661261	0.00101995649794965	0.00104897639997433	0.00134080454551729	0.00122332469079698	0.000915363758710812	0.00102640263735249	0.00124550585942642	0.000930039870452637	0.00108121717371658	0.00110066337113403	0.00100233482525978	0.00111963285707581	0.00121029370953285	0.00155012503173662	0.00118288697247359	0.00103302534262926
ABHD3	0.00100868712850641	0.00103323398625012	0.000950754775700909	0.000952183244118827	0.000916846410375862	0.000910464559579636	0.00130326289193299	0.00105458377165843	0.00102675392594449	0.00113029851492242	0.00131627905429191	0.00090159021806609	0.00089733733354864	0.00100828446806023	0.00096983559832953	0.00119419598294397	0.00113254686307596	0.0009105356396126	0.000972694200436999	0.00104399067915068	0.000894507779383987	0.00108612569522558	0.00110990277385479	0.00100152033315437	0.00106471327027742	0.00102092433966646	0.00129339668570215	0.00116395843837375	0.00108446838467218
ABHD4	0.000925202975533962	0.000938812856963543	0.000950421469359241	0.000940478184546858	0.000962568328381177	0.000894213898407391	0.00121778034837763	0.00102141775412929	0.000931726175527768	0.00105702526112785	0.00125483847025536	0.000849797231416002	0.000863874819414306	0.000951067827726541	0.000951356943499911	0.00113541809942673	0.00106811916688039	0.000874146184669665	0.000969711409131776	0.00105975292086814	0.000876557572261461	0.000993235633376119	0.0010791851032945	0.000956551121099727	0.00100848116357718	0.00108120855697181	0.00125270943818151	0.000989944955091732	0.00102348092737223
ABHD5	0.00128309335657239	0.00119037667449229	0.000925033579761111	0.000948362378353102	0.00100262975043956	0.000932265621873926	0.00107251995093231	0.00100972455633008	0.000924607948655054	0.00122600947694129	0.00136961010860301	0.000860157066887699	0.000905111092164085	0.00246393428725074	0.000881807680569715	0.00124248482124064	0.000971739316184847	0.00102886352031478	0.00100565897851455	0.0010573926712555	0.000916896353843496	0.00105173240863256	0.00108498999958048	0.000994016995497504	0.00109988494439373	0.00108219679863907	0.00127314477205092	0.00108509831095654	0.00102261337730443
ABHD6	0.000900239243969861	0.0010166272220291	0.000918225786428617	0.000954997157641128	0.00107143472587359	0.000948163981226758	0.00114838745874593	0.00107804339610974	0.0009381936858161	0.00103700286468972	0.00137168845693609	0.000888187739740666	0.000894195545045749	0.000928436906671472	0.000926960725789233	0.00129769018890364	0.00100237381509018	0.000955427511077928	0.000946542842339433	0.00108082421566369	0.000934278279956193	0.00108979689805576	0.00106619081827463	0.0010330356715263	0.00111304616384532	0.00103887404704801	0.00119388774584996	0.00103493549149419	0.001003326633224
ABHD8	0.00098924681578459	0.000970319445657018	0.000869688961199815	0.000940678513548487	0.000882560101872157	0.000923600350778195	0.00128277036164485	0.000983291011533027	0.00102682515349657	0.000993932917068808	0.00121406841617155	0.000940480636880821	0.000914008366640452	0.000962239550425822	0.00103710676341374	0.00131000360543842	0.00105229268547508	0.000948604785214043	0.00104363159733334	0.00101388729858728	0.000914951934386188	0.00105164024282488	0.00115615291867494	0.000962231903232805	0.000976838358203338	0.00113451136096894	0.00116718266129042	0.00102747817237855	0.000982074291087766
ABI1	0.0010933775573653	0.00137549706763827	0.000960273730215418	0.000959143839225323	0.000954217681856053	0.000939675619955571	0.00163308673691052	0.00117878750957747	0.00107703434204952	0.00123921099302726	0.00166744857910657	0.000954017497269691	0.000947840735123942	0.00104146444893255	0.00100176030030938	0.00190510334399995	0.00116949653263504	0.00102978282744729	0.00129162058236932	0.00118734420478526	0.00112805525947342	0.00101172455954227	0.00128444519243963	0.000970030424336609	0.00113789837083545	0.00158362793434037	0.00162142259966915	0.00134329569444721	0.00115760129672124
ABI2	0.000964578354855622	0.0011690906903449	0.000900615827051099	0.000893591526090867	0.00095901715960454	0.000977105386492524	0.00324178716896036	0.00111917243145946	0.00112186452619233	0.00115765031185609	0.00165930022780448	0.000892357973094999	0.000920737303684102	0.000922699607229878	0.000932296134194801	0.00140650637075973	0.00108192182564138	0.000986337118556573	0.00122604008163349	0.00114999076666146	0.000917540051581522	0.000985874538124223	0.00110510933793536	0.00093185081507173	0.00112683801969844	0.00125909359142525	0.00146932575346273	0.0012572936624326	0.00108983548221294
ABI3	0.000891478040414033	0.0010284550744263	0.000901640911614178	0.00109348216356232	0.00101347109116738	0.000878759583216331	0.00130335184221713	0.00114610738657661	0.000910198519160616	0.000991390077412221	0.00151580794009904	0.000875646574650902	0.000913587012110618	0.00111616327000475	0.000911153001502168	0.00135257185742203	0.000966501985148094	0.000970707934703915	0.00120100236165765	0.00115383709960893	0.00100656036675304	0.00100864962646695	0.00115799459752826	0.000929722156594405	0.00110926108279794	0.00120584419913612	0.00109898869478945	0.0011460312580612	0.00114990095755416
ABI3BP	0.00120993040568076	0.000979678785081976	0.00111662304462322	0.00100583734802422	0.000993726566017067	0.00093659147691878	0.00110632581703428	0.00104090465057896	0.000975037768569429	0.00111541626873385	0.0012753529338625	0.000926144711590106	0.000884262208982548	0.000944710289293472	0.001018485720088	0.00121712811791648	0.00106838727439357	0.000915113608659862	0.00099731917783909	0.00108512612649583	0.000929617556823075	0.00111450582004387	0.00105173274879975	0.00090579201548889	0.00108767570077967	0.000995708743585011	0.00145628344815027	0.00101424506188172	0.00105336651206452
ABL1	0.00163053510396345	0.00198986115689478	0.00101326808519961	0.00152256536977147	0.00111559664427659	0.00112596492085178	0.00325047438959344	0.00151447065677088	0.00181158072770056	0.00144266347106732	0.00228421465642372	0.00100977507214522	0.00112685132261506	0.00133758215568995	0.00154022907224121	0.00310732657569021	0.00154621457720663	0.0015512664529639	0.00211252455887982	0.00217208664596619	0.00140199520786023	0.00123026412333133	0.00167308548688129	0.0013697556077743	0.00143038227063219	0.00192238767576076	0.00244400780075019	0.00189079299195368	0.0015563684250671
ABL2	0.000957799552859587	0.000964455806778856	0.00104295125767632	0.00114183832175242	0.000990193313514745	0.00106227728957326	0.00188702627308499	0.00126367295607293	0.0011885288446848	0.00118876308007346	0.00155738413739081	0.000870643719518136	0.000882438478689934	0.00100329782485349	0.00102786983886477	0.00208471420481664	0.00101807814871149	0.000986211472320031	0.00140750419106448	0.00125916164414877	0.0011493311488315	0.00108369402849343	0.0015232989903763	0.000973135395459211	0.00144046640193102	0.0019902249760158	0.00149473607389582	0.00146349675995168	0.00124521731542538
ABLIM1	0.001371044000084	0.00198169357981133	0.000998750231911422	0.00120875265697517	0.00101392111920558	0.001252419741221	0.00267659671370675	0.00137627753076132	0.00183103248720652	0.00144308598297656	0.00169630261936111	0.00106769659937456	0.0009337951837055	0.00116004787039185	0.00117830367985312	0.00233420416452708	0.00141860539538634	0.00114009327931945	0.00141687758737587	0.0017236359165479	0.0011374824342369	0.00127913066883513	0.00158145557104483	0.00127983296912474	0.00139397387117185	0.00177624066990267	0.00254412867980587	0.00162605734972553	0.00159754787859583
ABLIM2	0.000833628391916213	0.00106046427778792	0.000883755050179448	0.000915300991089995	0.000840724643193648	0.000937099604512205	0.00120927254680992	0.000878239544002452	0.000920068810106872	0.00103553225355846	0.00106539793918791	0.000824065850237195	0.000815760579637818	0.000851368960903875	0.000915763493478148	0.00103170885374657	0.000879250592096455	0.000934697329260861	0.00086380887998517	0.000973719413861138	0.000886162180508251	0.00093614053211175	0.000922716337266364	0.000980243097180335	0.000950448654181919	0.00097511475010803	0.00111513690189991	0.000938724641209134	0.000959845284072232
ABLIM3	0.00125908364905676	0.00125173273265444	0.000952751068689029	0.0010456887350804	0.00098819312447653	0.00104829201990411	0.00174369605378117	0.00112596869012568	0.000901255896623587	0.00121462071426107	0.00121452249790284	0.000891048815433604	0.000887961717755662	0.00108939399484721	0.00097425422094527	0.001202020210614	0.00118686873090915	0.000938670404765502	0.00101996512350303	0.00153596392208826	0.000865864767878483	0.00116740345552391	0.00129554831785201	0.000986777950130575	0.00102720936409867	0.00113119124254752	0.00162122255829233	0.00109798611209756	0.000990215755360525
ABO	0.00243830267171168	0.00300837804271928	0.00659699109409807	0.00658134304937589	0.00663542914880143	0.00180102808860321	0.00315408029604304	0.00503998608828084	0.00500141483676127	0.00176654591762641	0.00628744444293834	0.00261129930259508	0.00257519005956589	0.0101334755768403	0.00274205105651424	0.00557974187319165	0.00625489724295769	0.00192949893892134	0.00642800066879681	0.00378571390001351	0.00642767979334667	0.00184865540548757	0.0123332295772806	0.00179208511501146	0.00809538308049875	0.0170276787820071	0.00498544730722176	0.00592962864588393	0.0245584323073709
ABR	0.00100259389402842	0.00117774276406819	0.000904732966008986	0.0011152787493697	0.000958965375304846	0.00101985884805552	0.00144645622559988	0.00140962408362249	0.00105654368699776	0.0011511375477565	0.00163015533729349	0.000989332652246148	0.000910767433010689	0.00109195170952344	0.00104080605551139	0.00164325112154622	0.00117297042373753	0.00109682708018522	0.00130770412122545	0.00124366736197683	0.00105809409661212	0.00136545312219484	0.00137371833903628	0.00107426348201318	0.00124554224959272	0.00113428722362937	0.00156849529341401	0.0013416514314424	0.00114365626934101
ABRA	0.000904658868195015	0.000960557419935593	0.00081879135031154	0.000858345415847232	0.00099089256185395	0.000871358180449653	0.00115552288223564	0.000863360369393099	0.000953345569941832	0.00100665694194628	0.00102955854828777	0.00083654431591309	0.000857860587174129	0.000915767343795081	0.000860646870744414	0.00100543577125734	0.000894968972415246	0.00087671600634458	0.000971435571416183	0.00112377780460625	0.000886899174743279	0.000899748169020055	0.000920649025937947	0.000849394717063651	0.000884687187277853	0.00104858172505462	0.00122125929168545	0.000997919259461055	0.000867928470724373
ABRACL	0.000953348144621862	0.000954280105507857	0.000920483382060207	0.000846341310192897	0.000886842101997511	0.000897616162263819	0.00116726454551738	0.00102743963087735	0.000905073939257091	0.00101610336466399	0.00118432872207898	0.00087274615880731	0.000867870408330167	0.000910790732654338	0.000923341681556977	0.00114438143669341	0.00100076152458754	0.000930437146918646	0.000930132982252041	0.000958822335550276	0.000907054965164686	0.000888060214537732	0.00103546235119749	0.000887459361549681	0.000978437056768865	0.00103709741012017	0.00109358228710776	0.000985619506019979	0.00105165196497058
ABT1	0.00102050830960721	0.000898904947613132	0.000910382011650614	0.000925011413888855	0.000875078894970054	0.000865068833572352	0.00123230053880756	0.00100031881907825	0.000999018128557119	0.000969951226478568	0.00120576037081333	0.000913163586601791	0.00094742835009968	0.000917530725152611	0.000863438833702145	0.00125186630293801	0.00099519003076835	0.000857478257307001	0.0010379277462305	0.00106486423246753	0.00092293854299318	0.000962214757690125	0.00104500922545901	0.00092092332877208	0.000986619979360733	0.00110794413106388	0.0012450688227683	0.00120199383028437	0.00100283003119135
ABTB1	0.00093205777903037	0.000923689400443704	0.000856608119623941	0.000983862193023055	0.000876934946396694	0.000982028105908862	0.00109102994202687	0.00101688846980845	0.00101879843984724	0.0010201436690518	0.00127634771189961	0.000902501260059752	0.000895481433874543	0.000906198247247686	0.00100887118353152	0.00123416597869022	0.00096553360166464	0.000979915662812774	0.0010899493572437	0.000953917834578572	0.00104728294856935	0.00103285491469458	0.000964618070631588	0.000905972081086548	0.000978908538311972	0.00108927532265122	0.00125216480448749	0.00106708624957887	0.00105098862653707
ABTB2	0.000981955934932165	0.000945743124058418	0.000919845116596637	0.000942737685295272	0.00101964879251604	0.00097388300145882	0.00146399404369054	0.00118266066268208	0.00140449839456273	0.00123861992977404	0.00165505751978529	0.000916507879339191	0.000885437900275093	0.00095437908870994	0.000971578520906486	0.00161792638105335	0.00111894035105872	0.000920578297367902	0.00116828406799856	0.00124795105779081	0.00109315506067718	0.00121746993816297	0.00127463948883133	0.000952879593702308	0.00112576730583648	0.00126943998060964	0.00147757575384312	0.00122089015421842	0.00114035330240883
ACAA1	0.0011372458281741	0.00107380712119287	0.000855229812425161	0.000963823160815922	0.000936977760785463	0.000997427623097167	0.00157361047581096	0.000961961403426566	0.00100606351167273	0.00140663520069638	0.00222603495354639	0.000865332794766079	0.000912122510544556	0.00150813978919125	0.000968807940566155	0.00135111048174316	0.00100251315107627	0.00115809539753136	0.00113104152801247	0.00118880550383564	0.00099504024885753	0.00114610390937615	0.00105523088115345	0.00101790184352536	0.000996335697504426	0.00111219217641569	0.00154533878780148	0.00120917209523522	0.00110629935017226
ACAA2	0.00115760412127769	0.00119322061387662	0.000909544357062231	0.00104478768225341	0.000957642311167357	0.000964427193583002	0.00152754361729981	0.00104891293788569	0.00114085897579543	0.00137198799620835	0.00154582481693473	0.00091704342508101	0.000900328969670494	0.00116711182188184	0.000908050093605539	0.00138253423020022	0.00108680135708659	0.00135991575074082	0.00104626583064748	0.00114784396207068	0.000994005148148428	0.00129154973184978	0.00113601197574246	0.00100840891859302	0.00110000224131957	0.00121906922674637	0.00137067719056116	0.00130673902585239	0.00105636297241513
ACACA	0.00117368067681744	0.00100729046697021	0.000903094650488872	0.00127192047896413	0.000932657931349576	0.00107866293995643	0.00169228681966148	0.00107032376705146	0.00102793228236439	0.00157336728229539	0.0015553473271047	0.000930517788385148	0.0009844380208769	0.0016019096628897	0.00100585721185339	0.00139527799758229	0.0016437315899203	0.00104680708717983	0.0010396413721463	0.00128695388912222	0.00109015922610391	0.00195558072841656	0.00131969414845215	0.000968073658069025	0.00115144307071645	0.00117162366775617	0.00214997436558628	0.00127926427192494	0.00113200325172798
ACACB	0.00106796335261447	0.00109537866919665	0.000902422352307328	0.000985141039072102	0.000894181247398345	0.000882640266547659	0.00124599578495889	0.000957297888509525	0.000938199575118966	0.00135401835103358	0.00127572396492241	0.00102198418136742	0.000871784192505365	0.00128685902305784	0.000931149428421523	0.00122829709608483	0.00126778493509568	0.000887830866057005	0.00103298034077311	0.0011331213511653	0.000913604784174558	0.00140153159294166	0.00107176022781442	0.000954280402239741	0.000975732831122649	0.00116229702388037	0.00157970975403643	0.00132874306744115	0.00101051298311386
ACAD10	0.000817466785992977	0.000907525544708153	0.000847171360918716	0.000859855563570149	0.000809030449301685	0.000883787991642416	0.00097086549607143	0.000888847765541881	0.000866152949600471	0.000886019469649935	0.000959804524172071	0.000852451722383099	0.000818664644229082	0.000858750093305651	0.000903952088843488	0.000934224233247661	0.000904735332317355	0.000853178966583761	0.000915348396595353	0.000972380928917949	0.000897484824743062	0.000858860531897789	0.000964786518205102	0.00080780646519905	0.000876822260343062	0.000944829425011276	0.00100281306453843	0.000893829485929599	0.000887906879269894
ACAD11	0.000840661422274793	0.000845553012440138	0.000811289630129258	0.000856620113352628	0.000825577289126075	0.000857617726021552	0.000977990806654986	0.00085000487379376	0.000861875588907891	0.000957201992504221	0.00104585025168138	0.00081480710065549	0.000817234222459537	0.000872461219042717	0.000876740729744049	0.000947778651981278	0.000858946393036484	0.000861610879480956	0.000876881594980182	0.0009221719549029	0.000847130210852131	0.000849934837192622	0.000866389160699696	0.00081604196934367	0.000844706995025079	0.000892165940440782	0.00102788701837303	0.000894626381724091	0.000836788092751007
ACAD8	0.000922078092306001	0.000902886327866402	0.000849331571723564	0.000884443866149415	0.000855697813068158	0.000849142123165505	0.00135868404644036	0.00119545298354102	0.000901686984070344	0.00113423688496483	0.00113992066920906	0.000859067169100153	0.000878251904253942	0.000955776342721478	0.000951488481312467	0.00100490649752232	0.00094723170726116	0.00241052654802435	0.000908036309256994	0.000963761762056868	0.000859541754810735	0.00133605781489598	0.000930968756928401	0.000897454598253564	0.0012394455227138	0.000936162057385724	0.00108862732406484	0.00144874670125056	0.000904155038307006
ACAD9	0.000862974081256616	0.000894027283497821	0.000875306604668516	0.000910994517868016	0.000858143284109867	0.000824979065910324	0.00109434552468025	0.000926009000335372	0.000905918201531593	0.00098968234857468	0.00105538287477695	0.000837603392440181	0.0008630824970058	0.000892275800957773	0.000823712635857934	0.00108142139920146	0.000907779225920306	0.000858224634574899	0.000890066587707401	0.000945460579373665	0.000881359513430936	0.000869567390654757	0.00106019536086627	0.000847785268937055	0.000902902615510819	0.000957924378715057	0.00104780077082582	0.00104871972504581	0.00096070107056933
ACADL	0.000997214655022317	0.00110738035756925	0.000906763413722699	0.000985297783062087	0.000892270745794531	0.000935024815902064	0.00116731839621576	0.00101700830287174	0.000973351901932039	0.00138066823046275	0.00127639735923034	0.000932238690603685	0.000863362666603722	0.00154478467702148	0.000856261946559235	0.00133346731931634	0.000964633443266632	0.000943132406467028	0.00109606046715388	0.00117922079029311	0.000916746709766959	0.00182445703521153	0.00110723534828235	0.00119097772435676	0.00098822938004615	0.00102724576546628	0.00128032402942422	0.00102444681054606	0.00096609654313369
ACADM	0.00111981209943426	0.00104510435152855	0.00094017209763227	0.00100683713323035	0.000946936115166156	0.000938901873431942	0.00136310896745356	0.000985466801129243	0.00116845956620851	0.00182477638018123	0.00163096135466122	0.000911702970745493	0.000954954061802832	0.00166663691291794	0.000984378098755042	0.00128694694591856	0.00113684494727694	0.00123142957886384	0.0010112947029546	0.00123135058315528	0.00103437537680742	0.00235356644044096	0.00112692677188201	0.00153857496988559	0.00103263769488199	0.00109483262103091	0.00166964426360352	0.00129206168143617	0.00107716999242369
ACADS	0.00103581705738266	0.00101879282273562	0.000889741512377137	0.000992074728794843	0.000881227988747672	0.000918859468150911	0.00113898095881645	0.000916203001548254	0.00132287293772798	0.00177796548230072	0.0012321310213732	0.000877139912501596	0.000898784475606314	0.00129517603161081	0.000965951506265642	0.00113554012350334	0.00102255896648917	0.00121333485333926	0.00104214213856752	0.00129884699023178	0.000921552782538133	0.0019270898147205	0.000983583732250867	0.00121721419326636	0.00102656203799123	0.000933925638793553	0.00133017690002447	0.00123202565013567	0.00101933812954332
ACADSB	0.0011485681309265	0.000964876418509987	0.000892445975639335	0.000892991670410148	0.000908202396329604	0.000965628549102944	0.00146357715985644	0.000947380487257089	0.000969406604337139	0.00162879252024099	0.00139186769770498	0.000880919559622613	0.000976615454069457	0.00114925809435265	0.00095466113026853	0.00124121571903629	0.00101893345523608	0.00229436673249574	0.00103835587294172	0.00109873846318102	0.000998015369669229	0.00164625651750631	0.00106553609022979	0.00114381033366061	0.000926798547961293	0.00103134357553194	0.00143342813492764	0.0014735325844975	0.00105076257694217
ACADVL	0.00112254387479688	0.00107246656072497	0.000940221659848256	0.00105913512060926	0.00102268065474793	0.000925728577220702	0.00129746583243248	0.00105695060432763	0.00107046103856372	0.00158569195172629	0.00165085396762154	0.000913989088857691	0.000918044384146836	0.00135415719121677	0.00102976645831817	0.00142207902733595	0.00100836492594821	0.000957074494162311	0.00115208773493539	0.00129269235502442	0.000961577881719686	0.00187316013393086	0.00117388156948936	0.0011410618227785	0.00112907700196504	0.00115168709849504	0.00163787396036267	0.00117026285495083	0.00120418572092182
ACAN	0.00201000470030354	0.000883372972865062	0.00134142914767251	0.00096783845362239	0.00133771945978043	0.00124643944738129	0.0011650025508597	0.000887083547298235	0.000885933723818007	0.000967778926206754	0.00118961048531938	0.000874490798934492	0.000886449935447322	0.00110039057022881	0.000948058432005144	0.00111804623192504	0.00105703299777646	0.000860584936134972	0.00104868200854769	0.00112184237053535	0.00100569774173964	0.0010819021008794	0.00124656703522657	0.000925522751849316	0.00120888047047641	0.000999337678938179	0.00140456427187412	0.0010666534102066	0.00100036361737673
ACAP1	0.000965905660408533	0.00112535899454991	0.000992722822995442	0.00113399123911403	0.000991517511946834	0.00101574882745441	0.00152609914161932	0.00117370315594369	0.0011770472980932	0.00108256179476599	0.00237518619827103	0.000927233583280804	0.000920116658878817	0.00106528489178627	0.00103869538946442	0.00162467377019183	0.00126610951372656	0.000991740761351272	0.0011558704949327	0.00116888423101835	0.00106411029125198	0.000996083762930122	0.0013943445136292	0.000945824663971089	0.00106911281653451	0.00126897429798684	0.00159256375638981	0.00129023207878789	0.00110447611883564
ACAP2	0.000970954977224997	0.00113092556828722	0.000957968843736631	0.00101764762973478	0.00104801309623138	0.000859645840200507	0.00146562300008544	0.00114935170077395	0.00101670415485192	0.00111628325215862	0.00140414450881795	0.000890335646664011	0.000906393291976764	0.000983326407964576	0.000900245702445264	0.00155968394357417	0.00126411121737024	0.000875114102525391	0.000988102551594086	0.00113688156736858	0.00101966909655055	0.000938743201075945	0.00124295365276201	0.000939426588228235	0.00106353192052091	0.00120211710977968	0.00144714293456573	0.00113329696101603	0.00110722971687013
ACAP3	0.000831775262362406	0.000910324123450335	0.000859313201029805	0.000921395508675324	0.000881031614758258	0.000860571504268259	0.00117854506581438	0.000908008698582818	0.000888120956713903	0.0010430301206853	0.00110390484737283	0.0008140382144605	0.000808534227890726	0.000824276976001286	0.0008408324865424	0.00109698263630999	0.000912138160663924	0.00083494433457888	0.00138895514587427	0.000964830133550559	0.000941150222897243	0.000981984240494579	0.000937263159904064	0.000861817000713342	0.000961407312253545	0.000998959135619764	0.00113316193817141	0.000968877096232652	0.000968039919854906
ACAT1	0.00105584310059246	0.0011591434834792	0.000985312741060394	0.000982268514147126	0.000967101420496763	0.00092738919434193	0.00139437104512303	0.00101573652570283	0.00118602410801303	0.00203933290288823	0.00135260929366957	0.000935069020270825	0.000962235713837089	0.0012044300881762	0.000941995116981079	0.00125912862496328	0.000997606842553637	0.00176901730702576	0.000978804482868742	0.00117910348523732	0.000920825987286895	0.00138922420325853	0.00108215804289195	0.00103669292663968	0.00106469222632228	0.00104896299854573	0.00139308817030462	0.00148423280745301	0.00100887440071151
ACAT2	0.00106693397527317	0.00111812355291089	0.000944749109999368	0.00095201413430641	0.000916067696686632	0.000940006513967935	0.00129867342657986	0.00107833971768027	0.000961726740797805	0.00168696654922738	0.00131488564987985	0.000970802809133081	0.000917237885021836	0.00114312678414759	0.000972472095528661	0.00135004443184184	0.000993772130870132	0.00108330832655791	0.00102758386693935	0.0011324344232576	0.000970389158503209	0.00136109866031822	0.00104957998985441	0.000981435104724995	0.00101752436714278	0.00103850720208959	0.00152918321381837	0.00126184284840802	0.00105627727476666
ACBD3	0.00100188704567167	0.000987654501151651	0.00103002385059148	0.000933338345491039	0.00092621740492174	0.000953564932503635	0.00131189145192352	0.00108826621473422	0.000921719118923788	0.00104680741827528	0.00137102149606194	0.000895812766177618	0.000921726229194977	0.00106841208350698	0.000892982672501875	0.00122781494753245	0.00109477191220777	0.000892216327974017	0.00101139661913293	0.00120344025081322	0.000884530861403286	0.000976781524090292	0.00114870331305131	0.00094148002069843	0.00110282983507839	0.00106598106215939	0.00143975367764477	0.00104245004943941	0.00109139757216621
ACBD4	0.000858321037803919	0.000876048612132132	0.00084320278636314	0.000928917380391203	0.000836614066832127	0.000837509312608733	0.0010023952519894	0.000892585715880473	0.000897339229379398	0.00096007835997785	0.00116022221533264	0.000832913159474041	0.000843645379090115	0.000959798176737297	0.000898398574607691	0.00103208016315176	0.000927967022277597	0.000919946847759383	0.00092533126219443	0.00112697479315544	0.000887889015010144	0.000873234072984684	0.000875455234398815	0.000835934691482877	0.000876174091942264	0.000937186859007023	0.00103587464012113	0.000964090552157423	0.000903806215333954
ACBD5	0.00090961900738506	0.000897714133598103	0.000878947409965326	0.000875451637433791	0.000859595930021234	0.000856949696280174	0.00120948513378386	0.000951548342711091	0.000860539362733562	0.00102985777825242	0.00115723905152285	0.000828508437865748	0.000842885391987732	0.000870043235107504	0.000914416483659787	0.00105468823979464	0.000933752605866152	0.000852140923744979	0.000887045338937984	0.000942774665447367	0.000871806126588784	0.000902776874785722	0.000946255165792522	0.000880405179845634	0.000912222616245608	0.000962448444067262	0.00123576646935313	0.000942043977342731	0.000921590300564838
ACBD6	0.000855069345505697	0.000916948307645582	0.000963173128161494	0.000978779805220533	0.000952736918156239	0.000805673748151115	0.00119327638440092	0.000953133545704455	0.000902872336828904	0.00106661916000253	0.00120168943293385	0.000886124533003106	0.000958914747965573	0.000990615321389401	0.000901396165289635	0.00105582026279912	0.00122129428333489	0.000859695945785414	0.000981333167569808	0.000989710395421698	0.000868390884083869	0.000993810133399399	0.000965286087591207	0.000857272672673411	0.000950143052351578	0.00104781820927704	0.00111424632910514	0.00103561325888348	0.000991949602068517
ACBD7	0.000809017389061912	0.000820112256750445	0.000811266556855582	0.000835660638630909	0.000855229936001462	0.000799447900912069	0.000852800260568247	0.00086968828237811	0.000816368763551911	0.000858013202029618	0.000910292072736873	0.000825755560407926	0.000798090095416326	0.000807643343607226	0.000894659567398216	0.000863103340927644	0.00082288696730335	0.000800808014616117	0.000850057986069555	0.000878104640899161	0.000828109572654954	0.000858490859565973	0.000841840601178199	0.000826795864910592	0.000865040318426971	0.000852475270987011	0.000934341961663063	0.00085038432612369	0.000828115864300473
ACCS	0.00088840894332533	0.000849103923434936	0.000817376598544848	0.000916108912276624	0.000883622078240883	0.000865403666524641	0.000983509823177398	0.000915123588598231	0.000962340197285645	0.000909114394471311	0.00102877347084731	0.000820870723761786	0.000826392606916353	0.000943992911110793	0.000880667347085279	0.000985909159070776	0.000886028654282156	0.000863279191801686	0.000840890718222148	0.000947199941048551	0.000839187470717031	0.000886574598020999	0.000945228000234987	0.000868069852221838	0.00093566753235238	0.000908207394722453	0.000992016620362598	0.000943241267775877	0.000863692819327982
ACCSL	0.000826619329382296	0.000800808014616117	0.000798090095416326	0.000900935953974534	0.000822417827164684	0.000911618674956793	0.000896816724589139	0.000817310851955512	0.000803535182325939	0.00085173857124546	0.00090533806504678	0.000815903301576204	0.00082182704090415	0.00083647672276946	0.000873148368742246	0.000889538448183119	0.000917138957307705	0.000800808014616117	0.00081177249124753	0.000882020308522909	0.000806271629965752	0.000828292280037484	0.000848262884393043	0.00100972726955257	0.000826939265765205	0.000870630367705731	0.000901846145017278	0.000861436385050748	0.000895697158238505
ACD	0.000992513857812996	0.00109631008409967	0.000926906969179048	0.000920134678729661	0.00096067435251986	0.00103060586610184	0.00148018780760839	0.00105233705976422	0.00113337358834307	0.00106695647675985	0.00154154796871278	0.000946077316121642	0.00106115990788368	0.00104287900296626	0.000952383698890338	0.00135149077355037	0.0011334913060429	0.00103300587269106	0.00102676041967274	0.0012754305359049	0.000931517383031282	0.00101171086370327	0.00104135865806889	0.000977391075982463	0.00113163361645155	0.0012304178063471	0.00137159130871654	0.00107199852962181	0.00099596619690956
ACE	0.00161666524401537	0.000970339115471152	0.00102381271232997	0.00123584245701183	0.00091015222117329	0.000979560212520761	0.00128016331077176	0.0010426135149053	0.00098089643455721	0.00128893547216351	0.00168835109351658	0.000912330782874786	0.000921585921476542	0.00119253715605261	0.00121225362089541	0.00119082931455153	0.00105670261351025	0.000955054775432918	0.000988065528867075	0.0014005099491507	0.00105962067040267	0.0013643850352118	0.00118688755136727	0.000903960559677627	0.00103398967137424	0.00127872380595095	0.00151705124025486	0.00123698423021921	0.00116682231418992
ACE2	0.00113070234889799	0.000915812277877155	0.000908121156363931	0.00110885275494161	0.00092698933520146	0.00106023702677481	0.00116948450303011	0.000981387608179436	0.000935503129036667	0.0010802793768804	0.00131382484564236	0.000848755621365171	0.000901007702696075	0.000924356682022203	0.00122151073801383	0.00104715941684335	0.000984665104251989	0.000955643885376526	0.000959513019411473	0.00115305065262803	0.00111543945413911	0.00102063505424805	0.00101515299391988	0.000982410300723928	0.00100546785954866	0.00108670664251634	0.0013194198847377	0.00118663790036739	0.000956750074606442
ACER1	0.00085833632035732	0.000856257635332748	0.000814905044292504	0.000844137645365031	0.00119851167393273	0.000799447900912069	0.000900155496334378	0.000844400602926015	0.000828404200770393	0.00140108201303533	0.000980344441302275	0.000800808014616117	0.000834029899791885	0.00089356343933012	0.000850891584355164	0.000949897956120247	0.000866837987033521	0.000810385816877315	0.00082245400605159	0.000876645755327973	0.000856237087769777	0.000911145868884912	0.000922591601588639	0.000851721077368726	0.000817938256635834	0.000857013624350749	0.000962512094071703	0.00091019275545732	0.000864769280777155
ACER2	0.000910735530984295	0.000843385305251646	0.000865587331583156	0.000905906372800539	0.00120209493782934	0.000872480662908983	0.0010244563556429	0.000873144250318015	0.000907272305158863	0.00152087072263293	0.00100628359056138	0.000846485230913767	0.00084944742265335	0.000891858817531277	0.000853333191535363	0.0010663580590626	0.000903177295031188	0.000907588046286205	0.000874298127924761	0.000991128831165509	0.000873276455671442	0.000908862654060671	0.000949614585264476	0.000933194266411605	0.000872363842542932	0.00100145819089629	0.00105733527048554	0.000921400523630827	0.00087247301917214
ACER3	0.000974773555931638	0.000954980577578897	0.000854315104567954	0.00095515957004683	0.00124277590224699	0.000850875638924369	0.00108588062330562	0.000928211509301353	0.000890117513053079	0.00158546354443336	0.00118795809975511	0.000827623074590448	0.000871228634292844	0.000914603790591376	0.000830660584370826	0.00111197933929349	0.000891729249615345	0.00084557583300517	0.000869916105313827	0.00112325523580657	0.00088269497434781	0.000896576449682573	0.00101834333663134	0.00091027017895234	0.000945889392318155	0.000951057079424926	0.00112934755974773	0.000978486695487655	0.000971429178840682
ACHE	0.0010336910460911	0.00103135872484514	0.000856425081654481	0.00132505665340531	0.00092564307676731	0.00112059151085994	0.00149649337847574	0.00114130355070627	0.000966215336140057	0.00227205875534421	0.00156135353287276	0.000892279314101026	0.00103544064992195	0.00112498093379873	0.000980368814402489	0.00133635374841925	0.00114534355729044	0.00127046560270366	0.00107728240520213	0.00126903573136631	0.000983048016411335	0.00122466871903203	0.00114878592990169	0.000934725895969523	0.00103063516283922	0.00138465478847859	0.00143403333642443	0.0010127466863788	0.00115767837152134
ACIN1	0.00104911300869086	0.00110458732658122	0.000939068391888558	0.000979604976886659	0.000903616644099862	0.000967174313529368	0.00122070439294057	0.00119154017373894	0.00207167655580001	0.001124487262231	0.00148386041189747	0.00100106688302467	0.0010089235101123	0.0010288677074826	0.00100683712907255	0.0014936777600718	0.00108623460089338	0.00144372989015374	0.00116013817478417	0.00131831692191548	0.00107723818970631	0.00150913190614692	0.00111897523218546	0.000993014330992775	0.0012115025833045	0.00150941943431238	0.00134957494080318	0.00119787170697749	0.00220953321895506
ACKR2	0.00132812592004631	0.00100406898721103	0.000909339953676797	0.00101705058721013	0.000891133123154515	0.00108966816460193	0.00111918465232089	0.00293587677695074	0.000974059378129685	0.00123096190173539	0.00141760982816005	0.000984612138343731	0.000886594907285654	0.00119880289773399	0.000999673100388738	0.0014648205481739	0.00121031016059549	0.000950258767128644	0.00172614179908548	0.00110145454864211	0.000944973684781131	0.000992259615612987	0.00260426729236048	0.00094518446203679	0.00101368387909836	0.00108988624003817	0.00114454732216084	0.00131957971444996	0.00106343434781809
ACKR3	0.00139967079287813	0.00110128721915337	0.000995813617718774	0.00121038299455689	0.000946056475094271	0.00108753157323945	0.00154984261615377	0.00152853305009606	0.00111880188780082	0.0013589297479849	0.0016534833417455	0.000994322592070409	0.00088922812200581	0.00118931198669381	0.00112370731963837	0.00171062309919809	0.00140685733023427	0.00112265535821212	0.00171576712428096	0.00141652249011473	0.00114822036819279	0.00117268190073795	0.00176776507737228	0.00101055144374585	0.00121525149909512	0.00124132818435036	0.00175269945123314	0.001504953835527	0.00109581279922249
ACKR4	0.00103153516696473	0.0011273241487878	0.000840652894778593	0.00101035001301438	0.000884732703419126	0.000967777448704722	0.00116361104372044	0.00158688153682663	0.000896786762752727	0.00112938817166807	0.00139622451057117	0.000968735742769893	0.000845617856802789	0.000976987545247139	0.000898245696293397	0.0013022644181393	0.0011549325944358	0.000953177786139459	0.00177009680296604	0.001047081793143	0.000916414147524161	0.00105653028196926	0.00280924249361087	0.000849694267046634	0.00107529038375609	0.00116321263314255	0.0012048565569212	0.00142975421042307	0.000884374200381016
ACLY	0.0010203510230597	0.00113430125440125	0.000967752453947039	0.00114332166495407	0.000963099536410851	0.000943207765244021	0.00147458200101002	0.00109532891399442	0.0010326105683186	0.00125538593445291	0.00154805026308022	0.000973778243817843	0.000982477915272511	0.00130005452502872	0.000997462449529657	0.00133870670904874	0.00121359324704772	0.00106388162226514	0.00104784834005054	0.00120619234970334	0.00107948464253105	0.00121047147271948	0.00123550604644804	0.000982177789355538	0.00120905091777161	0.00109694382580685	0.00166605482460991	0.00129577975279718	0.00123894208159247
ACMSD	0.000825444563417946	0.000864926840170933	0.000808413806101593	0.000829907782991894	0.000808666445435006	0.000839258091233987	0.000909398776541569	0.00084102447516933	0.00085016816684238	0.000961010404092032	0.000933073925030647	0.000811089517186982	0.000806512281037058	0.000841529045248835	0.000827449358641592	0.000923535756917586	0.000895481677480953	0.000904281717107727	0.000822857270313094	0.000872961388420979	0.000815362947555652	0.000863786762762631	0.000836828558950574	0.000817195647738134	0.000838128322680603	0.000859454821453666	0.000933169996424843	0.00088302059747815	0.000829172239688866
ACN9	0.0008551402784859	0.000871061599272287	0.000865931842365713	0.000895031406496399	0.000884548335140197	0.000871182971857914	0.00106364848688516	0.000916431253891029	0.000965759336412936	0.00104968743918647	0.00112342212288552	0.000852306562252069	0.000821683811090535	0.000976462217253973	0.000866464142005304	0.00103358680267234	0.000926264381549364	0.000841421438176492	0.000876984767758358	0.000985912995895198	0.000872933874011018	0.000900048188491266	0.000918729483630786	0.000867644519638501	0.000889312148034255	0.000975531051754079	0.00118747344157389	0.000935471009399578	0.000937916896643259
ACO1	0.00109380541763919	0.0017663880505481	0.000911935864307648	0.000948008241769384	0.00090549685250224	0.00100076707079332	0.00127814426149937	0.000974956097949673	0.00101982806217938	0.00172076732755744	0.00134957938287002	0.000944378711674171	0.00088018575787246	0.0010699184006605	0.00102582813836651	0.00124190602654552	0.00108796238146838	0.000938696095692893	0.000985036127642894	0.00104336133646456	0.000930373390640745	0.00102736902677563	0.00120284690355787	0.000992021357537563	0.00102802780176756	0.00109765242677338	0.00142253108206435	0.00134245757853196	0.00104494542200241
ACO2	0.00107121230529812	0.00157358415489851	0.000910856825547843	0.000951420323380866	0.000989370756394265	0.000974744175952328	0.00157755915042976	0.00101674342109791	0.00109605948262045	0.00177506424375483	0.00143472925308561	0.000923401288080301	0.000966622812773754	0.00133621691249087	0.00101434587984519	0.00138741555257558	0.0011331904670089	0.000977217884049861	0.00101631321003276	0.00113505775563187	0.00092511222421446	0.00109031143830271	0.00110174084967622	0.00112438072942823	0.00100398510695333	0.00106512102398769	0.00134538119474377	0.00162752986739834	0.00113373062142956
ACOT1	0.00100194375007403	0.000858160906866608	0.000862219046076182	0.000831714854593084	0.00085278705745809	0.000948507715633846	0.000940215984357943	0.000857126060537021	0.000835266290279635	0.00112926286386931	0.00158922141582186	0.000859807670331395	0.000828260101873932	0.000936836825025202	0.000849326804113292	0.00102073130699098	0.00108404117669763	0.000856144452828172	0.000946309004152046	0.000893688523740936	0.000882167640664837	0.000918401375179039	0.000880182405034252	0.000841451472942464	0.000902408957886157	0.000877231524342054	0.00101061672454268	0.00100886139703998	0.000938821021478785
ACOT11	0.000944485379600736	0.000914514199533122	0.000833577569075832	0.000938635772937206	0.000969683345779136	0.000898088359214133	0.00103240790178129	0.000980446308103117	0.00097518432915141	0.00107304887840025	0.00121032183826718	0.000874536650159782	0.000847220943610836	0.000932266672252442	0.000843320845424675	0.00110713439605135	0.00114768364377318	0.000875316887017853	0.000991629313209363	0.00105482120145133	0.00094919161278696	0.000970209230539593	0.000975183832863066	0.000951576388792508	0.000924770390903441	0.000958492915782342	0.00117842995323499	0.00106805813040673	0.000934875141081557
ACOT12	0.000864593912672468	0.00082067652975143	0.000867342761325365	0.000857242658257523	0.000806145239596775	0.000869009173875361	0.000963278753338446	0.00084694288770703	0.000830752736505672	0.00103955949287659	0.00107841794196668	0.000836435932187317	0.000848469899064654	0.00089468979079287	0.000833341509991403	0.000929186308543735	0.000859422645074407	0.000835142700612053	0.000856903687709047	0.00097906448144937	0.000820668105040538	0.000895378952703412	0.000885189837701967	0.000862944225145992	0.000824000855788531	0.00091628215384481	0.00102793840992415	0.00113002198768083	0.000849657811067817
ACOT13	0.00091023542103945	0.00093008961604065	0.00091015051635806	0.000921951059868903	0.000966015580561515	0.000918398314498518	0.00112170583245947	0.000977984011815578	0.000924603080719176	0.000983906191679587	0.00133097532378493	0.000838004876296749	0.00087544528934881	0.000923694191571536	0.000862182469031477	0.00112661715502184	0.000983247321246838	0.000877534955489087	0.000964115062974897	0.00108835783917044	0.000880816493174289	0.000946890223824026	0.00101151351067994	0.000980801959743398	0.000965924695583949	0.00103436412312157	0.0014325894787868	0.00104744040518007	0.000960586275776185
ACOT2	0.0010452880711012	0.000908933481808467	0.000848652056332345	0.00085176586327379	0.00085569629439984	0.000882991596820388	0.00124851566343622	0.000894422557838515	0.000900494756428035	0.000933783125780745	0.00162669842675698	0.000849243839507422	0.000851482931324188	0.00104948169205276	0.000946902404232477	0.000997347997165892	0.00104752666007283	0.000850417309154925	0.00100746736320505	0.000930757498852665	0.000887017327118978	0.000938637724275532	0.000962583152258892	0.000866983856990294	0.000960656900312819	0.000928635627204686	0.00106938914317058	0.000928286199191749	0.00092011133122574
ACOT4	0.000852186532886245	0.000857508522971827	0.000832871096327173	0.000900363263401744	0.000888769996273689	0.000833608082532578	0.00103489471435576	0.000912014974990068	0.000876779980439358	0.000891189430235108	0.00157184938333794	0.000851458698162782	0.00090769282570045	0.000877464737477314	0.000847161474012603	0.000948015157067053	0.000923581033214666	0.000846330837582205	0.000894328136538503	0.00101995723946882	0.000879192242206529	0.000863943484735606	0.000939676842221097	0.000832369885199843	0.000846492037827312	0.000883241009804402	0.00103051423048221	0.000888832345194352	0.000887967312111446
ACOT6	0.000923214714858733	0.000870979423737806	0.000816924995214194	0.000835066839878079	0.000889645861234119	0.000848119102948293	0.000942224334910228	0.000889613305195484	0.000862293000011461	0.000942234773245297	0.000993375950770654	0.000831291200761274	0.000815491086531515	0.000845658066505955	0.000810737465001344	0.000999297387185241	0.000974349820418419	0.000851707167651172	0.00086930947085806	0.000898083978214601	0.000873436841502163	0.000827204215474003	0.000896129455251156	0.000808812646801616	0.000913254827474283	0.00090619322490773	0.000984333520922867	0.000978737530845591	0.000870005731558379
ACOT7	0.00124802189083116	0.00115643230470864	0.000950174091146001	0.000974710005122388	0.000961667537938819	0.000990002164603589	0.00136040850094884	0.00110809771451006	0.00104694857901246	0.00124515549023754	0.00193474683331216	0.000933646234850818	0.000900993164663919	0.00115931324776727	0.00123578177959984	0.00143355647952383	0.0011159104072673	0.00106270205490856	0.00105805340360997	0.0011163488709865	0.000901531268817777	0.00108607182805225	0.00127304760514788	0.0010384448908713	0.00103982638351422	0.00113098213591751	0.00165937114488484	0.00122961167481725	0.00134164710107176
ACOT8	0.0010003853844281	0.00099838213850014	0.000865778057728505	0.000888773231054325	0.000910557285961618	0.000919198139481206	0.00133817272923993	0.000935324437977	0.00099880653329867	0.00111416601795306	0.00185468196343215	0.000913245025744935	0.000862699118107129	0.00110475416176147	0.00101905149379402	0.00136727440770541	0.000982402637605692	0.000929625698085946	0.000931882497781059	0.00111139539247616	0.00103442384633724	0.000948995298449573	0.0010584392697584	0.000947697655847373	0.00094486171398752	0.00100458701322305	0.00125248884051089	0.00106718725881491	0.000940566264332618
ACOT9	0.000940534282779377	0.000992324683623649	0.000950623780818216	0.00102090636509604	0.000887271108113259	0.000908705559794778	0.00120139964883457	0.00108922933259004	0.00105166436994867	0.00117388412074367	0.00148407000282487	0.000901125832063458	0.000910888321947257	0.00101797913579701	0.00093895115941143	0.00138697517282223	0.00105021934388326	0.00104529440274263	0.00108299194700396	0.000996411337340673	0.000933822296070651	0.000977982006433963	0.0012254709775657	0.000999795330229799	0.00101781617315465	0.00108012531827172	0.00133798811335395	0.00124136657420189	0.00110546333624484
ACOX1	0.00113722488297141	0.00109828936148108	0.000912708891214195	0.00112235469282366	0.000925477945401222	0.000958112695459049	0.00302149578030092	0.00105524019535871	0.00105847268640011	0.00153179160707982	0.00237947616665819	0.000915423574954582	0.000962028378098716	0.00236744382714077	0.000941934833406262	0.00140405327571245	0.00107326328587112	0.000936163557861746	0.000983278935898231	0.00129962399320124	0.00127152614810017	0.00124252550536578	0.00116641800309797	0.00105735189447813	0.00103659262082203	0.00122429202255283	0.00143625488690539	0.00121725068214046	0.00110405644086343
ACOX2	0.00155037243547994	0.00102865791765624	0.00082894890269312	0.000963021079681097	0.000885553915789831	0.000927238314201124	0.00138180746681776	0.00093423137820073	0.00094006271338504	0.00132194114766937	0.00150285471246095	0.000874719697774165	0.00090254229274556	0.00153309115443844	0.00100711089499527	0.0012431708022383	0.00106406240943545	0.000954867263817174	0.00100443691262608	0.00127031968517066	0.00104553666669383	0.00128711398567317	0.00103258885121966	0.00100420867186732	0.000948438831954347	0.000998531347632068	0.00158411159701821	0.00103094410008405	0.000962386956215265
ACOX3	0.000966652840006564	0.000935648858873206	0.000898176284335526	0.000944650007486417	0.000873613518701625	0.000978989291593944	0.00132465013429478	0.00095132647410109	0.000930034733491802	0.00114216790237206	0.00175749224079388	0.000890194304934566	0.000865211006395298	0.00151524298813598	0.000981089543512894	0.00116038741647995	0.000960545207761097	0.000954933013661854	0.000988624593737965	0.00104661066902269	0.000956569032591503	0.000944213131146596	0.00101073587676541	0.000879336879397523	0.000911633274319988	0.000973181550916232	0.00128589655582584	0.000995876564325401	0.000936109145574042
ACOXL	0.00105059475826563	0.00113129932084563	0.00174549250468041	0.00160729453451891	0.0019335497786066	0.00114941405826972	0.00358652717652114	0.00186289872609039	0.00084458935244968	0.00115437957541692	0.00352222697990217	0.00166854467438529	0.0025005295006745	0.00108872048249409	0.00107551231650013	0.00292178768499864	0.00118213881289924	0.00112919356994962	0.00158013810226566	0.0063563585911226	0.00174784319551234	0.00125182397865394	0.00226864104448114	0.00103826027947932	0.00243464059843611	0.00443407264702106	0.00226733877356348	0.00186357885871738	0.0018646715760629
ACP1	0.00101316279384889	0.000930236573479659	0.000940454448805373	0.00101592391203879	0.000886172056380718	0.00101849430804935	0.00138324555514917	0.0011282943409209	0.00139155073609817	0.00103406783695815	0.00143377192681697	0.000981368707761805	0.00100106560399309	0.000999116260727263	0.000967735861658586	0.00118720563289256	0.00104541911239004	0.000905849589428348	0.000945221235430644	0.00120951808414182	0.000919828486468816	0.000913665261240707	0.00114313308965173	0.00104471451313238	0.000996901914799776	0.00136855588774907	0.00127530929419087	0.00181791158224802	0.00154256586974811
ACP2	0.00111009845687801	0.00122729001918233	0.000886004745970704	0.000964336154651431	0.000995938274551456	0.00120807739070148	0.00132504121293764	0.00111293361211634	0.00115764325855544	0.00120037914775058	0.00152965918517847	0.00090338009496219	0.000953245312814945	0.00129008323885757	0.00100873947395061	0.00136931651216634	0.00117363648840544	0.000939515860331483	0.00117984022547736	0.00104632601020177	0.000989944598187441	0.000998069087896878	0.0012332773065292	0.0010648201066862	0.00112028355540741	0.00129058894485428	0.00139920088476236	0.00116743098730175	0.00152357553150745
ACP5	0.00155847182701849	0.00119557618431302	0.00108590117839096	0.00111327334741835	0.00108589921205628	0.00118382465532302	0.00142688033629109	0.00144985170287825	0.00133804095161351	0.0014434767972621	0.00174211585393393	0.000988035432609329	0.000928797923993103	0.00112234993567073	0.000994684291248248	0.00166921279237708	0.00111919274234445	0.000986349904635236	0.00137094357790204	0.00124260069848768	0.00102149528775948	0.00101628281868763	0.00148613456634492	0.00110692172210491	0.00123210750370854	0.00152368395985913	0.00168822018014646	0.00147094057271581	0.0016835709295076
ACP6	0.000969406623930147	0.000910901676088585	0.000843934316086696	0.000970482355363074	0.000909743096012743	0.000917504299324823	0.00106021404252321	0.00094537012448122	0.00103879768298648	0.00111489718080999	0.00117800514621723	0.000848012256825861	0.000897711660428309	0.00097608061139925	0.00091424949031231	0.00109683769674096	0.000950502980577202	0.000903172329541196	0.000937552749464791	0.000957720294966149	0.000887394663691071	0.000962066039830456	0.00106834492766435	0.000930679498408336	0.000904791949055327	0.00096492655140793	0.00109605161686236	0.00101297513106264	0.00152570547058101
ACPL2	0.000927504097524132	0.000963319827372209	0.000865424430186113	0.000940892392927295	0.000858321082371475	0.00092880840610307	0.00110907401266901	0.000957870806541958	0.000915310280016514	0.00100463586444857	0.00120748862883106	0.000851929470864523	0.000868733408469763	0.000879241333815684	0.000861016156321744	0.00109738741075277	0.00104591301885665	0.00084669873665442	0.000918343658331341	0.00106877817699365	0.000876193497029771	0.00094299489105019	0.00106071715885436	0.000936743208791416	0.000948015046365614	0.00104778581307374	0.00108230221214601	0.00129014458287855	0.0010967205616376
ACPP	0.000893420037972035	0.000991304687247063	0.00088114534794929	0.000961696172107615	0.00088824031767389	0.000878746172228621	0.00131820624100854	0.00121344105699308	0.000973016141567603	0.00111898418025846	0.00129678910176593	0.000912191768581915	0.000871931219597001	0.000926618029916622	0.000936777394490514	0.00142200728617001	0.00103812403815247	0.000949226321348419	0.00106053886974094	0.00117497345097013	0.000955240221245192	0.00103442861674635	0.00118610756699626	0.000950870369733937	0.00105794376724958	0.00113443983117036	0.0011543375045498	0.00115460785282862	0.00194538360176109
ACPT	0.000868075607028223	0.000904615279762142	0.000798090095416326	0.000821526195406977	0.000815664033075088	0.000815936773743185	0.000962417441333638	0.00091119371966516	0.000880824134816841	0.000920584638558102	0.000935435411852489	0.000854723117831033	0.000805966152818476	0.000811491341617792	0.000857657936053333	0.000954526163994828	0.000865599544559993	0.000844361758446955	0.000818470468960055	0.000893735414100323	0.000806271629965752	0.000895499650796331	0.000843249664108918	0.000807393546026564	0.000863371784864803	0.000908235184141073	0.00102238942703662	0.000874727485859438	0.00147635301681467
ACR	0.0011513756446592	0.000957266659252149	0.000883800253478675	0.00099433659266857	0.000862998255321664	0.00127259926073743	0.00125735555817886	0.0011224465292898	0.000957916171935113	0.00106619721047674	0.00117622466592206	0.000951952998823035	0.000860275231200774	0.00122984203400893	0.00103220062447419	0.00125151603588693	0.00109150545209308	0.000910945925975521	0.00107180487980515	0.00107985582488622	0.00096138494749312	0.000894020014125751	0.001057579490989	0.000878629182411411	0.00100053196436075	0.00102015030285017	0.00131087119988956	0.00110028969122093	0.0011543495783072
ACRBP	0.00084306834224545	0.000872326534177088	0.000857910570660525	0.000888214440201567	0.000827719322766722	0.000821556067763656	0.00098110258534208	0.000948980701192413	0.000883608184987055	0.000926395994022924	0.00121603146466005	0.000800808014616117	0.000808986534184442	0.00085166671187695	0.000837253553694428	0.00110769490792201	0.000895510285976151	0.000866679942755696	0.000898223849108204	0.000894709447962766	0.000860568142390721	0.000875775888515604	0.000876920004670084	0.00091134045809732	0.00088174556087372	0.000882184733839598	0.00101512925240746	0.000954220683155444	0.000866217224492706
ACRC	0.000853165970698735	0.000836783324362813	0.000890023446970705	0.000899079901114785	0.00081152304320125	0.000827145295395647	0.000930647348647535	0.00094357020474445	0.000874928974261971	0.000924565373298174	0.00107258920288727	0.000840912028615839	0.000807240194265583	0.000829045346583961	0.000890350394031386	0.00108292438426351	0.000840348754977546	0.000805675603435291	0.00084084464487104	0.00090468642364072	0.000911851335237277	0.000878478717755667	0.000955935690381032	0.00085324242388108	0.000919928941939531	0.000886248382873348	0.000984622234349617	0.000988857847752782	0.000877665227135442
ACRV1	0.00101093584192067	0.000962105829303065	0.000871410605565497	0.000900866534253574	0.000922169664466577	0.000878811952334776	0.00108467077685451	0.000929512611056659	0.000938537502158313	0.00101530822757914	0.00116972744790679	0.000858157807042346	0.000885610893263332	0.000960917986787344	0.00091926291949684	0.00115247599836219	0.0010498239125265	0.000890136294111302	0.00095275853503437	0.00111445110029336	0.000909891797395338	0.000993556080037769	0.00100937275746613	0.000910679791934883	0.000939799455177058	0.000961862513376619	0.00115173500375835	0.00103774300565897	0.000916081842055254
ACSBG1	0.000960701108976699	0.00101300562538279	0.000872254952422951	0.00113584239747846	0.000909991038374338	0.000957529197160937	0.00133008917112439	0.00106247664197585	0.000951939129310595	0.000968116644370901	0.00122627625169294	0.000863549082460568	0.000979078490175276	0.000945202454878885	0.000939151999998057	0.0011958151699488	0.0010059012076928	0.000994082957482543	0.000973031715926924	0.0011817517009611	0.000929027640693322	0.000930127234831778	0.00107986176861689	0.000904553131112496	0.000940484451460204	0.00107492483623423	0.00121912264064293	0.00107918974859685	0.00108503140481621
ACSBG2	0.000852135834501408	0.000848923969304076	0.000800604901048077	0.000894905831242563	0.000896827509446653	0.000832261528307527	0.000918832526949464	0.000894023366214545	0.000890195494252	0.000872152072287502	0.000986258720844482	0.000803034781983206	0.000801294267897787	0.00086645938847867	0.000849990884671245	0.000953534477173702	0.00088536158304389	0.000860426638384253	0.000841472116962681	0.000927585973651118	0.000884437607942187	0.000887516380442662	0.000865088343826424	0.000887090151699941	0.000850005388971131	0.00085424677999608	0.000969822321974712	0.000897064890568902	0.000837071106117886
ACSF2	0.000912008541338278	0.000971638140933835	0.000866917847678645	0.000908085241853212	0.000951401027170136	0.000859419128970459	0.00110760580133503	0.000928947162427068	0.000914587978891421	0.00105680914914322	0.00109016327861724	0.000840404281343253	0.000820937362191206	0.000950429815447812	0.00102718919474943	0.00105666823486525	0.000971054745982695	0.000874544776214038	0.00096221195547384	0.00110487054657299	0.000892090459655319	0.000962464307280501	0.000962218222638888	0.000890180777304887	0.00102596592642207	0.0010353016680407	0.00120428787578692	0.0010349725263097	0.000876548931508088
ACSF3	0.000850590469234649	0.000834115080836353	0.000845823418506928	0.000827212557865272	0.000848670709811046	0.000818322991888426	0.000921452258783665	0.000892694772201283	0.00082240815139996	0.000887372893789385	0.000972885544557412	0.000807382767201572	0.000829154655265577	0.0008563179732488	0.000863247927930709	0.000974525299220806	0.000916787249214527	0.000852067767473266	0.000870249672810814	0.000879462113358731	0.00082954757521035	0.000840278635306237	0.000870511436145636	0.000857890405728677	0.000864571878041875	0.000904862740083542	0.00100527705380343	0.000951183173601686	0.000856481925522335
ACSL1	0.00185751535511647	0.00140879262287292	0.00110987519832391	0.00144625147509693	0.00101302948887223	0.00110275111731149	0.00177915230582129	0.00156108348125372	0.00110558359758415	0.00160471275974438	0.00296715049422534	0.000902781047809062	0.000956820557721892	0.00267368477759562	0.00107627766710702	0.00234468828607201	0.00133854062850997	0.0011514930183099	0.00146003623289336	0.00159185507155233	0.00149249563444485	0.00147783578954967	0.00164661261235692	0.0012136903898576	0.00147023409869245	0.00143598153538515	0.00218004522920097	0.00170099967551965	0.00139543281132216
ACSL3	0.00127567779480581	0.00116944349401511	0.00103974226147367	0.00113100652023226	0.000909778311019442	0.00102204825153793	0.00169731044722868	0.00111562537955851	0.00105092399307983	0.001598346652606	0.00186267643584487	0.000895483570596496	0.000929127012216402	0.0017661087525912	0.00106862070252669	0.0017809443351769	0.00130377507042105	0.0009878213566467	0.00109705434389224	0.00135043658420285	0.00117417706053571	0.00112997509429082	0.00132831026623523	0.00101892040747778	0.00109578332513689	0.0012992248444685	0.00170519368988206	0.00132740817624548	0.00111015087803692
ACSL4	0.00116671980528241	0.001235175409965	0.00101535775907641	0.00110255204560264	0.000985298501437531	0.000970813094439114	0.00164287476811431	0.00117321571300234	0.000988666661802243	0.00129684277983445	0.00198257307143915	0.000836352550522486	0.000963947470715139	0.0016268536838626	0.000961403677412213	0.00153082917789676	0.00125866990008023	0.000990197944296321	0.00113056534399393	0.00132042723621347	0.00115730924594482	0.00119044325531428	0.00133344837285446	0.000992439059542035	0.0011727096808062	0.00131619069984456	0.00173670943245318	0.00142181493756235	0.00113990762862782
ACSL5	0.00102170693221624	0.00106168141285377	0.000960779897900977	0.00112160533600878	0.000978744738491662	0.00101877986576043	0.0014027505037733	0.0011029646897597	0.000993033357637348	0.00127573002135418	0.00176036853023682	0.000972356437033168	0.000937017932183936	0.0017179377473652	0.000958896880737781	0.0014881862004538	0.00115145136786942	0.000989188355191393	0.00117252142696124	0.00113951028373603	0.00125645039163408	0.00115359017219541	0.00127176048237208	0.000943692981101282	0.00116356875077376	0.00123935739106284	0.00176681937572977	0.00125661818272144	0.0012827519883079
ACSL6	0.000999551655711496	0.00120599433931932	0.000895401304646956	0.00107444642314882	0.000893378702306747	0.00086371552426485	0.00105533273659638	0.000973767137612365	0.00094326581607322	0.00103353924050058	0.00135778970943592	0.000881299372295142	0.000901011287190334	0.00146055718822774	0.000921028089327559	0.00144647912484093	0.00108539512824747	0.000938352669679265	0.00104403280998381	0.00134324089840555	0.00103032340126551	0.00108033388923808	0.00109266296004997	0.000959233022680605	0.000956963531789506	0.00101181557540858	0.00138033185998009	0.00108587451559171	0.000954953262044363
ACSM1	0.000856522295038138	0.000840659686600278	0.000824840689001567	0.000813761870169385	0.0008327422366979	0.000884310969871889	0.000978572084063772	0.000860922976839671	0.000867382456220021	0.00102539733241306	0.000944534204366206	0.000806198964980944	0.000833427752928606	0.000859344932527183	0.000819320488695315	0.000996366132388805	0.000921954395204602	0.000834552332337773	0.000875982807852609	0.000908171497034228	0.000850042273773592	0.000992114267219373	0.000938707599131916	0.000813362170340473	0.000863194735845432	0.00088541093592066	0.000949200363480987	0.000912186151167102	0.000858480318370798
ACSM2A	0.000947001756856052	0.000861129383212435	0.000810308550649052	0.000823920187029086	0.000833610645286128	0.000883040160524751	0.000892358477030336	0.000862743012299501	0.000817281062623965	0.000969971449401056	0.000921214988743723	0.000800808014616117	0.000814850757177284	0.000831446628296435	0.000814915942051608	0.000899298737480544	0.000894329938939804	0.000800808014616117	0.000839049689512335	0.000910090248729392	0.000841315715526762	0.00086202850331469	0.000891089562319514	0.000830040446799517	0.00087185686722525	0.000883410057146213	0.000896401207715978	0.000971785615570925	0.000819029461035955
ACSM2B	0.000809017389061912	0.000807445186669561	0.000798090095416326	0.000815245286867325	0.000836172144066103	0.000810000803262848	0.000856272381378132	0.000835971835123848	0.000835595131447045	0.000880142534477977	0.000899563932154114	0.000800808014616117	0.000798090095416326	0.000811645705516882	0.000802170440446017	0.000933882689311523	0.000846462527853598	0.000817248052224064	0.000825065951853533	0.000861146316202317	0.000806271629965752	0.000890091438691772	0.000829385192245189	0.000804902244186698	0.000814536968262831	0.000851806170005141	0.000876419956010327	0.00085466488224629	0.000833762813093814
ACSM3	0.00101861590545709	0.000938694983100104	0.000833665426653221	0.000951911486684658	0.000850778481658733	0.000880352101793471	0.00106307728194846	0.000951176871032558	0.000891166678474516	0.00104472992250483	0.00122252310041035	0.000848321638657997	0.000851208994995341	0.00102649727326657	0.000945494734638327	0.00111337806792396	0.00105157654887885	0.000845484740970382	0.000936853715060297	0.000972214770888784	0.000879101893592137	0.00094943768603267	0.000968225014508657	0.000902043083063225	0.00096683662180472	0.00102302042047259	0.00122640565380927	0.00108163781150478	0.000983861393729143
ACSM4	0.000809017389061912	0.000800808014616117	0.000798090095416326	0.000807643343607226	0.000799447900912069	0.000813809845845692	0.000844138058749513	0.000817310851955512	0.000803535182325939	0.000931385553130507	0.000879286201745808	0.000800808014616117	0.000798090095416326	0.000807643343607226	0.000802170440446017	0.000868957536422706	0.00082288696730335	0.000800808014616117	0.000820442573557366	0.000831322492817892	0.000806271629965752	0.000813153555913513	0.000825689263194532	0.000804902244186698	0.000814536968262831	0.000839487283960709	0.000852791246142837	0.000839844419360264	0.00081177249124753
ACSM5	0.000903850327788335	0.00082163119744391	0.000836024707433282	0.000957707644761857	0.000843619744204136	0.000828378592382812	0.00103017165915916	0.000854876997549439	0.000901306234281481	0.00126666071474832	0.00106582856211925	0.000801899015984218	0.000854190057978772	0.000866679726231021	0.000858173809499507	0.00101852729001297	0.000862644227936609	0.000871656350846221	0.000861454848381199	0.00104146377882897	0.000845723692849839	0.00103120215639125	0.000872128449652366	0.00094856001131139	0.000893093316699288	0.000920180254102514	0.000921173999803654	0.00092271833263851	0.000879879096611966
ACSS1	0.000941574113295323	0.000918864959665855	0.000898248878510663	0.000997250838331261	0.000878008219414302	0.0009016081900866	0.00113688254545977	0.000985679399148478	0.00103810703163466	0.00181161084766718	0.00117269179735023	0.000943090030412561	0.000864900317927841	0.00101912269741138	0.000894323118606996	0.00138543504120712	0.00100573497642182	0.000892964199749251	0.000940631327295399	0.00101870269745423	0.000908447851716914	0.00136068424821728	0.00110803213886129	0.000861024310243101	0.00102521270541148	0.00106410157477286	0.00122155388136147	0.00119851113224251	0.00106590595917441
ACSS2	0.000889738175227458	0.000940048039186853	0.000911175739458707	0.00086722949297232	0.000929996118912019	0.000872035530179827	0.00108711691834124	0.00104964036346474	0.000972559575184743	0.00185885541826599	0.00114827831105292	0.000846887703265966	0.000845527201738218	0.00104877193945398	0.000925288218163191	0.00127614083835112	0.000991267325524469	0.000881591980452231	0.000924851057271118	0.000963370271986506	0.000912341821442252	0.00156229682731754	0.000977364297211977	0.000870195156294643	0.000953282980931761	0.00100938600538556	0.00120621559936025	0.00133263993434406	0.000936660132299008
ACSS3	0.000889676140210742	0.000852895807347237	0.000824557500385112	0.000868149128611035	0.000843094574424085	0.000841610175853252	0.000934395265170669	0.000876892999111515	0.000909674688125602	0.00106026290823122	0.000949278820375319	0.000867794329129806	0.000827328979884579	0.000876245807753381	0.000945414403385609	0.00101649739009093	0.000946425102361415	0.000839152906222283	0.000843733973902707	0.000981876835798848	0.000822413803932701	0.00116752147314501	0.000870149969530261	0.000893922126014419	0.000888895434837796	0.000901701476340346	0.00101057877596821	0.00094139745232687	0.000904454629304561
ACTA1	0.00123634406929824	0.00173117770699015	0.000875579521329513	0.00100311145218091	0.000923688431701213	0.00104975844357402	0.00168958182270654	0.00116831294963507	0.00140206441822161	0.00182439920092737	0.00149147764185408	0.000973006545066877	0.0010059680552139	0.00108490990089383	0.00137346378222067	0.00151970942314511	0.00114490792945601	0.00140055365812826	0.00112774060417128	0.00140158880913667	0.00101805402625996	0.00175576548148103	0.00135531533783645	0.000979835955443133	0.00126172535280191	0.00124634306680531	0.00193830742969014	0.00125607025293913	0.00129047938641464
ACTA2	0.0014793469437236	0.00136384496647994	0.000933549084772473	0.00106081131980146	0.000930667755686962	0.00112927381902252	0.0013476616161695	0.00117705203097001	0.0012817901011942	0.00168158762869459	0.00133790743028037	0.000976653694877477	0.000979591399652869	0.00104875720411027	0.0011028687633731	0.00142146652125089	0.00122334365688879	0.00108892091442096	0.00112218798496305	0.00117992141196849	0.00101144630121455	0.00120613506597067	0.0013670951663138	0.0010033580343123	0.00126172465593068	0.00119661722713312	0.00144877474805058	0.00133735225145309	0.0010948287202793
ACTB	0.00135250156367151	0.00144144977876914	0.00107373030679204	0.0012369969493372	0.00107353349968101	0.0012377093214043	0.00238774797098271	0.00133132544113706	0.00167576792142718	0.00185452275519167	0.00184408741322161	0.000997160779527945	0.00107839405289528	0.00137586845711837	0.00126866089751093	0.00184833234182602	0.00152065178303065	0.00154763599488336	0.00134477821674417	0.00167565778683374	0.00122001515720675	0.00177632675703335	0.00149245941186337	0.00116973170045732	0.00159183038009198	0.00143096592758339	0.00239467019613627	0.00174237578910044	0.00150107907467413
ACTBL2	0.000833983255189888	0.000843153678171702	0.00083495064521761	0.000851510609343559	0.000861380877119391	0.000833065251878097	0.000975768078265059	0.000860892022779069	0.000857522249101856	0.000848406580926118	0.000990883628746551	0.000833213720389655	0.000809586515261055	0.000873958544842597	0.000830789449074724	0.00093554993477743	0.00086644538721624	0.000817086959867182	0.000845541951318773	0.000859649081130714	0.000828416011473512	0.000841419450344899	0.000949639304274229	0.000855589314646453	0.000864470068997643	0.000866782102048074	0.000917584920125733	0.000909478226391299	0.000841052341873136
ACTC1	0.00111574141095246	0.00155709958912271	0.000869744690308711	0.000948509160241473	0.000900064886467639	0.00115912243157318	0.00132445837171031	0.00107272642384124	0.00101149541512557	0.0016748285657987	0.00116358602924532	0.000911608490762	0.000881154978061619	0.00105452631914832	0.000966275387747288	0.00121027534830982	0.00129611929750232	0.00107641872019716	0.000996187537859261	0.00142965189565412	0.00100791009194388	0.00187142941117544	0.00106648875475654	0.000904378106632027	0.00109894131429965	0.00106176467601004	0.00206553238639991	0.00113512422144914	0.00112114255385938
ACTG1	0.00111834455142064	0.00145280162841264	0.000998325353114628	0.0010679058700258	0.000953270963272007	0.00116034972127979	0.00183099018464314	0.00121476200338912	0.00195298279289004	0.00173575478056743	0.00163179433488638	0.000891442199648688	0.000924400536585215	0.00117534613189069	0.000996267477046638	0.00157912400017509	0.00114709651402641	0.00101126631564617	0.00136695144534537	0.00146844426048796	0.00112133637453885	0.0014943064293548	0.00137862274386241	0.00093314876790112	0.0013340971354357	0.00127382418040788	0.00150550800584781	0.00173156675617816	0.00120052533862574
ACTG2	0.00117768551036734	0.000975221586403026	0.000962652753415289	0.00100837656678859	0.000900764874255657	0.00110291242141647	0.00135086150590439	0.00115464486699064	0.000975714509139875	0.00145762782928905	0.00126017409170991	0.000940180604052328	0.00094023090933734	0.00108265245880934	0.000945007128027988	0.00121498278678659	0.00133038916890206	0.000918148357156436	0.00106233259846638	0.00121568207560862	0.00106272283257638	0.00118104782156598	0.00115528609423306	0.00100964361033259	0.00106376042547225	0.00120019905763822	0.00136020270180453	0.00124266887884391	0.00110520850754179
ACTL10	0.000819738714490537	0.000851674592640171	0.000798090095416326	0.000822434619621518	0.000861741230154667	0.000799447900912069	0.000903941705764736	0.000839395257493366	0.000840244243495478	0.000871075841505816	0.000916530757732274	0.000811894513665696	0.000807712935806445	0.000815758782922656	0.000802170440446017	0.000900893676802595	0.000850836551948855	0.000800808014616117	0.00081177249124753	0.000855930688776699	0.000834901195055897	0.000864382520575229	0.000872209207570837	0.000818333014200746	0.000824096191276555	0.000840313572362447	0.000898840691073734	0.000876318563731615	0.00083014181673478
ACTL6A	0.00102120138165468	0.00111183273150427	0.000976292411613925	0.000958878010381984	0.000928451500887852	0.00111620597281449	0.00152700369845581	0.00103040992958943	0.00103511637822389	0.00117163423687527	0.00148242569047793	0.000980810338868444	0.00114268994445332	0.00106636152448295	0.000954324000890507	0.00142438097182865	0.00120067715055308	0.000917825049212719	0.000997706757840822	0.00112428995347996	0.000914262261227391	0.000948091780423558	0.00111163036868121	0.00100461074852686	0.00107720253146912	0.00108958791365567	0.00138141248179277	0.00112646735689451	0.00105147346953845
ACTL6B	0.000940716141921626	0.00104263801211792	0.000966508126485119	0.000953067313114499	0.00099271110360033	0.00105213526387293	0.00114452652873237	0.000964863296674133	0.000925837294545896	0.00100039584729109	0.00116908233380292	0.000845286263846925	0.000962021095142546	0.000957769137074883	0.000872466947580148	0.00115861025614871	0.00106170796469107	0.0010314077790106	0.00101386330168917	0.00107487883670002	0.000928144687179703	0.00110062034047676	0.00109396629694709	0.000979689792652688	0.00098989873091966	0.00098021471073433	0.00119334226749664	0.00106076259928998	0.000934954637195422
ACTL7A	0.000877973901771848	0.000914230554378592	0.000819328300859195	0.00086998607694924	0.000849702312783709	0.000877747647261473	0.000965504050961441	0.000882672379917669	0.000858337712139677	0.000930681508304734	0.000967042625569975	0.000845749259881671	0.00085963331900679	0.000857649363193532	0.000875656809073434	0.000953247329137844	0.000867390143712471	0.000879158424056837	0.000881591168364534	0.000985308222614742	0.000887540973694165	0.000919056643569104	0.000914336970116523	0.000821035194260679	0.000911100680976627	0.000895823620019285	0.00103663051282206	0.000901586693936745	0.000845601684889474
ACTL7B	0.000906632723947274	0.000995227544023821	0.00082895487912347	0.000832259999668759	0.000811867139170336	0.000836480730321517	0.000949618120127208	0.000873509001152018	0.000845965706483147	0.000909296085651821	0.000978475207739758	0.000815365372155338	0.000813585814855816	0.000906133319571006	0.000835964727850495	0.000950356293514512	0.000867189938503284	0.000913628730529533	0.000885218594774179	0.000970331841800616	0.000847173368374491	0.000873202723735409	0.000908855991988935	0.000812794893966954	0.000926559290563351	0.000882126261217617	0.00101326945731588	0.000912269507158676	0.000829327757688627
ACTL8	0.00101930874583998	0.000864076453803623	0.000868918488553985	0.000911842865459527	0.000821777394048627	0.000864283758317198	0.000907955449550305	0.000911709102689679	0.000847843821881587	0.00100172853020147	0.00102836554218963	0.000856998805264988	0.000830632701700374	0.000888112033959404	0.000848583631306063	0.000976587934246774	0.000891253125510668	0.000821222149208207	0.000919806603813384	0.000956786436056101	0.000843296582077026	0.00087983981708515	0.00092360987522699	0.000868756414474495	0.000862730017807237	0.000854304233254554	0.00101669931416438	0.00100638176521144	0.000938764455140921
ACTL9	0.00104852210922821	0.00106634101659053	0.00246389399385234	0.00260141006869805	0.000805989761047544	0.00115010421338981	0.00290333039720655	0.00242133772724167	0.00204216175410904	0.00205002701344774	0.0126760860472176	0.00300829384108696	0.00117654436064258	0.0011096286551171	0.00103841557423154	0.00259149788607382	0.00114682714773263	0.0010393097926686	0.00258196507637311	0.00130920546517761	0.00648464081902137	0.00106226087053291	0.00284577447524599	0.00102361283188112	0.00321247065129747	0.00301524167561701	0.00199578306878028	0.00275733917297011	0.00266838920792882
ACTN1	0.00160409083300314	0.00315362418715352	0.00122709212770031	0.00132286065479451	0.00103213481500663	0.00120171158152968	0.00264467424006637	0.00224899561075504	0.0017428782751299	0.00173850652187901	0.00215832150414169	0.00112721533511305	0.00103103164015912	0.00146407941951809	0.00120647629434637	0.00239150550569441	0.00132066258768107	0.00133346920493769	0.00137885546951882	0.00238165772246936	0.00127966702606305	0.0019530449095431	0.00179882298570006	0.00121483267143687	0.0017768412940224	0.00208854182380939	0.00230847589137246	0.00211420504389537	0.00204842769513376
ACTN2	0.00115540440534602	0.00233637304346018	0.00104118493772398	0.0010796495708453	0.000974265629057433	0.000991872457504047	0.00185044596823124	0.00100632035158442	0.00143847493208213	0.00209191795652065	0.00146205244587895	0.000988144897840459	0.00100696576478918	0.00117813316939791	0.00104452044215437	0.00180426038213171	0.00130079464335338	0.00106812885007209	0.00112508976520084	0.00140795017814968	0.000959275120049581	0.00392060616172204	0.00116421656981128	0.000936321975089609	0.00126078564641603	0.00142412769226621	0.00154044891177959	0.00136236141888559	0.00106511246072026
ACTN3	0.000993589666010521	0.00112608930148433	0.000924504382042533	0.00102941627881034	0.000910903662657035	0.00101138023808051	0.00129796359665229	0.000954389346841727	0.00113618009712194	0.00135327894804017	0.00125307423686493	0.000928231230047039	0.000856402967846774	0.000911290233171595	0.000933483123326232	0.00112375822726023	0.00103246746000088	0.00111358079236292	0.000974780787367002	0.00112345693022926	0.00088879395183048	0.00129454440741618	0.00100803503515418	0.000842827700512906	0.00116411316403054	0.00123792306067995	0.00127169353937305	0.00109253407941498	0.000927559772666208
ACTN4	0.0013484482129437	0.00216479329404942	0.00111551064335155	0.00109308722973266	0.00105765618854363	0.00112196962976304	0.00176128434413189	0.00131277452271192	0.00159928171821987	0.00143749744105864	0.00175592379067602	0.0011187112314631	0.000979943072453272	0.00106889865143308	0.00117839935135289	0.00183323975598484	0.00127639575931042	0.00119364300714883	0.00109750452515862	0.00143068388289805	0.00108973594292498	0.00139789680353597	0.00119384987016886	0.00107262250396747	0.00147718760306463	0.00168957845464603	0.00186646754383174	0.00165500727263748	0.00119725333136622
ACTR10	0.000931522766695905	0.000902032869151154	0.000862471091730102	0.00086146791095536	0.000862266035694188	0.000875213967617572	0.0010406989724812	0.000987076863453739	0.000991373291537015	0.00107526293645681	0.00126221172325539	0.000857139182369254	0.000876937335300779	0.000916075083773626	0.000918432357988372	0.00114891540230625	0.000935004943647274	0.00093373418673283	0.000969411743154157	0.000948769140230831	0.000920603865384585	0.000915080130386167	0.000935991485014964	0.000954194488674663	0.00097227692342112	0.000980745223790581	0.00109449492308157	0.00103265306992313	0.000947783563842921
ACTR1A	0.00105010747189722	0.00124435486315019	0.0010537320674676	0.00106059363136787	0.000984547502691729	0.00107867922639259	0.00147923628694304	0.00127022183970334	0.0011437721347033	0.00108463205426533	0.00163818849874618	0.000907507151451836	0.00101035370370455	0.00106240962302634	0.000996466211623338	0.00149344952499729	0.00107376849265251	0.00115863033145572	0.00107969665345258	0.0012691528363911	0.00106133980444047	0.00112650085016975	0.00127029274629629	0.0011102917192653	0.00123864925270941	0.00126370593085343	0.00164876197355595	0.00121442007664633	0.00107797044907261
ACTR1B	0.0010627879168752	0.00113212879033962	0.000954547220628538	0.00106617138080335	0.00100468692169079	0.000976764725002881	0.00120243212137383	0.00124211852548157	0.00109384447318075	0.00122107156734175	0.00141679855184046	0.000906028050860902	0.000965496885894508	0.000972374230470378	0.00105412777417972	0.00125177653057779	0.00104420929486668	0.00109708545860998	0.00102951064032312	0.00109964247571389	0.00102982060014021	0.000934356980349681	0.00135955274668932	0.000907481000612157	0.00130601067212078	0.00130944750772149	0.00130716276892628	0.00122498075866195	0.00105641305448656
ACTR2	0.000991638284932613	0.00127874349955396	0.0010154615362601	0.000915685670601912	0.000962159008884294	0.00095956430571414	0.00161030707601174	0.00117148256238117	0.00109292622680362	0.00121186614532192	0.0014749325031679	0.00097482949585213	0.00105650859198034	0.00104582190236627	0.000942869193656939	0.00133971555743053	0.00126681260288284	0.000949247212747209	0.0010538993634538	0.00118472624182871	0.00105645352631174	0.00144516390007443	0.00123133516787347	0.00103944060130129	0.00110295899089243	0.00107478729970152	0.00149148135161361	0.0011687662925649	0.00109763784696314
ACTR3	0.00104957393974498	0.00126982833232381	0.00100424589222149	0.000952777842087457	0.00102370070383528	0.000967779690385838	0.00168243725560795	0.00117266323302278	0.00117149189532093	0.00123850025769144	0.00145068671285724	0.000979726104661258	0.000957449369615427	0.00107527020559433	0.000995662221228313	0.0014217422478279	0.00110254440272507	0.00102778114811189	0.00107912105892799	0.00116108361089378	0.000981731852043777	0.0011495516374473	0.00128200347122108	0.000990018772409201	0.00110308271979192	0.00118550958013105	0.00157944210067084	0.00117537424874869	0.00113101915300779
ACTR3B	0.000897995365146883	0.00106077592814321	0.000872018492628524	0.000876868160727813	0.000863894138584283	0.00090098204191476	0.00105977795912889	0.000910677286663747	0.000961990906702321	0.000998619937408811	0.00110401615304351	0.000862370771864039	0.000872467920021551	0.00091668162052875	0.000873086122770605	0.00109491631994245	0.00108677392441096	0.000907006304961825	0.000897492158674345	0.00094980267620796	0.000842661066837883	0.000954363965251179	0.000984000823315181	0.000940175418129892	0.000973856543370406	0.00102762743758676	0.00103659110608657	0.00100315172687905	0.000926050369837051
ACTR3C	0.000829854924433541	0.000800808014616117	0.000798090095416326	0.000838299147803256	0.000799447900912069	0.000799447900912069	0.000873256313902416	0.000817310851955512	0.000823445958407221	0.000837930733333719	0.000912347420050576	0.000800808014616117	0.000798090095416326	0.000807643343607226	0.000802170440446017	0.00091370672295888	0.00082288696730335	0.000800808014616117	0.00081177249124753	0.000831322492817892	0.000816684908619997	0.000813153555913513	0.000842817204036042	0.000827448475398365	0.000814536968262831	0.000845666534761678	0.00088220875614569	0.00086371264722362	0.000841025748755813
ACTR5	0.000874594893276875	0.000864393156958691	0.000822588943263785	0.000835224791517214	0.000874538751286786	0.000816343380175466	0.00103025026654897	0.000879802063883737	0.000887524132386909	0.000911167440745842	0.00104728047106735	0.000885325897788891	0.000871956837044697	0.00086874811711148	0.000820122248033871	0.000987659893795394	0.000897158373207496	0.000816041565910167	0.000878343762359457	0.00093947250482758	0.000837276948280645	0.000887312780493565	0.000911267711086957	0.000865580189959687	0.000896947077842067	0.000920633195424993	0.00102289987592715	0.00104228585895057	0.000861515543308413
ACTR6	0.000852210621840867	0.000953101961534595	0.000885760239698216	0.000974595452954678	0.000926167660761094	0.000863933703680312	0.00104112144275631	0.000955936767353354	0.00106718013729402	0.000997775249162856	0.00137502775420427	0.000860876922803082	0.000873675347721416	0.000940114634282325	0.000863862269815264	0.00108469188492937	0.000956744241600309	0.000873305109974916	0.000925813977092649	0.00110311142915146	0.000911929249136409	0.000922001373440255	0.000974297259270871	0.000918843846821351	0.000998011345545538	0.000999734236662916	0.00121240821223645	0.000991724773394747	0.00104708371581068
ACTR8	0.00089244793610953	0.00086711286777736	0.000885313159305746	0.00090470500991072	0.000925317046253125	0.000846830309328665	0.000983533490445319	0.000910325193148107	0.000852974457844851	0.000884732830912933	0.00102327347277636	0.000817033559961795	0.000880122255050819	0.000872028841865987	0.000837848984710065	0.00104150445920199	0.000895378354143237	0.000845644809416536	0.000934812593818634	0.000917640981320015	0.000917408189454014	0.000911222783942003	0.000909775869962176	0.000894885586413048	0.000879898103322848	0.000875435167701374	0.000951107769213888	0.0009581626182501	0.000955276902525021
ACTRT1	0.000857213041953466	0.000834023672492443	0.000819430552255396	0.000847537037997335	0.00089466166144062	0.000858683802396992	0.000886544167421184	0.000879904216874951	0.000827716704972179	0.000885507663145528	0.000978154733949374	0.000816479384794745	0.000798090095416326	0.000820889081834904	0.000818431981328871	0.000910684525831315	0.000902085053120141	0.000850562712220903	0.000901483766851034	0.000937504679476649	0.000821541516265593	0.000914078820449012	0.00090225396310049	0.000814456996756013	0.000867139700451991	0.000869381976357292	0.000909383998062617	0.000890361141623323	0.000860209063160839
ACTRT2	0.000827299708497386	0.000857758275009249	0.000813045455814225	0.000853664972934509	0.000849779048115171	0.000856541849381717	0.000928016995455282	0.000855843811590229	0.000827875889567087	0.000894822062846124	0.00093638541461385	0.000904625976509235	0.000831960907547847	0.000853116619077587	0.000920165558587506	0.000925721567985014	0.000873988892483443	0.000846480221369033	0.000834982002399683	0.000883966613860522	0.000832233087709782	0.000869242723537392	0.000849380755028582	0.000814249216162499	0.000836758177410696	0.000847254862501029	0.000946746250808088	0.000891214527747963	0.000848640479522034
ACTRT3	0.000846022472478876	0.000831003548400349	0.000801746614702472	0.000852456701688295	0.000864567239697256	0.000835788313013381	0.000998115526552553	0.00087232265033018	0.000817243170293376	0.000869211829295954	0.000995722385034133	0.000873565437454066	0.000798592552614617	0.000829760417772337	0.000863381110603405	0.000908263383962445	0.000839673341017987	0.000809666921445585	0.000849936251433821	0.000871441497023597	0.000818739810672166	0.000827806165148401	0.00091132859803479	0.000847923092133797	0.000851079086110426	0.000864178669204306	0.00090414277770996	0.000878851611467159	0.000824616421352588
ACVR1	0.00141910429174742	0.0014330028817316	0.00101161230230071	0.0022084685156542	0.000977900588730697	0.00102536262368107	0.00284813930060568	0.00259115459327086	0.00140638292234587	0.00154430130531411	0.00319591552438044	0.00102775116139421	0.00110459081044315	0.00127147729510561	0.00171627013056039	0.00315952792559299	0.00210085694697877	0.00120200035309925	0.00181475696957391	0.00153364404552943	0.00123613945826459	0.00245873611141468	0.00155119306000884	0.00118205422828154	0.00148704073281045	0.00186310345730426	0.00245661846914191	0.00186310343290556	0.00149055775536396
ACVR1B	0.00134043550493006	0.0013512093042488	0.00106376212652203	0.00207656037507464	0.000925065599268913	0.00104325318120762	0.00217651043132323	0.00171329114164009	0.00128680876442409	0.00128592418696386	0.00281115814145729	0.000966483732852295	0.00125590260715508	0.00137349437909702	0.00125259802124223	0.00242697343164393	0.00138538260716053	0.00114400582373173	0.00185123972944501	0.00158113845739752	0.00127251335619241	0.00139603872526011	0.00173962836073755	0.00109654254221744	0.00149702563531137	0.0018038706121108	0.0023902670470627	0.00194649454743166	0.00120051939698077
ACVR1C	0.0010071863265588	0.00103817701775495	0.000901477749707952	0.0014856413190349	0.000854299052618066	0.0010288340700685	0.0013349601714355	0.00103432580864232	0.00113073677841654	0.000983478436307775	0.00166145312847577	0.000873715156701083	0.000945871140925943	0.00099734352488309	0.00110150743664445	0.00144719538357129	0.0010003666088409	0.000974378277573688	0.00100063953745548	0.00121109109863058	0.000996044170065094	0.00111408493209813	0.00095801655815703	0.000963800346576576	0.000974371997483256	0.00109659673130199	0.00129854014929004	0.0011236042757154	0.00100885833126482
ACVR2A	0.00136256799090968	0.00122338406140068	0.00107916936156712	0.00196674551367203	0.000914534533583322	0.00122359392731203	0.00260377296289836	0.00186665300412897	0.00129134767230739	0.00150846652255321	0.0029905381258954	0.00097971311592634	0.00107193641768503	0.00125844109807417	0.00158467725930986	0.00312642436398503	0.00166165608449053	0.00104900302086769	0.00163969063230092	0.00156796195083348	0.00133988170982798	0.00350892441933912	0.00189416386999688	0.00115030455780141	0.00156143602751735	0.00169961841446838	0.00272065189235041	0.00173330411137984	0.00121168211064335
ACVR2B	0.00103570768783093	0.00101916108996467	0.000931778849757318	0.00176153118415894	0.000884425820337426	0.00108311888430765	0.0018615493908649	0.00127237418587335	0.00115654141135432	0.00103819123875021	0.00198941709337114	0.000965927157674284	0.00096312725279176	0.00106034538001088	0.0014098501393707	0.00172436134133606	0.00115880717643971	0.00106496378527808	0.00135348106606232	0.00116264093285878	0.00108428747603639	0.00269210021844935	0.00133882290599058	0.000958337275741128	0.00107066925774174	0.00135347851316734	0.00160040881000182	0.00134181842671089	0.00100232832839195
ACVRL1	0.00136671799385042	0.00139613074175664	0.000995388840198327	0.00169101658135131	0.000898777154206311	0.00109699472587574	0.00200411669303646	0.00137133646329968	0.0011590048747305	0.00137006437046172	0.00224445016593069	0.0009233097031832	0.000989426955182932	0.001169428669107	0.0018076144184403	0.00198597098049506	0.00122738530658157	0.00111777968282961	0.00204225728749947	0.0013837931701912	0.001267950454564	0.0014163065483766	0.00157748256953119	0.00105073130641498	0.00116411552558846	0.00163234701418446	0.00175098524852989	0.00161556379254911	0.00103194576964342
ACY1	0.00128754184628332	0.00101382826986565	0.000875998291581971	0.000890122485327358	0.000940853760821086	0.00093113302991163	0.00117093441091057	0.000976290994076807	0.000977437099368192	0.00133332721615553	0.00127409241781746	0.000859714030567909	0.000898987055770312	0.00105965590691067	0.000925299169389287	0.00115393408336132	0.00108178579845114	0.000914148038585336	0.0010203148204379	0.00119818707229169	0.00104610583610566	0.0010511512050727	0.00122356534109872	0.000941276484305095	0.000959606997840286	0.00109858270729391	0.00141291790306953	0.00105308436157696	0.000995898413921973
ACY3	0.000856992672923074	0.000887992756251325	0.000834939547222891	0.000984342145142194	0.000964102736482938	0.00095179608674179	0.00105807105151179	0.000899203847219123	0.000926115067202766	0.00100262000038347	0.00106695963669633	0.000817263444593725	0.00082072230797307	0.00084640811440866	0.000913410036272333	0.00112691725782865	0.000913339544024421	0.00084385093455512	0.000965707607499918	0.000978920530792106	0.000987329922691637	0.00093182790441126	0.000981460720857531	0.000846616815093599	0.000898695331630109	0.000915584723761904	0.00104665350184267	0.000984277074014088	0.000874004273859824
ACYP1	0.000919753276876166	0.00102918206494424	0.000912607504765014	0.0010378600183417	0.000876682465885346	0.000885399620573058	0.0012802727670856	0.00096644698297125	0.000996345581164772	0.00115539077720449	0.00121727983865933	0.000940479409707948	0.000919058424548252	0.000988967692420262	0.000896154542193053	0.00130308774928325	0.0011466772019789	0.000960013694300714	0.000953322495958637	0.00105517039266031	0.000909738632814449	0.000989778649862039	0.0011043706602922	0.000949123457059837	0.00100687307919651	0.00101880184471202	0.00132776847050823	0.00130839340119682	0.000982920210425254
ACYP2	0.00100478279525268	0.00101537483770125	0.00102399984523466	0.00106672080758312	0.000953923631393778	0.000952073366355801	0.00130397697968276	0.00122487229439035	0.00100084690377876	0.00127393932302814	0.00139429499796268	0.000946773846278016	0.000941099707416552	0.000991583662890811	0.000980700154486521	0.00137167528454678	0.00112038098837523	0.00101974359032161	0.00101725773706926	0.00119179961848458	0.000980176916663482	0.000930052781725154	0.00109072106980028	0.000978205274015605	0.000992804781270025	0.00105292793427376	0.00129635977979288	0.00151878308961926	0.00103464841468309
ADA	0.00119925006894195	0.00134987981188382	0.00104218893963303	0.00121910290148538	0.00099374883755317	0.000997915472675728	0.00147702488928313	0.00150234688910276	0.00130949977922234	0.00121626754723965	0.0016325693079214	0.000941734857925033	0.000901161015744242	0.00104566669880333	0.000972286194536077	0.00212529063924916	0.00122397231113198	0.000999888782447529	0.00140368440558068	0.00126684809327708	0.00117575967967863	0.0011703691149884	0.00207158182816966	0.0016694110114771	0.00124951117353041	0.00140542572862909	0.00139902065217046	0.00148780056254073	0.00114272990699308
ADAD1	0.000829030620166854	0.000820560304336724	0.000801799643123361	0.000839580300807733	0.000828914050063992	0.00081110445431473	0.000973065584461969	0.000893827715737134	0.000858220447041885	0.000932642210865732	0.000981998962638719	0.000825270077519612	0.000844448225359031	0.000858203054537132	0.000983046478412305	0.000952155365073025	0.00092897102571875	0.000853176628625362	0.000856734897136616	0.00090319922672458	0.000809661602191213	0.000935708626375113	0.000860639140315876	0.000848484395513122	0.000843752484427367	0.000847851805583945	0.0009667827227186	0.000874141410271188	0.000856463574466587
ADAD2	0.000853171172796628	0.000821092877823365	0.000814200285301709	0.000835552696131546	0.00080780999330399	0.000800082431158451	0.000864780840168273	0.000849461354303737	0.000821909723232883	0.000844833850958089	0.000932265717932957	0.000801534519226702	0.00083080942744777	0.00081831259900625	0.00080908316491905	0.000897684348612473	0.000860928964679149	0.000813432029055732	0.000818979841213694	0.000863069273745414	0.000822790148696106	0.00082052943705709	0.000849653628759712	0.000805484087900846	0.000832461794945862	0.000872376958386604	0.000864808821737269	0.00090329772946774	0.000825541124963183
ADAL	0.000835309619831632	0.000842991142238908	0.000817138591973191	0.000842657773148574	0.000823406709156383	0.000834365171849428	0.000926744291814934	0.000881296048981771	0.000886794720519881	0.000915931904261019	0.00104122603346803	0.000806154238172565	0.000815052861350629	0.000828789676720856	0.00084128532052441	0.000935161993059857	0.000894407148448546	0.000813003615440839	0.000862465377506583	0.00152400279503512	0.000844623435953441	0.000842557448504293	0.000862712720944437	0.00185320406075407	0.000838913108239834	0.000885234986616209	0.000990066604956622	0.000874835677695685	0.000877116978048957
ADAM10	0.00117070197446716	0.00165721893859874	0.000979915990496188	0.00147660454817893	0.000996480764352396	0.00105355511049573	0.00209635973070951	0.00116629253767532	0.00134078811793961	0.00145330514086726	0.00208234371456691	0.00101949694152698	0.00102579016660407	0.00131188103267626	0.00115191470742176	0.00170004700277884	0.00143440551939586	0.0012775522002848	0.00132443087114031	0.00182836145170492	0.00121787532170007	0.00131386321912274	0.00157338471464381	0.00131709486017564	0.00123136952944914	0.00148641495393949	0.00190981418018931	0.00154858631346305	0.00135858926302539
ADAM11	0.00107836678337257	0.000950044182067492	0.000961993194945782	0.000975941054579662	0.000891006597809353	0.000961618343234622	0.00121310314978408	0.00106411632667976	0.000910524892704173	0.00108855313072492	0.00130065175073101	0.000950629575027646	0.000920002161523447	0.000963989853144631	0.00106345993726855	0.00127369507815337	0.00122909863084454	0.000933452470882051	0.00111777008826638	0.0011712126649891	0.000920826499280858	0.00112706007279056	0.00109953748952289	0.000879218587956747	0.00109420201002887	0.00111507738335401	0.0013263150585999	0.00111297785262929	0.00108875103111552
ADAM12	0.00158523900471583	0.00119102347827914	0.00105143971797056	0.00113971468429397	0.0010170894725371	0.000954346007693622	0.00139455133907416	0.00115410305758495	0.00120439202759817	0.00118913440383063	0.00164173886525951	0.00111362324274965	0.00095482429792017	0.00118403762409079	0.00126264069843998	0.00154817808226485	0.00132960625189662	0.0010821615893112	0.00123180517994185	0.00158751477344602	0.000962526359226149	0.00137072261933412	0.00145702492124689	0.00101852358520755	0.00117356002264199	0.00134882424758361	0.00152063954592791	0.00134135856646795	0.00116091655768926
ADAM15	0.00116312766147864	0.00132489813701784	0.000971861624341075	0.00109329686209774	0.000970562825640569	0.000900279288810536	0.0012839387170522	0.00102864264562569	0.0011734434795945	0.00116711154045968	0.00151606463354802	0.000905388837224109	0.000859695313569146	0.000964027735316776	0.000972191178280077	0.00133461891173042	0.001101981480454	0.00108067344902995	0.00134946638252271	0.00129723343682412	0.000991893254830716	0.0010334617699033	0.00123081816058023	0.000999187669855464	0.00111243057998984	0.00114964139478764	0.00136802495252795	0.00126145254396881	0.00116370139809328
ADAM17	0.00172049136570744	0.00129117572966533	0.000979916587330378	0.00139443955966426	0.000907300441649994	0.000956131222787736	0.00220403750882282	0.0012474324194209	0.00120749559041576	0.00125773311459301	0.00216699272052866	0.00101777908619073	0.000921337619763203	0.00102956486716752	0.00105979069681051	0.0019204173681721	0.00152182821507215	0.00111958572859027	0.00117804979402115	0.00134506775648658	0.00126308912804534	0.00118737002616229	0.00279692292987514	0.00121793871020607	0.00123843492884775	0.00128462826695554	0.00177909959470664	0.00180628663955405	0.00117011758292107
ADAM18	0.00088649968504321	0.00083882641769149	0.000852964044386292	0.000838935122672345	0.000820375520429222	0.000898147679164665	0.00102008062376555	0.000850737202930159	0.000910189506086481	0.000969198149452496	0.00097409428404445	0.000831412770117271	0.000875001042395004	0.000902503822938499	0.000826380810014428	0.000988679890393215	0.000989266902647202	0.000848718603352745	0.00085680826563643	0.000916166154172176	0.000876804200222524	0.000991670128247019	0.000934693728796321	0.00090687096284988	0.000873197802055129	0.000945128037785304	0.000970334786295267	0.000902439927247966	0.000890318242443129
ADAM19	0.00124780333069246	0.00125442012157547	0.00114059039131843	0.00131834444786482	0.00101585001054574	0.00116696308860533	0.00205202027221495	0.00156251217997741	0.00142159431077816	0.00126870877144703	0.00240703455123006	0.00105411513271722	0.000907233003338015	0.00121220377081229	0.00117247353004772	0.00220507741521434	0.00123816429352073	0.00107531055222293	0.00178704339657699	0.00153154164057821	0.00119113836343284	0.00126920622866276	0.00206110130180346	0.00103902048513657	0.00158038962785559	0.00155575241059748	0.00166767738403586	0.00150939031879222	0.00169435334239187
ADAM2	0.000871162059798805	0.000972354032444513	0.00103611865789462	0.000940776389481188	0.000889992196327034	0.000926983625198379	0.00113570639802699	0.00101733826556814	0.000854178144094599	0.000940189738861808	0.00120460465622358	0.000877518796847659	0.000847091632695007	0.000893313200151608	0.000975595230553224	0.00110811224762778	0.00121222620538866	0.000923522445851602	0.000945795029667813	0.00102680980731847	0.000867384839207425	0.00111118907727325	0.00103658172377121	0.00103132525327261	0.00102062509468646	0.00105408715511464	0.0010831379253582	0.00105207361237274	0.00104479114825771
ADAM20	0.000895561447902024	0.00082425689852014	0.00090754447395214	0.00093709690468463	0.000811504974177604	0.00090408507857953	0.000981460596194949	0.000906286500798659	0.00091362058825707	0.000960297736338837	0.00103310602799947	0.000889898039698122	0.000894798285960644	0.000938901387100614	0.000830838474297851	0.00105485116092906	0.000983464330032443	0.000833531293369054	0.000903330601700362	0.000963798027027813	0.000976234887401356	0.000950339432106483	0.000978304473355948	0.000829020328800491	0.000951723131261216	0.000919220595620899	0.000957732907473021	0.000949200341631187	0.000946307260233647
ADAM21	0.000914265196872024	0.000857803033308397	0.000839057655512409	0.000816557201353561	0.000865442560533566	0.000844116505620723	0.000918978622142911	0.000826756624428835	0.000816316997502056	0.000941950713229316	0.000895017823607566	0.000823401247306335	0.000844972591464609	0.000906547639210619	0.000802170440446017	0.000895105396696721	0.000858960789351074	0.000800808014616117	0.000927310192171732	0.000870600078250688	0.000861954631595581	0.000813153555913513	0.000864952251490443	0.000814514388665177	0.000883422368168666	0.00084861685901659	0.000887818895903822	0.000844504858374234	0.000870289987908904
ADAM22	0.000978054225270317	0.00094647976788041	0.000929797316156482	0.000987326011073264	0.000847184213126566	0.000925379686090756	0.00133545483355026	0.000940867296558615	0.000984629909448268	0.000994835055817239	0.0010748883858088	0.000891482882724966	0.000851335738197875	0.000922471700919776	0.000955073725539232	0.00108615890705431	0.0010968037403	0.000996888620603869	0.00097568783508221	0.00111898829705281	0.00100722060155255	0.00106829501356692	0.00102134924585696	0.000921958054436228	0.000984875406833797	0.00101088139306649	0.00138163855557434	0.00103208584354911	0.000923559919270548
ADAM23	0.00113317243468212	0.0010924452344102	0.00108159435265604	0.00107030127057735	0.000964418587491649	0.00093735618170496	0.00133459602615043	0.00108000477102653	0.00106735295937236	0.00120664602152125	0.0013132806329843	0.000924572875905891	0.000904798500724242	0.000970377264789022	0.0010295541971807	0.00140527563219259	0.00140249358410084	0.0010550925505726	0.00102742647844897	0.00118960852269221	0.000967170967934692	0.00119190649940453	0.00121938739260238	0.00105420345909399	0.00114559700735523	0.00118037995810267	0.00146990164890382	0.00116981286104426	0.00098566079179223
ADAM28	0.00103260621525666	0.00123797746451315	0.000922844902413382	0.000915780564600969	0.000865948285691073	0.000871399140502263	0.00121530761262822	0.00126101408240004	0.00131044085824819	0.00125344335006484	0.00157580678183307	0.000969247006384275	0.000867896375938976	0.000957666163646652	0.000901804171287569	0.00167910823351861	0.000996180095394304	0.000936148075514506	0.00129701300803373	0.00107512508046273	0.000931410676732795	0.00113695728153088	0.00138605938563236	0.000924854249510795	0.00124393494469732	0.00139231018475201	0.00131314206904891	0.001342445440927	0.00126957399680822
ADAM29	0.00146854813489705	0.00114060325058271	0.0012680235801384	0.00190611398042754	0.00190567364352871	0.00111426603516745	0.000970491492217184	0.00174762819626548	0.00214409217256351	0.00133435659819571	0.00243093165509313	0.00129245002606978	0.0029329642793459	0.00148475324985477	0.00178048695958843	0.00187214690256894	0.00227810448262501	0.00106181733907084	0.00172064265077976	0.00528435166975395	0.00118482571376373	0.00117167222683523	0.00144895307446507	0.00107025479003878	0.00136191505805746	0.00135267926059507	0.00206470500830777	0.00197507149352303	0.00145431073777125
ADAM30	0.00105080534086641	0.00112104266443648	0.00212906293389457	0.00231557395438955	0.00344344534351568	0.00114310398103171	0.00203903796571828	0.00532278220411423	0.00177109366156053	0.00117426570408291	0.00105515220629232	0.00160578587608747	0.00157382394838078	0.00152299888513762	0.00123319935185812	0.00980132572941268	0.00118596985726238	0.0011104691350019	0.0021642965956445	0.00173048231583848	0.00273717446273987	0.00112120637582612	0.00481968959109447	0.00106452657897563	0.00268360451094182	0.00807784472629842	0.0023079877589701	0.0103324886343651	0.00210134272548809
ADAM32	0.000893577271563321	0.000914301579353715	0.000838828447149843	0.000867070287040784	0.000852854656030247	0.000872263004382448	0.000935482683209334	0.000892549477492248	0.000872174733743693	0.000926814663048701	0.000972344724523202	0.000837009398569923	0.000862539212440884	0.000903563733880089	0.000892012837919768	0.000977946481197069	0.000928340096870311	0.00087378563029855	0.000862515835361443	0.000916632539254667	0.000869832855274227	0.00108086865075622	0.000918773931607274	0.000964019463498779	0.000865268032508964	0.000936271044208614	0.00100544385505836	0.000927117848586783	0.000876469846666547
ADAM33	0.000924151547667473	0.000835179483861584	0.000819020357228599	0.000867036336469589	0.000811050963767013	0.000860037441414461	0.000960375906322157	0.000915877095811379	0.000833119312627139	0.000900404041819697	0.000999057876405131	0.000821326676113216	0.000827038081634548	0.000822362206957073	0.000866858835418086	0.000956921450498713	0.000883705549227887	0.000846732704492483	0.000909209382590896	0.000915252121353579	0.00083009308992936	0.00103380487754428	0.000881748394316905	0.000874152744358146	0.000844781048294353	0.000900403780795133	0.000967610051234217	0.000902572930217701	0.000864267742609273
ADAM7	0.000926733230495801	0.000839883666469954	0.000810312454627531	0.000847577401827389	0.000829091453869052	0.000866140522804762	0.000887058907996019	0.000903559047067744	0.000855383029110387	0.000997086769529447	0.000995783049217953	0.000838601142951711	0.000819985154665784	0.000807961177636552	0.000891864556404433	0.00101398027478634	0.000982432788255134	0.000879797625844765	0.000881103478481948	0.000975060815276678	0.000819377210414362	0.000884940460869933	0.000918333483722727	0.000902013487952957	0.000874643141471424	0.000856864347688317	0.00100700479254993	0.000929851169149708	0.000864926894544673
ADAM8	0.00117269237255425	0.00125471272587306	0.000937921522697094	0.00119006426653991	0.000921578801049686	0.00101254609232087	0.00144325224542547	0.0012830493899823	0.00121713474262646	0.00106427347734613	0.00172377757402142	0.000972560289912228	0.00100676218194339	0.000954577273181771	0.00109119533090052	0.00169349161302922	0.00104384947950631	0.00100831962323452	0.00145421125032581	0.00113089365855329	0.00106660976177103	0.00113372262860302	0.00206890672046564	0.00103732640322169	0.00138329949184991	0.00129920224431799	0.00131122549679682	0.00154988725955091	0.00142589662416223
ADAM9	0.00164015449122798	0.00157855452743226	0.00108529376749234	0.00112581499616845	0.0010269740396722	0.000917133881411367	0.00171958639377975	0.00119470846068209	0.00121439491128821	0.00131887349091928	0.00169325311187071	0.000931696834688652	0.00095337969461053	0.00115362198372867	0.0012118400537724	0.00173987614881708	0.00119442768604787	0.00123207458187609	0.00139476042708602	0.0014280218385775	0.00102089040916653	0.00128298058718953	0.00156296128976579	0.00118275715889916	0.00131756319367534	0.00125804244634376	0.00197498330613609	0.00141226166153301	0.00124070680322965
ADAMDEC1	0.00119040767324069	0.00113322762079333	0.000901547762907407	0.0010034014173921	0.000909185832702308	0.000922861548051846	0.00124600984308512	0.00116815341622361	0.00110822028729003	0.00111761728167873	0.00136643796667093	0.000883723590526451	0.000908416721771064	0.0010045419977278	0.000927287793675763	0.00138890997241279	0.0011528371186555	0.000939690231693745	0.00102149554306109	0.00107855891463817	0.000978406316370208	0.000990157362667156	0.00133715111548935	0.000880669991966594	0.00125946076402565	0.00108076073789494	0.00116499198294702	0.00128771722626919	0.00109971975928683
ADAMTS1	0.0021167333833365	0.0011630925008211	0.000930082086383254	0.00104622681610592	0.000936262267920116	0.000888849431376817	0.00135388908235724	0.00113511101839266	0.000989499934867055	0.00116056575897415	0.00150302177788599	0.0009476370375614	0.00090135124811565	0.00097694031396586	0.00100279172631081	0.00143345411432501	0.00129597647190767	0.000966487099123163	0.0011542563909002	0.00107888648713747	0.000936622303641135	0.0011232695349182	0.00133323925550014	0.00104464079846256	0.00125294088119947	0.00124579389312222	0.00139543747240027	0.00119037326173663	0.00115403797128572
ADAMTS10	0.000917116856357212	0.000875844919515078	0.00087302109127682	0.000908137993965339	0.000938673648761597	0.000857844111927322	0.00104188037498891	0.000959854498686602	0.000998656669274534	0.000984524394884143	0.00117055238595145	0.000849478085830856	0.000900968628008447	0.00087951396428043	0.000897338735753373	0.00106366969594074	0.000973909578401752	0.00082641297346908	0.00089094316190131	0.000997191438420147	0.000900346084340476	0.000933883064176611	0.000937115279261837	0.000936699918130666	0.000871042076657531	0.000961203853007587	0.00112436363102244	0.00095384894519965	0.000927597102061679
ADAMTS12	0.000958970760758047	0.000846577843438752	0.000873757494199849	0.000921257049282667	0.000872225768981723	0.000838454684936294	0.00110621682097405	0.000946740297287301	0.000879686564198315	0.00103704212324019	0.00118943686171378	0.000818230675365388	0.00082748016427668	0.000916423410978037	0.000949652546404265	0.000914717052277192	0.00103308639898335	0.000823461516495162	0.000929922591886226	0.000994481120623448	0.000870836346262578	0.00110750321238049	0.000920942037467878	0.000883927701894142	0.000918961230925455	0.00105652891471684	0.00110832320624379	0.000952207634112685	0.000924788951970301
ADAMTS13	0.00130274360652789	0.000904753472017181	0.000924744484682426	0.00105179847149775	0.000901678075435259	0.000899250192268022	0.00135462134730092	0.000983249538001241	0.000914407257740146	0.000988149217461099	0.00126003839476559	0.000869215877696821	0.000915364387868208	0.00102833443699221	0.00142056270481862	0.0010824922749681	0.000926765523070545	0.000924276046106023	0.00096722084069809	0.00107491032375385	0.000870641546646194	0.000942720951508711	0.000930523972127086	0.000891990383915176	0.00100263156809161	0.00110903915605235	0.00128335571355244	0.000959187212528015	0.000983092208013997
ADAMTS14	0.00150478222955452	0.00080995835002183	0.000818516182158955	0.000841102242896272	0.000901305776074558	0.000894638868046206	0.00102378009723596	0.000872690603354052	0.000836261956723081	0.000857750767417341	0.00101772390162245	0.000814955820433271	0.000831209551694289	0.000824042301229862	0.000974772249614821	0.000941580725216715	0.000892267381446153	0.000827095689547885	0.000880535693096103	0.000985281003936645	0.000864649230358931	0.000981080270789386	0.000883785726499452	0.000829649049526506	0.00087635798120461	0.000880415334522938	0.000958967239843372	0.000871047039248708	0.000862322399081187
ADAMTS15	0.000909387041476428	0.000824266921797358	0.000847001832550494	0.000863629031598479	0.000890962710054287	0.000868587099912409	0.00104488443254907	0.000872738105992217	0.000911016595292827	0.000924703233759284	0.00106286218098493	0.000845240766343286	0.000832453716383882	0.000872883808078786	0.000912111868785649	0.00104888496763919	0.000930549959150774	0.000871964765608435	0.000893631567056972	0.000998240621270888	0.000878989564478964	0.00111697496441614	0.000912526820407945	0.00087949560723214	0.00088316902688646	0.000964021248895666	0.00108754107575596	0.000935320951680085	0.0008885416149193
ADAMTS16	0.000814721544023689	0.000831155266115739	0.000817282253706823	0.000827884313112754	0.000859179733567344	0.000877630491623227	0.000931747241357626	0.000835413513368436	0.000826824093435857	0.000930365698162715	0.000955602387707527	0.000848338300020043	0.000816748837685717	0.000837024036492484	0.000836111180063395	0.000897643271975653	0.000933007999376028	0.000867229818359788	0.000832220745538647	0.000906264532115529	0.000822217814438793	0.000898609563132011	0.000876607600497537	0.000833986070838622	0.000883226931263883	0.000886853538112636	0.000928504715798714	0.000893358977041355	0.000854655832397151
ADAMTS17	0.000867377196708188	0.000877002089963901	0.000822735261492955	0.000867447998420087	0.000816502136021255	0.000845448756943276	0.000971364045634275	0.000948121643593864	0.000887986506353832	0.000936263950630369	0.00101892720078436	0.000849395399583175	0.000837151225791864	0.000898618132472999	0.000852787299068513	0.000967205747660478	0.000929544546048849	0.000809228260998524	0.000864323234905793	0.00100939037124353	0.000828396181546953	0.000954037166187621	0.000937466602109863	0.000894231499433586	0.000867409854611621	0.000922267145638274	0.00106496370231247	0.000889251795875121	0.00087264559104649
ADAMTS18	0.000866806837990642	0.000855253947230823	0.000831108120927123	0.000866261499032252	0.000865616805189248	0.00091587804302727	0.00117320740994021	0.000902922533792065	0.000902312451514938	0.000920611871406088	0.00106147572512303	0.00082712733273931	0.000846521735734826	0.000887208172497694	0.000932579739464899	0.00101882960843783	0.000958233985409095	0.000876178004444105	0.000918588448235284	0.00107429287051085	0.000888984875562528	0.00108319975885338	0.000920847464575504	0.000933230670505073	0.000880055382730452	0.000923405581801954	0.00103375119169961	0.000906350431787241	0.000935891170840435
ADAMTS19	0.000901573118146553	0.000902527019095388	0.000846129906808321	0.000926455117079528	0.000852243522392461	0.000880000622107777	0.00110803231644129	0.000848605227905865	0.000897685146253427	0.000939674815672459	0.001062302066179	0.000843520660864087	0.000816011272851192	0.00091048102669775	0.00102228128862969	0.000956655778803218	0.00104099663890583	0.000854257114986062	0.000868512582224446	0.00101663274669546	0.000844599525233779	0.000944031203105585	0.000937138899756147	0.000892039555269502	0.000916012853720342	0.000955448458516784	0.00105052939983312	0.00094664756154303	0.000884610644261903
ADAMTS2	0.00171639313350173	0.00088838362165582	0.000858593716929869	0.000876165695945251	0.000989219671617635	0.00100057089325386	0.00116011464127082	0.00097765446849437	0.000950202472944601	0.00103076529199761	0.00111708603804961	0.000925590645405001	0.000880867302417349	0.000892363861078295	0.00124377149852648	0.00107189292683256	0.0012751978212004	0.000934191006714743	0.000943353168067599	0.00120913678210594	0.000891919521996236	0.00113664611842016	0.00113490023303745	0.000921346615101329	0.00100694400493509	0.00104357125542677	0.00114986851347869	0.0010307905619222	0.000903282843023155
ADAMTS20	0.000852878568999967	0.000839467001652366	0.000899868831117341	0.000998021417922623	0.000811276555186566	0.000850520416376652	0.0012005280722643	0.000917889785412799	0.000839805286455855	0.000959165762883427	0.00105379513987334	0.000864091343974252	0.000836476585654343	0.000889742458766617	0.000919422722298612	0.00098906582018876	0.000880734746618829	0.00084215673853055	0.000943469619520152	0.000952794957860972	0.000877841531678757	0.000923127529589565	0.00089886727773166	0.000842734207334806	0.000891680572581697	0.000971365881434468	0.00101135977995397	0.000917651806824565	0.000882408658930078
ADAMTS3	0.00185241853805872	0.00094525991615291	0.000885879723937184	0.00100840958101095	0.00087325149952709	0.000935254306492864	0.00113723744175786	0.000998816564678434	0.000937237145496904	0.000999535849864962	0.00124500544378382	0.000875374129309792	0.00088462484420597	0.000971723760439256	0.00106168058449848	0.00111904807348381	0.00103793395942198	0.000933675970793019	0.000935390185542185	0.00117628359029987	0.000943979939520448	0.00112239570607373	0.00111527845501825	0.000928325953534307	0.00121395661976281	0.00103538501784129	0.00122706121413104	0.000998310227357568	0.000991145728160986
ADAMTS4	0.00196951428928447	0.00114560070467175	0.000937183326878196	0.00104263033960155	0.000908697884599706	0.000980619325076922	0.00136044398103958	0.00113896776450592	0.00101162108965466	0.00111585872749548	0.00153917166400963	0.000973808025465711	0.000947749443412179	0.0011762219683979	0.00105263182443758	0.00133101185211818	0.00109439040745971	0.00102935314485935	0.00106771299196814	0.00126875781961221	0.00109546688552641	0.00120934456745517	0.00116005363412602	0.000990156339450435	0.0011706999408656	0.0011849023180359	0.00139734333800485	0.00118527888258868	0.00109643000226401
ADAMTS5	0.00385739909541245	0.0010045529088078	0.00121212445437985	0.00111935176980858	0.00098422578358634	0.000919567120355101	0.00146793912965626	0.00107032802916413	0.00104251544895177	0.00125017659352241	0.001425538421554	0.000907207637912348	0.000919793522785108	0.00103753998863938	0.00134789941728946	0.00128517597751975	0.00128868891419187	0.000992054514044455	0.00108060541842892	0.00132296658710261	0.00106212248416944	0.00128267788345088	0.0011358600141908	0.000983907614305062	0.00114959776635145	0.0013668876315513	0.00180251853206877	0.00118673132627393	0.0010125411199476
ADAMTS6	0.000913569370576199	0.00108082321306272	0.000884022763183305	0.00118528310097131	0.000908256406566876	0.000941702829813494	0.00137116717275115	0.00108416733891799	0.000996186214058632	0.00112899963269794	0.00148960107276281	0.000838607636681502	0.00100568152412398	0.000960280493398317	0.00101806995464236	0.0013496869577656	0.00111482178774396	0.000960666773969138	0.00104670502898001	0.00108808315645842	0.00100766622028784	0.00112014765735999	0.00146558919725069	0.00097764194636262	0.00112769272114806	0.0010895858419278	0.00131561739208454	0.0011397558604502	0.00119310645192072
ADAMTS7	0.001187152465991	0.00224032384033055	0.00106000823407139	0.00262305942448514	0.00201593906992183	0.0010769660748115	0.00134312615307194	0.00120067941804594	0.00112751132086606	0.000932705690692164	0.00140042646230617	0.00177918086516673	0.00121318966820595	0.00508695555126139	0.0019043685737787	0.00128651186814254	0.00255340300744038	0.00113584101746304	0.00122052211855245	0.00154899004188072	0.00181937562661102	0.00124917401333354	0.00128631376883887	0.00105097834767426	0.00120445925789598	0.00155652567210866	0.00173588769577123	0.00118876609515563	0.00106630421269694
ADAMTS8	0.000955576113798546	0.000973793332490149	0.000991101037395388	0.000950370531591134	0.000863314505467673	0.000921850750276146	0.00130059658905015	0.00102868234551898	0.000941137454435474	0.00109070280581673	0.00117193262972911	0.000914931928421644	0.000895702361883122	0.00096676928360358	0.00101332344129757	0.00115940716445121	0.000973876276702356	0.000891814541453913	0.000931647250555701	0.00108094195326147	0.000880745790692526	0.00109050767194165	0.00108246097711462	0.00100255667045433	0.000962753615359949	0.00110611419614088	0.00119061276949645	0.00100837646201825	0.000953955003078115
ADAMTS9	0.00125854675562482	0.00296284535898804	0.00124963901890371	0.00122760336774548	0.00116777785841976	0.00139777129469874	0.00232354993572499	0.00119363957897712	0.0011846786373905	0.00148797064051346	0.00165144529037649	0.0011101398373051	0.00111136704568962	0.00853879993151097	0.00140976896786925	0.00181686103569212	0.0013683022970644	0.00293462899637382	0.00247020182849783	0.0017121544898973	0.00137204672937351	0.00607742912001301	0.00150642006511294	0.00154336070369967	0.0015714496150598	0.00152678091754037	0.00176239408555174	0.00130981386870201	0.00171291066665053
ADAMTSL1	0.000923846070393705	0.000921566189380712	0.000820523188184397	0.00094166577461563	0.000975112343207969	0.000882343225277241	0.0012554514057182	0.000960118251731132	0.000952615000757082	0.000966297676519635	0.00110367956551862	0.00083053501544576	0.000842656949926491	0.000873867182684609	0.000919180346236177	0.000967749896157861	0.000996738086394688	0.000879303870803157	0.000895350793058913	0.00104828929378678	0.000889277472206025	0.0010897097115658	0.000952350966699711	0.000875995521616053	0.000941330614317698	0.00103419908705504	0.0013344128960651	0.00109446549155367	0.000918696185975315
ADAMTSL2	0.0010649626190011	0.000907812194325515	0.000871699864572482	0.000924695983871251	0.00082620105858075	0.000858149541341019	0.00105866323176765	0.000972178554155556	0.000869828871478225	0.00110888961834765	0.00108897964525702	0.00084528728828137	0.000888517612569555	0.00098317780461338	0.000923591465723726	0.00101049405837885	0.00096557571490241	0.000820730792649791	0.000861655182121546	0.00106495686338145	0.000907060822702885	0.0009873232669109	0.000973371434894409	0.000926914977465474	0.000936952026339435	0.00096511888123581	0.00112054281982279	0.0010836600621954	0.000883844018336454
ADAMTSL3	0.00107279203755346	0.00100779705393104	0.000912639001042228	0.000932631139790407	0.000867234031323237	0.00093724829186325	0.00130390289916462	0.00101446609204208	0.000921355209537793	0.00105982397517467	0.00111060056580286	0.000852713118356157	0.000843070982558446	0.000892791811378521	0.00101572612064973	0.00114532354930724	0.001156653904968	0.000901464572749467	0.000970975147171234	0.00100004966442735	0.000914749476723284	0.00119759561970571	0.000986935775713207	0.000902919573911646	0.000957744310234704	0.001006630006347	0.00121805414055679	0.0010712241151835	0.000951943770436532
ADAMTSL4	0.00160911394732035	0.000946461542587666	0.000895288407547279	0.00100794210119099	0.000858068594714517	0.000905221634938707	0.00195589016276432	0.000994074172291124	0.00110740287153511	0.000975044230439141	0.00129318853399787	0.000876858720361882	0.000896354530543174	0.000964992433244075	0.00096862048391086	0.00124935648855822	0.000925069483422228	0.000952492150705576	0.00101646389891224	0.00129046177576552	0.000938658199494313	0.00096008849265055	0.000974920522542645	0.000970822909722937	0.00103071948141054	0.00107756214385744	0.00152374282591875	0.00119422089704673	0.00105852886057928
ADAMTSL5	0.000879161885660624	0.000865538222785415	0.000816245045304692	0.000836760793755957	0.000856876730740173	0.000814472037255364	0.00103723703268319	0.000898473746627334	0.000878480070524953	0.00089526009852884	0.00104305711045219	0.000847653476385026	0.00084876745955485	0.000910627424760363	0.000897630419154925	0.00100614791407191	0.000910991493910563	0.000874887781450203	0.000908547300994557	0.000986230990280782	0.000871278764492499	0.000949834204209981	0.000930069526993456	0.000865222682462567	0.000872256437868026	0.000927867270579142	0.00103469664597922	0.000937490577450847	0.000882267255174493
ADAP1	0.000943892390012752	0.00108545807950028	0.000866003305333425	0.00105026898846569	0.000902594963924113	0.000925107108533707	0.00124470334049259	0.00108162406563624	0.00112139791079172	0.00104141908158651	0.00145886250881742	0.000980978996811684	0.000915325663980156	0.000986879663069144	0.000957708000236568	0.00155308418355718	0.00104740171716541	0.00101513209990001	0.00112927641307874	0.00118638917314501	0.000947298212645711	0.00103581595233476	0.00116633581150922	0.00103405793084193	0.001157794594584	0.00112820931799238	0.00140947800543201	0.00126448812508151	0.0010756199679426
ADAP2	0.00105623700324361	0.00143734264783577	0.000890854132404508	0.000967935120731427	0.000918656093403315	0.000951974836571619	0.00113968768028199	0.00113654129805222	0.00107576591927774	0.00112786105242213	0.00143811712311861	0.000859660526092327	0.000874488976489676	0.000971484580656467	0.000909659177664528	0.00148268324774238	0.0010997769367906	0.00143109803685503	0.00099596706313896	0.00122579534640525	0.000983153440773972	0.00122883226941612	0.00109753643212965	0.00105497761384006	0.0010269708674928	0.00105191605213932	0.00147319761812101	0.00114833605690782	0.00102868755012154
ADAR	0.00111061982569513	0.00102927992854658	0.00111080877792682	0.00143807927283706	0.00103004622736243	0.00108516073060781	0.00177357845072434	0.00134167645251014	0.00161152601323132	0.00124228418779926	0.00225721293996204	0.000968477599688702	0.00100073432350281	0.00109938369862337	0.000951516767115302	0.00190713020206884	0.00116674546383851	0.000983892848088048	0.00149064345068782	0.00117343068776271	0.00166022399438822	0.00101637031178508	0.00181524474195068	0.00117283517298311	0.00143605788018458	0.00153464931769564	0.00168536587798448	0.00166247366950027	0.00182998570865059
ADARB1	0.00109129940448004	0.00107085758094757	0.000905969677341296	0.00101350445883984	0.000953054891276998	0.00092294646169516	0.00141460335691881	0.00117263599120429	0.00100726592023951	0.00119886643876204	0.00128884926543854	0.000902975873861719	0.000903412732179098	0.000999633238512681	0.000959492517596747	0.00160546383596023	0.00122082776319312	0.0011198172102468	0.00109416335841521	0.00113370924932305	0.000941985324224508	0.00107738304383544	0.0012178066034107	0.00101773100803677	0.00106138545943769	0.00120386858496201	0.00126879464759503	0.00110214708093861	0.00117615182193079
ADARB2	0.000913106388293949	0.000875612663009795	0.00082889628646862	0.00102664215490835	0.00104035319202353	0.000966855385246255	0.00112212556013953	0.000886268297892088	0.000908931925761186	0.00102609345808263	0.00120492011640402	0.00085883339104389	0.000872058959801282	0.000953655755682001	0.000913851602068834	0.00112274464557226	0.000996815481688683	0.000958799273556855	0.000883235616814418	0.001057316768624	0.000935554647957769	0.00113690415227202	0.00109078516483622	0.000884021308763113	0.000881437882333963	0.00106873196726756	0.00111650497856061	0.0009757490592422	0.000963278226565729
ADAT1	0.000928947485864383	0.000917081806429976	0.000885732723020608	0.000854387433813636	0.000850598336946356	0.000843250245458904	0.00124585434144213	0.000915748336738257	0.00103746016894985	0.000935844717175663	0.0011922061045503	0.000848207136420202	0.000902613057544947	0.000852224169615903	0.000861056383870169	0.00125274687878987	0.000911461307874732	0.000926993273008192	0.000958408229451425	0.00103136573253219	0.000874341149881718	0.000864636317742388	0.001071539347905	0.000935194071648042	0.000915450095481884	0.00106562603511552	0.00116763762779715	0.000999999839031364	0.000939393651360677
ADAT2	0.000848659238524702	0.000890761422578871	0.000847877317771101	0.000882737941328082	0.000853553767575658	0.000832470419861927	0.00110780555336039	0.000930008705909311	0.000884269195373473	0.000927578462647226	0.00107072175092666	0.000809544758029348	0.000871172588686087	0.000908884666045044	0.000867124999773466	0.0010162212082377	0.000972164192416917	0.000884176610815305	0.000902891220383418	0.000931832665843673	0.000845994760196786	0.000946766616108765	0.000874939450527149	0.000883300026103318	0.000910150235070032	0.000908751743629147	0.00102754109420897	0.000993016131223872	0.000887416167925029
ADAT3	0.00086431681077475	0.000866399965693909	0.000816070436381238	0.000858713255671163	0.000903956914655451	0.000868547576235101	0.000992185057164856	0.00087179873314602	0.00085906400106147	0.000927720881265622	0.00101788674506217	0.000833551501612506	0.00085561195357363	0.000824880438541577	0.000861435751955123	0.000922739289623528	0.000947121714856029	0.000826775008884578	0.000844252122878993	0.000928950311499802	0.000838059457615984	0.00085705327507516	0.000832850341857196	0.000817614834025852	0.000843315844220878	0.000893950047683041	0.00101134087345619	0.00088333567321277	0.000851473045601711
ADC	0.00088741251210978	0.000865609141505683	0.000844845558838269	0.000837174765571492	0.000833392317795561	0.000869548804071803	0.00096151693151608	0.000912912503965975	0.000965393691292549	0.000985315736514081	0.00101788517739345	0.000852176753444463	0.000806459014775996	0.000888579900184619	0.000892068157178997	0.00105048413530926	0.000876904751700528	0.000929642092551473	0.000892677278976376	0.000968184412003175	0.00102549742921749	0.000914977942362323	0.00113183720863641	0.000874563357712036	0.000942668686406082	0.000897948731896195	0.000946185161510884	0.000968612318691034	0.000885168510173549
ADCK1	0.00107290279665495	0.000867458846359322	0.000825837774378409	0.000827055261180344	0.000862714885152973	0.000844324375990688	0.00107148889882056	0.00100811819272994	0.000909535128175792	0.000941694790171611	0.00116252263298424	0.00084297405161187	0.000863125199824891	0.000880682075407149	0.000827989224118259	0.00105641696845815	0.000928172594815178	0.000816397167480919	0.000875873586062184	0.000885387914630709	0.000916099554742883	0.000910951740475959	0.00106172353540325	0.000833251213180025	0.00096279752839525	0.000977093588741201	0.00102780226150009	0.00100767228371515	0.00109569655672119
ADCK2	0.000878389745921556	0.00105196021566675	0.000857446217945387	0.000856916317677909	0.000835096600932324	0.000872649911901152	0.0010228539248694	0.000970020548603581	0.000963759058999356	0.00114441955134625	0.00111118542425075	0.000846048288346807	0.000880754370809632	0.000952395863533041	0.000854385442951603	0.00108441323926029	0.00105288747587968	0.00091048212324492	0.000863173443936347	0.000976736657454159	0.000848658433795652	0.000897172200170208	0.000949396169847292	0.000940820718888609	0.000973380047999389	0.000981960786049173	0.00113516596155318	0.0010338717423822	0.000913129995799993
ADCK3	0.000937592837075891	0.00109043429470095	0.000874779128492815	0.00113463975083523	0.000924262011327381	0.000930086087503635	0.00135805988489433	0.00118075649793268	0.00101338898393841	0.00106650175912327	0.00142835711339281	0.000910087757407603	0.000968425116648513	0.00108602845677136	0.000952887164515043	0.00122477693603462	0.00102586231486865	0.000929766630708401	0.00101617154350094	0.0011974301676149	0.000915303665073329	0.00106163991243107	0.00106210241751241	0.00102711244733318	0.00113319483009001	0.00110034824773825	0.00135108961566067	0.00118595868770551	0.00110095296984789
ADCK4	0.000877986818151858	0.000908288335202897	0.000876792235551312	0.000939050182793611	0.000915208933733163	0.000848802747938754	0.00110540610527118	0.00102252319438434	0.000919816146727669	0.000973150554077917	0.00116384692481823	0.000853742222907621	0.0008686033267149	0.000895527232044162	0.000925351691997382	0.00107999981707141	0.00102299942454556	0.000941642973346743	0.00092602951574435	0.00104229457783294	0.000905771704446048	0.00112826254999465	0.000958465396418519	0.00103237186982695	0.000984288514155352	0.00101058919948247	0.00109736017675348	0.000950699130309116	0.00102361630388695
ADCK5	0.000836213059016979	0.000845797160095018	0.000820147843809826	0.000898655526256264	0.000854762496239368	0.000815730266207918	0.000972259520754895	0.000852016196135896	0.00085461369217505	0.000850649138049538	0.000986922321748367	0.00087058903779498	0.000834524908898114	0.000866240542753262	0.000810419007425441	0.000946778802342996	0.00084922982180975	0.000818905025101999	0.000839199957208383	0.000877517878714529	0.000901037488923986	0.000868686979945443	0.00090571763195499	0.000833526677780177	0.000840322566905044	0.000850550687782644	0.000975688302727202	0.000962582308980727	0.000883575258857155
ADCY1	0.000918324867384424	0.000967287418888293	0.000851648187764659	0.000986031528109972	0.000903214419107695	0.00120619266624813	0.00181089076070658	0.00110639284272873	0.00111720329038108	0.00131237440448889	0.00129490430355848	0.00140838159939381	0.000964218856890445	0.00093443622019448	0.00105275562407135	0.00164363338480393	0.00555327373295242	0.00123709139910909	0.00103874566314953	0.00117586348317175	0.00092516312935882	0.00152895451973176	0.00115932435451074	0.000945028811641991	0.000993630818478835	0.00120298176657899	0.00151204346505114	0.00112515974984247	0.00104712130576614
ADCY10	0.000951179430760443	0.000894607229902631	0.000874696524348057	0.00103967389797165	0.000912358375989267	0.000929824996733028	0.00119692326959155	0.00100022761838404	0.000981614296363116	0.00129605194500066	0.00110850617098144	0.000876295470838848	0.000825912734247394	0.000953776052433241	0.00105068555020928	0.00109143791384229	0.00139179270140153	0.000856578880532799	0.000985492896356048	0.000974801839885601	0.000906784761630016	0.000975531813106674	0.00104699942460103	0.000979079844109858	0.000913056974956064	0.00106093181259063	0.00116045011501928	0.00109430468413094	0.000915138293251217
ADCY2	0.00103625360092606	0.000914657236731743	0.000842306878280347	0.000966190182541123	0.0008583382562154	0.00114368449593325	0.00164125721227282	0.00110852524800021	0.000987785355377026	0.00146082270015246	0.0013870527758136	0.00139817784915464	0.000927542774386875	0.000932996261512427	0.000973191401586399	0.00156754573015689	0.00518190991612835	0.00106318858136402	0.0011362637421938	0.001260332028219	0.00100433145050279	0.00152293252620881	0.00111287737557432	0.000945117947724048	0.000976704112780733	0.00120262939519191	0.00144120900225525	0.00117817445763464	0.00102081165289951
ADCY3	0.00129878316590028	0.00164591057262018	0.00122534474821359	0.00147589216591007	0.00117563694486903	0.00164569140524057	0.00454193669955626	0.00202869143009224	0.0013866980198109	0.00466944681068442	0.00197988540627984	0.0030342493175368	0.0014123414364132	0.00886060958814455	0.00153276774876318	0.00239393532620436	0.00285600498117873	0.00160069050171583	0.00180909623520913	0.00163250631698078	0.00135567166933887	0.00288729865924395	0.00169069761758578	0.00132366394768973	0.00130571399820288	0.00258909218109981	0.00802973716636774	0.00162598965490772	0.00195148008102532
ADCY4	0.000923228467832399	0.000850750718798163	0.000836520116847224	0.000932591639059909	0.000838348696726293	0.000988845078573928	0.00157331956657118	0.00097661154832406	0.000894367767610214	0.00129568192017066	0.00125819787406106	0.00138338940103248	0.000879759713120996	0.000985207496151302	0.000885282693158171	0.00138413609707939	0.00481676644094296	0.00100691319336534	0.00101188346090785	0.00115337042226809	0.000947447789297695	0.00171218189105156	0.0010925150721307	0.00109906441934919	0.000925276565177655	0.00110731855793636	0.00141752806379526	0.00112025724364722	0.00100427556988976
ADCY5	0.000940580238618753	0.000922001181776391	0.000807559169072044	0.000911330332978824	0.000979957911452269	0.000920583563336755	0.0012446870098459	0.00102137813171705	0.00091008755981822	0.00112649273329474	0.00111169733184498	0.00132491574260827	0.00084142219303039	0.000898724085629846	0.000904099522993321	0.00121670827435187	0.00419538466506516	0.000951855913456631	0.000943508320832748	0.00101595930293795	0.000853546146062628	0.0013827057566108	0.00103141953176272	0.000896070145156235	0.000904250798670472	0.00101297028908087	0.00120398764325132	0.000969148049787258	0.000908929740973513
ADCY6	0.00099099663965279	0.00104569937161441	0.000934136343648709	0.00106068916638532	0.00101859896069331	0.00109197129673034	0.00173385231899198	0.00114476107185919	0.00110916186332209	0.0013620756275356	0.00148221991412601	0.00156713075260616	0.000933714253349557	0.00103604432866079	0.000946205307916814	0.00158087297921651	0.00577306883772081	0.00116882043378525	0.00114699125993216	0.00125154046369855	0.000931149124404432	0.00144731648071354	0.00131732436818798	0.00106142474283972	0.00107201662275564	0.00141880810504509	0.00156930367075202	0.0011188936093912	0.00116950996146541
ADCY7	0.00118694873007589	0.00130498903729972	0.000979385887852252	0.00126722767411336	0.0010110254267982	0.00117552853397887	0.00239273777992626	0.00147861495503053	0.00116295096350987	0.00188181752566577	0.00181746997869475	0.00151984172126578	0.000992602099466141	0.00139593379044407	0.00105124630429476	0.00244616557936437	0.00852980808729219	0.00109986290952932	0.00157739276114177	0.0013430949854566	0.0010954019712482	0.00154044976068381	0.00157984024838153	0.00106469399017066	0.00131850356117768	0.00142589763866143	0.00194654325634728	0.00162907777229183	0.00129545559998188
ADCY8	0.000976315401518009	0.00118093674983333	0.000894723049715394	0.00107867940963865	0.000919598666672375	0.00120407119346025	0.00168777110525091	0.0012784654494717	0.000997469790270217	0.00187417969105859	0.00128486717181078	0.00143676612256135	0.00091122152101436	0.000942873892983524	0.00089824842432422	0.00172672265832997	0.00676598799797381	0.00125718846399747	0.0011048352356916	0.00140658648039404	0.00095851089699003	0.00196818739383092	0.00129214881801633	0.00113237018988669	0.000966795351652817	0.00118990940744765	0.00150280113678162	0.00116601431603678	0.000995220031194967
ADCY9	0.00133255593528072	0.00157069775337073	0.00123670427040579	0.00145873643134793	0.00124062515484158	0.00161705392437327	0.00494847572543253	0.00182814731637626	0.00135057753851874	0.00553441353181282	0.0020919146031061	0.00296810828953333	0.00137011699301715	0.00769876525967396	0.00139234447506842	0.00240850199748218	0.00296824249601795	0.00165431452895762	0.00175654762244835	0.00151942402915988	0.00127800072396667	0.00251252319051124	0.00168823517447286	0.00139351825117041	0.00150972620760818	0.00249752268464805	0.00833216591382182	0.001751969872091	0.00197453254295883
ADCYAP1	0.00118861778039085	0.00104183968556165	0.000898613965187517	0.00104815546127787	0.000957349491049341	0.00100340352043595	0.00181753568399237	0.00121760215758795	0.00107897931259959	0.00116934329397461	0.00147340777477472	0.00106010702479945	0.000893617135426791	0.00110763979674147	0.000964186660146764	0.00173994971733939	0.00181601676651115	0.00109326288143913	0.0012238596281072	0.00122193738684437	0.00100731735820711	0.00121802808143373	0.00122075383984366	0.00101316336600541	0.0011571950350751	0.00117237946777434	0.00169473215750289	0.00128512788208327	0.00100924927807546
ADCYAP1R1	0.00105084709521977	0.00100181488466	0.000850552648377765	0.00106637187666201	0.000889552527797091	0.00117191709408722	0.0012824454943344	0.00109641914221234	0.000889984798825823	0.000979682791737565	0.00128744036829134	0.00104314860868053	0.00100274201242792	0.000957564064264162	0.00102472924057298	0.00139085062917395	0.00141706000112543	0.00126370663278597	0.00122126179446938	0.00115740267076256	0.000927993241847993	0.00119163477608997	0.00117584862102901	0.000982452450443495	0.00102288674632898	0.00108187120722144	0.0013834057065974	0.00126744095918332	0.000933830314906167
ADD1	0.000994936167044843	0.00110144416925141	0.000971029021315047	0.00106324697357293	0.000934915397364123	0.00096827628018877	0.00146929939497837	0.00118863474726965	0.00167865209174061	0.00116836170881667	0.00134609502306858	0.000929193163632179	0.000917667425051709	0.00116367673589403	0.00101466366139675	0.00153131020434878	0.00114115830667197	0.00193032751063084	0.00107831742050726	0.00124479966952265	0.000960092514320531	0.00132625347087125	0.00112961153498039	0.00108198035687693	0.00117417173172746	0.00134284545369521	0.00161502770906492	0.00117592840322172	0.00187330859553076
ADD2	0.00101290611994904	0.000969835643838696	0.000878339917373691	0.00092034235650271	0.000841573962148428	0.00093822847357424	0.001207373561099	0.000970514348364325	0.0010073386199481	0.00104115656737327	0.00117795057509257	0.000890567475681421	0.000847174479045963	0.000940328682114826	0.000931073159948414	0.00109346379068166	0.00103505861727608	0.000910919632574416	0.00102292234875873	0.00101141585040469	0.00090730727623889	0.00107015395231571	0.0010715022607368	0.000883424320004626	0.00102207580136114	0.000971953347798172	0.00118168598154713	0.00106719340361041	0.000941251442066786
ADD3	0.00118867404777738	0.00159506747697214	0.00101542689852702	0.00110809695419295	0.00108894776760272	0.0011917084279502	0.00227179482776355	0.0013086284666583	0.0014985896691758	0.00143762635076408	0.00197198011215282	0.00105000140416978	0.000946961223877345	0.00111399317221715	0.00114186342222373	0.00195831603017769	0.00140353775832192	0.00112086692311501	0.00129969312562189	0.00153325456473036	0.0011786738579021	0.00126570936389272	0.00153478813741584	0.00113689303560188	0.00145754192122549	0.00169213019615736	0.00217677472807163	0.00132859372330532	0.00149080369886998
ADGB	0.000951108166406687	0.000889219086726721	0.000842162178774665	0.000890827946119412	0.000873029395580082	0.000814835207083471	0.000973754496139732	0.000934748121997983	0.00083565374063098	0.00090306515696916	0.0010577034213523	0.000857202745697327	0.000868284180872967	0.000847404666515654	0.000844811207539344	0.00100314425812212	0.000884153435974317	0.000872796798650987	0.000874672740963678	0.000950551662461577	0.000841636844700092	0.000825988956855167	0.000929157572434091	0.000826233193181814	0.000887628758610412	0.000902851269625144	0.000952792351345542	0.000918354998100147	0.000885593253539909
ADH1A	0.00100100154087684	0.000985239802242337	0.000837971586502876	0.000905881892029064	0.00086357356207949	0.000990965135552865	0.00110161487224663	0.000906610850792363	0.000978039419293331	0.00167554755631623	0.00104970625983664	0.000832035613798216	0.000821730999242609	0.00111563716779609	0.000988505467667739	0.00111382262520959	0.000997152150036892	0.000850522280447314	0.000940867157773117	0.00204855049814701	0.000890986735385099	0.00136826797077691	0.000977708092456758	0.00132446524750261	0.000981585429554106	0.000922339446300589	0.00117236555403841	0.00100704266874899	0.0010403716176408
ADH1B	0.00238323028539214	0.00201311708466	0.00154756924307405	0.00912854665887376	0.00174779881252024	0.00879254901748529	0.0114072160482993	0.00256180795601805	0.00364809380118369	0.00439021467929599	0.00258333801489103	0.00174945271499885	0.00506727419491371	0.00283834294720572	0.00199840430987046	0.00304361293650993	0.00246188453987191	0.00184640633632401	0.00353010059369644	0.0060318866348981	0.0017560333189083	0.00380730246537606	0.00221194056415042	0.00767028534082905	0.00204620570182228	0.00230227704746048	0.00901712297534699	0.00239063296341428	0.00215064188360479
ADH1C	0.00113971201887296	0.000967346044798254	0.000889164720994059	0.00104979919217402	0.000897480160777824	0.000901407109007853	0.00118925968822838	0.000998664932368472	0.00105700459809347	0.00182231794657932	0.00122547049253913	0.000852821163513139	0.000892451261304812	0.00120171908151495	0.000966485658959958	0.00128624012589661	0.00101541840561808	0.000884530866087713	0.000879127735889525	0.00114090831209389	0.000950448318183971	0.00158006492541676	0.00108188857365147	0.000903399744930909	0.00100248193675842	0.00103505045562466	0.00123451578613292	0.00116343347441209	0.00107344545839279
ADH4	0.00105915618713371	0.000985851823608441	0.000834257280594304	0.00099326985701277	0.000892989991352287	0.000872679266890056	0.00107682376214255	0.000952005968573959	0.000974594049737583	0.0023219680706539	0.00109362033516265	0.000878538480463383	0.00083850886205321	0.00109563896189698	0.000940939983400401	0.00132717283095074	0.000971802583832824	0.000989362777609439	0.000920286290505482	0.00118644770168061	0.000941002175991201	0.00168573423111385	0.00101248821995456	0.000946258731388268	0.000926383401931823	0.00103461541120386	0.00120062544293326	0.00107730941312745	0.00106416160878087
ADH5	0.00100800380848041	0.00104422400304146	0.000925776618045918	0.000878236127126153	0.000898129465678627	0.000897985199826798	0.00118195700506442	0.00102807715052946	0.00106584310491362	0.00148678884586116	0.00115651442758104	0.00086504186056486	0.000884254417657863	0.00122200651055498	0.000910758656694598	0.00110550326497488	0.00100469714414932	0.000923119750417348	0.00092739962175247	0.000974003654372283	0.000886959476346872	0.00123987773892987	0.00101572035556329	0.00102851277848052	0.000985609481350741	0.00102525487215311	0.00131591396135907	0.00114072220997327	0.00108891372565763
ADH6	0.00106664405255113	0.000919059229224475	0.00081024008749005	0.000880802282998897	0.00086166112165272	0.000837823585914269	0.000956974191453334	0.000860795141449981	0.000988044283526752	0.0020275634672274	0.00110779968052098	0.000820881089530036	0.000845160271582416	0.00108572128590569	0.000898763135367892	0.00110340280376404	0.000898625233779406	0.00081811130943737	0.000865836247467715	0.00113005598500151	0.000840773006248681	0.00155543683068893	0.000895541213171	0.00087954837137604	0.000887990686016254	0.000932901173431142	0.00113594839184989	0.00102676380415755	0.00100050391640663
ADH7	0.000939465387074285	0.000924421765026937	0.000827896773738859	0.000861959309582326	0.000839265893572357	0.000855247316330494	0.00109422874425431	0.00088478275483851	0.000937355888705572	0.00162005158662253	0.0010259448774112	0.000870285543335822	0.000851584333500063	0.00101695932791803	0.000871053202299197	0.00128884252448684	0.000930119489263263	0.000826321884596826	0.000857377056781984	0.00106759023140799	0.000888785130914813	0.00155022543770281	0.000921661854467818	0.000910390207218483	0.000885666539467729	0.000966088343532828	0.00103690981787716	0.00102372095488185	0.000963682073297133
ADHFE1	0.00509528484601596	0.000852201551063667	0.000810347140114406	0.000872966644404516	0.000885512814143741	0.000903150680234963	0.00107191669838305	0.000920775464778142	0.00088171209477709	0.00108670790798699	0.0011466937872997	0.000865218327781793	0.000830827277762546	0.00719468475152786	0.00112630293203293	0.00107588059896026	0.000947971516020468	0.000905318909880575	0.0010231514468635	0.000998062070699535	0.000934912395308227	0.00106387465321568	0.000918004966618453	0.000926564123959039	0.000930767772120354	0.000903144277928635	0.00111773499170027	0.00110759923220892	0.000882224469840588
ADI1	0.000985751718886361	0.00111922456740916	0.000932789771529557	0.000923263841469939	0.000873621870068927	0.000999066089486757	0.00134517160306668	0.00102780126119564	0.000971770845151072	0.00103543442380847	0.00168419202406409	0.000923452838913201	0.00089534265310079	0.00107573467759263	0.00095856859185463	0.00125012946843308	0.00117612542408308	0.00103689200948859	0.000986220557389412	0.00119150290937913	0.000959077456565246	0.000954105680373446	0.00109469974201014	0.000929421515838662	0.000974681672380076	0.0010423162477303	0.00130400885590286	0.00109690204301688	0.00108986590009978
ADIG	0.000893671494960849	0.000841137028188876	0.000836956262729358	0.000874327962363099	0.00091481472523092	0.000833122606344902	0.00102397058222947	0.000929584657502335	0.000886194658895611	0.000953815155061223	0.00102724151979189	0.000950808752932813	0.000838700032624159	0.000977303955265564	0.000829840780460306	0.000967038133226954	0.000897744639586511	0.00105128114763794	0.00091201315325874	0.00106612107657566	0.000870596939193713	0.000859328562705333	0.000910075839058741	0.000906961376611207	0.000920360138943314	0.000924510638453435	0.00105499067939319	0.00100868145254087	0.000911239233112362
ADIPOQ	0.00104882798509838	0.00106729310247769	0.000832403138299751	0.000941284867349448	0.00089616553055212	0.00102453320841954	0.00135319060945702	0.00103074544921537	0.000935259276374401	0.00113395284311387	0.00121451535333079	0.000922685275594587	0.000924799894536126	0.00222724761797953	0.00098253730604816	0.00121280839420945	0.00115539901409161	0.000982410072727434	0.00103813494904154	0.00100374906116075	0.000938278995410963	0.00105978044157234	0.00102910736153403	0.00119478595620557	0.00095558113490197	0.00119998447546491	0.00245219583716899	0.00104275434940309	0.00106405161276817
ADIPOR1	0.000980212229997633	0.00110264667236579	0.000987789671364455	0.000932329004202144	0.00091300920430039	0.000956125627410996	0.0011844846085983	0.00104908063760778	0.000946580962262948	0.00103896647972118	0.00170389808316552	0.000862665120339275	0.000866177889010272	0.00115177195089601	0.00100804119965902	0.00135427969139869	0.00111150302898065	0.00101563451872128	0.00115049328199879	0.00118605729266589	0.00102490929187962	0.000955234312149785	0.00138688609512753	0.000911136541456138	0.00101483020610414	0.00126441286432251	0.0013950312092684	0.00119346279859078	0.00105362281245436
ADIPOR2	0.00124429244814695	0.00110181980070803	0.000955835583922958	0.00117651863095236	0.0010400613329393	0.00107113750923415	0.00150075587166266	0.00116069864653706	0.00100576833361036	0.00113717736813572	0.00201758489453804	0.000916944973294359	0.000948359502676382	0.00146128383840676	0.00106953713439067	0.0016091930681101	0.00123409665073898	0.000964624161584247	0.00127970269550697	0.00128041051017073	0.00114688174662112	0.00109463552536344	0.00148325336131028	0.00212074844583715	0.00121611081699656	0.00126489157433653	0.00181389549337704	0.00140910013397821	0.00124798024629518
ADIRF	0.00119532846365803	0.00105029206784439	0.000906494499413028	0.000925428694068315	0.000907646470589874	0.00103531520251369	0.00140872137741979	0.00108093935203152	0.000995479331974822	0.00107353974861496	0.00121267887978546	0.000890531270316315	0.000878141408099125	0.00104171239085027	0.000996408741093085	0.00119420099860301	0.00103202159341672	0.000960822935460733	0.00104202275079086	0.00132800392351306	0.000930363384906397	0.00103611912453805	0.00114335364046409	0.000946835064266393	0.00102586146829561	0.0011060742692611	0.00125338515112128	0.00108364622792225	0.00107295669545215
ADK	0.00100436244897415	0.00105512547448574	0.000899796557978682	0.00106623029452011	0.000950900120409865	0.000864619460700128	0.00165572012482892	0.00106562973206642	0.00107303437614225	0.00124592149134349	0.00136930189383404	0.000945565727366128	0.000913930433973801	0.00123368463387346	0.000936791449678377	0.00138763377320091	0.0012494880444276	0.00103070488057487	0.0010920714557766	0.00121376992366718	0.000940232563595993	0.00118415544487317	0.00124682303517161	0.00172565848006595	0.00109030966074855	0.0012092178341103	0.00147075141821196	0.00113010560525185	0.00104435846408846
ADM	0.00713999473862838	0.0014946692430324	0.00116181424581476	0.00133347098112128	0.00101929491548698	0.00115391776873814	0.00252663860757737	0.00184296455086006	0.00127180524395998	0.00181465362067617	0.00239819735793234	0.00106757184152814	0.00105922252394171	0.00158361230611133	0.00116657133940906	0.00277518850749344	0.0015367732914977	0.00131558770660614	0.00157669926377889	0.00180639039607753	0.00168161767623014	0.00139586943591152	0.00241322719207419	0.00112409419370197	0.00170150283874451	0.00149514543666113	0.00212095665644113	0.00198185274518656	0.00136689069178668
ADM2	0.000915002093862842	0.000838884296606954	0.000830602383690096	0.000892214737271222	0.000805991108284948	0.00094972743244585	0.00114290720987755	0.000919162993419035	0.000847366101807447	0.000892689822474155	0.00107963254063119	0.000940684847618351	0.000827968256044509	0.000870053430768599	0.000813583960180039	0.00098586995746234	0.0010517904471675	0.000939627407455664	0.000914414047730365	0.000977369027952103	0.000922984902874226	0.000979240703155606	0.00104924619594504	0.000878196005629415	0.000846357180906465	0.00086527574978753	0.00100696811966734	0.000939307305786157	0.000865228842673549
ADM5	0.000811870794434041	0.00083219218219176	0.000798090095416326	0.000807643343607226	0.000799447900912069	0.000799447900912069	0.000861708403918193	0.000837953055089368	0.000806669561476714	0.000864459808001263	0.00088514793764255	0.000800808014616117	0.000806880414168757	0.000811491341617792	0.000802170440446017	0.000878261672120203	0.00082288696730335	0.000812110868082044	0.000826683477972231	0.000850741492855292	0.000806271629965752	0.000826938866979235	0.000825689263194532	0.000804902244186698	0.000814536968262831	0.000839171769115786	0.00085544941861753	0.000855992444748992	0.000840104851305642
ADNP	0.00102269311812075	0.00109851820222817	0.000918062089449023	0.000965638938516866	0.000905744912804394	0.000904786997264023	0.00149803112837581	0.00109641957290676	0.00102702303953837	0.00112837511750568	0.00139894074374617	0.000951625749474677	0.000977621512184503	0.00101756268185863	0.000994834468257015	0.001375481954091	0.0012596108668179	0.000975219723268656	0.00103989009631461	0.0012525730091464	0.000925419244654677	0.00103038254711836	0.00113490338390133	0.00104065574210717	0.00106441463514644	0.00109876350740685	0.00146798562008905	0.00110346352093316	0.00106495571693641
ADNP2	0.000969579305031775	0.000997855491925726	0.000896947411706417	0.00100008043942205	0.00088907828449549	0.00105387537469323	0.00119915656712419	0.00104035035869866	0.00102514871159306	0.00100281529711411	0.00136380165516566	0.000875551009103586	0.000861708074125199	0.000972309629708047	0.000887028167700166	0.00137944070177915	0.00102106938677767	0.000842829682599173	0.00105691183025162	0.00106138512894248	0.000930186617969873	0.000989140505762011	0.00101636937998574	0.000969489758306936	0.000993617931150193	0.00108706052986281	0.00120353582180762	0.00107560392836101	0.00102635609920263
ADO	0.000959487075265329	0.000963175357190419	0.000885701283617128	0.00090820960007375	0.00103198782782632	0.00101223131906471	0.00119596031508746	0.00104019415591661	0.000993412215129103	0.00112019091864259	0.00130575336554367	0.000855692687217446	0.000876558842780938	0.00100264114823722	0.00089180385229729	0.00127098177090387	0.00110311629918097	0.000947686077304363	0.000947245395143631	0.00112797060083739	0.000897359503510979	0.00105138886502209	0.00105171583087825	0.000937480397204326	0.00103336183126414	0.00104379954015331	0.00134876054800537	0.0010215296759676	0.00103382235836638
ADORA1	0.0012787236548666	0.00123935415904234	0.000923595505502384	0.00118087858499989	0.000992226326018616	0.00122154038466713	0.00159848419175114	0.00141217011728284	0.00114555133548004	0.00130682423572545	0.00176044151501323	0.00118384977184582	0.00104209599475498	0.00119916464997188	0.00103197073129523	0.0017902024887058	0.00160548759479059	0.00104902344372261	0.00140166707015847	0.00151408610133921	0.00106425152431034	0.00132571459791342	0.00146364227867728	0.00111862643175995	0.00115390172180802	0.00122971156092987	0.00155740846542933	0.00151216175356856	0.0010195998950966
ADORA2A	0.00113878894031866	0.00113699941133228	0.000963116377726108	0.00108897740821357	0.000934214611092586	0.00142173358907415	0.00171948919451865	0.00139537684728015	0.00116410435184897	0.001306336311541	0.00178371183408535	0.0012745189283837	0.000976805380047248	0.00125420970440623	0.000983893057510683	0.00194269579772887	0.00163466923696168	0.00133930788561393	0.00157911592841033	0.00128786040011551	0.00122466781820127	0.00145676847882739	0.00194201736477402	0.0010413053010502	0.00123668766428926	0.00123301681476784	0.00148599291135624	0.00181178166201271	0.001206234149463
ADORA2B	0.00116874273706324	0.00109524525353246	0.000999251630027173	0.00106597392681472	0.000914125345375918	0.00139366854631034	0.00182697177698909	0.00139978953354245	0.00110991326404174	0.00136314647826411	0.00165935885954893	0.00118915125630472	0.000940518546354434	0.00111926225019755	0.0010091822284475	0.00185302327375821	0.00167249422390838	0.00113469171119216	0.0017461155653936	0.00124178481629289	0.00106258553591338	0.00140709314138872	0.00161175721330417	0.00100870460222916	0.00117583350533777	0.00129439845495627	0.00190389883879856	0.00151717393233231	0.000981749973984692
ADORA3	0.0011263675002511	0.00116800121553276	0.000918946173981203	0.00104239782439423	0.000938519523710581	0.0012103932907272	0.00127688549180929	0.00157543562814923	0.000985220388043922	0.00121004083616012	0.00175221889014522	0.0010738983122174	0.00092604514875175	0.0011390855762458	0.00101509572574552	0.0018532033890559	0.00157899838841443	0.000979768063416745	0.00138522462086449	0.00107689372132181	0.000988450894575382	0.00116509986951058	0.00146515459655085	0.000955870900183254	0.00111346404951381	0.00116489257175755	0.00146959367608679	0.00147499890676356	0.00121206075305235
ADPGK	0.000900873424142622	0.000991531598385795	0.000853536386823953	0.000901724671345813	0.000875554148518834	0.000900112524388712	0.00113032692805028	0.00100543862078548	0.000986458488987913	0.00103162321183339	0.00123731211179775	0.000858732751794885	0.000957115350243552	0.000962597402129873	0.000892809544328552	0.00110357234336555	0.00108506918237498	0.000956627711682203	0.000971904593089294	0.000957957672800459	0.000927573566826316	0.000936993048000425	0.00105241307600597	0.000921486896513392	0.000971031880101037	0.00103109298422968	0.00110596223125004	0.00096673323106271	0.000959437892084315
ADPRH	0.00112953396840741	0.000868758338694115	0.000846723489548164	0.000966827000158268	0.000959881471779039	0.000934065977122475	0.00102538449458667	0.000971597642533913	0.000877124622974029	0.00090364794611536	0.00115092216927734	0.000930438848492346	0.000876878729851325	0.000886257609468603	0.000860273014992914	0.00105628674585147	0.000884629334200802	0.000845648213531344	0.000950530225611208	0.000963489766082405	0.000977656107834708	0.000949607327608693	0.00108836274523521	0.000871057850105135	0.00099693397851479	0.000997940079849281	0.00100322193907521	0.00099274129186542	0.000996531554848869
ADPRHL1	0.000830354677440529	0.000834134615815429	0.000804941097525768	0.000915208190764664	0.000877593485823997	0.000892536743903031	0.000943726443395042	0.000923776032213683	0.000884302928530601	0.000976111085413009	0.00100391207870013	0.000817670983140429	0.000836955898297994	0.000820923004591101	0.000857756999163322	0.000881495361898503	0.000925828912204195	0.000800808014616117	0.000844715517469889	0.000957749972174636	0.000854012851421678	0.000879084828520036	0.000877599419171219	0.000817377370184416	0.000836314536873193	0.000921269258307591	0.00105631303624497	0.000920140299060045	0.000849917781043319
ADPRHL2	0.000834809681700881	0.000836575540376128	0.00083904915251966	0.000832062065220731	0.000880051525393572	0.000842748510011421	0.000932467325376331	0.000879938313390729	0.000855950770968697	0.000955304221114676	0.00101998003473563	0.000819168119443959	0.000838538808458128	0.000864860266059102	0.000842601114673126	0.0009644595569177	0.000926883525594716	0.000828718701738199	0.000899287290093311	0.000905905760700159	0.000872478328614655	0.000861644911214218	0.000913749862439539	0.000850345116379492	0.000885252692192095	0.00089285094328195	0.000959818307916161	0.000962796119152277	0.000868549024858528
ADPRM	0.000917967643442513	0.000929823316694834	0.00096564058432728	0.00105124184978814	0.00084620237124411	0.000962273705576594	0.0012629813426114	0.00105931798621123	0.00112984714086302	0.00123939404122688	0.00119588279780067	0.000917714436647253	0.00089300549017232	0.00089846165654092	0.000918450332176341	0.00133573340428388	0.000967874035308752	0.000976338232558896	0.000987782711332942	0.00103300521132517	0.00100539200008286	0.000871123368995303	0.00117912372165594	0.000932794089785848	0.00100621404174412	0.00109896957709989	0.00119552509226789	0.0010566323176826	0.00104274211172303
ADRA1A	0.00104102245027948	0.00107278137329202	0.000890669066256062	0.00105843413765428	0.000894360929245693	0.00149209548664069	0.00146721362762415	0.00117385062775537	0.0010633833180964	0.00139322233266312	0.00158911556151151	0.00133025697030204	0.000926091607896633	0.00111034295867476	0.000987824060723251	0.00176221584587987	0.00153967806157745	0.00105362179800573	0.00119983184563696	0.00135370254597124	0.00113788989981982	0.00145506712384156	0.00143033372827457	0.00102979588954385	0.00114001144387672	0.00127567962123066	0.00151500261399714	0.00150337915198045	0.00106995242493304
ADRA1B	0.00105347815797949	0.00106222935750359	0.000869011143872671	0.00104321725207813	0.000940713192915009	0.00143635179593746	0.00155188146432777	0.00132873468609691	0.00101722989886013	0.00122897081699902	0.00149931201006364	0.00147750501875067	0.000917461050649163	0.00109068602714035	0.000992278335262121	0.00171971790971647	0.00163186606463562	0.00126172210983189	0.00121656097531735	0.00122980078417389	0.00104265065929203	0.0013467740422876	0.00128654612533244	0.000933714686306525	0.00101749975164653	0.0012584868322039	0.00166181891711222	0.00155502922015896	0.000977357907654151
ADRA1D	0.00102904301905723	0.00107923113161603	0.000943658139901675	0.00105997094153227	0.000857555928113895	0.00134821913454796	0.00141055066866111	0.00121935306926509	0.000932008346383397	0.00111139203294676	0.00141152250758862	0.00124155986358098	0.000912766268359701	0.00123600495676075	0.0010277446235078	0.00171088960238291	0.00149579561941757	0.00104279622912853	0.00110178678361598	0.00127015250150815	0.000907615174940862	0.00121043692492261	0.0011581192381271	0.000919000914577838	0.00104665007232891	0.00128642360937526	0.00155325936132045	0.00144109889755818	0.000965755776360513
ADRA2A	0.00122345374062063	0.00144060310789415	0.000991230608790886	0.00122185934246981	0.000979372198409853	0.00139788653496116	0.00150211514196944	0.00153992251836557	0.00113267137795685	0.00118229331005179	0.00158160214162659	0.00128088583730063	0.000985061767436378	0.00117967973238875	0.0010921619982232	0.002044344882472	0.00159426480519	0.00105241063083582	0.00188052601628498	0.00129821390429056	0.000972797414329508	0.00133277015756362	0.00143178949178515	0.00100620709045178	0.00112464635111444	0.00135192141891718	0.00200119703939981	0.00163581156786124	0.000988155413028995
ADRA2B	0.00117444496747794	0.00110354769987191	0.000897368053189932	0.00115388793372143	0.000882837702700498	0.00126547043310047	0.00116147037217651	0.00127200761236352	0.00104942611715261	0.00110651434718287	0.00145745696265441	0.00122270389182953	0.000945221589906937	0.00129644874229248	0.000964932635063256	0.00189835189020962	0.00131773714685358	0.000984437533061292	0.00122469907555833	0.00108516031792491	0.000891523283542514	0.00129514406580444	0.00129572685530629	0.00106779961366919	0.00103436179484968	0.00117694343351141	0.00152059126155656	0.00136843866197878	0.000953050802409124
ADRA2C	0.00110179745082501	0.00112602357434905	0.000957439675214313	0.00114197377324577	0.000884346235899643	0.00105160552603768	0.00133606771907085	0.00112080897605577	0.00122734926763083	0.00111776161197086	0.00137006125690509	0.0010791561936762	0.00100866349348611	0.00110208136702138	0.00116387819506927	0.0016175294299912	0.00129738826802527	0.00105178180664891	0.00145308249723592	0.00125884171982431	0.000988764469043342	0.00131769403988403	0.00132325080700799	0.00101373213381126	0.00109266022637938	0.00120905815105886	0.0015081519780686	0.0014941305907907	0.00105124189284788
ADRB1	0.00108909537565799	0.00115406400116145	0.000963433850859878	0.00120382854039027	0.000971123199651154	0.00140185788255698	0.00184396053030764	0.00144882316234753	0.00106217418150163	0.00130709143322405	0.00157235904601297	0.00126868542834121	0.000972470335157869	0.00114574641020803	0.00105388739503474	0.00225795903192274	0.00201791127495574	0.00143688332799193	0.00122803537519889	0.00138898907114323	0.000989189399910723	0.00164341927771191	0.00139273352504701	0.000983160784068866	0.00102414471758672	0.00127211305790761	0.0017557802711817	0.00144531271956179	0.00119629469748751
ADRB2	0.00148034888313186	0.001511942182456	0.00116530941626025	0.001692391073509	0.00110473519469713	0.00169711737423849	0.00286696262085779	0.00164579934273806	0.00137811585825865	0.00150560831818224	0.00234694058440147	0.00142894725410416	0.00138579461115627	0.00128654324399778	0.00112113769882087	0.00278893680596218	0.00175687981439725	0.00121243026879373	0.0017369887198551	0.00177789515961557	0.00133543322992996	0.00137068587649687	0.00223371466443575	0.00101303139315555	0.00156936089666775	0.00169882457021903	0.00235361304768812	0.00197900468772203	0.00143333949030325
ADRB3	0.00110419647599653	0.00135414388195396	0.000911305162370584	0.00113408427427489	0.000926090384816672	0.00128025135434697	0.00154193712554999	0.00129098764727401	0.00106144228655179	0.00133787070336911	0.00166634091461889	0.00135707127920854	0.00106718246051129	0.00143195952562364	0.00106027281515271	0.00164561202221751	0.00138462367642387	0.00123074508875982	0.00113073152127375	0.00114942374737242	0.00106758765243926	0.00117365113668223	0.00126576576216623	0.00109702905568178	0.00110885645403248	0.00125174590080278	0.00193199453743227	0.00135705864344851	0.000989385970117272
ADRBK1	0.00102072671265361	0.00100969372510907	0.0010390136819148	0.00126408691144267	0.000964928363807951	0.00100349683779587	0.00172462663441574	0.0016112306883859	0.00105496374747368	0.00122530967306183	0.00178694132671677	0.00126521442304854	0.000935361749854839	0.00102326137709069	0.00103488303682863	0.00167441527858558	0.00281878703031912	0.0012785719495553	0.001297927245844	0.0011518373837278	0.00119128378092278	0.00134653846321443	0.00132827066779227	0.000982666043834586	0.0011037293807107	0.00131967408403782	0.00192416275793368	0.00131788368597427	0.00111958088039271
ADRBK2	0.000937845508063214	0.00104667808720799	0.000975398011296988	0.0010054622016009	0.000912903689946228	0.000938060321003897	0.00123273418528477	0.00238132367681809	0.00101493444725323	0.00127675312650555	0.00152760601695965	0.000860522051667759	0.000881176358256311	0.000933375698948583	0.000866065765819293	0.00167814417340989	0.00112577863325639	0.000896909322164774	0.00126678888958092	0.00108409703158532	0.000977499130608797	0.00100861322432023	0.00139961063071467	0.00102396987949117	0.00113191499029021	0.00117715818924131	0.0013790737033739	0.00123601744511574	0.0010161305350066
ADRM1	0.00101518493867507	0.00128494443395749	0.000925544719749189	0.00108625067469933	0.000899086099895196	0.000974025377881957	0.00172112186424777	0.00106452348473962	0.00100401011742351	0.00101351204126948	0.00140763950984905	0.000901237865029362	0.000999439953834579	0.00111808598509149	0.000968445126308459	0.00146239125100424	0.00106482016993293	0.000939350609569626	0.00110774101531227	0.00155466625391762	0.00119874572914453	0.000992309351714155	0.00113219901797583	0.000999195246483773	0.00113800179123967	0.00118017914699576	0.00137366315938608	0.00112614729361314	0.00102503888869209
ADSL	0.000948132479359236	0.00100302434330733	0.00104514101839056	0.00100232903335408	0.000897520083383454	0.000891366388088967	0.00138049842124953	0.00103826694807133	0.00106627773638759	0.0012195693955294	0.00133758488187935	0.000962997016976209	0.000886048425732389	0.00103436561731077	0.000928804833077676	0.00141996686978113	0.00124537086282947	0.000904800609279478	0.000998910591104947	0.00107835729538509	0.000947807450254811	0.000914751278143244	0.0011679494926614	0.00175013323664975	0.000971575295379479	0.00115423193144124	0.00131353934083772	0.00126724719063888	0.00107612214484707
ADSS	0.00094680520880064	0.000960440383164106	0.00105804667478821	0.00100109918664058	0.000926644893519352	0.000939660531537451	0.00129203247780652	0.00105108655687263	0.000996411837679535	0.00113836942029595	0.00142646582744536	0.00090812219125502	0.000926279835932892	0.00104915404108441	0.000911200927187876	0.00129860127582027	0.0011218389106745	0.00104792679464144	0.000974193008320602	0.00102185100809925	0.000977823961505572	0.000951380831775361	0.00129101943398101	0.00151141429319433	0.00106010605049576	0.00112178339272177	0.0012729423418078	0.0011175153414197	0.00105923894673198
ADSSL1	0.000918507742252093	0.000995446222954422	0.000821650604230805	0.000938276585027322	0.000849258817225832	0.000848378545040217	0.00109490240743795	0.000882006800926636	0.000940159460582101	0.00102034785162842	0.0010904242747775	0.000881446979560157	0.000842754493091027	0.000924955751400807	0.000858426061555059	0.00106871730204463	0.000952843703345295	0.000883310198268482	0.000882539999351698	0.000977701325795502	0.000862336973558719	0.000920428992587408	0.00118640183064679	0.00143736160788425	0.000930426190232699	0.000982341456097084	0.00103099093654621	0.000974274179544542	0.000967975707456261
ADTRP	0.00105640643768637	0.00096883822392002	0.000902740612001909	0.00104480064930744	0.000872688007186039	0.000888612058189959	0.00106400605838274	0.00116034672119934	0.00094370300822744	0.00112634472708888	0.00124648487250584	0.000877944273328573	0.000844822440872221	0.000932783672085308	0.00095234972398623	0.00130629562348939	0.00106615022083232	0.000919489918673313	0.0010367885427729	0.00117288907357978	0.00103182530117209	0.00106588835107525	0.00132820710741407	0.000922115011313858	0.00100998045410383	0.00101836059988182	0.00123839887889549	0.00113906734226089	0.000992655007661425
AEBP1	0.00176160418386199	0.00123992514509812	0.000955028368005195	0.00106460190439712	0.00112550405582723	0.00109132789313162	0.00136956503323292	0.00118647472451047	0.00129656003652174	0.0015072606060567	0.00138306590695156	0.000945250198772995	0.000962710876426718	0.00098459613729168	0.00157968436108271	0.0016486912391524	0.00116055515559407	0.000945055604746671	0.00117592035898852	0.00143480290917787	0.000967952049955051	0.00119503714908248	0.00135730303274332	0.0011885496861599	0.00115948777376763	0.0012213096800403	0.00164804425657731	0.00128954043288839	0.00114261285278617
AEBP2	0.000965674478065918	0.000960106427596782	0.000935143058926455	0.000928780135101004	0.000887609837035237	0.000932865553904022	0.00130591082548509	0.00104402652636253	0.000958776228413877	0.00100657813679119	0.00139628321118451	0.0008907222386782	0.000898221779127806	0.000943438599968154	0.000916297284923468	0.00120743773003645	0.00106862241834678	0.00100080763124153	0.00104542319047278	0.00104364129711236	0.000974461576384141	0.00105492225016863	0.0012178143030646	0.00090453229503478	0.00098126070928277	0.00109810049174792	0.00127204445489076	0.00110130456045168	0.000994252783777646
AEN	0.000931692707796166	0.000948557588337844	0.000860226962410378	0.00094680726808716	0.000860159805045898	0.000904388405846937	0.00106435348903233	0.00120578482335656	0.00130998682985122	0.00108192284020871	0.00134490720530078	0.000843854571477861	0.000827353308193726	0.00104327619608596	0.000865854176023804	0.00121208690888947	0.000978840034089041	0.000873620658831628	0.000955559103978237	0.00174896187187597	0.000865696069713383	0.000965066523478916	0.00112080414944699	0.000848906607705107	0.0010570965713758	0.00104515338671156	0.00114283451996209	0.00100660152708727	0.00102852224386448
AES	0.00106228449521042	0.00106459698651553	0.000939849807368458	0.000946005610853695	0.0010139813183863	0.000905326856618669	0.00126446360720466	0.00104931982294586	0.00105094314872969	0.00115754492100616	0.00118928836872172	0.000952141308710858	0.000903157712795433	0.00109074439255477	0.000970863766318998	0.00130013881015328	0.00107149211561642	0.00098010270975672	0.00106918619084933	0.00106636798027281	0.000960741710112059	0.000979195825096345	0.00105680459806603	0.000955183193810049	0.0011292022844332	0.00104669211783643	0.0016080323009332	0.00112424320555502	0.00105007966610736
AFAP1	0.00113115551592074	0.00112211409514099	0.000866588207910447	0.000934176954081588	0.000864791981945127	0.000836445285920508	0.00125010006307846	0.00109530926328251	0.000920057159729562	0.00101767362641349	0.0011972009129061	0.000830834084870563	0.000890280848178691	0.000960034126623324	0.00091149976541646	0.00124846975965956	0.00119037657291045	0.000972802225900613	0.00104149199679763	0.00110933371346344	0.000894358278030461	0.000970560813352463	0.00105937499967639	0.000984765724621267	0.00114474507487608	0.000998079808398755	0.00127788331850422	0.00115894760457058	0.00103756289017035
AFAP1L1	0.00083784316215129	0.000830040710254258	0.000818722742989228	0.000828091695394621	0.000833464960210973	0.000823138449935238	0.000904302917319278	0.000833236734623225	0.000825158833469743	0.000907767630524181	0.000986464431988099	0.000810003801454008	0.000825741400135811	0.00082520503847388	0.000864846640111673	0.000922313601697354	0.000870684382380785	0.00084036410915836	0.000845845812474157	0.000889594048070326	0.000914671947782386	0.000852369367040619	0.000912229266776407	0.000840144347057809	0.000857398835207205	0.000895834350797304	0.000944833709508417	0.00087408926861523	0.000868923434503745
AFAP1L2	0.000967071356060482	0.0010076917702503	0.000905357702893784	0.000994758041564404	0.00102815212035792	0.000883801410916066	0.00143810197563985	0.00113201724187224	0.00104812009937461	0.00105330290120786	0.00146347747073323	0.00084197100159409	0.000984983881049382	0.000929661508874607	0.0009598155063453	0.00141229298203797	0.00111821078988853	0.000965710254405986	0.00125866379516057	0.00122321421545366	0.000996558280779025	0.00108501418504288	0.001130861827591	0.000908874397851714	0.00105965185268535	0.00123912180094481	0.0015698112837969	0.00129330614029707	0.000935541466521066
AFF1	0.00142698946401006	0.00124104310213356	0.00259232925012441	0.00240555823388229	0.00272184579787067	0.00125553557089705	0.00251649293612091	0.00741189839152135	0.00250671490405498	0.00144923960954144	0.0077421160254916	0.00228642008618756	0.00140669495428309	0.00128221153649467	0.00128653995501108	0.00370325541157803	0.00160018485201112	0.00127750837455307	0.0130224784842101	0.00168050086417667	0.00768355339935987	0.00144389532828791	0.019089722886135	0.00133087363672312	0.00107522440287541	0.00353215832351674	0.00310301046384395	0.00399754910356166	0.00446325133260395
AFF2	0.000958755239745468	0.000981789857878927	0.000845738185777118	0.000911938772860881	0.000860595251881746	0.00103794817503864	0.00121236464103883	0.000941857805507306	0.000922570551678795	0.00107554928232169	0.00120477739762931	0.000909857080588666	0.000870370103300929	0.00100071679726409	0.00101195491766336	0.00112767522716426	0.00105415402677126	0.000941470017227258	0.000948344567343368	0.00106551363445959	0.000956999895925572	0.0011299916628161	0.00099319806693926	0.000932260376144794	0.000956806194812201	0.000995563933339988	0.00123449465398581	0.001041562541088	0.000927175799816122
AFF3	0.00142711337088356	0.00129110032214298	0.0044733395691794	0.00230692863310966	0.00222140916661493	0.00131610449146049	0.00237806877590988	0.00460416460490971	0.00214942467042309	0.00143676751854767	0.0117192556107957	0.00315438649510916	0.00135327918327511	0.00114825412620721	0.00126840310622403	0.00641899255480993	0.00147774889795534	0.00129217280679015	0.0035397467142415	0.00191053410586521	0.00459398708478728	0.00151867634499454	0.0010912848549943	0.00120216516091967	0.0123726736488503	0.0105026081332261	0.00282252075981568	0.00336647476382539	0.00336900606084801
AFF4	0.00104977559515752	0.00107410615197632	0.000960975448874827	0.00104564712218339	0.000985973458878245	0.000913340333712244	0.00161493271642972	0.00122260709250053	0.00116331611520147	0.00111753529071187	0.00178549727521322	0.0009057483280525	0.00101749709765762	0.0010939965724017	0.00106527453243449	0.00158938635747343	0.00150987919329785	0.00098155338651728	0.00123657153716324	0.00125175629597466	0.00103813576804391	0.00117173931030353	0.00131637498984983	0.00101213737371885	0.00150992646938549	0.00122490599672488	0.00218013767540423	0.00128263563461278	0.00117456329423308
AFG3L2	0.000870217390126532	0.00095342584299189	0.000985637587278701	0.000851455113970589	0.000912436019744041	0.000931513234859792	0.00120855269463698	0.000950054504718962	0.000996405554134128	0.00109774859363576	0.00131811049707666	0.00084954438074633	0.000981663623441256	0.000987492373365283	0.000986978796136584	0.00114729327709024	0.0010325394679397	0.000898042251258779	0.000910928809509731	0.000968634315962055	0.000958945360087011	0.000931306682500308	0.000965295032745344	0.000884781181454874	0.000958321692995497	0.000989120110304219	0.00112025857080833	0.00107427609026399	0.000918375243585404
AFM	0.00158267255047071	0.00120710726854245	0.00114974516590246	0.00188775743517242	0.00128883180743685	0.00110255250056219	0.00648632336762178	0.00139143767352738	0.00388693748784893	0.00157135051553889	0.00226654428641412	0.00127095850125481	0.00300092679931814	0.00155042087357683	0.00110664452147247	0.00153700573442691	0.00130383560208658	0.00114100851973774	0.00132240534650656	0.00103984809637464	0.00131422842033125	0.00126273910464874	0.00143959446717703	0.001619306238598	0.0013377412222297	0.00135523120668734	0.00181251253581687	0.0022004375737208	0.00132018704671195
AFMID	0.000894486166443158	0.00128943033107678	0.000807623588320401	0.000822119576549982	0.000832704179982547	0.000799447900912069	0.000899646645400387	0.000844725585884019	0.000833553580081746	0.00126749062377229	0.000918190294825987	0.000822872255043769	0.000816492230137714	0.000861905752857811	0.000841527521274991	0.000914263494733071	0.00089831606574035	0.000862073848164621	0.000872195811810331	0.000860347927445745	0.000821131495728536	0.000863583839146178	0.000855440129500949	0.000828048201905741	0.00082608634963829	0.000877756508777064	0.000875690413048659	0.000883460305959986	0.000849422329432961
AFP	0.0011891043929793	0.000996124778527337	0.000843397319418768	0.0011115718862648	0.000916800203432159	0.00090803925642408	0.00115393566444669	0.000984419374117251	0.00101202381322334	0.00106098951490214	0.00132937137718529	0.000863774062325368	0.000911942528961093	0.00106438699386251	0.000969373810515922	0.00125429837574352	0.00108044337277289	0.000909992902696992	0.000948868930510342	0.00128530395218806	0.000918519430350552	0.00128944740634131	0.00127143140026984	0.000963147225682145	0.000995742782776565	0.00115396574651766	0.00129716662351521	0.00132850656941372	0.00101442109737691
AFTPH	0.000927192174642946	0.00111018043016223	0.000876446483619316	0.000970821020998464	0.000978975502616992	0.000931120383674924	0.00107445673200531	0.00103953039771013	0.000950421449535482	0.00110817472492356	0.00136771639819915	0.000881796223884242	0.000876606929111833	0.000966754281839194	0.000899380120246762	0.00117377394100384	0.000951425527562591	0.00103534740583739	0.00096361540396424	0.000997305648473435	0.00094773930398719	0.00093921009351502	0.00116512838390944	0.000945988460255544	0.00101022065265162	0.00102623346848576	0.0011055823764708	0.00102697104865529	0.001060607461823
AGA	0.00117693072532532	0.000976120719880074	0.000922058513312638	0.00100659038859695	0.00131734598942363	0.000988628494975947	0.00115955116382649	0.000968197224820166	0.00106825298037119	0.00102206227944303	0.00126073552875119	0.000809220320497756	0.000927385354748878	0.000975325559320798	0.000906162814707427	0.0011229879260484	0.00101882356264691	0.000855050914380226	0.000941919458541185	0.00118955358874368	0.000903385266131732	0.000930658932350822	0.00102045388789528	0.00093990945364035	0.00093891403921044	0.0010717217872397	0.00137050811288543	0.000971701470289815	0.000897204346901408
AGAP1	0.000978778112280828	0.00101848183431792	0.000911094547708002	0.000983008804752954	0.000903229462271223	0.00092221579940903	0.00136334725715836	0.00100864297577982	0.000990650117690718	0.00244138484203021	0.00120353936580983	0.000851570730648116	0.000921013664700835	0.000935495454120417	0.000980561186243759	0.0014293045622198	0.00113986887322632	0.000980022929423057	0.000896785603314644	0.00115145907104926	0.000903428516524205	0.00104021542593701	0.00110361800276181	0.00101016060536257	0.000924250235875975	0.00115594234983845	0.00157168643478117	0.00107888313905285	0.00102269705566255
AGAP10	0.000809017389061912	0.000800808014616117	0.000798090095416326	0.000807643343607226	0.000799447900912069	0.000799447900912069	0.000844138058749513	0.000817310851955512	0.000803535182325939	0.000840293085854289	0.000895393446881533	0.000800808014616117	0.000798090095416326	0.000807643343607226	0.000802170440446017	0.000854242036159078	0.00082288696730335	0.000800808014616117	0.00081177249124753	0.000851355776756108	0.000806271629965752	0.000813153555913513	0.000839117669566558	0.000804902244186698	0.000853397029260869	0.000829910595555612	0.000852791246142837	0.000839844419360264	0.00081177249124753
AGAP11	0.000809017389061912	0.000826309852315361	0.000798090095416326	0.000807643343607226	0.000799447900912069	0.000799447900912069	0.000844138058749513	0.000817310851955512	0.000803535182325939	0.000856071629064093	0.000893818603378852	0.000800808014616117	0.000798090095416326	0.000807643343607226	0.000852489852792959	0.000865521730048311	0.000845134563594475	0.000826116921763106	0.000827079851656885	0.000831322492817892	0.000806271629965752	0.000833313734393263	0.000825689263194532	0.000804902244186698	0.000814536968262831	0.000959298837244343	0.000864143770976735	0.000854968783085483	0.000830546409195045
AGAP2	0.000932887083080385	0.000926433098975572	0.00093053519257953	0.00122404466359956	0.000945045353712939	0.000941802195340383	0.00153409213952892	0.00101832885390914	0.00103479968746476	0.00114958327410093	0.0013519562467275	0.00102073208029453	0.000974698905345267	0.00106833052568193	0.000883364673206755	0.00140755370387429	0.000979041246054535	0.000925592385266579	0.00104648044466625	0.00116095155465425	0.000998022563630226	0.00118758134256702	0.001172484197217	0.000954029824847536	0.00106360723196667	0.00123099952425396	0.00134051696665963	0.00138058218248854	0.00116079241579372
AGAP3	0.000889831333178668	0.000904737577791829	0.000859479708505688	0.000885532514584579	0.000856880712649617	0.000872051377044962	0.00109228553411049	0.000949348407183318	0.000904692277529468	0.00105954748268898	0.00112038894503521	0.000870451715865771	0.000856148414830749	0.000973181815664259	0.000926448933994234	0.00109421068624535	0.00100000132533951	0.00101605489250074	0.000908801833462518	0.00100699537816113	0.000856135027935985	0.000912026640771622	0.00096956992006886	0.000940163324949099	0.000907141774920305	0.000963430632676975	0.00114141281144617	0.000968468674204322	0.00092030082732178
AGAP4	0.000824470447165002	0.000831135158227166	0.000800512490899258	0.000807643343607226	0.000850196854164359	0.000909293766474306	0.000919357762959014	0.000856836503200728	0.000835806252524143	0.000865993968830195	0.00100081481953511	0.000811968101092319	0.000947741298776541	0.000817467187959911	0.000870469606294565	0.000937676291230076	0.000878061851902608	0.00087355542318714	0.000852853818431238	0.000969710339742201	0.00082174615942532	0.000902298707213167	0.000863914841676949	0.000836297568453674	0.00088129929352406	0.000889263967205776	0.000986581074216695	0.000894719110859055	0.000869003043804401
AGAP5	0.000809017389061912	0.000800808014616117	0.000798090095416326	0.000807643343607226	0.000799447900912069	0.000799447900912069	0.000852855548724499	0.000827983364483181	0.000803535182325939	0.000824286925375304	0.000886883993200156	0.000800808014616117	0.000798090095416326	0.000807643343607226	0.000802170440446017	0.000862544808689208	0.00082288696730335	0.000800808014616117	0.00081177249124753	0.000831322492817892	0.000806271629965752	0.000813153555913513	0.000825689263194532	0.000804902244186698	0.000814536968262831	0.000829910595555612	0.000852791246142837	0.000839844419360264	0.00081177249124753
AGAP6	0.000809017389061912	0.000800808014616117	0.000798090095416326	0.000807643343607226	0.000799447900912069	0.000799447900912069	0.000856320165521125	0.000817310851955512	0.000803535182325939	0.000860096487640188	0.000895393446881533	0.000800808014616117	0.000798090095416326	0.000807643343607226	0.000802170440446017	0.00089330099031837	0.000867169418380383	0.000800808014616117	0.00081177249124753	0.000851355776756108	0.000806271629965752	0.000813153555913513	0.000839117669566558	0.000804902244186698	0.000853397029260869	0.000829910595555612	0.000867234079295684	0.000852322980289194	0.00081177249124753
AGAP7	0.000809017389061912	0.000800808014616117	0.000798090095416326	0.000807643343607226	0.000799447900912069	0.000799447900912069	0.000856320165521125	0.000817310851955512	0.000803535182325939	0.000860096487640188	0.000895393446881533	0.000800808014616117	0.000798090095416326	0.000807643343607226	0.000802170440446017	0.00089330099031837	0.000867169418380383	0.000800808014616117	0.00081177249124753	0.000851355776756108	0.000806271629965752	0.000813153555913513	0.000839117669566558	0.000804902244186698	0.000853397029260869	0.000829910595555612	0.000867234079295684	0.000852322980289194	0.00081177249124753
AGAP8	0.000809017389061912	0.000800808014616117	0.000798090095416326	0.000807643343607226	0.000799447900912069	0.000799447900912069	0.000844138058749513	0.000817310851955512	0.000803535182325939	0.000840293085854289	0.000895393446881533	0.000800808014616117	0.000798090095416326	0.000807643343607226	0.000802170440446017	0.000854242036159078	0.00082288696730335	0.000800808014616117	0.00081177249124753	0.000851355776756108	0.000806271629965752	0.000813153555913513	0.000839117669566558	0.000804902244186698	0.000853397029260869	0.000829910595555612	0.000852791246142837	0.000839844419360264	0.00081177249124753
AGAP9	0.000809017389061912	0.000800808014616117	0.000798090095416326	0.000807643343607226	0.000799447900912069	0.000799447900912069	0.000844138058749513	0.000817310851955512	0.000803535182325939	0.000840293085854289	0.000895393446881533	0.000800808014616117	0.000798090095416326	0.000807643343607226	0.000802170440446017	0.000854242036159078	0.00082288696730335	0.000800808014616117	0.00081177249124753	0.000851355776756108	0.000806271629965752	0.000813153555913513	0.000839117669566558	0.000804902244186698	0.000853397029260869	0.000829910595555612	0.000852791246142837	0.000839844419360264	0.00081177249124753
AGBL1	0.000818597526231281	0.000819299753732189	0.000808290826396658	0.000878089749737296	0.0008051533799536	0.000802203822273768	0.000877935144923016	0.000825243593843527	0.000809337648259819	0.000829906044844197	0.000902050260664409	0.000802917959269532	0.000798090095416326	0.000812431489162202	0.000809841252085313	0.000897229729425361	0.000831013342273658	0.000802737574612398	0.000820608811838472	0.000894918438277158	0.000819905363027809	0.000856804949523441	0.000828946125950146	0.000861556842463993	0.000841748374116679	0.000894537124693438	0.000861931885780508	0.00085717080757922	0.000824055820614236
AGBL2	0.000865528310846681	0.00092527128257437	0.000801201243654189	0.000874435749900012	0.000828387814218802	0.000828690219868225	0.000939040884439499	0.000950367589585253	0.000876982488524029	0.000879698536470127	0.00104987158864716	0.000869283623290008	0.000834844922159438	0.0008642049951933	0.000885635491765108	0.001094369195422	0.000859828350404691	0.000859252371892917	0.000892496009031064	0.000979754117010095	0.000843425230337053	0.000933893629354314	0.000941374365795677	0.000923780737075387	0.000928640658681163	0.00100225651692537	0.000958072580063663	0.000960768637964185	0.000878639282159247
AGBL3	0.000829911472584684	0.000856089790335027	0.000839092541042864	0.000841638037115457	0.000812708344506903	0.000836944591646371	0.000994182181229122	0.000881959501960719	0.000817916959552095	0.000909215378970605	0.000938281060755998	0.00083618427081465	0.000857006090657056	0.00083366834240624	0.000850126551025649	0.000950508652570053	0.000935728503889216	0.000865188005946044	0.000856297694763606	0.000928104472165324	0.000812844521199319	0.000882324126064881	0.000883656964396242	0.000865039309269825	0.000888461282662806	0.00090018878462495	0.00101511451708655	0.000861446389960848	0.000867883625304853
AGBL4	0.000852349973366028	0.000826850668521793	0.000798090095416326	0.00084629057155324	0.000805524270853675	0.000861737337523329	0.00094426591377371	0.000844546857831351	0.000848980765767841	0.00086832924572727	0.000958777213260167	0.000815629327764564	0.000819924095867868	0.000836536021424957	0.000812422970136576	0.000888620045490347	0.000919424808261573	0.000862153098444958	0.000834692643974413	0.000951273391933601	0.000813122044251871	0.000923508564544832	0.000843163041844217	0.000839508282795138	0.000835511862032713	0.00087931619849483	0.000955533903087082	0.000865075859649068	0.000834518010477036
AGBL5	0.000978157801505811	0.00100047605913951	0.000848710067583528	0.000872513373474448	0.00091112187101432	0.000889513107077704	0.00106606686653886	0.000986520434604666	0.000951137512686333	0.00111493257467526	0.00117964039576167	0.000855006976986316	0.000821305263027352	0.000927952115232261	0.000911771598260694	0.00111521256603562	0.000983472994091658	0.000835195765564661	0.000961978852952712	0.00105525245957342	0.000899456837151922	0.00100121726786058	0.000977220701326558	0.000922648128495832	0.000956188815732194	0.00104287130851114	0.00118996863243613	0.00102127504718757	0.000939269119660401
AGER	0.00122170438255787	0.00120300111794971	0.000920083749996963	0.00104294196019195	0.000895785151143862	0.00119603119902266	0.00182535054506963	0.00131248317097958	0.00107505771993953	0.00116378355380096	0.00181147941386225	0.000960853802739222	0.00097785673197842	0.0011225830459725	0.00107067339737587	0.00175848815305883	0.00125539149464353	0.00108694128208676	0.00166369508563482	0.00135780329850767	0.00193759737705075	0.00104741245644181	0.00156674955119406	0.00096561553607401	0.00122019713997973	0.00138111155834153	0.00149591715735289	0.00142408940418436	0.00121701295711876
AGFG1	0.00102563529367306	0.00121649767916386	0.000937237688880849	0.00104416974573429	0.00095451253467585	0.00106454294064939	0.00138913155925545	0.00116941242764859	0.00123198013140407	0.00112574760592874	0.00161098992860468	0.000957544694840677	0.00103924572234474	0.000991516362813378	0.000964648730616326	0.00153508771787998	0.00121615632926095	0.00100396333842152	0.00105860838546952	0.0011489326156512	0.000977509846014622	0.00109411267483986	0.00130034550895013	0.00109748069980397	0.00101584880807299	0.00121250656887903	0.00155528949403749	0.00123008173365891	0.00114904638364992
AGFG2	0.000884840944208126	0.00105162210497449	0.00089162716005835	0.000938761586131641	0.000971268059856972	0.000886152829356317	0.00128552276328283	0.000989282607148123	0.000930907005575312	0.00098645360307902	0.00129131758336799	0.000890903927402621	0.000884538886149871	0.000991168374314551	0.000921637609758265	0.00118823571855407	0.00103051401325137	0.000915686441502041	0.00095070980544029	0.0010544093174054	0.000899779050806286	0.00108856695817668	0.00103684724171415	0.000868348406597541	0.00094656507680547	0.000994475227216432	0.00123319689381266	0.00101975571018554	0.000979230979400014
AGGF1	0.00104253165989082	0.00101512902277996	0.000967075057764181	0.00101770573580394	0.000860245856085221	0.000889428513254875	0.00119140018435059	0.000978086784437693	0.00101121978246711	0.00103392228355253	0.0012306008238697	0.000907505007600305	0.000863368810836817	0.000928579381631189	0.000954716891421867	0.00120625708048962	0.00105386221245137	0.000873473825160294	0.00101065435706389	0.00109193089207451	0.000980649604812552	0.00102242269876513	0.00100764163866417	0.000993003271074789	0.000998903399619755	0.00108048384339662	0.00142140031802274	0.00114405714479381	0.000929893711967135
AGK	0.00114609155004745	0.0009814620456786	0.000874065152462415	0.000890263206388482	0.000861220560972438	0.00109489109108688	0.00109753157399683	0.000936017296068261	0.000946865191647987	0.00122983130529968	0.0011039856159961	0.000923249728267027	0.000894629921234066	0.00145053343466946	0.000852459394807198	0.00106587996389056	0.000993333976578726	0.00108030174928112	0.000917027487298017	0.000937261347090046	0.000857819714981836	0.000889787701557687	0.00101871459257428	0.000870121361585488	0.000937815306760124	0.00100951287272783	0.00114611617303661	0.00104708921917197	0.000939022567989771
AGL	0.0010148910566561	0.00121125889549806	0.000965376081826977	0.000927632996712579	0.000939850261156955	0.000996248451715138	0.00139421574126274	0.000990294108618506	0.00104539739645061	0.00105843585335213	0.00136605356908967	0.000913006284815052	0.000919509550761057	0.00168535204424113	0.000933652946656987	0.00122906223104191	0.00109324251205707	0.000922147688877723	0.000964641438983972	0.00119885144404957	0.000953170589018473	0.000982137469350492	0.001121130402727	0.000965724405474299	0.0010269908745786	0.00104720175264037	0.00150988852650655	0.00104725210181632	0.00106172384323043
AGMAT	0.000946755263031292	0.000921561041791193	0.000870970545000001	0.000898122614510433	0.000863274764925707	0.000969310568186837	0.00100548833429762	0.000949506148931718	0.00089797024793455	0.00100783999071162	0.00112902490809014	0.000880283186181748	0.000861123495592376	0.000993446210154756	0.000914209245654032	0.00103136648595176	0.000895806677091111	0.000922712664528948	0.000889412230606213	0.00099063007853167	0.00106448212594745	0.0010200923074827	0.000939437212658554	0.000878796803163539	0.000875411595748281	0.000952634061303197	0.00101751306721306	0.00103884680474668	0.000893711366161268
AGMO	0.0008547235013308	0.000816801384999996	0.00080984803405019	0.000827831317474651	0.000828857388881198	0.000799447900912069	0.00101646518313859	0.000817310851955512	0.000815632356164441	0.000885621507342141	0.000898360740386357	0.000818149290950581	0.000798090095416326	0.000837113463993167	0.000802170440446017	0.000902967309821194	0.00086183249766254	0.000800808014616117	0.000841461147078322	0.000850786917448756	0.000837395925455522	0.000894515926697109	0.000946382413853642	0.00084395172850855	0.000878461907508706	0.000885683174903359	0.000879431707943396	0.000863264195154012	0.000820875093121268
AGO1	0.000982397864910151	0.00111616882879906	0.000952159033628904	0.00122056709698272	0.000965687413403791	0.000984085081824515	0.0017888982704108	0.00114363374405653	0.00114825812357999	0.00110916652948773	0.00170200472373514	0.000933903434776799	0.000987416201447498	0.00120116648904174	0.00100089838297981	0.00145052107596375	0.00120396084517056	0.000930794736581562	0.00107386444767776	0.0013655887309376	0.00107012913724357	0.00109066185234913	0.00140782886102205	0.00109349351690159	0.00109256663600073	0.00127890056430587	0.00159471278955235	0.00132975288217728	0.00126517414188932
AGO2	0.00104079583908193	0.00108002121585229	0.000902994454092396	0.00122939038736281	0.000955328787350358	0.000913307683672413	0.00156807831183776	0.0015594432525347	0.00138839894364763	0.00131243958218944	0.00187155212363193	0.000914369085389009	0.00102877842866488	0.00126407408523613	0.001010440544284	0.00178492934291095	0.00133932622434129	0.000936066741658544	0.00108210104713734	0.00129364528860249	0.00113994503425997	0.00099693996220966	0.00168720464257446	0.00113699446779995	0.00119595920156635	0.00120844595455087	0.0015712256576508	0.0015531344574625	0.00174727599814717
AGO3	0.000876926516060238	0.000826842926915791	0.000905268638272664	0.000975573781774227	0.000825594745136229	0.000878523640384407	0.00118551296430397	0.000942987760532271	0.000856363176230605	0.000940539977817843	0.00113060595939035	0.000849069345099726	0.000861307228283716	0.000901096072679918	0.000858820105973188	0.00104242864755506	0.00176050206017916	0.000932676481976634	0.000899682724679405	0.00105089004702429	0.000854796512169535	0.000895308263366615	0.00118375234163631	0.00105310383947881	0.00089326469287466	0.000928640472349976	0.00105888511386887	0.00116966426089335	0.000981511357433728
AGO4	0.000921108836670138	0.000969272949237152	0.00089010427207904	0.00116045039209125	0.000925808369684489	0.000934060221893583	0.00135472007285911	0.001019344691836	0.000990955291428194	0.000997201528948834	0.00124672859163664	0.000914685233316424	0.000923765910489073	0.00089190344757398	0.000977113536175402	0.00113624420467875	0.00102136277700633	0.000934567664001091	0.000935518549291275	0.00117165615475105	0.000923684882420911	0.000988812960185959	0.00127777209832507	0.0010652815283834	0.00101917550601525	0.0010050067255473	0.00112229778438686	0.00120196692243406	0.0010494776582834
AGPAT1	0.00144520187274408	0.00117248063307073	0.000920801863832639	0.00112272923730886	0.000999691419481612	0.00122679307709455	0.00128899670956294	0.00109486283771715	0.000969694092979619	0.00210341494503279	0.00156120438093202	0.000959098178300149	0.00102531298211694	0.00182934478718211	0.00096714748642721	0.00133148610143358	0.00118438671724968	0.00133507956267224	0.00106003936158711	0.0012625853193212	0.000961751516799738	0.00107113101763437	0.00116309076452474	0.00100635047857629	0.0010357638154174	0.00111906125065201	0.00142557602563412	0.00111544431478464	0.00104297072427031
AGPAT2	0.00150265476923061	0.000972157173282741	0.000905294720660765	0.00120185483280146	0.000945240947350411	0.00114293473114932	0.00127440439596667	0.0010359722183898	0.000995949906014259	0.0021929769620921	0.00150508744045573	0.000902164971957598	0.000939383624053456	0.00198683882793532	0.000998778834271898	0.00118125693598603	0.00105494009022612	0.00120521057001932	0.00104539118397006	0.0012097868516685	0.000959056872682166	0.00106974988078502	0.00120169541135016	0.000925795653326027	0.0023417074767925	0.0010795472649285	0.00121580081347718	0.00110685760978051	0.00113882426989254
AGPAT3	0.00107673469751242	0.00101885224572634	0.000863184067269206	0.00114206961765432	0.000927528620846875	0.00122560097533317	0.00128452152467177	0.00102830729232752	0.000970955563731685	0.00169931338510525	0.00131292881577323	0.000920703559512196	0.000893659882038137	0.00149880893616441	0.00100129152957026	0.00127554441544858	0.000995007421287929	0.00135445813282384	0.000961155509814222	0.00115796041136668	0.000998742057588988	0.001041349000135	0.00116029900204257	0.000933917971654425	0.00100019468704461	0.00102551694256582	0.00123491088824098	0.0010575951187456	0.00109546841628951
AGPAT4	0.00125160388499745	0.00111846295031229	0.000934776766666108	0.00138815338392164	0.00096312966064767	0.00117546578141602	0.00136873713140211	0.00109183279362859	0.000921619628417467	0.00194761808865536	0.00142030808542477	0.000915066758086528	0.000919458185161492	0.001484984773433	0.00107756468079642	0.00149397909994036	0.00111619157111887	0.00131850832994564	0.00101156905422632	0.00128525371574508	0.00102299497080457	0.00114792272704903	0.00123094265586576	0.000953016421057001	0.00102289859482071	0.00117423151977165	0.00136009448918503	0.0011729612407624	0.00104538696862305
AGPAT5	0.000973049818978976	0.00101456407625944	0.00092115286421621	0.00109985678733507	0.000974191870848034	0.00101458472546543	0.00125150586007158	0.00103188465504784	0.00123297835437487	0.00158109320325449	0.00148424778657023	0.000966901703596309	0.000899167336990933	0.00112812616351449	0.00085396543962515	0.00134325255843442	0.00108381289682204	0.000941647186110386	0.000984344323174052	0.00116897997332185	0.000885374845789869	0.00106566827593281	0.00122584233470331	0.00103125047156497	0.00109223093174625	0.00115031687859988	0.00144092265948191	0.00121834180177159	0.00108627210138179
AGPAT6	0.00130357755931187	0.00103844496092572	0.00110622343336308	0.00113799103045863	0.000940918208615398	0.0012071907929402	0.00111598672763791	0.00104615767456235	0.00102598971306144	0.00182701819568951	0.00134799159426237	0.000893914852865053	0.000913038269292401	0.00198210336172157	0.000909470984043497	0.00119503418330303	0.00107557759543357	0.00122719555327593	0.000934529350954493	0.00110390233703987	0.000962442893609456	0.00101902814126103	0.00119715683024217	0.00105680420347993	0.00100841141583651	0.000987347194454164	0.00122056806546306	0.00109026882129061	0.000973685977647076
AGPAT9	0.00116083342496372	0.000909772984779959	0.000854313256923206	0.00115376316491882	0.000998358242159474	0.00114538269619656	0.00115046407618585	0.00102010623652511	0.000938623506641364	0.00164803458860921	0.00129144555780594	0.000840698635839686	0.000903520800834016	0.00139469218030343	0.000888403537591329	0.001221591921774	0.000994165950802332	0.00119463458247885	0.00100812699735422	0.00121591102907752	0.000899203797366274	0.00116341607946091	0.00117940960614359	0.000999346027607348	0.000998183350692239	0.00107245866629212	0.00116718714093533	0.00108044580118812	0.000984228492167653
AGPS	0.00102350552981114	0.00106034786925338	0.000938482725035198	0.00091908150654796	0.000929822946586011	0.000922793292957333	0.00138841961832822	0.0010641759498309	0.00103993045285224	0.00131593202026412	0.00157919162566832	0.000892233864139947	0.000892687643040713	0.00121098087573151	0.00093546717719828	0.00129236953399482	0.00105887520241628	0.000925406218787734	0.000981292483335469	0.0010811842869342	0.00104653957496244	0.000959023311419634	0.00109355960322512	0.000986153971067118	0.00101214803058701	0.00108367222323751	0.00126422010192232	0.00106869539458138	0.00104554525170523
AGR2	0.00111667267313918	0.00128859448426544	0.000880809596612152	0.00105782383149616	0.000985350098251366	0.00097830309241726	0.0015654840917812	0.00106584748426217	0.00104234087337378	0.00101493742758697	0.00134818855227717	0.000904056908399677	0.000897408714684885	0.00100779179459255	0.00090009153280185	0.0011833664628899	0.00119051077802411	0.00102212986900059	0.000999363528203488	0.00161580788248409	0.0011760581651637	0.0012126282880209	0.00107823056464239	0.000984370337120914	0.000972127017339429	0.00113195164101477	0.00152659037622952	0.00100244980094666	0.000999243603489374
AGR3	0.000889304983231711	0.000952507875899722	0.000832083138425207	0.000912680148676995	0.000852508352236824	0.000880593180193932	0.00115919575384455	0.000955311334201186	0.000946209158372491	0.000979576386426149	0.00111791101854058	0.000898022523670463	0.000903627921423769	0.000924755373247747	0.000908753100145204	0.00108779039225454	0.000926794304571318	0.000962780158922814	0.000938475404323483	0.00110085975255873	0.000886957746397696	0.00101129303986413	0.000981777647854327	0.000958998527898644	0.000910803245383835	0.00106111831007941	0.00109025026346696	0.000942161354149487	0.000980392576034672
AGRN	0.00164893258573165	0.0014948033674692	0.00106000862498488	0.00110349815518959	0.00116665803247146	0.00153196268009409	0.00166116774670798	0.00117324169626484	0.0013273637201472	0.00119166774124799	0.00150107963569542	0.00101077163263807	0.000940011830185028	0.00123955021753544	0.000947682294939104	0.00141771768567022	0.00156241170140627	0.00118407794475518	0.00120719952316846	0.00169246802960863	0.001165659098714	0.00145481272336327	0.00154748749104663	0.000967301171540343	0.00171852475278718	0.00130200118035805	0.00180056673044974	0.00131592820211838	0.00141605653626239
AGRP	0.00101368153682211	0.000963146390641804	0.000923072693175569	0.000958569154360609	0.0009048314600517	0.000904458130190437	0.00106716934989817	0.00103004596987936	0.000957051617917609	0.00103890596772739	0.00145458830277885	0.000869207732251626	0.000856383679357659	0.00118200637916596	0.000853940911452062	0.00145159122307111	0.00274311802135808	0.000901211563819502	0.00122992271952274	0.00101024542388657	0.00100054299462594	0.00106246690111518	0.00121607266218182	0.000909842929641077	0.000954199409132326	0.0011943945170569	0.0011843784990936	0.00126077811191302	0.000929668433910003
AGT	0.00193819275610476	0.00128555144747619	0.000920012460456473	0.00175778887403592	0.000955476984161515	0.00117368034488314	0.00152011174564722	0.00134769951766835	0.00107359742691547	0.00152640062872897	0.00190876118146078	0.00100169799427193	0.000872816395031549	0.00180694348617403	0.00108777055662874	0.00179206880419339	0.00140525437985342	0.00114651174266187	0.00123398062247011	0.00155271766233944	0.00106865873071859	0.00132736242321849	0.00167418615038636	0.000997436007523101	0.00106358306033746	0.00130048196109822	0.00219947268643297	0.00166544203973245	0.0011286006443425
AGTPBP1	0.000885139809875793	0.00148304860407169	0.000887427600069008	0.000910534173000238	0.000930800036079509	0.000959283230904848	0.00117371178579508	0.0011140941545167	0.000990705347081659	0.00104702243584661	0.00120506275362298	0.00084152385229875	0.000846631252473225	0.000896499711087041	0.000969086586208372	0.00112282278474419	0.00101125194948096	0.00101156637690594	0.000951151043183347	0.00105737941327746	0.000953718317113354	0.000977982914838998	0.00106601562962362	0.000914999957369239	0.000953697589216736	0.00109783232210299	0.00125838028746784	0.00102533336388224	0.000934185315493681
AGTR1	0.00121094209124895	0.00125698206605056	0.000872981268661079	0.00115121097978474	0.000860709038653478	0.00160864176093271	0.00150909025220926	0.00159781551879784	0.00109758226864481	0.00126092801125927	0.0016806783303513	0.00128788240060027	0.000929396800147662	0.00121040977466814	0.00107825016434019	0.00173704433486977	0.00148739371817551	0.00116885115197784	0.00133336560422585	0.00118585975516942	0.000992073828525058	0.00128020122362242	0.0013424468650489	0.00085513142271911	0.00110612684095585	0.00127446614788407	0.00175421422686671	0.00149231693436766	0.00108155798336212
AGTR2	0.00201408206252216	0.00109698943972243	0.000899011140341853	0.00123706370157988	0.000954890418278958	0.0011269126193762	0.00137963417156755	0.00135958706595364	0.00106419814511789	0.00121617264497268	0.00173394088509957	0.001356052389799	0.000940986126144451	0.00122384459098893	0.00095533493823469	0.00165084208908566	0.00162332866122498	0.00125602819569914	0.00128836807470184	0.00124576152825488	0.000889943623819986	0.00130770912598449	0.00145220540382282	0.000962121320304021	0.00103606222368594	0.00139767670675926	0.00145165159354412	0.00136415083266961	0.00103686400673879
AGTRAP	0.00093518301681297	0.000978881066465958	0.000848190124452959	0.000874462214261867	0.00084472453976606	0.000903006009206396	0.00111674578634255	0.000967782159272304	0.000875657764237224	0.00100716147902684	0.00119489968567726	0.000868872672211716	0.000841206054497324	0.000882940334917953	0.000862881489776588	0.0010401692412796	0.000960627154630514	0.000886423756416965	0.00096011300645003	0.00095023828813084	0.000909494043108339	0.00100081702606918	0.000962451456670274	0.000961427453504524	0.000974820401296852	0.0010239968059135	0.00113785035164053	0.00112948407138715	0.000986389433067842
AGXT	0.00129488538963484	0.00107694068192891	0.000867509114376515	0.00102993085263302	0.000915659623359702	0.000948998421615527	0.00137670843909226	0.000988532896149656	0.00107020807315753	0.00103444592454298	0.00157847733947945	0.000882198158728065	0.000943472002519083	0.00121001597325015	0.000978341321767847	0.00123366289899587	0.00111737760866869	0.00106217239054026	0.00094728074258181	0.00134028583885473	0.00100588016204279	0.00119123985036372	0.00101086611105575	0.000939409573809306	0.00098163497446482	0.00108948921170273	0.0016608411706497	0.00121859740536734	0.00105030465048951
AGXT2	0.000896795959389984	0.000921828627526162	0.000838219939721411	0.000861061032263898	0.000858277302128468	0.00086665013091222	0.00103246839784599	0.000881818162637781	0.000889024533044772	0.00101648375529266	0.00115925785752312	0.000881026041595379	0.000831991473784908	0.000870276318743272	0.000903841664544234	0.00101824499572979	0.000987822318460645	0.00092692531294399	0.00091637214247646	0.00104021419695001	0.000875768286288214	0.00086614691749296	0.000883961898504423	0.0020989319440512	0.000896293655226618	0.00105765340949379	0.00128030970593554	0.0011479152788745	0.000894611040302712
AHCTF1	0.000959624985789973	0.000997658022882796	0.000968400270583892	0.000902450268688191	0.000910603712010341	0.000848532366858284	0.00129585277435732	0.000998735237643299	0.00101266841510992	0.0010298205615555	0.00127007675093716	0.0009042443929088	0.000931485200428289	0.00090049050217146	0.00103896976878382	0.00116024518557934	0.00104886220541872	0.000930698740541519	0.00101212614241651	0.00112116709341424	0.00100022851789716	0.000973429366619021	0.00103535025569657	0.0011394564915969	0.000986604024598688	0.00100751084589775	0.00130314014874438	0.00109831503870497	0.000976552177991734
AHCY	0.00108306034056921	0.00117872237765866	0.000947124434325318	0.000954040279753747	0.000910048067492662	0.00101198832666207	0.00145827544946692	0.00105212502947354	0.00112261181940536	0.00128637690437327	0.00154548425363022	0.000931597344859016	0.000926963835936714	0.00106551829273825	0.0010199874894742	0.00143290404862509	0.0010261383156036	0.00103406568930207	0.00104830609013163	0.00112836103470784	0.000915847522577451	0.00103135211040923	0.0011247212932044	0.00104945753153256	0.00106683355554994	0.0010824573301619	0.00137619953724112	0.00127327041817563	0.00103426009199782
AHCYL1	0.00108928209465847	0.00108413177876944	0.000943573624002588	0.000937828309385877	0.000977739316724893	0.000912620757361049	0.00125281833990544	0.00110204626768856	0.000935566923366623	0.00107579411740483	0.00194772271934571	0.000890668587979771	0.000885447345558503	0.00102116335941938	0.000998305220440168	0.00136551640172389	0.0011770041000086	0.00097004756484852	0.0010563816035599	0.0011454570352443	0.00098752699587372	0.00104792898156623	0.00110490392240088	0.00104083366278132	0.00105618514060994	0.00112378043796842	0.00134816780085774	0.00118864774189999	0.00107346013850838
AHCYL2	0.00102015506132455	0.00127281991977232	0.000867506056766609	0.00101033098739621	0.000906119878884785	0.000961910769844438	0.00131646884696481	0.00107018598718086	0.000988886683637579	0.00115129982410823	0.0016874198807142	0.000914588306700751	0.00099597279777049	0.000860613744709822	0.00100271350448424	0.00130928819692295	0.00113729892687528	0.00093961162231661	0.00104503178351623	0.0010633748138287	0.00090901574191995	0.000974999292603517	0.00115868364986885	0.000984435945687691	0.0010410896349122	0.00107944928378025	0.00130755967053213	0.00118133723448562	0.00109599048531225
AHDC1	0.000967771912977177	0.00091662015336132	0.000892047307583467	0.000926103387542441	0.000971520143132238	0.000899977765800191	0.0012058205084474	0.00103744994178324	0.000890058711660179	0.00103513866383619	0.00120475500395496	0.000816743671148102	0.00090255157605773	0.000899476690337155	0.00103368647566532	0.00116205982704255	0.0010009097088334	0.00091554079785123	0.00101981522357939	0.000992897987252077	0.000847509426285058	0.000943059831922877	0.00114336091166751	0.000909193227328847	0.000948068238514177	0.000959451635380166	0.00112134075396995	0.00100282282053705	0.000918040149293764
AHI1	0.00134998444370293	0.00230227432716621	0.00370155000245203	0.00177805079998938	0.00178638407370069	0.00176167673876887	0.00188842397782449	0.00996736731920888	0.00210095863341648	0.00130948805807662	0.0130302872523338	0.00174021529046463	0.00117810303232053	0.00117346204711956	0.00198206712358267	0.00117027414872846	0.00133593896876167	0.00193352437824533	0.00493822668483367	0.00141204531203671	0.00215690884710508	0.00159455152006225	0.00419859780507485	0.00184335966597051	0.00207027552810978	0.00530173412104282	0.00322390218555563	0.00631682319928137	0.00275513301514402
AHNAK	0.00113024322174127	0.00123758267172283	0.000940146834898601	0.00134697499590434	0.00109776937592871	0.000940336958511346	0.00184125243607756	0.00126126533092721	0.00123045546997313	0.00126073262175609	0.00174563593301173	0.00107297078441439	0.000942904632372759	0.00107978706122896	0.000988607546405486	0.00177741461530944	0.00115920317382754	0.00105135990762429	0.00125917197731498	0.00147700393216652	0.00105570553754193	0.00121068325365556	0.00144377348855253	0.00101937310632875	0.00134240352552201	0.00143076918217237	0.00158174230698341	0.00124203235381358	0.00170849301210388
AHNAK2	0.00106384163586595	0.00100744438212994	0.000880708029217452	0.00105501703564186	0.000870114921796948	0.000843770493064828	0.00127352267866487	0.000984398674152709	0.0010155355790716	0.00102514332211538	0.00118163459785276	0.000862744023869364	0.000906435597580547	0.000873345138342017	0.000939585397990341	0.00128050205567982	0.000954852441555837	0.000887364128937692	0.000973046004303182	0.00110076691309727	0.000964984431508132	0.000968142678944533	0.00118781097711151	0.00102175111315961	0.000991911617810706	0.00104739978192528	0.00113508404828993	0.00105172976570641	0.00093654365194025
AHR	0.00151970133350744	0.00141247536467554	0.00106540112067315	0.00152451848737567	0.00104917513554077	0.00116487024640044	0.00298418164847392	0.00172077759389091	0.00129251545869446	0.00136013895902585	0.00237786234983224	0.00108478878853557	0.00110219032166385	0.00129622415481385	0.00121437811301108	0.00278140505652706	0.00149098941292575	0.00103855074131946	0.00177063947706253	0.0015660486840623	0.00137900051069663	0.00147696658055351	0.00266413598366957	0.00119800588391742	0.00146063413950459	0.00200750770424047	0.00247154493505567	0.00205714305620059	0.00158718496515608
AHRR	0.000907128556476309	0.000865928547507339	0.000839436544025877	0.000895246867244224	0.000852983424609905	0.000858575763301919	0.0014565373550397	0.00102088432285645	0.000826690730553388	0.000891658306598687	0.00108285424579673	0.000839737872099994	0.000892739146472719	0.000833746493121011	0.000966010299914711	0.00105445184136292	0.000917685894285761	0.00090469586641333	0.000963624844378223	0.000956724878685436	0.000875376903556668	0.000902516067383779	0.0010271991545852	0.00090377075617171	0.00100742239306462	0.000904462058809847	0.000976927645008724	0.000946950464131254	0.000892590826586976
AHSA1	0.000968834361273669	0.00102302950924639	0.000895449550938382	0.000944243425604522	0.000915087966200794	0.000921679418896143	0.0013088261124289	0.00105325347634225	0.00101125237793757	0.00110094825270299	0.0013285586583606	0.000874395149083333	0.000914363760071811	0.00107600931909262	0.000972997426592188	0.00124249153918945	0.00140410516402524	0.00096323537061598	0.000992095540920886	0.00113802922539935	0.000912598472655063	0.000913247986705121	0.00108376049184905	0.000952277715525383	0.00107927177381863	0.00108969856563902	0.00123333572449727	0.0010295003264471	0.000991558995423033
AHSA2	0.000981002052747065	0.000881340260276755	0.000892003895636495	0.000863002800336828	0.000844129517766771	0.000895800512810033	0.00112141693145227	0.000907119566115038	0.000908118517571514	0.000969800732148517	0.00108447612291264	0.000839779817306659	0.000881550477964121	0.000897156700757518	0.000894019732300247	0.00106185262833571	0.00111643296173973	0.000960526861879113	0.000906614597942455	0.00104740163820915	0.000954914917385275	0.000857474237334588	0.00104053645185709	0.000893655449769474	0.000962790679608346	0.000918283363639955	0.00104019464240488	0.000958778954988615	0.000893283083095016
AHSG	0.00142640961547135	0.00102608542735639	0.000890746789348231	0.000986975937597524	0.000957401521397866	0.000944434386245502	0.00124993654850906	0.00113605575428649	0.00104078674116653	0.00120647810590675	0.00146145970235263	0.000959524919438637	0.00096914174086184	0.00117237885905552	0.00098303825874689	0.00136965105696945	0.00113015400546352	0.00102109844912895	0.00122203758999994	0.00126810018993438	0.000996354542626793	0.00101467660413862	0.00107016912179752	0.000917662048240222	0.00107165858729366	0.00105764183756269	0.00131545764597286	0.00124836530427614	0.00101275687826659
AHSP	0.000867519859980572	0.000904368416011477	0.000818960562460748	0.000942249125625564	0.000846452015478735	0.000825415408898233	0.000987341931782426	0.000952787689464424	0.000880059409238143	0.000905406255616252	0.00102377230961567	0.000806576435347206	0.000841322305446923	0.000873714449455453	0.000808595583970798	0.00105448873842412	0.000903124947643529	0.000912907408649224	0.000880366780138998	0.000871549845362917	0.000984083936051063	0.000860865563163366	0.00104488128631242	0.000833225295939153	0.000925933929684654	0.000934154069745901	0.00101406557899179	0.000957446279961643	0.000890082272573825
AICDA	0.00094144365543011	0.000957206403197002	0.000852185575792526	0.00102428203519114	0.000848797289348516	0.000898386384402798	0.00110260972340366	0.00155688401116002	0.000940761080004663	0.00107918951467396	0.00139868433127326	0.000927535624074309	0.00101670116804057	0.000923041471781709	0.000910936788325013	0.00162503045410864	0.000951875422587417	0.000933011062751806	0.00125051724359435	0.0010397899795119	0.00087944334646478	0.000960014452068012	0.00140183573250072	0.000940170766108154	0.00102494829571307	0.00114707099540969	0.00114697465216024	0.00145532981774766	0.000948732353251727
AIDA	0.00091048166909053	0.000910848180511886	0.000918054763939142	0.000890752780488264	0.000854915751581845	0.000911627793516231	0.00108295255811672	0.0010637684122597	0.000907655703109737	0.00103720407411641	0.00122134591952204	0.000875009974324164	0.00112209284576076	0.000897825641983424	0.000837552287882492	0.00122920850737107	0.000956876730870817	0.000857402726993289	0.000965049127048815	0.00103177267758574	0.000960949902938362	0.000873977694358533	0.00104208318209574	0.000968410479012358	0.000993262426642296	0.000991943284299169	0.00109004171371728	0.00105600442485672	0.000965106859014724
AIF1	0.00142091540947538	0.00187834982839641	0.00111878663690777	0.00121310168912463	0.00101315405068946	0.00101173562164838	0.00155122144501056	0.00161840317927011	0.00121261878014516	0.00147332191337222	0.00186829315696125	0.000971530306735225	0.000894109455969095	0.00105344117371903	0.00107461199699126	0.00192581647909324	0.00112290471411274	0.00107578161073112	0.00162393035035824	0.0013224932348247	0.00122248281813444	0.000981502107884783	0.00182560293071186	0.00110590347323193	0.00138626146111094	0.00143576858492834	0.00160208361967247	0.00179352127615615	0.00163678917822838
AIF1L	0.000974896274453639	0.00101694360924169	0.000926474095366681	0.000959497298177239	0.000912047595440384	0.000928813897318761	0.00116561275856904	0.00102103058647452	0.000940387763069427	0.00110190896786776	0.00111725946772701	0.000856761211008596	0.000842896265092596	0.000922307477177267	0.000922637907414743	0.00109588903975915	0.00105661766881018	0.000937691095922968	0.000930306987018531	0.00110927588585088	0.000843848030853935	0.00107022766049474	0.00101028826911266	0.000878794453160294	0.000997065980044691	0.00104607221293394	0.0011038380789184	0.00105757705524417	0.00100314034836439
AIFM1	0.0011605070994466	0.00104296008504673	0.00091757408290576	0.000958385982357588	0.00095784128748875	0.000906938510819878	0.00148408814537901	0.00102388088135761	0.0025433528985629	0.00115719228472505	0.00146282521888123	0.000905354298825713	0.00118307041525303	0.00104318722238971	0.00091138694931415	0.00154115265561484	0.00102726518359217	0.00102376368885883	0.00138577584747577	0.00154595750668242	0.00121648060913547	0.00104914854170857	0.00107570792429609	0.00104071173745271	0.00104163082276716	0.0010807145351847	0.00134575957079349	0.00136497716793471	0.00157178017090028
AIFM2	0.00102659340420788	0.000999701493521089	0.000908874580756292	0.000913543488523661	0.000883299574758401	0.000923857323620799	0.0011490132292117	0.000992010117007207	0.00122442967785603	0.00105050587967678	0.00131546052124967	0.00085280703622492	0.000935243304073625	0.000908745833431766	0.000903477613640416	0.00116780623523194	0.00102178425230697	0.000969306681434317	0.000960169858918037	0.00120699353884465	0.000902131134729313	0.000962333504296669	0.000944920131807274	0.000940417321848447	0.000985461327522326	0.000969685873134088	0.00118728385982341	0.00111278557272503	0.00107834915438827
AIFM3	0.00102767468895887	0.0009298801011059	0.00086295154510257	0.000975262076909956	0.000849579864213705	0.00092754815189477	0.00107082429552753	0.000998330160602769	0.00124235252971011	0.000977511858232681	0.00129510794798829	0.000844104980677161	0.000902589951441915	0.000944227854319282	0.000907412775979479	0.00131070024447762	0.000986159171957955	0.000893446016024055	0.000963651113590669	0.00108208362856341	0.0008819685715493	0.00109836475830557	0.000986042336223823	0.000844827565633293	0.0010878968481549	0.00099995834121598	0.00119309001036792	0.00106557604699655	0.000997875147032943
AIG1	0.000930190736834304	0.000934123549993452	0.000863382278644606	0.000948731155109706	0.000912189155884903	0.000849223777902637	0.00130389235527159	0.00105330740277329	0.0009825085203334	0.000983595248169966	0.00129700246836861	0.000959961032480703	0.000872472429101486	0.000920886442435779	0.000923028084503804	0.00120593644928761	0.00105048257509733	0.000879816198834238	0.000945287947903666	0.00108507239444718	0.000889070477420324	0.00106623701282887	0.00101965841291908	0.000997276876183321	0.000900848917748253	0.0012705446666102	0.0010669764340501	0.000986712323440756	0.00091993983769496
AIM1	0.00110234645099891	0.00121088369707798	0.00100301484036673	0.00110446377703191	0.000961958882609706	0.000949344880154313	0.0014203267659902	0.00122265541118092	0.00124349003550557	0.00111003276754631	0.00172702267502596	0.000977858752442848	0.000892752328156676	0.00100925513706117	0.0010505924875139	0.00197961425285913	0.00126541649395078	0.000979213464375126	0.00125467820223392	0.00123757316803152	0.00104049367144856	0.0010440468363531	0.00154450597435149	0.000981193143533819	0.00124201435710548	0.00156001067345052	0.00156345082264389	0.00134582695761157	0.00133519396016517
AIM1L	0.000908983016978453	0.000944084606067795	0.000870837237214622	0.000897404897013982	0.000936414583916367	0.000868321599006423	0.00105945617721941	0.00097276088118498	0.000912423966949332	0.00104863935363055	0.00122169325054783	0.000906918838078311	0.000850881932036431	0.000916157426557382	0.000918501360677563	0.00105842968620506	0.00100158227979386	0.000870548525124253	0.000957453826194156	0.00102782545334638	0.000939669136316045	0.00109320350876513	0.00101949710625287	0.000910890614162685	0.000951551491204892	0.000993292495364045	0.001125428931249	0.00101882053053837	0.000944312429642622
AIM2	0.0012575352248779	0.00108665213130659	0.00103551783790825	0.00146772015253571	0.000922037592197523	0.00101760163148637	0.00133791762267743	0.00170582513187765	0.00218871511797827	0.00114690252263045	0.0021386950418738	0.00101782524291432	0.00086282208910417	0.000987212712086916	0.000992761014816843	0.00238545857260181	0.00102214511032672	0.00105547491843293	0.00149364761982487	0.00111795663110021	0.00167748547947081	0.00117618913915609	0.00206708071703277	0.00100466099086052	0.00149808064154603	0.00157198426234305	0.00128107346534833	0.00172397268674776	0.00112845418159573
AIMP1	0.00123563999253384	0.00113518278424306	0.00104693354239641	0.000986317022903178	0.000879867382168547	0.000908880693627002	0.00145352592032827	0.00115197151392984	0.00116491171918485	0.00127019669962025	0.00151125334382644	0.000995075992201154	0.00091758942593374	0.00107081101649978	0.000967412094226871	0.00147674061358735	0.00115783360811588	0.000942869877530214	0.00122276938723994	0.00120316328153556	0.00102019440161891	0.00102341275266741	0.00136067793539077	0.00097605277357366	0.00102870748419686	0.00124907514267494	0.00152786402071288	0.0014246084990022	0.00115030141270049
AIMP2	0.00106064271679853	0.00102784186433735	0.000990911054479427	0.000978946773373403	0.00101947943772804	0.00100447143444803	0.00126881544291355	0.00105201988942628	0.00115217224066403	0.00124380234490471	0.00161237019610875	0.000957001247545685	0.000886621374732917	0.00116720459303463	0.000918705937695509	0.00145039438754496	0.00111103829734582	0.000996541526019561	0.00104015086542582	0.00119414250363242	0.00101077682343806	0.000974884234497873	0.00127269220473383	0.0010618027642281	0.00106481353641844	0.00111869379985066	0.00149561443004923	0.00122094523618443	0.00110773589491399
AIP	0.000987328389756346	0.00110547159207521	0.000912857429572826	0.000956787484320327	0.000998645447656058	0.00099762334564715	0.00133684457517621	0.00100064971571627	0.00113598547509197	0.00104993399082896	0.00139221538353314	0.000935215697148788	0.00104712809132454	0.00106501428295718	0.000913112539989439	0.00140358094500057	0.00103164696813914	0.00095231601842473	0.00104149606119834	0.00111049518575722	0.00103638223032444	0.00100121510533288	0.00239484083273119	0.000960227662046223	0.00100528829238822	0.00112464324147309	0.00129047237846531	0.00119365640992231	0.00118244229652393
AIPL1	0.000991170306142845	0.000856972538073989	0.00083536402760092	0.000879835090680148	0.000854433981421371	0.000901278737067173	0.00103604667146445	0.000976403796549822	0.000941478980360088	0.000944839449070777	0.00126118925330132	0.000900922107049054	0.000906074315019024	0.00102052889340235	0.000918120831581743	0.00116162493468432	0.000922749385319182	0.000884948854819628	0.000965183467991618	0.00103933954442852	0.000891986774621031	0.00101752645724159	0.00105731194842851	0.000959382072958354	0.000916317288796172	0.00106810982898268	0.0010353657729214	0.00101762803090646	0.000966755349829545
AIRE	0.00151581718806699	0.00119813170438022	0.00472362312234449	0.00210672066024915	0.00232562456899747	0.00122932610059914	0.00213104965389007	0.00557717347057543	0.0019342871177375	0.00152448665315643	0.0136698492375711	0.00296993395730097	0.00133172799124693	0.00117242980610127	0.00115311388688643	0.00770470828448297	0.0017202171269238	0.00122090422357081	0.00377990257433469	0.00172568843046866	0.00469103652641641	0.00129730546745971	0.00109966536096141	0.0011766311032143	0.0122046002482868	0.00952190817936867	0.00248371361400099	0.00356177578135106	0.00287150633094495
AJAP1	0.00145862981193801	0.00433884265336666	0.00111240104306872	0.00122683127656372	0.00114115692406018	0.00268186575497254	0.00297654257582078	0.0013201402925188	0.001351481619517	0.0023847758118158	0.00131943853704405	0.00106604738358455	0.00108865148518911	0.0013495615334377	0.000892343525736207	0.0028424187821773	0.00140464267054954	0.00242269636378029	0.00120836107789	0.00133964424118122	0.00117973593127345	0.00232620551832997	0.00118197526789082	0.00246692846214891	0.00110377844203597	0.00123545107650763	0.00143186018849517	0.00132178079829608	0.00111596680354671
AJUBA	0.00107275245053946	0.00110985024086498	0.000905974636161587	0.00100031064328502	0.000955407324497299	0.000918393568658832	0.00142352566736428	0.00100372344745012	0.00105806402380514	0.00104355009653083	0.00133352136664005	0.000925291712320673	0.000853378005890268	0.000945634863069693	0.00104397770074873	0.00127879799583013	0.00112460496171976	0.00103976933124518	0.000937789511595204	0.00126470071121717	0.00104785437982015	0.00111472315600388	0.00100523526378305	0.00104580889911659	0.00101456257144638	0.0011028958882461	0.0013367612581295	0.00107831151430956	0.00101955619007037
AK1	0.00101763805914965	0.00110186991332946	0.000838619107854405	0.00125654076231735	0.000979595431155783	0.000900409105281985	0.00134347105368334	0.00101269528764736	0.00107928536085473	0.00140158934104583	0.00125972243764439	0.000870047003409057	0.00087834161589474	0.000980439753533932	0.00107286441657604	0.00120851166666864	0.00119543663945602	0.000935303567208088	0.000980379953999829	0.0012515784485236	0.000969415775648758	0.00121877203186873	0.00118894306319685	0.00135419971303423	0.00103650032488087	0.00122928385860596	0.00125105128650472	0.00112232806545196	0.00100944501988889
AK2	0.00109822347054117	0.00113210372922557	0.00104439078951766	0.00101933380442239	0.000987734554893008	0.000923940236485479	0.00165247171254773	0.00107062663412299	0.00103538645736899	0.00121923193447811	0.00153112553718221	0.00088441228231724	0.000921815034860135	0.00117645355345719	0.00098451772772112	0.00141136137519662	0.00136363213372817	0.000982744080758412	0.00103066094140937	0.00114274284355862	0.000982966637408621	0.0013049156962711	0.0012518867876575	0.00137126401832787	0.00107555954056961	0.00110582331795888	0.0016258200289474	0.00116199118001108	0.00111021331366032
AK3	0.00119081174517848	0.00100661385867487	0.000815725237573185	0.00096986621418765	0.000865729521998981	0.00095206074663081	0.00140141715635284	0.00106366994859429	0.000949143121769468	0.00116606601402887	0.00134246644675192	0.000897930997914136	0.000893418874735787	0.000974031998084579	0.00088825755150241	0.00132929534123276	0.00120884778830745	0.000916610294695693	0.00117016631641476	0.00106338087509028	0.000935117832775631	0.000986260333376229	0.00119986391604552	0.00112235124161215	0.000986999423867183	0.00116101469267167	0.0013890161465104	0.00123552896671022	0.0011759772057428
AK4	0.00131311368134147	0.00105934618293035	0.000931713553203208	0.0010690406926512	0.000887993526909338	0.00107508677517281	0.00151471488026511	0.00107277438400345	0.00116924652167183	0.00142464449063239	0.00129699799197137	0.000918416296003046	0.000882218633551554	0.00104981003620091	0.000917643411076611	0.00132752193165944	0.00120385967936303	0.00100028415598994	0.0011391209201568	0.00122516169754011	0.00105449054487088	0.0011157675562126	0.00138447479248594	0.000986703677464078	0.00112108000273436	0.00109722942408393	0.00144689541477103	0.00111893304769746	0.0010365302657309
AK5	0.000968925052615296	0.00108817596788828	0.000959687145879316	0.00109617569581989	0.00096806750310422	0.00110884509986263	0.0016430096697766	0.00131424592592634	0.000994513288163804	0.00108257767356445	0.00138214214788349	0.000897232245221497	0.000969762095797215	0.00102842304493079	0.00111680459916786	0.00147329093690441	0.00125193167798976	0.00103525550023911	0.0010117174261934	0.00133410076976087	0.000995458375762196	0.00128033534175989	0.00130268128010562	0.00139420185207642	0.0010339220126434	0.00123021548073435	0.00137085449564598	0.00110884067912719	0.00123849857181424
AK6	0.000809017389061912	0.000800808014616117	0.000798090095416326	0.000807643343607226	0.000799447900912069	0.000799447900912069	0.000844138058749513	0.000817310851955512	0.000803535182325939	0.000824286925375304	0.000879286201745808	0.000800808014616117	0.000798090095416326	0.000807643343607226	0.000802170440446017	0.000854242036159078	0.00082288696730335	0.000800808014616117	0.00081177249124753	0.000831322492817892	0.000806271629965752	0.000813153555913513	0.000825689263194532	0.000804902244186698	0.000814536968262831	0.000829910595555612	0.000852791246142837	0.000839844419360264	0.00081177249124753
AK7	0.000820300969698788	0.000886417060725313	0.000812846864353393	0.00105831964300531	0.000828070785585464	0.000848155541830092	0.00120296883109819	0.000946065742251349	0.000897670409819247	0.000973894628249757	0.00112409591491247	0.000839410153175992	0.000861392890294082	0.00084005227875333	0.000870737754394328	0.00102042830306386	0.00102121396975281	0.000862122943840335	0.000868608914329837	0.000977965928190946	0.000820663345216118	0.000885039069335666	0.00106732955983471	0.000955856298415571	0.000884775385482508	0.00104971862843081	0.00104141151634205	0.000892106635657066	0.000879712921133144
AK8	0.000869994856223376	0.000834810506970637	0.000810294487799303	0.000833975989307283	0.00086929969790713	0.000870501806323357	0.000922047169102554	0.000882954830406344	0.000891917098298779	0.000929687179435351	0.00102525440555082	0.000852229805132578	0.000803434693782034	0.000834430338584603	0.000852551864226165	0.00100162367821096	0.00086822915334544	0.0008492930187942	0.000941204589639238	0.00103739029640413	0.000856596751916837	0.000871674046147685	0.000936800090314661	0.000816558760908475	0.000978491113474336	0.000940598010315198	0.000928554769798846	0.00101633934649541	0.000876314748326752
AK9	0.000965094351926207	0.000895903942724309	0.000817522843272556	0.000863380958169598	0.000862080866117442	0.000817797709931664	0.000987179936608512	0.000897364407316608	0.000879510362163038	0.000933053495068044	0.00104486725223982	0.000814181245013888	0.000815666369334005	0.000886731882550371	0.000846865263155174	0.000993484713523468	0.000955750285740681	0.000838885472339481	0.000843367029258168	0.000966226702829535	0.000877136183819742	0.000883692237058874	0.000903042822266351	0.000866288686459293	0.000874765064297186	0.000967343255057283	0.000991633118595617	0.0009385380191063	0.000843007401235812
AKAP1	0.00109586152926476	0.00106848881516455	0.000927452519452301	0.000969139184681555	0.000889030263841649	0.00096621212429854	0.00151361822217794	0.00113252452319661	0.00108506906554881	0.00109772984703388	0.00149978515743112	0.000965032411098502	0.00099636722325988	0.00104244511614545	0.00100053090501947	0.00137074461722699	0.00125802556502435	0.00103053100599121	0.00113715842858793	0.00127287150138028	0.000983439127762417	0.000994765173762974	0.00119125694614788	0.00101386501727346	0.00109026320482618	0.00134106942083008	0.00136260760260494	0.00114235132246498	0.00120707892746949
AKAP10	0.00106602322866274	0.00100509079712079	0.000856195004554253	0.000907588671981076	0.000855929555380861	0.000920462179520787	0.00129455728791633	0.00109802455176044	0.000999115516743957	0.00106765792320179	0.00141938848205657	0.000852014544359163	0.00100610930332806	0.00104662705164607	0.000905963880030571	0.00134963198528699	0.00121091921221261	0.000897908488066087	0.00115596090617756	0.00112563273461939	0.000974617957701047	0.000987440889413701	0.00120539991475301	0.000893396275231698	0.0009893788699599	0.00113900708877738	0.0012963160705772	0.00108064005494456	0.00102102505239624
AKAP11	0.000966370370287495	0.00110290743459494	0.000873791966269857	0.000925687567506402	0.000861877212776083	0.000913643943012236	0.00125824560987852	0.00100831540709618	0.00104113312971864	0.00106724154428919	0.0012475601178018	0.000873139130433879	0.000889945298145774	0.00107612757430641	0.000926752825568316	0.00130451485850562	0.00110191005141648	0.000998114884282538	0.00113842942274641	0.00111541292885728	0.000915698539072364	0.000993707184770467	0.00107595998626151	0.000962615023094465	0.00099347370728546	0.000998328219193653	0.00121650868348171	0.00106679533158356	0.00100994042436882
AKAP12	0.00147303384619289	0.00126349500128948	0.00105270433831388	0.00163109202803399	0.00108216243830705	0.00108835546132508	0.0023430325486218	0.00144021674749	0.00122816158199818	0.0014449081979743	0.00200956548483243	0.00110256037590853	0.000915955354457195	0.00121431026168177	0.00105810807168588	0.00186831342270544	0.0014882633780472	0.00109998208891122	0.00143183894029547	0.00156606524711268	0.00107247562732862	0.00141078542471543	0.0016330223720954	0.00111364119574147	0.00128569469525822	0.00139178088938995	0.00212320075570722	0.00138732717037429	0.00144925852155685
AKAP13	0.00105721750028956	0.00105391880166022	0.0010390752535961	0.00105149811261642	0.000953825779218858	0.00096931388175523	0.00174043318000971	0.00134496423363988	0.00107013228423174	0.00111953038238551	0.0016432275183848	0.00105085624159519	0.00100531391843754	0.00110035918173942	0.000975667210521426	0.0015253621263089	0.0011545259766186	0.00108667758687529	0.0010820048467513	0.00124696157576393	0.00111252347554444	0.00140991427475382	0.00122351902111198	0.00100882797617861	0.00111840799770704	0.0011907466942917	0.00159928673377481	0.00193542315138765	0.00121990803636976
AKAP14	0.000831092154309341	0.000843751049712782	0.000827479580421461	0.000831536342379169	0.000826319232487933	0.000819169940701722	0.000910065378729808	0.000852909594979124	0.000835467484106298	0.00086533765619441	0.000963834548678691	0.000845746576455923	0.000807208160942977	0.000846547283757844	0.000838956059691562	0.000982176877441788	0.000855120706989839	0.000838145285804526	0.000883391365948234	0.000886347133230462	0.000817675281099628	0.000942658931519375	0.000885129170733774	0.000818601355743998	0.000890647805141175	0.000893900861746261	0.000978991066687066	0.000889615263231801	0.000825912084533251
AKAP17A	0.000906179106444196	0.000911295861393393	0.000879408152045655	0.000899524916688604	0.000846974214865884	0.000860133804238765	0.00108615374578065	0.000978164344992679	0.000920585824057412	0.000941975103463331	0.00115372110835224	0.000861115970949482	0.000909847203991439	0.000934410384882811	0.000904740696354463	0.00113155534845273	0.000988300364273228	0.000850844919850317	0.000885987146209932	0.00106885745374103	0.00092929291814303	0.000928673666768788	0.00100442774036309	0.000897898233546615	0.000914047037951675	0.00104871292264565	0.00104446330003913	0.00104442181836016	0.000926959242427794
AKAP2	0.00100407581500425	0.0010656130643089	0.000883863780848358	0.00110431168828232	0.000955938381777149	0.000904517261114797	0.00134482207301976	0.00114499780733454	0.00116308758221737	0.00109687054407149	0.00136723808293407	0.000950240419872187	0.000896831904030541	0.000960079692427916	0.0010291496866118	0.00142074741489622	0.00102016315294829	0.000988092275772651	0.00108832778118171	0.00105300682789231	0.000977202016862343	0.00101288382036535	0.00122722052463829	0.000925598467856108	0.0011560348314402	0.00127515529521181	0.0014820753487838	0.00125364022908588	0.00112044347147591
AKAP3	0.000911963982293868	0.00103787457383146	0.000902380999027288	0.000855121314370208	0.000884907534795746	0.000977838128501394	0.00103862684931379	0.000910146192389751	0.00108873000941505	0.00108043960825426	0.0011526255333282	0.000840460626132001	0.000887904785463646	0.000933580116609725	0.000844618933251063	0.00119006951215316	0.00114319824988852	0.000855661859426408	0.000982177392224283	0.00112412848615239	0.000876646626029879	0.00105776160125874	0.000986331721272395	0.000862141656537943	0.000934895780065312	0.000935912642411587	0.00114601075812334	0.000918918459466177	0.000913435173187992
AKAP4	0.00088314808753159	0.000925480026885929	0.000824842056047858	0.000997459107430455	0.000957769620130594	0.000894280237386118	0.00111229383021292	0.000987644172075714	0.00103312810386537	0.00120927846478556	0.00111387345574888	0.00087699068695196	0.000855574524486202	0.0010153369933016	0.000991997882610307	0.00102895784563126	0.00102485275635296	0.000908677281649289	0.000982226418819082	0.00103312164671609	0.000886971294875172	0.000969209177384057	0.000933989157820542	0.00084200078054995	0.000937129702753925	0.0010159182047981	0.00117495564408262	0.000957074297909368	0.000944853887025375
AKAP5	0.000870554830162976	0.000984962571333177	0.000852007838036284	0.00092854755472332	0.000901843727641004	0.000973260639468711	0.00122242615797132	0.000920756180101249	0.00104665080331849	0.00124248689953861	0.00114214139404913	0.000951994262411189	0.000942173077789047	0.00093520494152242	0.000899329328873768	0.001132974205804	0.00114582150135534	0.00107426502291878	0.00101798427691123	0.00114857649026461	0.000911599540629957	0.00263122945097684	0.00115699190106398	0.000948495892067532	0.000937851058688801	0.00107014416683764	0.00141215193496452	0.00106488099527442	0.000956864785269799
AKAP6	0.00104312143680088	0.000989953907699724	0.000852739544982037	0.00119681682018507	0.00102599926256432	0.00103655623131955	0.00159080866736747	0.000983764570255598	0.00100625538371463	0.00104113498608011	0.00126074189261452	0.000919651338376493	0.000907937972642816	0.000967469981818003	0.000950866817952435	0.0012497380608781	0.00112356102427356	0.00113853531785085	0.00107230125015878	0.00124233477112381	0.000923855160002194	0.00102366365485652	0.00106142503684498	0.00091844921429625	0.000953293149554155	0.00114249648904958	0.00120427626314188	0.00103998664954533	0.00103327085312606
AKAP7	0.00102281445161669	0.00102597270332627	0.000903188646922297	0.00100313613307558	0.00088032188204017	0.000916533393017315	0.00120254956088912	0.0010434913276468	0.00109033709521353	0.00116314823491808	0.00141077208875294	0.000928866404210118	0.000991310731480544	0.00100346124813084	0.000950316384000294	0.00131984946054485	0.00107010149398782	0.000920985936747814	0.0011605544271104	0.00139448032311751	0.000927952798988976	0.00109107649043248	0.00115713280869855	0.000901417811323478	0.00106433105629189	0.00120922328431677	0.0013725757008202	0.00103543253185132	0.0010779230806478
AKAP8	0.00110293831811514	0.000934411096103402	0.000875788624749396	0.000904816723097562	0.000889612668220514	0.000894434467260379	0.00142261821853973	0.00107593920011813	0.00116701340227582	0.000991690386542705	0.00121526383238374	0.000884672462749907	0.00106100714190626	0.000962025550862025	0.000900793197966972	0.00121491483082814	0.00104191636865055	0.000973654872169441	0.000995798950826023	0.00111363218429318	0.000910270751169351	0.00091879021597726	0.00106275045955908	0.000948189456546131	0.00100264239431601	0.00111266139283708	0.00124315681296614	0.00118668027222297	0.000989615200242253
AKAP8L	0.000921866207033988	0.000958486437984298	0.000859991841787256	0.00108232452050663	0.000900245321113051	0.000940313825073545	0.00115918988401542	0.000977672056522986	0.00105891416708943	0.000988577288470455	0.00119548371956122	0.00084374325820361	0.000932425444939467	0.000969909418007164	0.000892956013961549	0.00117600242434171	0.0009572807993738	0.000873055454469643	0.000976525059917568	0.00111234018274781	0.000938399360898656	0.00104126563937535	0.00102481967359179	0.000985380494253964	0.00108165011277242	0.00106565188135605	0.00117770879999394	0.0010469200752513	0.00107637054062031
AKAP9	0.000989463988231659	0.00129715594289471	0.000962308777915225	0.00108845281751844	0.00102196602095521	0.000986829560943107	0.00175834705480978	0.00110738752900835	0.00121916551448402	0.00122978059237882	0.00151918950188885	0.000984288381175788	0.00103336976604107	0.00107762392019755	0.00102515429469838	0.00168104204410004	0.00132566158675902	0.0010331794804276	0.00114995760483136	0.00131862037476792	0.00100126453331776	0.002080914944386	0.0013177987282422	0.00102709910595398	0.00115836046272423	0.00120824639310528	0.00264977189645519	0.00115867133956228	0.00124345509618436
AKIP1	0.000845385231220683	0.000927303793889412	0.000842045521392618	0.000941215448104803	0.00089538351171832	0.000878028053555013	0.00100122626293905	0.000923402604132813	0.000947928371191229	0.000923671999638641	0.00122392524803665	0.000849594068405218	0.000868755632733266	0.000974350538713472	0.000853852681385204	0.00109772222830483	0.00103824472806045	0.00090756059586546	0.000955432661790118	0.00105434268273877	0.000861396079444512	0.000930045070405025	0.000931179870290272	0.000891275491397582	0.000949202811316913	0.000957391018319589	0.00107359344667142	0.00100726971248166	0.00092482301680058
AKIRIN1	0.000985698144064899	0.00112125235091773	0.000878486177277875	0.000966948841372131	0.00094078696853304	0.000957900064493519	0.00127224593484898	0.00112265116554804	0.00104278937041922	0.00108506643773161	0.00135850098718352	0.0008683474383978	0.000911378657866158	0.00100606133223134	0.000992470768804335	0.00132442841330168	0.00111866960197409	0.00103432910240675	0.000973531647864573	0.00106231262134115	0.000933629103851555	0.00104536808134696	0.00123189210391052	0.000946374490279234	0.00111706285585463	0.00117401693192089	0.00127793439288786	0.00113406383093847	0.000996696914058509
AKIRIN2	0.000985837445952511	0.0010281801134204	0.000897474760939741	0.000932513080330441	0.000920938174194643	0.000938017542925449	0.00132380584227231	0.00121084337056977	0.0010105821914924	0.0011446455940179	0.00145272893370638	0.000894774423982637	0.000927894718736633	0.00100346954815296	0.000976614179178728	0.00135519063915873	0.00111957454404936	0.000940885978114466	0.000958084562189599	0.0011531864576614	0.000972735625476845	0.00102045128867147	0.00114742650454179	0.000969251251562593	0.00103868857217438	0.00110127121807418	0.00144744633568028	0.00122014021180878	0.00112211404039711
AKNA	0.000994316388425581	0.000925992041404767	0.000937186213072501	0.00092845123286342	0.000993997927460055	0.000872786990134659	0.00128184463132525	0.00109937793434232	0.000975512169597	0.000939685075318918	0.00122903840220965	0.000911172132482511	0.000883305393981577	0.000887445219004727	0.000992449144345165	0.00125009500848051	0.00114428877115895	0.000885617324027364	0.00106352622031776	0.001042053286795	0.00091108169530391	0.00097584969444308	0.0011259193378293	0.000884163598953276	0.000984650085467627	0.00106212943654948	0.00117887062126124	0.00109261812330643	0.00106805828485027
AKNAD1	0.000838350929401115	0.000806082546336764	0.000812465539481827	0.000856217684949639	0.00080780999330399	0.00086559472589787	0.000886728540364283	0.000897594519229467	0.000807648664616203	0.000892804353995352	0.00100221756547337	0.000890512552240042	0.000798550525526143	0.000830911362648704	0.00080908316491905	0.000964075073872107	0.000893674072310949	0.000813432029055732	0.000850432442443139	0.000896704941462256	0.000884614817876483	0.000842499103568795	0.000908935373979611	0.000826859630845437	0.000871223871677047	0.000879790115540901	0.000927366087472523	0.000916533409755289	0.000847325581267637
AKR1A1	0.00119361527531175	0.0011162247103752	0.000911398503566603	0.000910895381330399	0.000912551333056025	0.00121472435126429	0.00124608751038653	0.00104345277491191	0.00100086705831379	0.00155386334799147	0.00132546844551943	0.000876106540979377	0.000889787655536169	0.00179645446141689	0.000975346172142337	0.00136666022218904	0.00115528258452762	0.00118600589022375	0.00101832715672616	0.00110630547231574	0.000954969812372561	0.00116468853453421	0.00116241766079013	0.00105308670763123	0.00103080842060641	0.00119235048755182	0.0014602774597897	0.00124445698780682	0.00104014977213344
AKR1B1	0.00150828807047406	0.00109140058635194	0.000997814491806871	0.000989846536135188	0.00117402515519873	0.00111597219564998	0.00138883926688768	0.00114762482493418	0.00122101473461198	0.00165871180707247	0.00144341619229775	0.000900625953464048	0.000907648562758	0.00190715814889364	0.00103895731010435	0.00212480071232285	0.0011393809624433	0.00112995943718805	0.00125193199754128	0.00123412865670655	0.00107716484212996	0.00120805714184653	0.00130896758755623	0.00106029518756755	0.00109203211683972	0.00116111386414629	0.00155151445587282	0.00146391607390997	0.00114926905655863
AKR1B10	0.00109003782397766	0.000953263919900472	0.000872766014443515	0.000947561354986148	0.000891846178347141	0.000896827940498591	0.00115487572954097	0.000953963564889149	0.000902688773361174	0.00118421353541989	0.00122397512254772	0.00085586174678056	0.000849246288043773	0.000979685327263332	0.000922404339171356	0.00115878114940483	0.00109537621624456	0.000866576650798503	0.000989088698350447	0.00102828838119566	0.0012752866687032	0.000984384548176006	0.00103844043662896	0.000929245579872259	0.00100121071855597	0.000993451795424491	0.00111406647522467	0.00107941318614004	0.000922253173005718
AKR1B15	0.00089785417420875	0.000870100396333614	0.000868533262409354	0.000933901307206959	0.000883996133881907	0.0008947003747161	0.00103814486986651	0.000902290490733882	0.000918438385784755	0.000988333110905566	0.00113978286937724	0.000846938251542155	0.0008488520665383	0.000902518670463459	0.00085940153453765	0.000991492479856141	0.000936994826910704	0.000896649476051095	0.000870439332143573	0.000935388796316273	0.000872745105744505	0.000923832581652339	0.000923364680396111	0.00085289738097373	0.000886908072448998	0.000887788288791145	0.00105116710847443	0.00100294898441994	0.00091942107588312
AKR1C1	0.00206023556981879	0.00136087146074977	0.000921959028204761	0.00109505677008459	0.000970052958193537	0.00101127182844119	0.00155326391001281	0.00113976235012532	0.00111231717901576	0.00119927100989278	0.00159166917352975	0.000889475804983952	0.00101052751054169	0.00146917813086811	0.00101521073961461	0.00151276158049001	0.00108843541793357	0.000903241131103496	0.00113504996427421	0.00135048769656278	0.000976825641390739	0.00127391681055006	0.00125902259183916	0.00104290919541353	0.00106778691083869	0.00117147056011415	0.00144248304499714	0.00116291444592118	0.0011332805188105
AKR1C2	0.00109425159857524	0.00111515047935698	0.000884688208728945	0.00101054690169483	0.000904941891371272	0.000939804210303519	0.0011637295914966	0.000976289769934341	0.000934759893442112	0.00110012366020469	0.00137913138315618	0.000864064672300024	0.000866714854030245	0.0010835966244183	0.000931722434199923	0.00131129818927744	0.00107938093152038	0.000882139083511447	0.00104643279244714	0.00105131193648283	0.000924841924070254	0.00108945148199143	0.00107943447401531	0.000944483091712856	0.00098069787175895	0.00104053624816224	0.00126665567351081	0.00106429864513945	0.00105251484994629
AKR1C3	0.00125443253207054	0.00120033917036984	0.000966057412652424	0.00108139113396179	0.000980243021744655	0.000986552187254825	0.00153882300687882	0.00121789440097192	0.00118318803510763	0.0012159464156547	0.00159946356721252	0.000968442599770541	0.00097412360920094	0.00114749935900053	0.00111636297443382	0.00183677101527075	0.00107207064246107	0.000918340675704811	0.00124017207239865	0.00135704796910596	0.000975671007088	0.00112159764552925	0.00137608541882144	0.00111535333693907	0.00111348579201248	0.00122422396973748	0.00163744253625429	0.00130473630270466	0.00125729367876845
AKR1C4	0.00213015562060936	0.000894739237062427	0.000824056338070125	0.00102598297230737	0.000841915595218817	0.000865441228398354	0.000961100220142157	0.000833509452089159	0.000949956842767548	0.00110816008743988	0.00115275266079051	0.000836889207572063	0.000847914028953023	0.00125444998055505	0.000850819011862229	0.000995429295548854	0.000881084605885791	0.000846474211716089	0.000909534154722597	0.00115805913701557	0.000852297962550513	0.000979961383430444	0.000912688009750276	0.000844531986954093	0.000876402299164476	0.00093271390367506	0.0010812412977186	0.000963769514736259	0.000932574519518609
AKR1CL1	0.000809017389061912	0.000800808014616117	0.000798090095416326	0.000807643343607226	0.000799447900912069	0.000799447900912069	0.000844138058749513	0.000817310851955512	0.000803535182325939	0.000824286925375304	0.000892086122780072	0.000800808014616117	0.000798090095416326	0.000807643343607226	0.000802170440446017	0.000868234730943338	0.00082288696730335	0.000800808014616117	0.00081177249124753	0.000831322492817892	0.000806271629965752	0.000813153555913513	0.000842311549786662	0.000804902244186698	0.000814536968262831	0.000879883100894508	0.000852791246142837	0.000839844419360264	0.000831026241901813
AKR1D1	0.0011236564606788	0.000997204434556633	0.000816406995203571	0.00087606394629278	0.000857184636761975	0.000847111354967427	0.00112213550703036	0.00102172997821531	0.00107483879166725	0.00130742624466554	0.00131502978925598	0.000877015435141377	0.00088848090292972	0.00136679639672945	0.00092367724385872	0.0012287774496113	0.000963549419829223	0.000866734819550513	0.00101228541825477	0.00105134383997635	0.00092929706266234	0.00100655274234071	0.0010793687504483	0.000906014101292355	0.000992539444780278	0.000972111064571257	0.00142552059260776	0.000997688439202367	0.000930832902965343
AKR1E2	0.000900102291651933	0.00090475225726534	0.000843142446644601	0.000837636065508723	0.000845194955617314	0.000863629607708827	0.000983118320168049	0.00092418340148604	0.000868709864837626	0.000989421147598768	0.00109233655615913	0.000850116868776828	0.000844883429489142	0.000892891462948432	0.000879922958186376	0.001088701047458	0.00101014681489049	0.000939601832967455	0.000915270797052472	0.000996425500758637	0.000886714268117359	0.000967930281214287	0.0010703500481064	0.00088496406025163	0.000898190415203327	0.0010276143504996	0.00114746820331717	0.00102697456682525	0.00098371502296427
AKR7A2	0.000989641734566073	0.00105997479449528	0.00092268539113335	0.000937212200414361	0.000964122040135676	0.000921175242243172	0.00129230079299849	0.000990964761428686	0.000966929232879158	0.00122750133195929	0.0012724103994392	0.000920007868562309	0.000888178403186781	0.00102131672074349	0.000900551621868691	0.00120180894035835	0.00111986979367988	0.000975992652630975	0.000952571176492145	0.00104592394960582	0.000884909671774579	0.00108381869063358	0.00104659369710461	0.00104989949888052	0.000997973185941863	0.00106102070278829	0.00127210409046994	0.00118981749305898	0.00103327933921529
AKR7A3	0.000976376251974306	0.000907249335644825	0.000816765521375978	0.000894336863629499	0.000864228025403041	0.00090775337042209	0.0010975876917531	0.000911704213787447	0.000914839022609893	0.00107075297309953	0.00111453716726255	0.000851960370658133	0.00084560845471058	0.000929461471759476	0.000861728204257349	0.00103915745880238	0.000924426558106044	0.000863332961668312	0.00093121138291185	0.00112951444592781	0.000850120000221608	0.000958784115093975	0.000929546945274173	0.000904582491715524	0.00088974104367755	0.000923083914749484	0.00104120763447958	0.001019120906103	0.000884101644808801
AKR7L	0.000809017389061912	0.000819172469245538	0.000804777403630852	0.00081583943173718	0.000799447900912069	0.000806262396411538	0.000852143096505253	0.000840227752228353	0.000803535182325939	0.000824286925375304	0.000908327015667773	0.000807044309388088	0.000798090095416326	0.000843482576624477	0.000815298371236426	0.000869197587326381	0.000839323016904751	0.000823022421215674	0.000823653534937535	0.000861644803741292	0.000806271629965752	0.000823897306629437	0.000830838424706925	0.000827294791166993	0.000820212282464992	0.000836489734824466	0.000864834016527393	0.000851393887219245	0.000838130872467218
AKT1	0.00183238497326326	0.00116727695553083	0.0011185259716758	0.00150963970601516	0.00123905390118111	0.00108566560937633	0.00533738198156408	0.00180366333647716	0.00429477992230327	0.00155230929015368	0.00349454632791189	0.00117624944099251	0.00134613076925998	0.00147132533186312	0.00135154347809589	0.00726297797855993	0.00270691016825666	0.00188974781739586	0.00290639027013423	0.0019520551279655	0.0018620392626983	0.00132366680278666	0.00247342629928998	0.0011632671092035	0.0018947328920536	0.0037951901077285	0.00402377482660596	0.00241885821762451	0.00205241115992816
AKT1S1	0.00106178137758964	0.000915468225135585	0.00093191190937622	0.00104693532781518	0.000932510248370056	0.000930942449948346	0.00151863652141079	0.00108929665616161	0.00117365994292181	0.00116862911352843	0.00156847267876918	0.00102764389842727	0.000926469238449387	0.000922072087111823	0.0010001621979263	0.00149364488683389	0.00141076186258103	0.00105598185070922	0.0010591908924891	0.00124616037739087	0.00114030085893865	0.00113416887498901	0.00118725632883636	0.000886117664696885	0.0012675878409041	0.00135218711855583	0.00138741785602657	0.00118813052540997	0.00110435183535841
AKT2	0.00147824654724286	0.00108935931483899	0.000958563274070037	0.00118987740011828	0.00107894050274192	0.00091598390449953	0.00283433803922525	0.00159965587668409	0.00153424912776613	0.00131912259562261	0.00227648665882172	0.00116269374505939	0.000978156728472194	0.00182284154698203	0.00121618075843539	0.00339155475394198	0.00230238902105668	0.00113179327157247	0.0022286921685965	0.00137931391012603	0.00166501889388161	0.00129817579651171	0.00235211660364115	0.000944800349162669	0.0018197376428707	0.00247598271050142	0.00320812068718395	0.00203511920797199	0.00122418560958144
AKT3	0.0013433907793125	0.00127790330153908	0.00101805327315752	0.00131777963429704	0.00117281575659902	0.00119211166645756	0.00323639856781216	0.00187187027760308	0.00166723809735261	0.00154127535278053	0.00253094877822453	0.00124901505451869	0.00104362875781007	0.00127337488934418	0.00126231331178823	0.0044696979493606	0.00218812775685287	0.00112455700040824	0.00221300329125485	0.00173834688730169	0.00154958143069146	0.00149298501346463	0.00230985743557923	0.00102603324161675	0.00188839842834241	0.00277745462893817	0.0030382149095762	0.00242201114199847	0.00152308338618
AKTIP	0.00108637945151653	0.00107580062180799	0.000956753607258284	0.00107272633172135	0.00115318570653952	0.00100761798606206	0.00187459609560564	0.00128901120768789	0.00113826232965427	0.00107401926103232	0.00218293589479337	0.000925964686053208	0.000994665996778836	0.00114684580810061	0.00103895305625129	0.00166482857320612	0.00129632594073831	0.0010189399517733	0.00142992653852261	0.00127225889168202	0.000962888135850868	0.00113856328252072	0.00117147106470225	0.00105539908723186	0.00130263032264232	0.00158272282580489	0.00145136671853446	0.00128776152869067	0.00109537029639576
ALAD	0.000941005812402382	0.000971038706738566	0.000880456336001388	0.000938928643555714	0.000866975071173276	0.000920704078138588	0.00119963858952839	0.000924242649281258	0.000895085619900462	0.00118421944680483	0.00132779548706042	0.000918879296858469	0.000918429473000745	0.00107664772087774	0.000909369941783978	0.00119239110739926	0.00104054922962773	0.000976818538824384	0.000940935457373448	0.00106327376454416	0.000887036244039239	0.000951802746846339	0.00100268106841992	0.000960407599414467	0.00106370611961964	0.00100950225051765	0.0013841627248055	0.00107097036009478	0.00141081539730453
ALAS1	0.00134361731580722	0.00111197139755707	0.00103233393901251	0.00108595727520551	0.000972973174413466	0.0010393631014908	0.00130007031023547	0.00109467103769769	0.00109349200629706	0.00128547561123444	0.0016510276365016	0.000890206827260835	0.000936472755717776	0.00156188892700823	0.000946676030983137	0.00144394401723628	0.00115768766058312	0.00104168168099791	0.00110076964354016	0.00132644307037476	0.00105450412413998	0.0010669085142909	0.00127829101011843	0.00113060110756442	0.00113943701323287	0.00115331281147803	0.00191496855799176	0.00141507722169192	0.00143766405795042
ALAS2	0.00137879367504249	0.00100396586894384	0.000904538505124057	0.00107916979325313	0.000845512453337093	0.000932502314121876	0.00130331811573042	0.00116306015346618	0.00112489478079867	0.00129739937218885	0.00134812712412679	0.000951265496419264	0.000877728309328501	0.00120800220692123	0.000911299076306171	0.00129710714986751	0.00103518455353957	0.00104761956843063	0.000964971999375644	0.00110364505821556	0.000956682305849191	0.000985435291833806	0.00111214006351936	0.000985535750080453	0.00118770064030861	0.00121465176097084	0.00165147846263462	0.00129822355859015	0.00131377937770409
ALB	0.00246076088354481	0.0024487281610197	0.000915225301496086	0.00118390912265365	0.000999444748013097	0.00102403052457701	0.00148077467067129	0.00118447637162563	0.00126152517587703	0.00143965342770126	0.00172774177194094	0.000956730138875651	0.00100323950243843	0.00357317853279139	0.00102215326832381	0.00168638302831744	0.0011280692904142	0.00110842553949734	0.00121948185404429	0.00190694984612122	0.000956677897225091	0.0011529741822084	0.00122732313939251	0.000982514285260669	0.0012416453541971	0.00113622330812284	0.00198019515020437	0.00152529930546985	0.00118835532231637
ALCAM	0.00144038804820098	0.00153273076715203	0.00114295360238073	0.00144957764432981	0.00110916612686047	0.00168195800563158	0.00238843056449972	0.0020023564842996	0.00139664806378776	0.00146922488382692	0.00222426344418045	0.00104485681703103	0.000906934333972893	0.00124030395174423	0.00128520542436718	0.00722869029647283	0.00198185064765099	0.00130208286791711	0.00177121757881765	0.00176834853265637	0.00119457076950579	0.00129218586414633	0.00222813333046261	0.0012321841701824	0.00175375435322711	0.00195881844814475	0.00291830285153522	0.00182922072041889	0.00150574217875089
ALDH16A1	0.00086958922604362	0.00087505425026142	0.00085262461282723	0.000847331456359678	0.000847076672242752	0.000831816154475223	0.00100643684097342	0.000899041486858868	0.00084913836453055	0.000904582362908412	0.000968548308153184	0.000857070845425991	0.000819736083038991	0.000825912651515264	0.000870487067770373	0.000960520371380016	0.000940126884870446	0.000812170720170196	0.000888049432945948	0.000872622228212305	0.000844700619791078	0.000861358983963058	0.000873540993906677	0.000848497999398352	0.000886125393548767	0.000950134246651824	0.00100370753220876	0.000932361741292983	0.000861231838292922
ALDH18A1	0.000946900911899898	0.00103850553196154	0.000935469368156724	0.000996257348206129	0.000903765149005116	0.000860473924856135	0.00135970540688075	0.00105914471052608	0.00108830836019557	0.00114997887868425	0.0014358933022694	0.000939407582324578	0.000899814692631751	0.00111657856801301	0.000979535676572781	0.0013188603252732	0.00113084578910624	0.00105554195575512	0.00102519196394459	0.00105472190105932	0.00118842008986316	0.000963713280642165	0.00111423353344852	0.00091877601922368	0.00101438418392093	0.0010910070188663	0.00133344802064622	0.00125038481718824	0.00123332578628501
ALDH1A1	0.00165514484991696	0.00139105206205077	0.00093570433342229	0.00111878667402916	0.000970806454022141	0.00108047264874232	0.00157176495700238	0.0010867036988024	0.00111346614961007	0.00542911762026093	0.0013695676569758	0.00101987965105813	0.000944831226826423	0.00132233560025529	0.00112240183967393	0.00177572202528806	0.00129071127688966	0.00110800922666167	0.00122109735614752	0.00155149402430818	0.00141772271768235	0.00275818355657836	0.00124384528607233	0.00114337857955717	0.00136158408599917	0.00124615234665044	0.00191145582828928	0.00137590996662744	0.00122634129211712
ALDH1A2	0.00122231659121618	0.000954893133239767	0.00093813369866854	0.00118134108780313	0.000988546552031096	0.000934061471514184	0.00153214498501289	0.00107099455644359	0.0010108222079528	0.00140078347948718	0.00135558493489068	0.000922960945583413	0.000911790712310963	0.00115107180354282	0.000989735141962243	0.00165325541461243	0.00120205367112582	0.000970383233498723	0.00110352751646129	0.00124855946052302	0.00102107283579798	0.00230812773100327	0.0011584939783871	0.000952798110571964	0.00105361015746777	0.00116591091953738	0.00144398588238338	0.00124375772381249	0.00117169251661196
ALDH1A3	0.00134502694531612	0.00102981023686775	0.000901319464162898	0.00105524606488033	0.000895340833489838	0.000967686834358819	0.00144399995329053	0.00109358116123737	0.000963605224668798	0.00161580258902959	0.00119069574718758	0.000873336881608058	0.000995997508899013	0.00114425810577612	0.00092321323143568	0.00130118697730786	0.00109616592690255	0.000930384510501989	0.00110160842339832	0.00134700329244655	0.000873223563395977	0.0011957310219158	0.00130317699243229	0.000993098093008308	0.00113237382529525	0.00102777902752624	0.00144202275448128	0.00120017600520244	0.00110045344653382
ALDH1B1	0.00120054669244332	0.00119789815871594	0.000869078952741839	0.000958399283127242	0.00104676774333291	0.000996192592680304	0.00118573181345283	0.00097456027503194	0.00101070654175739	0.00252531688872076	0.00127854200894021	0.000886606223768264	0.000989265910416345	0.00134388737632397	0.000957407656022742	0.00125168932190471	0.00107088778766179	0.00112110354353574	0.0010970929095329	0.00113761549693896	0.000957254711313666	0.00130845245660632	0.00114383491156705	0.00109578080952325	0.00100597048949612	0.0010259906773706	0.00120612487731829	0.00120448632273744	0.00100884362907055
ALDH1L1	0.00113550520379032	0.00152692583940195	0.000812873598946593	0.000931145025969815	0.000861769351526561	0.000887768203765036	0.0010208275309438	0.000864393980662303	0.000958122099001548	0.00147023091286326	0.00123594467288871	0.000861528541485384	0.000816967849608704	0.000997846171962391	0.000938016542310426	0.00102476105442627	0.000927378711002543	0.00084165787107059	0.000924667252319291	0.00111239557071541	0.000844033062569392	0.000970828257447844	0.000922202017799578	0.000876900564574674	0.00098021448036731	0.00102036975992472	0.00114019269003764	0.00101464839868824	0.000977480263280054
ALDH1L2	0.000956166737856258	0.00088389535773108	0.000919498562916956	0.000903334949869593	0.000887110125099312	0.000827658686614025	0.00104386574241482	0.000893971333161117	0.000884870284289786	0.00100660048748383	0.00101054465221208	0.000861476171302022	0.0008207602530173	0.000908575896041302	0.00083141030246982	0.00101457492074031	0.000995190951193473	0.000867751001150987	0.000900557368688341	0.000931152915397077	0.000855450128628717	0.000859198313138815	0.000933325209590539	0.000888498114587716	0.000953612149631168	0.000962670472079025	0.00100015955235764	0.000985735611583185	0.000886457324332064
ALDH2	0.00194673041600016	0.00313866070683562	0.00118380932705794	0.00308744717821102	0.00178685692071733	0.00150327630942488	0.00191496133962531	0.00156444663710403	0.00141224608293465	0.00121036885464164	0.00191637320290989	0.00202885005367395	0.00136143893662669	0.00776675046671075	0.00205141027419367	0.00242981421632779	0.00318989635548555	0.00166302699165931	0.0015525557797097	0.00189888391218542	0.00217132916958608	0.00285888170305076	0.00173695758271445	0.00170772417168801	0.00172912250509007	0.001894086002293	0.00233104936380374	0.00187297208805054	0.0014207885928167
ALDH3A1	0.00109947494759844	0.00110262701263487	0.000828526907039018	0.000989919544132968	0.000891402225581524	0.000873196182176891	0.00120553935484761	0.000946396423125249	0.000925713450247966	0.00127313731609483	0.00124191488905027	0.000885977707022905	0.00088128254859121	0.0011679159803901	0.000916712938343041	0.00135854614301457	0.00105769428611015	0.000903765369589665	0.000979838205451434	0.00109765954693219	0.00101646068748654	0.00118103628904526	0.00101983579322702	0.0009109000525723	0.000941375942519299	0.00110608571535301	0.00112215314736094	0.0011174661858976	0.00108936273076867
ALDH3A2	0.00144279712357447	0.00130317052265467	0.000935637110066904	0.00103951886410261	0.000978271234298262	0.00101099069806224	0.0013355301588611	0.00102263017078427	0.00104250728703609	0.00382136319745203	0.00144501729452616	0.000927811688534025	0.000932025604190583	0.00149963010959541	0.00102444269433382	0.00134422883742965	0.00121838462453125	0.00122134801062534	0.00109044474400948	0.0011558802133974	0.000995208267659535	0.00140582666148951	0.00114270397275772	0.00137880601232186	0.00103358621272166	0.00115082651653944	0.00143326673806878	0.00144146876836805	0.0011211291081531
ALDH3B1	0.00108122128206396	0.00119648037637867	0.000871724123592147	0.00106113095305565	0.000955955679649775	0.000903038283574047	0.00127189060518525	0.00103580014696518	0.000988448253463688	0.00148294797864052	0.00145321785781772	0.000935608833276182	0.000966082003427912	0.0012376504601704	0.000973815179236357	0.00127625894411908	0.00113314465321132	0.00094575849578272	0.00110836080980263	0.00109743555075117	0.00143220215303985	0.00103123025367246	0.00102871812634329	0.00100884530874449	0.000987894953510374	0.00109329292641563	0.00135764606479444	0.00121084443468918	0.0011378909829931
ALDH3B2	0.00100899976714967	0.00098736329763976	0.000870194352621518	0.0010671570708657	0.000912524427532539	0.000924501085221166	0.00119085226827073	0.000953586116238394	0.000928397921553545	0.00134902920831421	0.00111905945342723	0.000838612373401919	0.000843597219101665	0.00116001621478162	0.000907241724080073	0.0011307296775752	0.00103603863161695	0.000878878623262154	0.00089689962364059	0.0011096454876238	0.000916426502253199	0.000949816517462691	0.000965097886660951	0.000889746337650072	0.000903601342015893	0.00100587206111562	0.00112315646445566	0.00121751814786159	0.000998510495067788
ALDH4A1	0.00113397331477152	0.00114002794473254	0.000933121206113739	0.00103528822401371	0.000910415240598254	0.000978720253679753	0.00142025111273241	0.000992193944879937	0.00095865852749253	0.00143455355185432	0.001366387972955	0.000879015807323176	0.00090154503690809	0.0010647736932551	0.000961042549390267	0.0011840778322669	0.00108154572021762	0.0010873469853331	0.000940877784231589	0.00129317064882919	0.00104466631063577	0.00121978697202589	0.00103277165044241	0.000969094530423863	0.00100717944523581	0.00111304180261117	0.00143919884540572	0.00119959753007593	0.0010603277980525
ALDH5A1	0.00125589036243315	0.00116463570660083	0.000907803474178033	0.000976012000625215	0.00087907777918247	0.000986026964806117	0.0015554658684441	0.00108892071173859	0.00109596979235396	0.0016795406001778	0.00144615145436889	0.000901514717595934	0.00108147344630154	0.00117775510857381	0.000991598507161546	0.00144088001139722	0.00113762805342579	0.000933505954256849	0.00116789455903318	0.00123531923963932	0.000980481152685097	0.00121648324386731	0.00101745819394003	0.000988966445334891	0.00104932071911153	0.00114896058516781	0.00141436241750838	0.00114584165925864	0.00113123797320181
ALDH6A1	0.00110624643760935	0.00119691651007799	0.000888584835917478	0.000927590634433884	0.000924610330324938	0.000941012294691911	0.00144302459094778	0.00103001853099939	0.000943595271341603	0.00161160565788824	0.00131328917009786	0.000897990087675309	0.000906877805988137	0.00109007040586479	0.000948665570763439	0.00120432680677754	0.00126222193449014	0.00225828127813907	0.000951488240195516	0.00122807745509537	0.000932143995327729	0.00201864556583314	0.00102086797718742	0.00113381978913305	0.000982487080189165	0.00111121926024438	0.00144448151540882	0.00155123988315842	0.00114187840671269
ALDH7A1	0.00124094406488979	0.00107748926086075	0.00094135864876737	0.000992381929611116	0.0010344683970234	0.00102113177237864	0.00123092776034146	0.00101718748755204	0.000996391387982628	0.0029324804821228	0.00135840148331248	0.000884618768764782	0.000871856058415543	0.00130058834841653	0.000988791262934597	0.00135332645372236	0.00123025368043686	0.00129216636925809	0.000991721987218256	0.00120457858028127	0.00100154065709547	0.00141994739106015	0.00108622483144754	0.00114383232873186	0.00100546982519057	0.00108557185334326	0.00156818232917191	0.00125699393530246	0.0010871585626867
ALDH8A1	0.000905880788301112	0.000893429534999061	0.000862080900335502	0.000918835062983509	0.000838362641232705	0.000832679905880301	0.00106918427151098	0.000904920889116369	0.000874817242880172	0.00109309721815556	0.00110608139248078	0.000840353290756425	0.000834267714554491	0.000961821162747143	0.000946742160987712	0.00124637989060182	0.000930871876641297	0.000847374372356377	0.000919241813447719	0.00096933075944336	0.000873975184758409	0.000903216579693941	0.000922052012127206	0.000840335123473934	0.000898758041557949	0.000983834912962817	0.00104417310632675	0.00100778101705374	0.00091931525154084
ALDH9A1	0.00107085675889902	0.00113131848425857	0.000962307059174871	0.000912179131908917	0.00119031106704615	0.000945841489753306	0.00125468743224964	0.00101344524981159	0.00108777298535704	0.00322938686113876	0.00141181493866647	0.000923440741059191	0.000920845372673534	0.00132175932891078	0.000928781312449856	0.00148260565200491	0.00100579626027672	0.00136091207631854	0.00106654926405211	0.00110295087687062	0.000980494346065468	0.00151552021287852	0.00106215105745318	0.00127078454084317	0.00102684124341439	0.00114382121845876	0.00155172186147473	0.00133977279134742	0.000996812148856639
ALDOA	0.00132059091825409	0.0013017213961043	0.000949469439521084	0.00102970074103289	0.0010324474527834	0.000980148437090394	0.00182646781046283	0.001220867618846	0.00115052942973751	0.00151691908539657	0.00158972009649301	0.000994321686597282	0.000956483674760196	0.00143419840715044	0.000988863007762606	0.00157015099904335	0.00141163101753643	0.00112499388122271	0.00116185684492723	0.00118469355461434	0.00104245219212773	0.00121433394017983	0.0011729059993298	0.00108946105264578	0.0012499575407091	0.00130199653068718	0.00164021655971731	0.00134039905523567	0.00125917111877585
ALDOB	0.00121839264912417	0.00101348387185877	0.000913959978170621	0.00109210236289404	0.000947345104984159	0.000943816803203608	0.00112491047341293	0.000926110411941505	0.000929716243869957	0.00124883103637992	0.00129244183514543	0.000960417611721526	0.000944005159312336	0.00143396397892125	0.000947836264859848	0.00113862916898343	0.00123439114221596	0.000924815511980014	0.000962017068264774	0.00114304784067839	0.000943452356375899	0.000990473798953769	0.00113860630696384	0.000902085990162783	0.000992421279356945	0.00106796469949622	0.0012611215744613	0.0011647065255053	0.00103895538982689
ALDOC	0.00123032829682651	0.00124226571817462	0.000981509411723914	0.00107064096606368	0.000985142421400587	0.00103801417306193	0.00159620811779733	0.00115930622095774	0.00132474678069131	0.00131704315164152	0.00140579283971962	0.00101274907163572	0.000966726037867481	0.00131325741911099	0.00104796670736742	0.0015205140960484	0.00126329548456922	0.00110358753949835	0.00111465645006854	0.00118526017303646	0.00101907541359275	0.00107222184028728	0.00129935944567397	0.0010404591346197	0.00120451859596405	0.00126627306367395	0.00142643765260899	0.00129391460655791	0.00124140409159907
ALG1	0.000939554816330695	0.000908753003868118	0.000948795482160854	0.000853453442577285	0.00093183580491113	0.000891932632251935	0.00105359888480409	0.000888106836348979	0.000904733370995882	0.00105255266906709	0.00128270069542786	0.000843490036351232	0.000843620202633998	0.00125385579728199	0.000836086798014374	0.00101596459906419	0.000957507411621941	0.000864303474994453	0.000903565910791005	0.000927623652484954	0.000917133308618024	0.000914424537511126	0.000937370622018651	0.000835160254149499	0.000939230248645444	0.000955908939632135	0.0011302220441182	0.000955224614198753	0.000918957008361934
ALG10	0.000827623997810145	0.000851730694574025	0.000865847846456	0.00083181757966249	0.000819143739847056	0.000842939954283172	0.00094816963600482	0.000856988961463443	0.000862142299878734	0.000880123465194827	0.00102542744988827	0.000831514657144136	0.000819760289823292	0.000948922677749926	0.00083797379976126	0.000912240827759088	0.000891358687928517	0.000823318030215705	0.000838248126140464	0.00101144521506087	0.000824720901792754	0.00088030553429762	0.00093857061611021	0.000854245354837671	0.000851587600045366	0.000899883867697221	0.000960242206656653	0.00093515620902923	0.000890695827263479
ALG10B	0.000835328474742123	0.000809512891037979	0.000915201955405662	0.000854325271485167	0.00081159030082792	0.000823921932284167	0.000899456682942489	0.00085360830979756	0.000825930058320242	0.000866892349475756	0.00104546343195752	0.000829550533408581	0.000805238952862467	0.000917957665818967	0.000856149763262028	0.000927571476717616	0.000942550835672346	0.000873165330613453	0.000818623240764091	0.000909435018595886	0.000814900962938497	0.000844872632795956	0.000900392804772003	0.000841521593111803	0.000850634757000411	0.000908090462745463	0.000940103484849528	0.000945955229886725	0.000843463693268549
ALG11	0.000874669635607972	0.000818923258293461	0.000858748757971479	0.000835394783330195	0.00087729653185064	0.000838932571516353	0.000908582559235731	0.000841067149968853	0.000841670218786493	0.000872175808177315	0.00104695164220872	0.000807382767201572	0.00082595397089972	0.000900749064149496	0.000845405056322725	0.000913696560864228	0.00093390149841709	0.000849083730106678	0.000841839650213648	0.000852779103585089	0.000822620908714848	0.000892661959287892	0.000882931128823172	0.000829021403532933	0.000875948634030896	0.000910511280385988	0.00092687915094635	0.000878598875730897	0.000831218565110823
ALG12	0.000984363456546645	0.000964086361022101	0.000869427172554826	0.000879907280617184	0.000820911715892814	0.000850017553603119	0.00112162726172608	0.000908054412278432	0.000901457427769937	0.00111039749819582	0.00119666471078831	0.000885632536750814	0.000891068106045458	0.00115917041287641	0.000863320530125494	0.000998030962827063	0.000885940099241134	0.000912310347005045	0.000901060952661287	0.000993647332402084	0.000891635435158109	0.00104583560358011	0.00098495861517515	0.000913140035846702	0.00102057005612784	0.000948068279609947	0.00106658724101927	0.00128453664375124	0.00089385752227309
ALG13	0.000913769825181933	0.000905130527754914	0.000984847914319319	0.000869835922428397	0.000846634637456197	0.000977472606277439	0.00112713981086611	0.0010344897498394	0.001090812856521	0.00101445052710592	0.00134715434412146	0.000857672048306766	0.000882524381500954	0.0010498589718853	0.000855404821812046	0.00125717662675142	0.00105322951108699	0.00081037918386888	0.000931045696361998	0.00105134126904805	0.00106789632383283	0.000907615562158367	0.00106537540775536	0.000880685590248785	0.000954565280786357	0.00112102158751286	0.00121246201858524	0.00107319699645228	0.00181609886811515
ALG14	0.000843606441768747	0.000836583173405084	0.000919929550205154	0.000848911924838284	0.000877427928704194	0.000845069524416177	0.000994991461587207	0.000896581287813156	0.000901598160248266	0.000938838889280722	0.00108525021363981	0.000825956118130733	0.000850278688358519	0.000949141555684881	0.000884083399259934	0.00102323793249185	0.000938958570799145	0.00085820419738834	0.000866686563583156	0.000944053749458869	0.000837473995111419	0.000862261334126625	0.000950821885038859	0.000874109699681134	0.000924313079818381	0.000934656407898474	0.00102110866273554	0.000914912955201354	0.000873361702371313
ALG1L	0.000813470670169992	0.000812314048995502	0.000848607778775222	0.000814488193213095	0.000812165989898499	0.000803247945169032	0.00086206754036376	0.000824926131287128	0.000810929331712617	0.000846898028948971	0.000915288640485915	0.000807382767201572	0.000831087900095724	0.000821897252535938	0.000814324279028406	0.00089361226615675	0.000859748117205955	0.000811978423085281	0.000820824263432122	0.00084341929178065	0.000816737881169427	0.0008218619555704	0.000838898073250916	0.000827176850722599	0.00083566776088508	0.000844097838054456	0.000891759022489366	0.00085610165569349	0.00082200293621944
ALG2	0.00100714837384788	0.00103686401452784	0.000878833912173111	0.000884928740611361	0.000858638112972619	0.000958183935303157	0.0011283276268345	0.000942219331501393	0.000938750832201315	0.00102384878283535	0.00129621635059831	0.000853603080837466	0.000869540799641834	0.00153015521272989	0.000873408435195366	0.00111466054597038	0.0009199060960812	0.000994517653676546	0.000956527546696702	0.00105630569017006	0.000900663729182399	0.000889191083116606	0.00103065350019129	0.000850450783554387	0.00098820959601087	0.0010135058888636	0.00101600525115413	0.000969771263782549	0.00099213525805277
ALG3	0.00104468292694496	0.000921363489654686	0.000943869279338939	0.000907365456912911	0.00083858970738934	0.000903934765556167	0.0011542968327933	0.000915950724653528	0.000960032756733084	0.0010251135338021	0.00124500121309611	0.000853840279847866	0.00091767913791833	0.0011644924497019	0.000932552955245084	0.00103533733161449	0.00104985439300749	0.000936304384217185	0.000913909661653688	0.000957740926081495	0.000877341761465462	0.000896380652470934	0.000952945518686973	0.000866960692709072	0.000940780044882629	0.000971287244376527	0.00122584510721478	0.000999154605725624	0.0010064228464677
ALG5	0.000969487085252437	0.000938035681284618	0.00094368103636291	0.000871418994549757	0.000886331483209494	0.000996319631739053	0.00107164205887078	0.000977769049129763	0.00102286124590702	0.00106046517432216	0.00139551099341936	0.000876469638997083	0.000921324378917207	0.00121697204239207	0.000906362240465857	0.00119791964544258	0.000953192932728405	0.000909541996750267	0.000944469618567818	0.000996487803480023	0.000910015200494289	0.000893507030694372	0.00101264969641196	0.000962340516797415	0.000999897746343477	0.00104637060414693	0.00118500391920474	0.00102517352202184	0.000957666650997832
ALG6	0.000986674681035431	0.000860003831580389	0.000915604640079714	0.001026199548227	0.000898166357940388	0.000926186772200739	0.00111383452019355	0.000961287982119279	0.00100112795945896	0.00103586846664513	0.00140874898175445	0.000853078760808986	0.000947058269230991	0.00125351837923513	0.000869006216187994	0.00113707152995207	0.000942045592477181	0.000832233790550395	0.00101268752577371	0.00102054847393958	0.00102674779088055	0.000914096162818671	0.00103041311630155	0.00093070103756164	0.00101528348802525	0.00117440822247588	0.00111761070951174	0.00105109773756975	0.00103559451699106
ALG8	0.00103948739491028	0.000992697129371745	0.000936443147093943	0.000948663415438655	0.000865508600631913	0.000933487741129289	0.00118561408435114	0.00104009119847206	0.00102228151330848	0.00114422795145144	0.00151047989740572	0.000882635885424164	0.000872031613215926	0.00132462639098137	0.000887278619535981	0.00124929099696869	0.00096089502324835	0.000935261131059654	0.000949928622629048	0.00107995538489062	0.000898763245594746	0.000972726088143175	0.00111972194088603	0.000876705587624749	0.000960537001540846	0.0010565247967717	0.00120918422536108	0.000988758527649199	0.000996919644835669
ALG9	0.000858717799014449	0.000883051866577759	0.000904395027541692	0.000859295341882321	0.000835739555598787	0.000835007507672718	0.00104146894839141	0.000955619967236602	0.000895261881915685	0.000921670160883546	0.00111556088425486	0.000821231913787955	0.000853518313091944	0.00104715519947178	0.000834836749095004	0.00104720630516571	0.000907817121554798	0.000862178475677277	0.000892940055170061	0.000907778277296552	0.000863915062458448	0.00088875628430603	0.000965601354192704	0.000868144302925712	0.000935465218167968	0.000896412311576943	0.00100933480638355	0.000988816342949156	0.000871164617410997
ALK	0.00111797531080799	0.00107003125272839	0.000892506436638275	0.00107491866903263	0.000925989235512476	0.000982351953478422	0.00140577563607776	0.00101128830490315	0.000946930300650991	0.00180077419705558	0.00171954440364376	0.000960358244984548	0.000961014487842303	0.00118761644826501	0.00112556884599583	0.00163024329669679	0.00151872757724494	0.000982868072719125	0.00112164858003678	0.00128306472629746	0.00102602123722722	0.00113230046174034	0.00116316985206925	0.000917867231414047	0.00106128268969008	0.00153129326142193	0.00159364246997529	0.00117937804258651	0.000984421030406155
ALKBH1	0.000932606199684141	0.000888306313206392	0.000884154461981447	0.000936103601526749	0.000883643297729947	0.000868038087342073	0.00115583900512206	0.0010121451386996	0.000930901379778516	0.000968377309027494	0.00117471176624072	0.000900264157278434	0.000864306460788984	0.000931331837810606	0.00088220517689897	0.00119152536068959	0.00111417065710293	0.000918903432106694	0.00102970315783371	0.00105723476972048	0.000918771078034357	0.000979910814811055	0.0010041471198703	0.000937129790168708	0.000971931024222123	0.000998877648654019	0.00114425234480908	0.00112669357740722	0.000929677644940755
ALKBH2	0.000861107548599044	0.000825066585455408	0.000867106434530126	0.000837793877684674	0.000852741474029861	0.000991116717773927	0.000952310303699679	0.000883724486214843	0.000864821671017889	0.000915558840330042	0.0010144329625213	0.000817254653440543	0.000882716474728229	0.00086208201650954	0.000822224433379994	0.000967410033183662	0.00103116717294024	0.000813128239232854	0.000901206788705866	0.00100854947441865	0.000820292026376078	0.000849444016691272	0.000908243016712454	0.000853894565960526	0.000920631228788058	0.000898840975574845	0.00102073737181634	0.00092422789338735	0.000875246577427149
ALKBH3	0.000893526054402153	0.00082573201161543	0.000847125389999066	0.000909741965935762	0.00096087966128022	0.00101252081369439	0.000985375794120602	0.000885324657100542	0.000885229585429103	0.000966480845577502	0.00106835270919304	0.000820225906453727	0.000875093310366082	0.000847849447541115	0.000875070677670181	0.00100313346512561	0.00101880285087855	0.000859313971680571	0.000867772822031436	0.00103183449073607	0.00100855395438641	0.0008983946793375	0.000948337036778106	0.000883747373187379	0.000872054450774513	0.000933676311726278	0.00106478120112567	0.000988311710465768	0.000864255997998431
ALKBH4	0.000875525549430015	0.000852321898768509	0.00085167557678405	0.000980443149398269	0.0008866082231023	0.000845278703338401	0.00102226262197753	0.000876642716043852	0.000852892671900069	0.000956424211966312	0.00112432756324585	0.00081941007663053	0.000855496952461539	0.00088866120248208	0.000862375045867921	0.000978879795348816	0.000903676778512161	0.000890932728868977	0.000861574312012544	0.00114780407940366	0.000842236998114153	0.00088955730515003	0.000868307522023444	0.000891124465077213	0.000944110016164839	0.000925368217565267	0.00101384034377163	0.000994836524570806	0.000930090845573519
ALKBH5	0.00102304449756178	0.000957491568666431	0.000932872438414001	0.00088237173202941	0.000929091872877532	0.000861578935194768	0.00115207291782512	0.00101522869866199	0.000944846176710254	0.00107962337225092	0.00132756810595881	0.000876063940575405	0.000860444335247652	0.00098980986173443	0.000913388109451052	0.00108384044998878	0.00114053803426751	0.000969693005712908	0.000903602868901882	0.00102473898627893	0.000919124018368197	0.00101847589601858	0.00105890588081552	0.000919294191177868	0.0010247136752476	0.00096914715277905	0.00128220943877303	0.000992888541921568	0.000993791938717611
ALKBH6	0.000924393871790437	0.000900628190711386	0.00083549224255897	0.000879713265509801	0.000891606461255343	0.000886438297169224	0.00102643704374806	0.000905547371995535	0.000838788097483017	0.000923068967352727	0.00102123554156063	0.000838184016612331	0.000853432861354328	0.000902299571818876	0.000877490610861983	0.000978478372221403	0.000953824994187669	0.000891313716252398	0.000915548213591571	0.000989550372514041	0.000869289564366788	0.000947811542765985	0.000895081963683811	0.000834406897516304	0.000867335028217175	0.000988177066306783	0.00107446369286256	0.000893789932520468	0.000886199385373379
ALKBH7	0.000927535090713526	0.000938418538730006	0.000822942596158993	0.000853064640410799	0.000832512002324253	0.000818706801272579	0.0012424250624479	0.000927403504000069	0.000887585073561141	0.000952690489558066	0.00102164973573891	0.000817332071541731	0.000873475592425442	0.000875817922692552	0.000866543763239812	0.00104308057111223	0.0010254446079379	0.000828840491170774	0.000872217367943536	0.000985379763824609	0.000856437342794765	0.000850093370838076	0.000875934818082542	0.00084368609872178	0.000926496004010526	0.000959296611504619	0.00106791329821003	0.000980177572136356	0.000856553688534046
ALKBH8	0.000841860446903266	0.000890645939687609	0.000801950851512481	0.000838586761911492	0.000861086471106068	0.000854623089853654	0.000963500363132671	0.000896482461538408	0.000849912380563128	0.000949098257943911	0.00100199565398469	0.000800808014616117	0.000835048112516517	0.000842221847466388	0.000882181806266708	0.000917476924999045	0.00089206881917946	0.000823737696106116	0.000884339166053584	0.000923831773779321	0.0008305737245169	0.000887891414039958	0.000882241760545739	0.000932375127509719	0.000849604050365084	0.000878422360364917	0.000995618167243525	0.000892457791057	0.000910086337890188
ALLC	0.000942678261287553	0.000856903437640785	0.000843847708854507	0.000924682914490819	0.000860051835504119	0.000839972035516839	0.00105220500643855	0.000970670382953451	0.000894429093974731	0.00098005925455304	0.00116387891165323	0.000894135856803471	0.000853771881828367	0.000977578642630645	0.000882003923123367	0.000928779872783458	0.000973040009137955	0.000887277961706066	0.00085620641225339	0.000989120242661186	0.000837045003665564	0.000967781262175336	0.000981160836132012	0.000900496259935728	0.000915622046714262	0.00086338075640184	0.00104408008561783	0.00095803046690691	0.000919890698892057
ALMS1	0.0009172150365218	0.00097060436296769	0.00087041975650933	0.000933876925666904	0.000922461335837275	0.000897739864653056	0.00112358285792755	0.000923826917196692	0.000954377428376966	0.000942502829757412	0.00123702175904953	0.000842985640531648	0.000903616123896254	0.000932373003747407	0.00087733716183662	0.00106577845660665	0.000997812293061855	0.000873532144103753	0.000890945312197718	0.00101590616537922	0.000902453058195616	0.000930210665477338	0.00105436100881448	0.000937191331053417	0.00101158494967443	0.0010141594882916	0.0010901443241819	0.00100727725449734	0.000938243262968123
ALOX12	0.00107420181057778	0.00106555527114188	0.00094462795745261	0.0010308352526987	0.000893010326448096	0.000882626044093927	0.00128028532716859	0.00113689117263447	0.00116747716822525	0.00106564374735242	0.00146737373170378	0.000890005214026093	0.00091184860732947	0.000990879410895903	0.000921762387112336	0.00142752686390323	0.00103544317572991	0.000991639960542085	0.00104679191813404	0.00121948653821156	0.00100142659842709	0.00106772260128883	0.00110048636086765	0.000939291023216427	0.00110413077945699	0.00123133427997347	0.00122596367119132	0.0012455686241936	0.00103319772579411
ALOX12B	0.0009012099436999	0.000843407254131786	0.000866273396635252	0.000954273506339139	0.000828633806980248	0.000870384474571305	0.00099064616078497	0.000891938650674151	0.000860072369678697	0.00104097996189169	0.00106060785131066	0.000857105271948962	0.000841227283414871	0.000999407957434592	0.000875775448975237	0.00120979608155474	0.00105078318395804	0.000876239271285798	0.000990993603680255	0.00108752730103468	0.000979652593446524	0.0009883049967626	0.000995176838385139	0.000875309219023117	0.000962797150341389	0.000903623766870107	0.00108559249507053	0.000931738051936829	0.000921396861354424
ALOX15	0.00105500675606044	0.00100411273121902	0.000871325046646389	0.000948235795656154	0.00086849561971855	0.000955530172051873	0.0012915097179116	0.00122923278679387	0.00103297860592707	0.00107309881637024	0.00129288070732247	0.000828139411027438	0.000862326896742963	0.00101102430703283	0.00105006427994976	0.00142979564191578	0.00105019068474735	0.000951694688517274	0.00111889840565699	0.00121094697495722	0.000942779875228202	0.0010814609540913	0.00127551792748795	0.000942345867180686	0.0009529270798384	0.00110053128242897	0.00134262153820925	0.00118143903966941	0.000976856265353795
ALOX15B	0.00105733486083887	0.000963272104495094	0.000872025573719313	0.00102186137285562	0.00084413970108019	0.000926981417220406	0.00118933596090494	0.00108673085820959	0.00104334082664587	0.00112111609994054	0.00126932656367745	0.000893650159013388	0.000888753378281216	0.00095259227176165	0.000913632884896775	0.00137572899745725	0.00101366284094692	0.000917791678787287	0.00110953717094639	0.0011859235982782	0.00100408312906264	0.00106964062396811	0.00124886467398928	0.00093385418776757	0.00111890729421038	0.00104852006003669	0.0011453283258266	0.001261030840965	0.00098872431989273
ALOX5	0.00118451039324314	0.00147951880920132	0.00099439837977469	0.00120106090340141	0.000938125488545411	0.000963552877672615	0.0014065754748191	0.00144673720486514	0.00126595404543131	0.00122320942423873	0.00172769107026258	0.00102601958072621	0.000887798087846778	0.00100826112599533	0.00109411500506586	0.0020429996927497	0.00108741211337431	0.00109131747895953	0.00219556994353529	0.00114723990695376	0.00104810749663913	0.00116758227919595	0.00153411433779777	0.00105672946377642	0.0014716806747649	0.00148596814018245	0.00145907403144886	0.00145188158600648	0.00136629451398465
ALOX5AP	0.00121330780701863	0.00118229071607621	0.00105125677057046	0.00114989416535147	0.000960380723037552	0.00102720686904501	0.00129856220367125	0.00162760798999253	0.00120029869562451	0.00117070586961062	0.00154904897361367	0.000951243479732525	0.000927474220186781	0.00112597765639969	0.00101812235908949	0.00217424528465334	0.00104636237843835	0.000957372792160465	0.00142104039875469	0.00114194384574278	0.00112171675062074	0.000975980182217542	0.00157064111746531	0.00101103408078055	0.00120014146729014	0.00126382482837307	0.00126648652785915	0.00146011970038572	0.00133531739585592
ALOXE3	0.000912111171949114	0.000916270362285163	0.000878406735137194	0.000922671132272915	0.000913997484218121	0.0008917549106184	0.00109911138902763	0.000974149827421928	0.000892086878225328	0.0010110951657848	0.00116917829972667	0.000865469336657219	0.000859198656485012	0.000889678844568666	0.000955499383302633	0.00106645547214971	0.00101066425236053	0.000922200231167927	0.000937085239878996	0.00108716855321122	0.00089260006254536	0.000972259070507296	0.000976598221337516	0.000868970556847557	0.000875625762144133	0.00094741651242795	0.00116802389642579	0.000983474465334066	0.00101246801428879
ALPI	0.000981854014979114	0.000859094903989998	0.000927547881660131	0.000900596604838622	0.00089170231845863	0.000867758377605128	0.000999484496235571	0.00089393869041222	0.000932933112818307	0.000941114987234773	0.00127216417096559	0.000983826906767034	0.000838701152002807	0.000935839859530235	0.000914452441497203	0.00117990341707274	0.00095266536102492	0.000907378108950717	0.00128639724874196	0.00103943629026979	0.0010179850262278	0.00103561909304915	0.00147096704672454	0.000838242870917286	0.00132484082708378	0.0009622488194849	0.00116402362695088	0.00145484344250655	0.000899996967283572
ALPK1	0.000954952529104906	0.000953788338990554	0.000845023601869566	0.000853366349675859	0.000832156318113184	0.000893995320044257	0.00103066059396188	0.000882193848420067	0.00091485607913828	0.000897647664289689	0.00106328432330509	0.000807552863246969	0.000809565554316179	0.00086024175194029	0.000886724513512354	0.00102738652838154	0.000900599761307486	0.000817386055674471	0.000870011547373209	0.000906855522643692	0.000899596321935585	0.000907062881991341	0.000998948820349007	0.000974235992576133	0.00095401441880311	0.00102268624838251	0.000991145317976569	0.000942592129904122	0.000887522942076837
ALPK2	0.00102945303398521	0.000976379428316584	0.0009521293799976	0.000918179059402759	0.000921071129267401	0.000867371989983663	0.00111276269089614	0.00103846262310084	0.000970174547059286	0.00101312165177982	0.00120084895226911	0.000929092173611763	0.000851572674582798	0.00093796820021826	0.000943179105376933	0.00113501287039657	0.00104879150346185	0.000950717694907741	0.000974993333141452	0.000962752312457708	0.000980058415450353	0.00104586313697128	0.00100224112936458	0.000970686107574361	0.00106313473173724	0.00102241689892779	0.00116704699928771	0.00104665668566064	0.000945424284394033
ALPK3	0.000994318574049611	0.00090501255482601	0.000862045744175219	0.00090247848193048	0.000827978983157935	0.00102005827391322	0.000992723926584428	0.000927487190995993	0.000943750168824546	0.000946253984186	0.00109033761258524	0.00086230847490432	0.000891906591710957	0.000893397586822767	0.000855126701692447	0.0010217816525533	0.000938507513451011	0.000886013479311678	0.000909406947747431	0.00102571653465514	0.000870832692778885	0.00101422667564644	0.00103562214665477	0.000876388084595886	0.000926415956771527	0.0010485228426293	0.0010558119409155	0.00101845029652291	0.000925536681464057
ALPL	0.00115302165475202	0.000939923367960321	0.000865106739855919	0.00102570272773764	0.000921535063005581	0.000938648953093437	0.00129311998095882	0.00102420216107927	0.00103835394902315	0.00108615990311775	0.00124913327258494	0.000902111798579841	0.000862651308741316	0.00109968646106379	0.000909979409474529	0.00118950238785495	0.00104778339846866	0.000953000702225576	0.00104999645836149	0.00126389147508032	0.00155480188563119	0.00106541036636817	0.00121962986946725	0.000912872647824439	0.00106895987838907	0.00108765159806712	0.00133269913639322	0.00103462800861517	0.00106610746063137
ALPP	0.000876651382052239	0.000912181332235738	0.000841411340846388	0.000934661311580548	0.000877412497870989	0.000854447638815504	0.00102358199984255	0.00094203429539847	0.000873926216280196	0.000864809574085584	0.00106923148871331	0.000856894110505432	0.00083466282970451	0.000886815648149116	0.000897714854091449	0.000998974488966307	0.000874457851841742	0.000821442830453885	0.000861932087071244	0.00104798371122242	0.000893411161187788	0.00102968806355079	0.00101191299742717	0.000920301590012452	0.000901078017100445	0.000924042989853312	0.000968371600994107	0.000943490769192382	0.000867487565193224
ALPPL2	0.000983604548534084	0.000977898593189411	0.000889845027352291	0.000878751983863663	0.000874469738670847	0.000904219762328146	0.000995815133321956	0.000917469473379206	0.000895100670122174	0.000948276450773725	0.00112535056770342	0.000916297880880684	0.000858184123434452	0.000961888599737696	0.00092854771292805	0.00110719996982477	0.000966164343244452	0.000946660020625326	0.00108937341293196	0.00114862074397243	0.000870167624880248	0.000950341415874723	0.0010083000004626	0.000870630561323259	0.000893812767326681	0.000968350827384638	0.00116105755073726	0.00103168704975564	0.000974971214940669
ALS2	0.000955513884027488	0.00116419748813461	0.000865683075183502	0.000952396270002979	0.000916965925557232	0.000940487182214388	0.00136718740833535	0.00104360010659939	0.00158607327734394	0.00107787937030318	0.00139838232213985	0.000905235838671801	0.000886582467255696	0.00135500038033102	0.000937881360450853	0.00138425448932788	0.00113523939966267	0.00110016117961256	0.00121745535201225	0.0012964758056695	0.000972253231648845	0.00108010030102965	0.00109753075502395	0.000918429963219399	0.00105098276835291	0.00122387551330374	0.0015294895357696	0.00112741075259856	0.00100324525900957
ALS2CL	0.00086321147085725	0.000968119877707017	0.00082481390409583	0.000949071816326557	0.000907631227556917	0.000903211223543175	0.00110636601767242	0.000938668324531907	0.000985590003874997	0.000915492030092318	0.00110689730969286	0.000846948565261333	0.000902566766778394	0.000846068081340013	0.000962528649779701	0.00108159899491261	0.000925508748097762	0.000974058679858421	0.000900608476618142	0.000981230267909884	0.000925499918163198	0.000914104740382062	0.000976826828894822	0.000877187026846601	0.000930768506851113	0.00101851668238583	0.00109217423063009	0.00101138156541905	0.000955986416373554
ALS2CR11	0.000815437132280761	0.00085936518666763	0.000800431915592236	0.000827237356625267	0.000858840394396909	0.000827991096328597	0.000986709945997824	0.000878124786111187	0.000884633373177884	0.000926212471259476	0.000973896498422119	0.000817731480574468	0.000808288682555462	0.000836123755756265	0.000880695676617633	0.000923984410972241	0.000907686476189105	0.000844170057166919	0.000843227642319785	0.00088313677676701	0.00081335493188567	0.00083824013618583	0.000859801154936034	0.000870813701585737	0.000862658061510868	0.000888618016359777	0.000986193346665903	0.000917314471412143	0.000867444609081822
ALS2CR12	0.000822556666973602	0.000847756452415061	0.000857226102037161	0.000863072382812037	0.000848482140545431	0.000831216779511939	0.000891264410811285	0.000907361599357746	0.000857852424343275	0.000874552844341323	0.00105330973675705	0.000833912268681861	0.000819897417592032	0.000848144674890958	0.000903476363500738	0.00100800706206255	0.000893185302549448	0.000824380578394418	0.00085099910843807	0.000885625709328716	0.000847834761822987	0.00089124633686915	0.000947828895104941	0.0008158512066975	0.000866530676007257	0.000897678598950502	0.000898148596200092	0.000959049840698012	0.000860145100368543
ALX1	0.00102771679385728	0.000901950611042592	0.000898600404849441	0.000952585220676734	0.000915523919066705	0.000869039848539224	0.00119709067346852	0.000959883200500511	0.00115411837393915	0.00102495364276007	0.00114795100615686	0.000857791947492436	0.000944187813726329	0.000878635774696121	0.00098172530578059	0.00118610645501792	0.00129177045123147	0.00110249156506515	0.00103084402476405	0.00105122615286472	0.000846031771870117	0.00121385322968886	0.00101278039675162	0.000967014799605364	0.000978375657470923	0.00102298321655803	0.00131703590471053	0.00116407543359092	0.000906038897496346
ALX3	0.000908945338490118	0.000940474030401526	0.000832728971687527	0.000872361891173318	0.000915459421846976	0.000854365242001463	0.00104964034749735	0.000904088664948026	0.000962429969853483	0.000991356229967752	0.00107217341108994	0.000807609425726765	0.00082991766378725	0.000933088871716116	0.000957292859986535	0.00117955092464091	0.00101146289646187	0.000918615269728259	0.000966842851343031	0.00108458220206083	0.000867812092429878	0.000997258837326593	0.00098228551361722	0.00088273375399481	0.000888507696606701	0.000978655304078797	0.0010771784692027	0.000976230893531652	0.000900130939729747
ALX4	0.000942774168448557	0.0009150681390109	0.00089528229826223	0.000954755750565547	0.000893471518876195	0.000873387805814382	0.00117762628992263	0.00089497313797522	0.00168334615182782	0.00105932967344091	0.00115436478254078	0.000844016252827874	0.000973279579185246	0.000953365509931635	0.000868671843508125	0.00110572054367165	0.00111455079287227	0.000873099240485063	0.000930924916592981	0.00116563551106614	0.000863071280788582	0.00107093778820819	0.00086773729835383	0.000973000521275553	0.000901964606900068	0.000951682164221144	0.00114444450843289	0.00104541563700256	0.000932701233827363
ALYREF	0.000932290898503232	0.000967235312619133	0.000911288999749433	0.00089556371819853	0.00090098102377149	0.000919646534820862	0.00122589545924858	0.00105190362730248	0.00129441643153403	0.00103868639786443	0.00127256399170287	0.00089182470671998	0.000890104897720319	0.00098946818486323	0.000916582653472592	0.0011366722213479	0.00101659824856547	0.000926703631114722	0.000944247845970518	0.000995149904836993	0.000939998040374289	0.000991263181217319	0.00101292976224912	0.000947181549832812	0.000982918679132595	0.00101511218509365	0.00134692191372909	0.00102547862276718	0.00100705551558497
AMACR	0.000967301376982517	0.000971651158394492	0.000828298417434192	0.000863501292450034	0.000851313158919178	0.000845185938187541	0.00123149081875545	0.000943962166403087	0.00105103124128694	0.00112249413492171	0.00140702873991892	0.000846228517862616	0.000909463693598452	0.00100086969000918	0.000895198048610543	0.00109565250697843	0.000934636026517963	0.000876553377052404	0.000896595047511895	0.00115451372865965	0.000905986171364714	0.000930482177404827	0.000964804638833371	0.000868262104113406	0.00093141823192862	0.000947284888453334	0.00111004252483941	0.0010006695379304	0.000912589935346787
AMBN	0.000971581420248083	0.000880879611465572	0.000878229123187056	0.000972587057880189	0.000874728474484354	0.000893883765840189	0.000979811806212898	0.000937846293043836	0.00087392797436911	0.00102235998854845	0.00109631820209359	0.000965065406500341	0.000867587128710369	0.00100385056197565	0.000950207755814317	0.00104360412874502	0.00105615099265316	0.000890623092398399	0.000934277589719406	0.00094840440002105	0.000878443335277334	0.00100887805068644	0.00105110301271639	0.000890159870054743	0.000914178551528476	0.00100268440575697	0.00100446769701187	0.000948501491276077	0.0009240604920322
AMBP	0.00132274780659942	0.00115232899485329	0.000933298512534551	0.00110875812301638	0.000910514749129011	0.000889267220838978	0.00113205168732973	0.000989832271871275	0.000968139239137512	0.00129281674598715	0.00166686477224301	0.000895738600555831	0.000923264720185238	0.00118267866588312	0.000911217704480939	0.00133714349199673	0.00109597573876253	0.000977634172105931	0.00110266782668994	0.00125808993042285	0.000992947141872803	0.000946551703308095	0.00113186678549794	0.000875728719976157	0.00105790551215103	0.00115341983412137	0.00131769047559179	0.00136272990449642	0.00104284374720355
AMBRA1	0.000874397417946083	0.000904942566071747	0.000849764240478367	0.000962690121291663	0.00087365067679554	0.000851563232366121	0.00118196620843962	0.000929871421204127	0.00123273367143081	0.000926532859843263	0.00110194092207095	0.000821855998776121	0.000977441770640363	0.000981503763476613	0.000872773843603388	0.00102675540790539	0.00104784352124257	0.000827609694622622	0.000929547793885425	0.0010083742632677	0.000855537590796585	0.000932919420565558	0.000949205481974484	0.000868635994487491	0.000945660563610442	0.000911154701325135	0.00108474406706845	0.00101935943845955	0.000920195756292686
AMD1	0.00112636975334418	0.00120617740405334	0.000958403680590879	0.000973830622325114	0.00089559364024887	0.000949355801231737	0.00143250261968142	0.00128686970839984	0.00128259120909254	0.00137187321164034	0.00209483417512402	0.00100881767687388	0.000913792450780595	0.00109483441790263	0.00096160296307299	0.00163451590143535	0.00122102413066656	0.001001283141249	0.00119678888292458	0.00115111927672468	0.00126693969486415	0.00119436776101119	0.00141287148618284	0.0010389871675736	0.00112159694907788	0.0013890387893354	0.00163594650954468	0.00157016896134988	0.00122674979554764
AMDHD1	0.000835068685291524	0.000870779787685078	0.000865941740231276	0.000882623671994968	0.000840877811712422	0.000817367609188898	0.000939097382926773	0.000838135663210088	0.000843113138434547	0.001053397753578	0.00101665606190936	0.000811534995108097	0.000826184834085229	0.000850079226029572	0.000848285273476293	0.000979061567600909	0.000898357423843415	0.000915720394116838	0.000889518282249703	0.000907334425633725	0.000888796536997297	0.000916727862494453	0.000884642152652178	0.000839615760017691	0.000889128744410516	0.000873943982910876	0.000977276573153869	0.000931322232812904	0.000839157881181324
AMDHD2	0.000869320326482194	0.00088686399226197	0.000874986492135153	0.000880404332570111	0.000875079420747966	0.000808664662845265	0.000990022220829243	0.000878261027228186	0.000868222754099725	0.000927107489871064	0.00103273167719952	0.000810688032714616	0.000821004501045768	0.000949782736854736	0.000842109174379708	0.000996233422613922	0.00119832308063264	0.000826542565360785	0.000905160703860147	0.000926224334235042	0.000904166750647458	0.000966222138642194	0.000998037323038943	0.0008594459823021	0.000922874739349447	0.000906571473373718	0.001010056981255	0.000899391270745664	0.000860555070217341
AMELX	0.00104202115317306	0.000963302472555124	0.000898838135219378	0.000926711981450763	0.000877844626611725	0.000964094595260605	0.00108146775460431	0.000995212109476327	0.000877862939126967	0.000983908680032776	0.00111395403828464	0.00089921004179115	0.000858806073405283	0.000956768564234591	0.000912029816887986	0.00110628327207306	0.00104505918791939	0.000981190822059004	0.000912415614990554	0.00105331521867491	0.000934360363874026	0.00097927118561365	0.00107654103630047	0.000932652674119715	0.000969868397428367	0.00102201132120529	0.00106685414993431	0.00101116510724762	0.000992394561055431
AMELY	0.00090216773630332	0.000903198413692523	0.00081568623830289	0.000900288947096627	0.000842901505414821	0.00085316521883425	0.00102951135713991	0.00088604090526924	0.000864482727102004	0.000967365824308799	0.00105389436090112	0.000862069686163504	0.000846739792773048	0.000863267232946887	0.000853993012664604	0.000973525364282565	0.00099318364233038	0.000907243357581138	0.000916993508516297	0.00101625913049233	0.000873338425122509	0.00092584511218614	0.00103573584666647	0.000859652702214642	0.000932768086206243	0.000943164563960458	0.00108010405133297	0.00104664160764199	0.000869034519499707
AMER1	0.000955807692490233	0.000933810823708932	0.00090810274573725	0.000870052369982076	0.000900895612791351	0.000933170653094541	0.0011364697111756	0.000935000969543695	0.00103146907516076	0.00104658418576504	0.00109840393284399	0.00083925327169485	0.000843220186215122	0.000911090076679249	0.00100715702193638	0.00109947744906471	0.00115372604697683	0.000908574248069492	0.000949081460856926	0.00099888079185387	0.000989455317949497	0.00101159575696537	0.00092665900774315	0.000888432381125282	0.000934939613791795	0.00100866624532645	0.00112522228472896	0.00103536217158471	0.000934376245782192
AMER2	0.0009061971638513	0.000912334137414638	0.000818323896359942	0.000909383980179151	0.000828030743373436	0.000876407078534776	0.00102977130958976	0.000917366752785262	0.000881309201771912	0.000881816701281295	0.00101744099177171	0.000821484510148135	0.000846640900792832	0.000848057478365288	0.000908454613480118	0.00104424727577775	0.000951550199358286	0.000864126952075256	0.000915272463861748	0.000944749171092801	0.000823451839544765	0.000914848196134175	0.000866057984514135	0.000866002650047869	0.000884019516405963	0.000912704373615686	0.00108016161583158	0.000961013681825203	0.000871527853977281
AMER3	0.000892987609596487	0.000815097433165844	0.000808858790791189	0.000816325151134218	0.000819498606598382	0.000883259705102573	0.000867168385349899	0.000852232261571616	0.000825837521612737	0.000856969698086119	0.000933583613043341	0.000832477791850103	0.000834989501548119	0.000807643343607226	0.000875147863585424	0.000955920742927038	0.000842823229221097	0.000827222066785221	0.000865913030745047	0.000920087583571782	0.00082926929436446	0.00101505804814311	0.000899432049113257	0.000975228437106544	0.000846388233754881	0.00088150680969159	0.00103329413734904	0.000886625957733242	0.000841381055507979
AMFR	0.00103088538008374	0.00127447139801808	0.000994285419312578	0.00101413241859374	0.000867280678737984	0.000983164729704728	0.00145881752352804	0.00117313989245043	0.0011477947221945	0.00114878061303005	0.00196330410601496	0.000976021624278989	0.00134087061234194	0.00108348201068861	0.00106939936708654	0.00147662289967381	0.00121533313725545	0.00096755415998221	0.00107108360712547	0.00116555541583226	0.00121835443993421	0.00103974122975961	0.00117858214191052	0.00091322246053952	0.0012351783952504	0.00118986513568848	0.0012964377828172	0.00111959999948081	0.00117633707802705
AMH	0.00111191004459751	0.000906924755044662	0.000883266208656498	0.00103867970611722	0.000855721401499472	0.000868504272485107	0.00121600206924326	0.00111741658041438	0.000934599366665911	0.00100039650165988	0.00152917893370149	0.000857685877988238	0.000803339147660811	0.000881780675140763	0.000982693972610011	0.00123334222941558	0.00179066269994649	0.000874549294709639	0.00104958077549579	0.00121142555223424	0.00101584930463628	0.00100917407685889	0.00109619146064158	0.000857606906459772	0.00100948278500785	0.00117326741873943	0.00128604161318539	0.00110475382385427	0.000928030424816847
AMHR2	0.00116685427520307	0.00115656579393113	0.000912166337318543	0.00119782439454829	0.000944374198980334	0.000960688142261714	0.00127178220485377	0.00115839480914933	0.000955544198227862	0.0011032679513437	0.0016191887675038	0.000909406866663781	0.000853275324694747	0.00108902185653656	0.0010434735155697	0.00146767601914918	0.00126708953823136	0.000994762937976317	0.00121916080192604	0.00107008590854294	0.00108329913602019	0.0011369793026015	0.00131545326891015	0.000941293663504251	0.0010318913303029	0.00115580507812969	0.00119797196266691	0.00130986309731358	0.00108727136700708
AMICA1	0.001055110104789	0.000997303222223348	0.000983891476602442	0.00103520748012048	0.000926865804905572	0.000868806119961453	0.00102958387799186	0.00108734883140835	0.000948400823105496	0.00100262790288633	0.00117202529785804	0.000963740817052169	0.000862566125448023	0.000970321340338228	0.00094698757778818	0.00151558698762914	0.000917732504254919	0.000883867955472102	0.00102673835521298	0.000958319396060802	0.000975306664729385	0.000996732910603464	0.00118215185358477	0.000862218866044391	0.00121826363307161	0.00125646545421483	0.0011948548638259	0.00127250553955467	0.0010217555367375
AMIGO1	0.000903101603544725	0.00113965042897179	0.00084058009421926	0.00108918626614842	0.000901006676903754	0.000866842656460848	0.00107097334453317	0.00110970237946642	0.001029689382994	0.00093199260369521	0.00125935268165992	0.000873938136229823	0.000872865749632909	0.000962296207688286	0.00090057787493051	0.00113857681932797	0.00105903083252469	0.00115110702847178	0.000987765734986125	0.0011629695809998	0.000829764370229162	0.00114210318175207	0.000993187025325139	0.000956287730164074	0.000934559262743724	0.00103692272821524	0.00105777191155056	0.00104701330683246	0.000950879238310922
AMIGO2	0.0011390716469304	0.00109507065454288	0.000951394724668327	0.00113071937619214	0.000940142633039773	0.00101716090391769	0.00155949233666907	0.00112228796016824	0.001279160294659	0.00119499562728951	0.00137824789326376	0.000904490725480618	0.000978222550232239	0.00100867620902787	0.00101062640704959	0.00141875306779223	0.00119682763815649	0.00103345822989248	0.00103625468970854	0.00138357242065949	0.00101972606856746	0.00115038834269967	0.00121492275140474	0.00105260147071298	0.00109100334528632	0.00124719712481176	0.00154125314373301	0.00117714760433586	0.0011907749199689
AMIGO3	0.000848484152407199	0.000843420717251013	0.000800842280766039	0.000814963925713047	0.000824349292479126	0.000842728673528514	0.000905095871994057	0.000834963414785995	0.000871333282104695	0.000918532428248974	0.000994225671526859	0.000823563665478113	0.000809774667996535	0.000827007976857547	0.000823608887887345	0.000912868462534051	0.000957473381403238	0.00081283071358422	0.000877209918595055	0.000864454627914121	0.000820613299164812	0.000839973749199929	0.000831471591299	0.000833157601619599	0.000822035059331734	0.000871836408955536	0.000942574303822756	0.000882221249442259	0.00081992561477282
AMMECR1	0.00116000666524035	0.00101195580283249	0.00102379519159818	0.00110612138001905	0.000972484754578542	0.00100347675370551	0.00149000870169687	0.00111125395211698	0.00113574431282107	0.0011670621396228	0.00140690432013326	0.000933812191687894	0.000962161244343064	0.00104273443910623	0.000901264847588589	0.00156771069881121	0.00128268389775989	0.000915715812858775	0.00102503586277788	0.00122957683683017	0.00103262789260632	0.00117684671142052	0.0011377273868905	0.000991363123808471	0.00110344716028284	0.00114638642089341	0.00152947108262654	0.00112276545345868	0.0012230928935245
AMMECR1L	0.000962244951127828	0.00102196498799859	0.000942254698486199	0.000894114829085713	0.000928451952294344	0.000947675696129102	0.00137123427573292	0.00106760716497124	0.000931269633008031	0.0010218245096181	0.00133115327416512	0.000894962362637816	0.000842591072057903	0.00101789803914461	0.000901261768123503	0.00120305888654646	0.0012133219604285	0.000948692339270193	0.000940614661060727	0.00108237381408923	0.000989671486483336	0.00100418758348851	0.00100496832597607	0.000916739862085005	0.000980866894423114	0.00105147959851201	0.00134502645012844	0.0010598224552135	0.00104240072046679
AMN	0.00177713166077013	0.00180899373399413	0.000880623492361793	0.000918274423222918	0.000882567222619181	0.000905751518388689	0.00101673434158452	0.000952994766487735	0.000905033790800834	0.00142657451742252	0.00107361515300975	0.000894196121741455	0.000899361064525162	0.00510336376692055	0.000920218090735713	0.00121789831118101	0.00104229943487341	0.000948509485122242	0.000964279360921445	0.00103517033275331	0.000903257094278629	0.00110222665314763	0.00103345547409811	0.000902663350487547	0.00093435115401385	0.00100690431846812	0.00113971920769	0.00102018641741511	0.000924814451102964
AMN1	0.000843883480653104	0.000839941796667705	0.000821903352699136	0.000814632673154951	0.000819343625715164	0.000810742581510246	0.00108145793803734	0.0009273299686778	0.000851474982164889	0.000844256011224019	0.00100766445854556	0.000808545878292725	0.000828015189278078	0.000831064592340437	0.00101362368417793	0.0010511964362901	0.00092066726706951	0.00081722580971651	0.000854699329525375	0.000966556496661008	0.000859780742801623	0.000881198068525472	0.000910395201536844	0.000925796482103397	0.000882564616179348	0.000894897380914838	0.00096512967422512	0.000926760407981655	0.000861599812622535
AMOT	0.00115216011873223	0.00113015701243929	0.000999052296330284	0.00109523795895964	0.0010933417072824	0.00101221358958287	0.00141422793702611	0.00105425649823981	0.00105538819533229	0.0012437329317564	0.00138888133437559	0.000898858326184191	0.000955322401097658	0.0010212943877021	0.00105803570785777	0.00144973678954839	0.00118336932471496	0.000991214431307922	0.00102203862753062	0.00127983718669564	0.00101916170229693	0.00171243651622942	0.00118741875199522	0.000945681802628154	0.00109901174975822	0.00125641448420978	0.00173663849623937	0.00111971386206245	0.00104485227940841
AMOTL1	0.000911071449799576	0.000956447750313975	0.000851444802502602	0.000933241423739641	0.000843897803847563	0.000859976202822401	0.00101095131836442	0.000985891084809301	0.000978686385568573	0.00109346444672101	0.00116435903153104	0.000836008073507848	0.00091530623553805	0.000905553195535734	0.000949838676461273	0.00111927228276213	0.000947810150365978	0.00094984937521021	0.000956880528498914	0.000980618812477843	0.000974851740987245	0.00158251154996204	0.00098470216989558	0.000898986577714521	0.000944036900059308	0.00107763544632673	0.00115717957574946	0.00103148540313658	0.00100263518879891
AMOTL2	0.00098083551442301	0.000970835813472176	0.00101916955456254	0.00110954510322226	0.000960041926489361	0.00105782300927847	0.00125620775464527	0.00104630543529026	0.00103894836369839	0.00114916688572595	0.00146228867355269	0.000837819240870058	0.000933123000998493	0.00104183262949908	0.000944386898983524	0.00145885290456752	0.00121989505869335	0.000925751610545301	0.00112056889912632	0.00116585479784618	0.0010033215942786	0.00167644599119893	0.00112853435413059	0.00167775243096291	0.00121001381617959	0.00103736608282583	0.00143687927939077	0.00115100383809469	0.00110843283319743
AMPD1	0.00096955955037091	0.000918971445662106	0.000831758170215415	0.000990806107405123	0.000856215425846088	0.000906194820083462	0.00124611695552162	0.000937919636244846	0.0011211682247249	0.00109202756800118	0.00117000369188336	0.000937782023606191	0.000884448282310926	0.000893699321397258	0.000916220560369663	0.00109871830819082	0.00116689399721387	0.000896720395533078	0.000911753406333846	0.00107436477916588	0.000979036343297664	0.000956314253149901	0.00124241127823084	0.00141483272471742	0.000978566284256904	0.000992930398558966	0.00121982759708627	0.000991700104679667	0.000931865524230797
AMPD2	0.00105455313182511	0.0011072242375667	0.000923733633382807	0.0011195377228247	0.000941268329255641	0.000961317318762834	0.00133685089186737	0.00104060178813782	0.0010595033256311	0.00134038119212892	0.00140255979467462	0.000902501131588788	0.000955635249293317	0.00107673908001339	0.000981713149235039	0.00139835263292223	0.00141758622092747	0.000978394594389609	0.00103349721843626	0.00113942193306432	0.000958484188970937	0.00107981305903196	0.00111303635090538	0.00176192985437904	0.00101481729519532	0.00102393754774488	0.0014917224395359	0.00111709709956525	0.00108278650020094
AMPD3	0.00106613632263343	0.0010346522987311	0.0009139742206361	0.00109469780462591	0.000914599281792235	0.000896583006347861	0.00141965344958571	0.00111203786894286	0.0010714790449117	0.0011530794168754	0.00140894607126707	0.000944537682284074	0.000911098886776074	0.00101065799294799	0.000969983326178359	0.00136667760842681	0.0011066035677244	0.000967779469808185	0.00107944942211566	0.00119178698274348	0.00109934672403093	0.00100803073372868	0.00140534827358845	0.00176136422570374	0.00121639788145452	0.00123403322775371	0.00125589959712958	0.00114822688336826	0.00104998928476951
AMPH	0.00111173549647273	0.00652520870833426	0.00096054809476395	0.0010310886395923	0.000933571741588785	0.00109018179584755	0.00147089286337299	0.00105023591528898	0.00100656513602893	0.00132731851417383	0.00139352225810608	0.0009036190010377	0.000930214102638985	0.00103702819127901	0.00117863480107485	0.00143753229330686	0.00123801775107272	0.00118290768688985	0.00109607095856784	0.00121716325271949	0.000937036593435029	0.00153852760804799	0.00112097458590238	0.00101331702012868	0.00115997674507339	0.00109219456754567	0.00160089982618894	0.00116294279340465	0.00107523712846052
AMT	0.00103917700240997	0.0013115691617695	0.000841380460506606	0.000937592796784101	0.000874603162755052	0.000921216472884481	0.00115698895293215	0.000971006817584325	0.000999687010427137	0.00125253049842763	0.00129358992800472	0.000903123101721587	0.000884814807834145	0.00121031525824912	0.000888107634318308	0.00111530085153385	0.000956521694621502	0.000930785334705866	0.000988766588957466	0.00110054498958746	0.000868424924039494	0.000937502233679122	0.00097492962294973	0.000925998978128632	0.000940591189771305	0.000991995883398294	0.00156780631146119	0.00116991021533071	0.00109776474662985
AMTN	0.00108988547752942	0.000908989575843936	0.000843675030647428	0.000896343106942269	0.000821047916897697	0.000815497371273002	0.000947151277504691	0.000898078519444221	0.000827919785912514	0.000876685289509472	0.000955201248220935	0.0008443700788283	0.000827343201685104	0.000843337176747006	0.000869648036016493	0.00103623369834191	0.000935312627007515	0.000865790859295668	0.000894064987163294	0.00095874643787496	0.000872022792753635	0.000991128442639407	0.000866805381186864	0.000853568482288391	0.000923590012918285	0.000937505081656584	0.00108251438997865	0.000921408795853981	0.000862864725014415
AMY1A	0.00091569374353445	0.00086766119706619	0.000826501911801178	0.000884214632692043	0.000897223573385779	0.000830491008140257	0.000947098339305807	0.00088969058093687	0.000853506904564135	0.000910614941397269	0.000960453873320946	0.000888210436411179	0.000802891663567278	0.00128150003527979	0.000890555218674451	0.000954840638745447	0.000936356113552468	0.000849967703414895	0.000849349568667773	0.000863811388330075	0.000843655875055078	0.000869688343425395	0.000877629321184149	0.000840228555028564	0.000872166470035708	0.000887199340578352	0.00104555104079252	0.000947835185856951	0.000898426593371535
AMY1B	0.000811369312727666	0.00082312313589696	0.000847027005693603	0.000811813428587627	0.00101049637281178	0.000828670778711554	0.000925563550575972	0.000863182476134028	0.00081152911023339	0.000868212231626965	0.00097385424699525	0.000806849846428902	0.000802891663567278	0.00123530261741856	0.000816046131346841	0.000927993039635046	0.000856584015724114	0.000804294967722882	0.000816599304786846	0.000844625704247884	0.000817713895921745	0.000816067733146187	0.000870210131782403	0.000807727565388958	0.000862678966516526	0.000861971817883623	0.000995359300144294	0.000867570991852774	0.000855636961267201
AMY1C	0.000811369312727666	0.000804880227322272	0.000826501911801178	0.000811813428587627	0.000849200788045768	0.000828670778711554	0.000904885725350016	0.00082307693615268	0.00081152911023339	0.000828267960868823	0.000902353397648693	0.000806849846428902	0.000802891663567278	0.00122377189992209	0.000805935697739766	0.000905344763199962	0.000856584015724114	0.000804294967722882	0.000816599304786846	0.000835975165659112	0.00081154873106494	0.000816067733146187	0.000849572369181689	0.000807727565388958	0.000821199232389017	0.000836110114753522	0.000948371744054614	0.000846887497456398	0.000845356596105542
AMY2A	0.00104090388174369	0.000913923336934422	0.000896440422419328	0.000850686040419057	0.00110326976194961	0.000867219389234063	0.000994620316754709	0.000934060543983014	0.000843788577180533	0.000938714021353397	0.00105185915283652	0.000823642102962641	0.00081142224857443	0.00139615971812156	0.000919537108893811	0.00104626458986573	0.00106517292293012	0.000854289803029828	0.000910552163445303	0.00098310779711168	0.000881948117537086	0.000965132345500104	0.000904316982316783	0.000849049544097003	0.000873051517128819	0.000966398179953635	0.00110373286425095	0.0010060500439005	0.000933336510420003
AMY2B	0.000871173035250278	0.000877361695068785	0.000836437445590863	0.000985791146562781	0.00108342404707795	0.000839517052821245	0.000995277980560837	0.000899680237067441	0.000821574840669093	0.000851102125494621	0.00103432509541549	0.000810501573538664	0.000810998827801042	0.00129233741551926	0.000898719210699148	0.000973341189277053	0.0009553652509854	0.000808177269910378	0.000897819926818847	0.000952216595266032	0.000857129237657586	0.000924625465389989	0.000907510938325673	0.000850147642994242	0.000871133697485626	0.000942822356520259	0.00105465478925607	0.000901296183868335	0.000926673422749425
AMZ1	0.000861488252268725	0.000849109296746828	0.000873264678338094	0.000830386892263777	0.00101039341139547	0.000847130164581684	0.00105792267065112	0.00088925867809746	0.000852500289745338	0.000875412530616789	0.00100133886119298	0.000853217267551473	0.000805194520854537	0.000865312094022697	0.000837600499990127	0.000932763267243228	0.000870268233529724	0.000853083095802239	0.000875090054838704	0.000977981430378206	0.000816268417734994	0.000869851810958447	0.000901347879595301	0.000911513660412731	0.000877938785140562	0.000929175725852687	0.000914397616627107	0.00100235449816138	0.000900667294169656
AMZ2	0.000917548605652636	0.00100175999133136	0.000881023033551807	0.00105206734266481	0.000894205300554937	0.000943116683729576	0.00116296796725574	0.000996537599107813	0.00102400025786692	0.00097472652065336	0.00123473161624966	0.000923806636688851	0.000994896938023061	0.00102333698018053	0.000891445640298307	0.00118114025447338	0.00103401905456873	0.000903692824293648	0.000928543104560855	0.0011459065750556	0.000872791057284511	0.000933007107966922	0.00101153271761995	0.000966817370434016	0.000993955471832102	0.0010790585673876	0.00118448916857815	0.00105880244332857	0.00106391234893191
ANAPC1	0.000921351990981614	0.00101776917209175	0.000918435015196875	0.000938730496992599	0.000997513696476461	0.000814872251039637	0.00112011138166254	0.00107950568956665	0.00100014202019359	0.00114748653453551	0.00204593470428433	0.000906209734277825	0.000844954427991961	0.000858879994703831	0.000856744686128923	0.00130397483172468	0.00110820494350683	0.000824446391612563	0.000924867294334381	0.000967457282647385	0.000934188154276201	0.000902957437853359	0.00105511244724541	0.00102887887275867	0.00101405024094817	0.0010548497735625	0.00128648802045073	0.00102945225032926	0.000933041424221205
ANAPC10	0.000968621228653176	0.00106307147037515	0.000931429616333886	0.00101920536160126	0.000927700134153351	0.00088907796552911	0.00121595464716491	0.00109858644689174	0.00109405632673037	0.0010991808952222	0.00279420576051311	0.0010095368563824	0.000916067381778619	0.000979999161081916	0.00116628934678522	0.00135026626421917	0.0012370083966025	0.000909038061346672	0.000954141188964347	0.00105788370726377	0.000973665269895449	0.000932789048085114	0.00111289339341473	0.00105715648287644	0.00123002245273851	0.00116977154606911	0.00134420288256619	0.00102995639321662	0.000980710763755831
ANAPC11	0.000979933409730359	0.000972623797271249	0.000922094075302835	0.000975565687333062	0.000895851548215862	0.000908306957496124	0.00130694236626686	0.00123298385494182	0.00102619040244268	0.00124201737342539	0.00277973562294016	0.000979599994326201	0.00096530267103965	0.000970201275595245	0.000907685797504438	0.00148404157725895	0.00123800998571156	0.000892749141922769	0.00100137606854059	0.00127724065636712	0.00100273494776534	0.000979445163493651	0.00119051067755527	0.00109604532693424	0.00128822913767826	0.00122934657550412	0.00137404443859744	0.00111393345138697	0.00101407844616534
ANAPC13	0.000998320874054881	0.00104249005447121	0.000945381435639931	0.000966336794670342	0.000982312849382391	0.00090878379960848	0.00119421046017178	0.00119051756896576	0.000968808829158009	0.0012524637122647	0.0018130346094762	0.000984370174604853	0.000901118738689966	0.000887924429024113	0.000884446697185405	0.00132551771575026	0.00124687518946042	0.00090211943603886	0.000954660328185939	0.0010222915201603	0.00101186537753435	0.00091227744003016	0.00119971088474985	0.00104998305286591	0.00117059218718722	0.00114672483962085	0.00124234467357018	0.0010519296654456	0.000956737891872638
ANAPC15	0.000915399424610161	0.0009844352401736	0.000870849831449973	0.000881998645645003	0.000921857777704148	0.000938806594625686	0.0011473428054405	0.00101016476347728	0.000955089965709315	0.000979311183513802	0.00113495492145769	0.000882380955673398	0.000887857296320577	0.000903965149054961	0.000908646925219733	0.00115208077018535	0.00110789989994878	0.000876106226583601	0.000981864027057641	0.00105909167233956	0.000912735936591744	0.000922698397096954	0.00101549867529369	0.000940756964880678	0.000957643140467378	0.000991801538110576	0.00128810858644805	0.000996889561197561	0.000947400041098743
ANAPC16	0.00092371072719738	0.000869274540375727	0.00089181504659113	0.000880111745236655	0.000943721759784681	0.000854204650266105	0.00115172059146529	0.000947295934245144	0.000929618434208842	0.000970902320944539	0.00136774316400102	0.000814407733541715	0.000873621443876125	0.00086711804339053	0.000847796861289245	0.00103632888166162	0.000922028555567014	0.000875442701879757	0.000901733477201402	0.00108617597973562	0.000902009004658706	0.000969558525451151	0.000988730448379144	0.000910175150890827	0.000967604850774592	0.00099343408803815	0.00107238311709009	0.00100658662265471	0.00094408357662151
ANAPC2	0.000904357802748697	0.00103077992892058	0.000916916115819697	0.00092585834745366	0.000876796507774156	0.000851786083773211	0.00121853627757665	0.00110849778022069	0.00103625649137114	0.00104933569431771	0.00260685748944316	0.000946895054381886	0.000893041029070997	0.00090344655756328	0.000939642643819167	0.00145454735439542	0.00119484484937869	0.000843481581874206	0.000935642688186451	0.00102180697470006	0.000963332470196626	0.000895269445215535	0.00116889202628453	0.00106636738179542	0.00124046650136379	0.00113888465976681	0.00126490067541534	0.00103099102675587	0.000980930001859471
ANAPC4	0.000902889251035039	0.000918280877977123	0.000909087319160217	0.000908664612655453	0.000867064813254627	0.000882835768865335	0.00120678186162143	0.00105197158725296	0.00100695349060162	0.00109481514368705	0.0024993290516509	0.000924691216368116	0.000881877410283557	0.00092184717032362	0.000874157991369533	0.00125002513103851	0.00117995770503597	0.00088518838552166	0.000933026183767114	0.000969100621273593	0.000912636352450897	0.000897401269574144	0.00111378489845971	0.00102852111812381	0.00132614904606572	0.0010647636940561	0.00130883990857745	0.00100055045032626	0.00100064885094728
ANAPC5	0.00106766128681487	0.00109218010312885	0.00102402963411764	0.00110162999954032	0.000989557409027053	0.000932697038193877	0.00148184067926469	0.00131804110777298	0.00134041345317775	0.00134237912212364	0.00280857480403382	0.000978373334870572	0.000974608329811974	0.00105398437629381	0.00095145216320322	0.00152934666536507	0.00125544325236415	0.000975189655090472	0.00107436867115418	0.001169893595565	0.000979311439702732	0.00102823943490897	0.00123007393938779	0.00116200071199427	0.00147643731643482	0.00131563274284665	0.0016342897750311	0.00116133116985454	0.00115468223465892
ANAPC7	0.00092423044846825	0.000939577684755426	0.000912047915035652	0.000934104785014579	0.000890438199403921	0.00088794963866684	0.00114112727378467	0.00109146176381616	0.000978025699151632	0.00121102792995421	0.00210424165723604	0.000913992346822849	0.00088423158301528	0.000907081090179858	0.000897914838622205	0.00130169383312996	0.00120558831885532	0.000869475402099221	0.000911325930995095	0.000930685700404454	0.000945950010508376	0.000882251291379339	0.00107856648544053	0.00107014278371526	0.00107640149785072	0.00109138403037196	0.00120472889332366	0.00100490863254996	0.000925616544339168
ANG	0.00186085990230292	0.00111428676924909	0.000935040074779599	0.00105454616626157	0.000894741797942467	0.00103035304592955	0.00163518108315521	0.00108918606597795	0.00102645833127917	0.00129524315805052	0.00167629482972122	0.000918926597046523	0.000965685023850786	0.00122178813218967	0.000932672454516062	0.00151433406304531	0.00107612340778988	0.000986877406932699	0.00125317061773198	0.00137378308901522	0.00109899288733564	0.00117793323368735	0.00118306522073008	0.000967578668129024	0.00122951453701224	0.00121941248431745	0.00147657879575259	0.00132082744202408	0.00109057528725582
ANGEL1	0.000983965122475718	0.0010720230114221	0.000892162812998183	0.000967123342829191	0.000879015312563752	0.000953210461658433	0.00127566415025891	0.000984583728553746	0.00112727337178237	0.00110751614135799	0.00114190173614182	0.000943701386714981	0.000901402497735459	0.000947411567636107	0.000956396009091077	0.00118705046872238	0.00107556789381183	0.00096708127164903	0.000980654946767698	0.000986283637819443	0.000984204073133546	0.00103641842857346	0.000971505122405567	0.000934470809852368	0.00102530671907933	0.0010665187848611	0.00119255692075205	0.00105426397871412	0.0010341245998169
ANGEL2	0.000968135037902517	0.000947376035453219	0.000880510041612759	0.00090336099989392	0.000907332716482139	0.000896338570441674	0.00119934974922705	0.000939394950435887	0.00103393923176096	0.00101754034380112	0.00113742518310867	0.000864728601194571	0.000838202265430469	0.000987577273924013	0.000863863442983281	0.00105247986148554	0.00108675574593884	0.000915525889163007	0.000935749282834073	0.00113550280327529	0.000912987506885473	0.000939732817882284	0.00104120938938154	0.00092268861020355	0.000972246545565207	0.000959499261958995	0.00113806339668589	0.00110222650618836	0.000919370428675635
ANGPT1	0.00172432523172466	0.00123206526557759	0.000949732572840098	0.00105813755374078	0.00098043690098794	0.00107120271630181	0.00174697236671837	0.00120444387989189	0.00104084597778144	0.0013815886335446	0.00148672480966573	0.000970015889277108	0.00090041972558474	0.00118171362467917	0.00117125674579605	0.00181686078377671	0.00144535106843271	0.0010180240385929	0.00150544770117951	0.00134816675048645	0.00105516337404517	0.00142103119742784	0.00140226115929113	0.00102969010993617	0.00124842788100314	0.00142146734212401	0.00274986362355139	0.00134323154034682	0.00128442395551386
ANGPT2	0.00160466136939316	0.00103385605765105	0.000927143521940078	0.00103803056659954	0.000879926124790988	0.000947730521366554	0.00131370501774151	0.0010956045912429	0.000946203608408405	0.00120044171277404	0.00140623810483504	0.000916481293073593	0.000877478548722524	0.00111379877119945	0.000990354994704444	0.0014558725508697	0.00131473142662177	0.000981292209862673	0.00116891217765927	0.00117096256460115	0.00105627019831476	0.0010879435867142	0.00128882919337652	0.00103802624549354	0.00125402828726853	0.00128687080956737	0.00176670582894386	0.00132194120432536	0.00106545244256698
ANGPT4	0.0011478293201401	0.000959403058317569	0.00083059412757553	0.000883122257973512	0.000839518823573362	0.000880097721413749	0.00101808690284732	0.000933271371401798	0.000887987686211843	0.000974438088753117	0.00107027267997522	0.000902498881016313	0.000799914013055602	0.000900172809685996	0.000879224948319869	0.00120198184819244	0.000998458102170029	0.000865008543420034	0.000943039922168946	0.00100624770470031	0.000885514005585652	0.000929491867326	0.000903222259902407	0.000849475760736967	0.000951474218122104	0.00105676518453309	0.00147853553155166	0.00102452952087119	0.00089384668428404
ANGPTL1	0.00125205661840809	0.00117360174056475	0.000925541428405061	0.000945947775859442	0.00089505211697077	0.000871988046336732	0.00124884502184239	0.00104414647678645	0.000974170609715606	0.00104906129309451	0.00121339553633967	0.000877003975602249	0.000847029490076458	0.000901528387696897	0.00094295370086666	0.00113438030178558	0.000962860103567806	0.00100265559264122	0.00102383590436398	0.00107366507884355	0.000985042492203092	0.00103699528378327	0.00105337228065607	0.000903103019272724	0.000972900980867973	0.00109488044460927	0.00131400004613115	0.00105201492618047	0.000952790119137436
ANGPTL2	0.00165806508635288	0.00106992917480824	0.00105361732564652	0.00121830443716826	0.000994750528960795	0.000972141579428346	0.00153049240689949	0.00123511463688345	0.000982956379034245	0.00126775767391615	0.00147942951336878	0.000955684044121977	0.000884143992057727	0.00102550023134544	0.00102987568038791	0.00146289615716709	0.00119967931896431	0.000981759236388695	0.00106379189896803	0.00121456505250778	0.00100855196959002	0.00128634741348441	0.00110855745328026	0.0010007811136498	0.00110673690102584	0.0011955451233432	0.0015326990104147	0.0012922975709188	0.00110559931670232
ANGPTL3	0.00150778372573354	0.00100855830633264	0.00129106024213439	0.000943171523167815	0.000871381428764496	0.000914250159859568	0.00116064213176166	0.00102218070621492	0.000915137878248316	0.00103662167904674	0.00125692098374141	0.000864181214450597	0.000869974484088021	0.00115535512419938	0.000976264238134114	0.00109353382349095	0.00103574854194072	0.000934530134309164	0.00102169969227358	0.00125328232852541	0.00100526263980825	0.000967877192053289	0.0010759590281133	0.000932922539014168	0.00107092472418121	0.00112339275965886	0.00121670225703428	0.0010620766942193	0.00100748183840049
ANGPTL4	0.00155613376284656	0.00110268639567016	0.0010006950838934	0.00128287998367386	0.000981272891322564	0.00100759401156563	0.00194176665863075	0.00123040087853485	0.00115791483282511	0.00121128959096281	0.00160584981066561	0.000938589611682107	0.00106770673240115	0.00226334739518577	0.00102029086813101	0.00187259376492215	0.00111454649391528	0.000999572333504404	0.00114911455367918	0.00173059918057966	0.0012057869105502	0.00135618286575251	0.00168628092678994	0.00109451243252081	0.00128226095344459	0.00131471539803167	0.00192585918033715	0.00133223515125863	0.00114949582911444
ANGPTL5	0.000811839425370114	0.000806280974900677	0.000832172322885184	0.000877404373700073	0.000810420068027678	0.000800993062830121	0.000913833845569018	0.000858175038045524	0.000811287294042583	0.000894485811271709	0.000927692112468144	0.000800808014616117	0.000812382035379288	0.000846868059736442	0.00083936325503334	0.000863937988430509	0.000946965971299132	0.000886742698401165	0.000812748582925641	0.000851671664057512	0.000809372419959136	0.000903830763945122	0.000857768668049487	0.000843395623654094	0.00084991385052219	0.000854386251401633	0.000899201997967097	0.000887545822766747	0.000922006718491835
ANGPTL6	0.000884750252321189	0.000888560288123965	0.000860845104159502	0.00085130515870343	0.00086540231771332	0.000864679768095662	0.00104338475684796	0.000903362231210128	0.000907900463929935	0.000885042621350113	0.00101073204395369	0.000831529223134798	0.000814535429481002	0.000867168736013617	0.000938974516266642	0.000988440515618493	0.000881692285458648	0.000868016560819025	0.00089649601470446	0.000963189862010059	0.000922201230918077	0.00085966680232397	0.000952905514688897	0.000849147426538186	0.000896167134463248	0.00090715228726094	0.000966874274133266	0.000921829743899678	0.000841638797233385
ANGPTL7	0.000916605914495771	0.000898452284515187	0.000851804666407232	0.000913830236447686	0.000909725966758649	0.000891639361400176	0.00105566003845651	0.000996301602923809	0.00098957407740778	0.0010950660700621	0.00123213342666557	0.000904441272718318	0.000891583393111229	0.000995805286144747	0.000959868124464379	0.00109949415464345	0.00100611091613508	0.000921373440188343	0.000967820041448909	0.000985888915053671	0.000876416619013251	0.00110984179538883	0.000993249696523348	0.000884258313445616	0.000874875940560596	0.000944317407674961	0.00108631963705342	0.0010762619939681	0.000933062672208458
ANHX	0.000878960414793547	0.000800808014616117	0.000798090095416326	0.000807643343607226	0.000799447900912069	0.000799447900912069	0.000919285208715042	0.000817310851955512	0.000803535182325939	0.000824286925375304	0.000921720722623727	0.000800808014616117	0.000798090095416326	0.000807643343607226	0.000802170440446017	0.000871992507617842	0.000888513759356759	0.000800808014616117	0.00082299205292628	0.000871249989491552	0.000806271629965752	0.000813153555913513	0.000852141742791028	0.000833890146071703	0.000814536968262831	0.000848325076961708	0.000852791246142837	0.000858943667746051	0.00081177249124753
ANK1	0.00153037478454658	0.00145826106514519	0.0014977127597144	0.00348515323661162	0.0015255033544917	0.00219137210560949	0.00285625870755313	0.00189863110863025	0.00193898218137375	0.0015887644974967	0.00310327795749382	0.00321552030032958	0.00123859682383359	0.00561391959013674	0.00141514369856167	0.00360365181012135	0.00459081700553003	0.00153928507761563	0.0022241714748631	0.00228534727084213	0.00165629847294604	0.00124453410718414	0.00201512857943294	0.00119777096644791	0.00196616388748204	0.00365752642337087	0.0016056025165058	0.00190253362090688	0.00243165799469682
ANK2	0.00108719305840379	0.00109081026096994	0.000873028562034169	0.00102058907602136	0.000965151109978149	0.00124369142088274	0.00136621534508614	0.00104808046322602	0.00101396262623471	0.0012248001770178	0.0014080886562513	0.000870722216644011	0.000968601827318649	0.000979184249340974	0.00113166492902471	0.0012306973000356	0.00124757116935283	0.00119578543533276	0.00107329252678021	0.0013232752632323	0.000920762746565013	0.00123289445061639	0.00119765689635865	0.00101842519755012	0.00100326298910359	0.00112121828020878	0.00252903188501144	0.00107493713182718	0.00115299659405022
ANK3	0.00212593700405381	0.00588901812493267	0.00133892543976864	0.00179230449762204	0.00152620362830268	0.0012236839608651	0.0028739978636662	0.00156454386671981	0.00164457451165764	0.00164987643121647	0.00258000237329633	0.00138266937700594	0.00131982659961787	0.00218839662109313	0.00379781705600586	0.00503877152496339	0.00194070322997489	0.00461530417873874	0.00178986448082811	0.00199030322843542	0.0013407291324652	0.00402535247984555	0.00190947712173264	0.0143887351232348	0.00156244124144884	0.00201686535994616	0.00426611681829432	0.00172113439724583	0.0018535829363194
ANKAR	0.00082099106816894	0.000858615008596631	0.000807847863770804	0.000843470536245088	0.000867791736292732	0.00080459521938056	0.000864151343243739	0.00087500290205342	0.000818258249197806	0.000870415861873956	0.000908330995400574	0.0008267313006745	0.000805800156737255	0.000819231414760331	0.000826879274022304	0.000908485073092827	0.000834006189777507	0.000811062770019951	0.000865228827933122	0.00084421309472644	0.000821121169744225	0.000819920140503275	0.000856217657702777	0.000816946769391263	0.000850242749639359	0.000862309299611685	0.000873714300882123	0.000858403701259945	0.000835030947214332
ANKDD1A	0.000853717827966625	0.000819969344379698	0.000823919131566354	0.00088892073471444	0.000844177124396651	0.000858573501979022	0.000912648025915666	0.000887801806407182	0.000870697130390025	0.000874129299724949	0.000979277921186342	0.000829662746026317	0.000827651699785665	0.000838224167657593	0.0008893457900611	0.000925836397074018	0.000862801129020111	0.000836823320124998	0.000849566108667128	0.00086457210048617	0.000834878382906079	0.000836487010959044	0.000872161264428968	0.000817790323198717	0.000890040484305907	0.000865055383263443	0.000988263436702284	0.000876109329392508	0.000874408850913797
ANKDD1B	0.000827775954675142	0.000834911054037827	0.000798090095416326	0.000869893366199131	0.000799447900912069	0.000820519909715782	0.000854549449415412	0.000833745142449979	0.00083168378082921	0.000834554608640094	0.000936614837382007	0.000837636863205484	0.000810233473836032	0.000836874403583514	0.000847236954618899	0.000890840225205644	0.000898240042814253	0.000825692988670064	0.00081177249124753	0.000847560978508871	0.000806271629965752	0.000847227819462065	0.000868588641859009	0.000804902244186698	0.000825300333476024	0.000887034683325464	0.00088170479811968	0.000850601571556081	0.000868438702130395
ANKEF1	0.000860763728856825	0.000921523296058383	0.000818382883493335	0.000841664587475281	0.000842038030293978	0.000838784440382631	0.000997731730206576	0.000983295884362432	0.000951950378619644	0.000901623830735748	0.00105246796643394	0.000849713814878377	0.000932311701568426	0.000853755952660635	0.000847201234503021	0.000993017874342946	0.000906305836979845	0.000887808264433807	0.00092072815070159	0.000963967807291773	0.000830939282695519	0.000860623717897793	0.000950243951347018	0.000855293826374709	0.000909366474584758	0.000883969303675523	0.0010456207563667	0.00101588062794254	0.000886012796346572
ANKFN1	0.000815373450301239	0.000813772567454063	0.000799863410635839	0.00083250539512814	0.000823782457306101	0.000838009622860857	0.000911128477725337	0.000872271605508363	0.000844586733486788	0.000853806066301274	0.00100315551783934	0.000803872914108816	0.000898196717155702	0.00082649262622525	0.000851032812229796	0.000925556704974906	0.00088946453550527	0.000814013029619703	0.000872486330073678	0.000884514288062505	0.000823061740080523	0.000943050287795751	0.000869559625524202	0.000872032444874586	0.000835052030547154	0.000886366007127926	0.00100874955743314	0.000893538447151856	0.000841647896802758
ANKFY1	0.000883135695165297	0.00103553067417265	0.000932665993752859	0.00110548274988255	0.00102871017286869	0.000951713371837781	0.00131591319314181	0.000973375553527045	0.000937671267724416	0.000975155572882599	0.00135647969153995	0.00091473870330595	0.000927096647659819	0.000944281013410663	0.000892373815505585	0.00115708562154466	0.00103789166549849	0.000932150437063557	0.000973608931692457	0.00115610614425493	0.00097392694098041	0.000979422502100941	0.00109158964525335	0.00098008235912494	0.00104632502503542	0.00103824750721811	0.00144128512648626	0.00103529895356737	0.00112561170770896
ANKH	0.00116230696109786	0.00198172782387747	0.000893719468087406	0.00110799484213919	0.000886925010009223	0.00093538335837608	0.00143380724009404	0.00107643811966073	0.00109807678527814	0.00118070829890001	0.00141489756195726	0.00105822200829967	0.000983358501180263	0.000944876788115968	0.00103573836668096	0.00142414175532905	0.00123732737151769	0.00096163941195085	0.00108529406591328	0.00151568240768591	0.000902321079806042	0.00131374928022592	0.00109670344899984	0.000992795227916142	0.00104489326275055	0.00116446378483009	0.00140056112588016	0.00120154442642254	0.00106322638804424
ANKHD1	0.00106503103254871	0.00092909655397659	0.000835747095167953	0.000915049315556495	0.000894604067477229	0.000865820301782653	0.0012242942749377	0.00100652462635343	0.000921047945985642	0.00104632388442445	0.00130392405744355	0.000882065158014437	0.000869083219651445	0.000942141877341242	0.00084647974426339	0.00123747878157521	0.00108349772778027	0.000836096649314055	0.000979194348009824	0.00102853700777181	0.00106588230383686	0.000946475916001744	0.00156610479051636	0.000971041346256718	0.000979786036507567	0.00101397623225635	0.00117963386845585	0.00108681221462912	0.000939915893095437
ANKIB1	0.000892670840241126	0.000906355122072415	0.000854313817629313	0.000870224778704986	0.000847435466876756	0.000817325207692136	0.000996487174339863	0.000898525633338551	0.000873028918332311	0.000933656476352539	0.00105587201273276	0.00082256694961444	0.000847845250581719	0.00087168167410738	0.000884713580842807	0.00102528345079306	0.000891445131729293	0.000854325982078936	0.000886045647518774	0.000969886742882037	0.000855694204543625	0.000883302308941454	0.000906504966652356	0.000850461784131554	0.000943410634631398	0.000896102994611535	0.000961102639876856	0.000931074400981311	0.000883483077405655
ANKK1	0.000851719134279821	0.000819952496401766	0.000798090095416326	0.000814846517389358	0.000799447900912069	0.000799447900912069	0.000844138058749513	0.000843936778468454	0.000803535182325939	0.000834721646523415	0.000889277264460661	0.000811918917415578	0.000798090095416326	0.000853490317456324	0.000825784295184987	0.000920334792458576	0.00082288696730335	0.000800808014616117	0.00088611566984448	0.000839096008947563	0.000812948892398599	0.000813153555913513	0.000844095179943594	0.000804902244186698	0.000826061605388042	0.000838727483658256	0.000860794983429413	0.000858154348247809	0.000827557850885471
ANKLE1	0.000834287224487389	0.000870459533696003	0.000832592057050349	0.000845018190207314	0.000840929190939959	0.000896412873275086	0.000969032979056141	0.000860484726694607	0.000877567373988287	0.000927418658427448	0.00107527536973636	0.00086500675003828	0.000835623895588566	0.000866699283298959	0.000863175905306986	0.000992208165566605	0.000954381970282036	0.000876544447010538	0.000870815862770792	0.00091810544054722	0.000829381728970645	0.000891065964991412	0.000921377889453359	0.000872061007565785	0.000865969492797594	0.00090797103912683	0.00103679501734099	0.000932630278719576	0.000861189821726585
ANKLE2	0.000912782131226896	0.00088878658081948	0.000866286937981279	0.000886182018884554	0.000831233139331803	0.000859601039126547	0.00116456530467813	0.000960770285417496	0.000928914099041463	0.00100610948576423	0.00112353529488203	0.00085819719896505	0.000889446699678546	0.000917623633213496	0.000887681697954431	0.00105034731683129	0.000991674781872633	0.00088435766047948	0.00095191539028554	0.00094387371070543	0.000928399735080135	0.000860757136773116	0.00102091764823182	0.000903753061763281	0.00102816733627917	0.000963091878213929	0.00115392954172377	0.000985820801099492	0.000907264923012408
[truncated: 18,456 more rows]
