# Supplementary material for: Heterogeneous Network Edge Prediction: A Data Integration Approach to Prioritize Disease-Associated Genes
Source: PLoS Comput Biol. 2015 Jul 9;11(7):e1004259. doi: 10.1371/journal.pcbi.1004259 (PMC4497619; doi:10.1371/journal.pcbi.1004259)
Supplement: S2 Data — A table of network edges (sif format) and a table of node attributes. (ZIP) [file pcbi.1004259.s014.zip]

Archive with 2 entries (2 files):
- graph.sif
- node-table.txt
