# Supplementary material for: Heterogeneous Network Edge Prediction: A Data Integration Approach to Prioritize Disease-Associated Genes
Source: PLoS Comput Biol. 2015 Jul 9;11(7):e1004259. doi: 10.1371/journal.pcbi.1004259 (PMC4497619; doi:10.1371/journal.pcbi.1004259)
Supplement: S2 Data — A table of network edges (sif format) and a table of node attributes. (ZIP) [file pcbi.1004259.s014.zip › graph.sif]

CCL1 membership MSigDB_c5.bp:CELLULAR_CATION_HOMEOSTASIS
SMNDC1 membership MSigDB_c5.bp:POSITIVE_REGULATION_OF_CELLULAR_PROCESS
LLGL1 membership MSigDB_c5.bp:MACROMOLECULAR_COMPLEX_ASSEMBLY
EPC1 membership MSigDB_c5.bp:POSITIVE_REGULATION_OF_CELLULAR_PROCESS
SCN9A membership MSigDB_c5.bp:TRANSPORT
ACAD8 membership MSigDB_c5.bp:LIPID_METABOLIC_PROCESS
FGD2 membership MSigDB_c5.bp:REGULATION_OF_SIGNAL_TRANSDUCTION
KDM4A membership MSigDB_c5.bp:CELLULAR_PROTEIN_METABOLIC_PROCESS
TBX3 membership MSigDB_c5.bp:DEVELOPMENT_OF_PRIMARY_SEXUAL_CHARACTERISTICS
RNF7 membership MSigDB_c5.bp:NEGATIVE_REGULATION_OF_DEVELOPMENTAL_PROCESS
MYO16 membership MSigDB_c5.bp:ANATOMICAL_STRUCTURE_DEVELOPMENT
ALOX15B membership MSigDB_c5.bp:GROWTH
CCND2 membership MSigDB_c5.bp:POSITIVE_REGULATION_OF_CELLULAR_METABOLIC_PROCESS
GSN membership MSigDB_c5.bp:ACTIN_POLYMERIZATION_AND_OR_DEPOLYMERIZATION
BARD1 membership MSigDB_c5.bp:REGULATION_OF_BIOLOGICAL_QUALITY
SERP1 membership MSigDB_c5.bp:CELLULAR_MACROMOLECULE_METABOLIC_PROCESS
EIF2B5 membership MSigDB_c5.bp:RESPONSE_TO_TEMPERATURE_STIMULUS
FOXF2 membership MSigDB_c5.bp:TRANSCRIPTION
POU1F1 membership MSigDB_c5.bp:NEGATIVE_REGULATION_OF_CELLULAR_PROCESS
THRAP3 membership MSigDB_c5.bp:REGULATION_OF_GENE_EXPRESSION
AP1G1 membership MSigDB_c5.bp:MACROMOLECULE_LOCALIZATION
S100A7 membership MSigDB_c5.bp:RESPONSE_TO_OXIDATIVE_STRESS
EID2 membership MSigDB_c5.bp:REGULATION_OF_GENE_EXPRESSION
APOBEC3G membership MSigDB_c5.bp:NUCLEOBASENUCLEOSIDENUCLEOTIDE_AND_NUCLEIC_ACID_METABOLIC_PROCESS
TLR9 membership MSigDB_c5.bp:REGULATION_OF_CYTOKINE_BIOSYNTHETIC_PROCESS
TNFRSF17 membership MSigDB_c5.bp:CELL_PROLIFERATION_GO_0008283
CRYAB membership MSigDB_c5.bp:ESTABLISHMENT_OF_CELLULAR_LOCALIZATION
IL22RA2 membership MSigDB_c5.bp:CELLULAR_MACROMOLECULE_METABOLIC_PROCESS
ABCC9 membership MSigDB_c5.bp:MONOVALENT_INORGANIC_CATION_TRANSPORT
ALAS1 membership MSigDB_c5.bp:CELLULAR_BIOSYNTHETIC_PROCESS
TCF19 membership MSigDB_c5.bp:RNA_METABOLIC_PROCESS
FLOT2 membership MSigDB_c5.bp:ANATOMICAL_STRUCTURE_DEVELOPMENT
MAP4K3 membership MSigDB_c5.bp:INTRACELLULAR_SIGNALING_CASCADE
GHRH membership MSigDB_c5.bp:REGULATION_OF_TRANSPORT
ICOSLG membership MSigDB_c5.bp:LYMPHOCYTE_ACTIVATION
LAMB1 membership MSigDB_c5.bp:ANATOMICAL_STRUCTURE_MORPHOGENESIS
RPE65 membership MSigDB_c5.bp:SYSTEM_PROCESS
CHD2 membership MSigDB_c5.bp:REGULATION_OF_TRANSCRIPTION
STOM membership MSigDB_c5.bp:PROTEIN_COMPLEX_ASSEMBLY
TRAF7 membership MSigDB_c5.bp:CELLULAR_MACROMOLECULE_METABOLIC_PROCESS
TMF1 membership MSigDB_c5.bp:REGULATION_OF_CELLULAR_METABOLIC_PROCESS
NAE1 membership MSigDB_c5.bp:BIOPOLYMER_METABOLIC_PROCESS
FNTA membership MSigDB_c5.bp:BIOSYNTHETIC_PROCESS
DDX25 membership MSigDB_c5.bp:REGULATION_OF_CELLULAR_PROTEIN_METABOLIC_PROCESS
ARHGDIG membership MSigDB_c5.bp:RAS_PROTEIN_SIGNAL_TRANSDUCTION
P2RY6 membership MSigDB_c5.bp:G_PROTEIN_SIGNALING_COUPLED_TO_IP3_SECOND_MESSENGERPHOSPHOLIPASE_C_ACTIVATING
ARHGDIA membership MSigDB_c5.bp:SIGNAL_TRANSDUCTION
NPBWR1 membership MSigDB_c5.bp:SIGNAL_TRANSDUCTION
DRD3 membership MSigDB_c5.bp:SIGNAL_TRANSDUCTION
ARHGAP27 membership MSigDB_c5.bp:SMALL_GTPASE_MEDIATED_SIGNAL_TRANSDUCTION
KHDRBS1 membership MSigDB_c5.bp:REGULATION_OF_TRANSCRIPTION
PLCE1 membership MSigDB_c5.bp:ION_HOMEOSTASIS
PRMT5 membership MSigDB_c5.bp:MITOSIS
CCL2 membership MSigDB_c5.bp:CELLULAR_HOMEOSTASIS
MAPK1 membership MSigDB_c5.bp:CELL_DEVELOPMENT
RAD17 membership MSigDB_c5.bp:DNA_METABOLIC_PROCESS
UBE2A membership MSigDB_c5.bp:CELLULAR_PROTEIN_CATABOLIC_PROCESS
B4GALT7 membership MSigDB_c5.bp:BIOSYNTHETIC_PROCESS
SRSF10 membership MSigDB_c5.bp:CELLULAR_LOCALIZATION
EDA2R membership MSigDB_c5.bp:REGULATION_OF_JNK_CASCADE
CDIP1 membership MSigDB_c5.bp:REGULATION_OF_DEVELOPMENTAL_PROCESS
NBN membership MSigDB_c5.bp:REGULATION_OF_METABOLIC_PROCESS
FOXO4 membership MSigDB_c5.bp:ORGAN_DEVELOPMENT
CHST12 membership MSigDB_c5.bp:CELLULAR_CARBOHYDRATE_METABOLIC_PROCESS
MED12 membership MSigDB_c5.bp:POSITIVE_REGULATION_OF_BIOLOGICAL_PROCESS
PABPC4 membership MSigDB_c5.bp:CELLULAR_MACROMOLECULE_METABOLIC_PROCESS
MGP membership MSigDB_c5.bp:CELL_CELL_ADHESION
TGFBR1 membership MSigDB_c5.bp:CELL_PROLIFERATION_GO_0008283
HPGD membership MSigDB_c5.bp:REPRODUCTIVE_PROCESS
BCL2 membership MSigDB_c5.bp:NEGATIVE_REGULATION_OF_PROGRAMMED_CELL_DEATH
GABRE membership MSigDB_c5.bp:SIGNAL_TRANSDUCTION
POU2F3 membership MSigDB_c5.bp:REGULATION_OF_NUCLEOBASENUCLEOSIDENUCLEOTIDE_AND_NUCLEIC_ACID_METABOLIC_PROCESS
RPS27 membership MSigDB_c5.bp:MACROMOLECULE_BIOSYNTHETIC_PROCESS
FBXO2 membership MSigDB_c5.bp:BIOPOLYMER_METABOLIC_PROCESS
CLIC5 membership MSigDB_c5.bp:TRANSPORT
CLCF1 membership MSigDB_c5.bp:REGULATION_OF_METABOLIC_PROCESS
TTN membership MSigDB_c5.bp:SYSTEM_PROCESS
PIGF membership MSigDB_c5.bp:MEMBRANE_LIPID_METABOLIC_PROCESS
TH membership MSigDB_c5.bp:ANATOMICAL_STRUCTURE_DEVELOPMENT
LEFTY2 membership MSigDB_c5.bp:PATTERN_SPECIFICATION_PROCESS
PLD2 membership MSigDB_c5.bp:SMALL_GTPASE_MEDIATED_SIGNAL_TRANSDUCTION
KPNA2 membership MSigDB_c5.bp:NLS_BEARING_SUBSTRATE_IMPORT_INTO_NUCLEUS
CHFR membership MSigDB_c5.bp:CELL_CYCLE_PHASE
FOSB membership MSigDB_c5.bp:TRANSCRIPTION_FROM_RNA_POLYMERASE_II_PROMOTER
OPTN membership MSigDB_c5.bp:POST_GOLGI_VESICLE_MEDIATED_TRANSPORT
TSPO membership MSigDB_c5.bp:CELLULAR_BIOSYNTHETIC_PROCESS
BRCC3 membership MSigDB_c5.bp:RESPONSE_TO_IONIZING_RADIATION
MFN2 membership MSigDB_c5.bp:ORGANELLE_ORGANIZATION_AND_BIOGENESIS
CCL3L3 membership MSigDB_c5.bp:NEGATIVE_REGULATION_OF_BIOLOGICAL_PROCESS
HS3ST3B1 membership MSigDB_c5.bp:MACROMOLECULE_BIOSYNTHETIC_PROCESS
GLIS1 membership MSigDB_c5.bp:NEGATIVE_REGULATION_OF_TRANSCRIPTION_DNA_DEPENDENT
KCNQ2 membership MSigDB_c5.bp:ION_TRANSPORT
PFKL membership MSigDB_c5.bp:CARBOHYDRATE_METABOLIC_PROCESS
ZNF136 membership MSigDB_c5.bp:NEGATIVE_REGULATION_OF_NUCLEOBASENUCLEOSIDENUCLEOTIDE_AND_NUCLEIC_ACID_METABOLIC_PROCESS
COPS2 membership MSigDB_c5.bp:TRANSCRIPTION
PIK3R1 membership MSigDB_c5.bp:CELL_SURFACE_RECEPTOR_LINKED_SIGNAL_TRANSDUCTION_GO_0007166
IRS2 membership MSigDB_c5.bp:SIGNAL_TRANSDUCTION
MAF membership MSigDB_c5.bp:TRANSCRIPTION_DNA_DEPENDENT
VPS4B membership MSigDB_c5.bp:ESTABLISHMENT_OF_LOCALIZATION
DR1 membership MSigDB_c5.bp:TRANSCRIPTION_DNA_DEPENDENT
RPL34 membership MSigDB_c5.bp:CELLULAR_MACROMOLECULE_METABOLIC_PROCESS
SRPK2 membership MSigDB_c5.bp:SPLICEOSOME_ASSEMBLY
HMGB2 membership MSigDB_c5.bp:RESPONSE_TO_ENDOGENOUS_STIMULUS
MPDU1 membership MSigDB_c5.bp:BIOSYNTHETIC_PROCESS
ENG membership MSigDB_c5.bp:CELL_SURFACE_RECEPTOR_LINKED_SIGNAL_TRANSDUCTION_GO_0007166
BAI1 membership MSigDB_c5.bp:NERVOUS_SYSTEM_DEVELOPMENT
ABI1 membership MSigDB_c5.bp:REGULATION_OF_CELL_PROLIFERATION
SPRED2 membership MSigDB_c5.bp:MAPKKK_CASCADE_GO_0000165
INSR membership MSigDB_c5.bp:PROTEIN_METABOLIC_PROCESS
ID4 membership MSigDB_c5.bp:NEGATIVE_REGULATION_OF_CELLULAR_METABOLIC_PROCESS
ST8SIA3 membership MSigDB_c5.bp:GLYCOSPHINGOLIPID_METABOLIC_PROCESS
STRADB membership MSigDB_c5.bp:NUCLEAR_TRANSPORT
IFI16 membership MSigDB_c5.bp:DNA_DAMAGE_RESPONSESIGNAL_TRANSDUCTION
NLRP12 membership MSigDB_c5.bp:ESTABLISHMENT_OF_CELLULAR_LOCALIZATION
IL18 membership MSigDB_c5.bp:ANATOMICAL_STRUCTURE_MORPHOGENESIS
NME2 membership MSigDB_c5.bp:NEGATIVE_REGULATION_OF_BIOLOGICAL_PROCESS
TNFRSF8 membership MSigDB_c5.bp:POSITIVE_REGULATION_OF_BIOLOGICAL_PROCESS
ABCA4 membership MSigDB_c5.bp:SENSORY_PERCEPTION
GSS membership MSigDB_c5.bp:NERVOUS_SYSTEM_DEVELOPMENT
CALY membership MSigDB_c5.bp:TRANSMISSION_OF_NERVE_IMPULSE
SSR2 membership MSigDB_c5.bp:PROTEIN_TARGETING_TO_MEMBRANE
SPHK1 membership MSigDB_c5.bp:MEMBRANE_LIPID_METABOLIC_PROCESS
GCM2 membership MSigDB_c5.bp:ANATOMICAL_STRUCTURE_DEVELOPMENT
FUT1 membership MSigDB_c5.bp:MACROMOLECULE_BIOSYNTHETIC_PROCESS
SMG7 membership MSigDB_c5.bp:CELLULAR_MACROMOLECULE_CATABOLIC_PROCESS
NPR1 membership MSigDB_c5.bp:CHEMICAL_HOMEOSTASIS
PLA2G3 membership MSigDB_c5.bp:PHOSPHOLIPID_METABOLIC_PROCESS
HES1 membership MSigDB_c5.bp:NERVOUS_SYSTEM_DEVELOPMENT
KATNB1 membership MSigDB_c5.bp:REGULATION_OF_CELLULAR_PROTEIN_METABOLIC_PROCESS
ME1 membership MSigDB_c5.bp:COFACTOR_METABOLIC_PROCESS
BCR membership MSigDB_c5.bp:POST_TRANSLATIONAL_PROTEIN_MODIFICATION
PIGS membership MSigDB_c5.bp:PHOSPHOINOSITIDE_METABOLIC_PROCESS
FBXL4 membership MSigDB_c5.bp:PROTEOLYSIS
GLMN membership MSigDB_c5.bp:PROTEIN_METABOLIC_PROCESS
CCRN4L membership MSigDB_c5.bp:RNA_METABOLIC_PROCESS
NIM1K membership MSigDB_c5.bp:PROTEIN_MODIFICATION_PROCESS
ZNF384 membership MSigDB_c5.bp:ANATOMICAL_STRUCTURE_DEVELOPMENT
ENO1 membership MSigDB_c5.bp:TRANSCRIPTION_FROM_RNA_POLYMERASE_II_PROMOTER
INHBA membership MSigDB_c5.bp:NEGATIVE_REGULATION_OF_BIOLOGICAL_PROCESS
LAT membership MSigDB_c5.bp:RAS_PROTEIN_SIGNAL_TRANSDUCTION
ARNTL membership MSigDB_c5.bp:REGULATION_OF_NUCLEOBASENUCLEOSIDENUCLEOTIDE_AND_NUCLEIC_ACID_METABOLIC_PROCESS
IKBKE membership MSigDB_c5.bp:BIOPOLYMER_MODIFICATION
FOSL1 membership MSigDB_c5.bp:REGULATION_OF_METABOLIC_PROCESS
AREG membership MSigDB_c5.bp:CELL_CELL_SIGNALING
C4orf6 membership MSigDB_c5.bp:SYSTEM_DEVELOPMENT
S100B membership MSigDB_c5.bp:NEURON_DEVELOPMENT
LATS2 membership MSigDB_c5.bp:REGULATION_OF_CELL_CYCLE
ANKRD7 membership MSigDB_c5.bp:REPRODUCTION
SCAMP3 membership MSigDB_c5.bp:TRANSPORT
GSG2 membership MSigDB_c5.bp:BIOPOLYMER_METABOLIC_PROCESS
TGFA membership MSigDB_c5.bp:MITOSIS
BID membership MSigDB_c5.bp:INTRACELLULAR_SIGNALING_CASCADE
ZNF281 membership MSigDB_c5.bp:REGULATION_OF_RNA_METABOLIC_PROCESS
AKTIP membership MSigDB_c5.bp:POSITIVE_REGULATION_OF_METABOLIC_PROCESS
GLI2 membership MSigDB_c5.bp:TUBE_DEVELOPMENT
PRUNE2 membership MSigDB_c5.bp:PROGRAMMED_CELL_DEATH
CCND1 membership MSigDB_c5.bp:REGULATION_OF_CATALYTIC_ACTIVITY
PYY membership MSigDB_c5.bp:FEEDING_BEHAVIOR
TBX2 membership MSigDB_c5.bp:CELL_PROLIFERATION_GO_0008283
PIGH membership MSigDB_c5.bp:PHOSPHOINOSITIDE_BIOSYNTHETIC_PROCESS
NUBP1 membership MSigDB_c5.bp:CELLULAR_PROTEIN_COMPLEX_ASSEMBLY
CCR2 membership MSigDB_c5.bp:G_PROTEIN_SIGNALING_COUPLED_TO_CAMP_NUCLEOTIDE_SECOND_MESSENGER
CDC45 membership MSigDB_c5.bp:NEGATIVE_REGULATION_OF_NUCLEOBASENUCLEOSIDENUCLEOTIDE_AND_NUCLEIC_ACID_METABOLIC_PROCESS
IFNL1 membership MSigDB_c5.bp:PROTEIN_KINASE_CASCADE
HNF4A membership MSigDB_c5.bp:POSITIVE_REGULATION_OF_BIOLOGICAL_PROCESS
FOXE1 membership MSigDB_c5.bp:POSITIVE_REGULATION_OF_CELLULAR_METABOLIC_PROCESS
GCNT4 membership MSigDB_c5.bp:BIOPOLYMER_METABOLIC_PROCESS
HOXD13 membership MSigDB_c5.bp:REGULATION_OF_TRANSCRIPTIONDNA_DEPENDENT
APC membership MSigDB_c5.bp:NEGATIVE_REGULATION_OF_CATALYTIC_ACTIVITY
SLC11A2 membership MSigDB_c5.bp:ESTABLISHMENT_OF_LOCALIZATION
RIPK2 membership MSigDB_c5.bp:POSITIVE_REGULATION_OF_I_KAPPAB_KINASE_NF_KAPPAB_CASCADE
CARTPT membership MSigDB_c5.bp:RESPONSE_TO_EXTRACELLULAR_STIMULUS
TSC1 membership MSigDB_c5.bp:NEGATIVE_REGULATION_OF_METABOLIC_PROCESS
HDAC3 membership MSigDB_c5.bp:ESTABLISHMENT_AND_OR_MAINTENANCE_OF_CHROMATIN_ARCHITECTURE
MED1 membership MSigDB_c5.bp:TRANSCRIPTION_DNA_DEPENDENT
SNRK membership MSigDB_c5.bp:HEMOPOIESIS
PHF5A membership MSigDB_c5.bp:BIOPOLYMER_METABOLIC_PROCESS
EEF1E1 membership MSigDB_c5.bp:POSITIVE_REGULATION_OF_RESPONSE_TO_STIMULUS
SESN1 membership MSigDB_c5.bp:REGULATION_OF_CELL_CYCLE
HOXC5 membership MSigDB_c5.bp:REGULATION_OF_TRANSCRIPTION
DHX38 membership MSigDB_c5.bp:NUCLEOBASENUCLEOSIDENUCLEOTIDE_AND_NUCLEIC_ACID_METABOLIC_PROCESS
TUBGCP2 membership MSigDB_c5.bp:MICROTUBULE_CYTOSKELETON_ORGANIZATION_AND_BIOGENESIS
WIPF1 membership MSigDB_c5.bp:ACTIN_POLYMERIZATION_AND_OR_DEPOLYMERIZATION
NBN membership MSigDB_c5.bp:ORGANELLE_ORGANIZATION_AND_BIOGENESIS
KLKB1 membership MSigDB_c5.bp:CELLULAR_MACROMOLECULE_METABOLIC_PROCESS
DDIT3 membership MSigDB_c5.bp:REGULATION_OF_RNA_METABOLIC_PROCESS
COQ7 membership MSigDB_c5.bp:COFACTOR_BIOSYNTHETIC_PROCESS
CALCA membership MSigDB_c5.bp:G_PROTEIN_SIGNALING_ADENYLATE_CYCLASE_ACTIVATING_PATHWAY
MAP3K12 membership MSigDB_c5.bp:PROTEIN_PROCESSING
GLI2 membership MSigDB_c5.bp:REGULATION_OF_TRANSCRIPTION_FROM_RNA_POLYMERASE_II_PROMOTER
CYP46A1 membership MSigDB_c5.bp:CELLULAR_LIPID_METABOLIC_PROCESS
CHRNB3 membership MSigDB_c5.bp:CELL_CELL_SIGNALING
GYLTL1B membership MSigDB_c5.bp:HOMEOSTATIC_PROCESS
TGFB3 membership MSigDB_c5.bp:ANATOMICAL_STRUCTURE_DEVELOPMENT
TFAP2C membership MSigDB_c5.bp:REGULATION_OF_TRANSCRIPTIONDNA_DEPENDENT
LATS1 membership MSigDB_c5.bp:NEGATIVE_REGULATION_OF_CELL_CYCLE
RACGAP1 membership MSigDB_c5.bp:CELL_CYCLE_PROCESS
CCL7 membership MSigDB_c5.bp:LOCOMOTORY_BEHAVIOR
ZNF177 membership MSigDB_c5.bp:NEGATIVE_REGULATION_OF_CELLULAR_METABOLIC_PROCESS
TSC1 membership MSigDB_c5.bp:NEGATIVE_REGULATION_OF_TRANSLATION
UIMC1 membership MSigDB_c5.bp:NUCLEOBASENUCLEOSIDENUCLEOTIDE_AND_NUCLEIC_ACID_METABOLIC_PROCESS
AVPR1A membership MSigDB_c5.bp:G_PROTEIN_SIGNALING_COUPLED_TO_IP3_SECOND_MESSENGERPHOSPHOLIPASE_C_ACTIVATING
ZNF143 membership MSigDB_c5.bp:REGULATION_OF_TRANSCRIPTION
BCKDHB membership MSigDB_c5.bp:AMINO_ACID_CATABOLIC_PROCESS
NAA16 membership MSigDB_c5.bp:POSITIVE_REGULATION_OF_TRANSCRIPTION
CSNK2A1 membership MSigDB_c5.bp:CELLULAR_MACROMOLECULE_METABOLIC_PROCESS
ANG membership MSigDB_c5.bp:LIPID_METABOLIC_PROCESS
MTNR1A membership MSigDB_c5.bp:SECOND_MESSENGER_MEDIATED_SIGNALING
ATF4 membership MSigDB_c5.bp:NITROGEN_COMPOUND_METABOLIC_PROCESS
HMGB1 membership MSigDB_c5.bp:REGULATION_OF_CELLULAR_METABOLIC_PROCESS
UBB membership MSigDB_c5.bp:SYSTEM_PROCESS
ISG20 membership MSigDB_c5.bp:CELL_PROLIFERATION_GO_0008283
SGMS1 membership MSigDB_c5.bp:REGULATION_OF_BIOLOGICAL_QUALITY
RPS17 membership MSigDB_c5.bp:TRANSLATION
BCL2L10 membership MSigDB_c5.bp:PROGRAMMED_CELL_DEATH
TNFRSF8 membership MSigDB_c5.bp:POSITIVE_REGULATION_OF_CYTOKINE_BIOSYNTHETIC_PROCESS
AGO1 membership MSigDB_c5.bp:REGULATION_OF_CELLULAR_COMPONENT_ORGANIZATION_AND_BIOGENESIS
TRAF6 membership MSigDB_c5.bp:UBIQUITIN_CYCLE
VAMP3 membership MSigDB_c5.bp:ESTABLISHMENT_OF_LOCALIZATION
PRKAA1 membership MSigDB_c5.bp:PROTEIN_AMINO_ACID_PHOSPHORYLATION
MRPL12 membership MSigDB_c5.bp:REGULATION_OF_RNA_METABOLIC_PROCESS
PLN membership MSigDB_c5.bp:ESTABLISHMENT_OF_LOCALIZATION
HFE membership MSigDB_c5.bp:HOMEOSTATIC_PROCESS
BIRC6 membership MSigDB_c5.bp:REGULATION_OF_APOPTOSIS
UPK2 membership MSigDB_c5.bp:EPITHELIAL_CELL_DIFFERENTIATION
GLRA2 membership MSigDB_c5.bp:CELL_SURFACE_RECEPTOR_LINKED_SIGNAL_TRANSDUCTION_GO_0007166
COG7 membership MSigDB_c5.bp:PROTEIN_LOCALIZATION
ERCC1 membership MSigDB_c5.bp:NEGATIVE_REGULATION_OF_METABOLIC_PROCESS
CD27 membership MSigDB_c5.bp:INTRACELLULAR_SIGNALING_CASCADE
ST6GALNAC6 membership MSigDB_c5.bp:GLYCOLIPID_METABOLIC_PROCESS
TAMM41 membership MSigDB_c5.bp:ESTABLISHMENT_OF_CELLULAR_LOCALIZATION
SF1 membership MSigDB_c5.bp:RNA_METABOLIC_PROCESS
IL13RA1 membership MSigDB_c5.bp:SIGNAL_TRANSDUCTION
PTK6 membership MSigDB_c5.bp:CELLULAR_MACROMOLECULE_METABOLIC_PROCESS
FMOD membership MSigDB_c5.bp:TRANSMEMBRANE_RECEPTOR_PROTEIN_SERINE_THREONINE_KINASE_SIGNALING_PATHWAY
NFYC membership MSigDB_c5.bp:BIOPOLYMER_METABOLIC_PROCESS
RREB1 membership MSigDB_c5.bp:REGULATION_OF_NUCLEOBASENUCLEOSIDENUCLEOTIDE_AND_NUCLEIC_ACID_METABOLIC_PROCESS
MAPK1 membership MSigDB_c5.bp:TRANSMISSION_OF_NERVE_IMPULSE
GJB1 membership MSigDB_c5.bp:MULTICELLULAR_ORGANISMAL_DEVELOPMENT
MED27 membership MSigDB_c5.bp:REGULATION_OF_RNA_METABOLIC_PROCESS
RDH11 membership MSigDB_c5.bp:SECONDARY_METABOLIC_PROCESS
ARNTL membership MSigDB_c5.bp:REGULATION_OF_TRANSCRIPTION_FROM_RNA_POLYMERASE_II_PROMOTER
CD22 membership MSigDB_c5.bp:IMMUNE_SYSTEM_PROCESS
FBXO5 membership MSigDB_c5.bp:REGULATION_OF_CATALYTIC_ACTIVITY
RPS9 membership MSigDB_c5.bp:CELLULAR_MACROMOLECULE_METABOLIC_PROCESS
ING2 membership MSigDB_c5.bp:REGULATION_OF_CELLULAR_METABOLIC_PROCESS
NKRF membership MSigDB_c5.bp:NEGATIVE_REGULATION_OF_METABOLIC_PROCESS
TRIP6 membership MSigDB_c5.bp:CELL_MIGRATION
GCH1 membership MSigDB_c5.bp:BIOSYNTHETIC_PROCESS
ADORA2A membership MSigDB_c5.bp:PHAGOCYTOSIS
CCR4 membership MSigDB_c5.bp:RESPONSE_TO_STRESS
KCNH4 membership MSigDB_c5.bp:ESTABLISHMENT_OF_LOCALIZATION
FCGR1A membership MSigDB_c5.bp:MEMBRANE_ORGANIZATION_AND_BIOGENESIS
TGFB1 membership MSigDB_c5.bp:INTERACTION_WITH_HOST
GLP1R membership MSigDB_c5.bp:INTRACELLULAR_SIGNALING_CASCADE
INHBA membership MSigDB_c5.bp:TRANSMEMBRANE_RECEPTOR_PROTEIN_SERINE_THREONINE_KINASE_SIGNALING_PATHWAY
ENTPD4 membership MSigDB_c5.bp:CATABOLIC_PROCESS
BNIP3 membership MSigDB_c5.bp:NEGATIVE_REGULATION_OF_CELLULAR_PROCESS
APBB1 membership MSigDB_c5.bp:NEGATIVE_REGULATION_OF_GROWTH
WASL membership MSigDB_c5.bp:ACTIN_CYTOSKELETON_ORGANIZATION_AND_BIOGENESIS
PQBP1 membership MSigDB_c5.bp:REGULATION_OF_CELLULAR_METABOLIC_PROCESS
TDGF1 membership MSigDB_c5.bp:PEPTIDYL_AMINO_ACID_MODIFICATION
PMVK membership MSigDB_c5.bp:BIOPOLYMER_METABOLIC_PROCESS
ERAP1 membership MSigDB_c5.bp:ANATOMICAL_STRUCTURE_FORMATION
IL12RB2 membership MSigDB_c5.bp:CELL_PROLIFERATION_GO_0008283
ERCC1 membership MSigDB_c5.bp:RESPONSE_TO_OXIDATIVE_STRESS
TRAF6 membership MSigDB_c5.bp:PROTEIN_MODIFICATION_PROCESS
CETN3 membership MSigDB_c5.bp:MICROTUBULE_ORGANIZING_CENTER_ORGANIZATION_AND_BIOGENESIS
EIF5A membership MSigDB_c5.bp:CELLULAR_PROTEIN_METABOLIC_PROCESS
SDHA membership MSigDB_c5.bp:ELECTRON_TRANSPORT_GO_0006118
CCNG1 membership MSigDB_c5.bp:REGULATION_OF_PROTEIN_KINASE_ACTIVITY
ACVR2B membership MSigDB_c5.bp:MULTICELLULAR_ORGANISMAL_DEVELOPMENT
CRABP2 membership MSigDB_c5.bp:NUCLEOBASENUCLEOSIDENUCLEOTIDE_AND_NUCLEIC_ACID_METABOLIC_PROCESS
DNAJC1 membership MSigDB_c5.bp:PROTEIN_METABOLIC_PROCESS
MTMR3 membership MSigDB_c5.bp:POST_TRANSLATIONAL_PROTEIN_MODIFICATION
SPHK1 membership MSigDB_c5.bp:SMOOTH_MUSCLE_CONTRACTION_GO_0006939
CARTPT membership MSigDB_c5.bp:CELLULAR_RESPONSE_TO_EXTRACELLULAR_STIMULUS
TRAPPC4 membership MSigDB_c5.bp:NEUROGENESIS
ERCC6 membership MSigDB_c5.bp:RNA_ELONGATION
DAPK3 membership MSigDB_c5.bp:BIOPOLYMER_METABOLIC_PROCESS
ZNF282 membership MSigDB_c5.bp:TRANSCRIPTION_DNA_DEPENDENT
NAP1L2 membership MSigDB_c5.bp:DNA_PACKAGING
MBL2 membership MSigDB_c5.bp:POSITIVE_REGULATION_OF_MULTICELLULAR_ORGANISMAL_PROCESS
MED12 membership MSigDB_c5.bp:REGULATION_OF_NUCLEOBASENUCLEOSIDENUCLEOTIDE_AND_NUCLEIC_ACID_METABOLIC_PROCESS
MCM2 membership MSigDB_c5.bp:BIOPOLYMER_METABOLIC_PROCESS
NPTX1 membership MSigDB_c5.bp:CELL_CELL_SIGNALING
VPS72 membership MSigDB_c5.bp:REGULATION_OF_TRANSCRIPTION_FROM_RNA_POLYMERASE_II_PROMOTER
STC1 membership MSigDB_c5.bp:RESPONSE_TO_CHEMICAL_STIMULUS
ACVR1B membership MSigDB_c5.bp:REGULATION_OF_BIOLOGICAL_QUALITY
SP1 membership MSigDB_c5.bp:POSITIVE_REGULATION_OF_TRANSCRIPTION_FROM_RNA_POLYMERASE_II_PROMOTER
CSTA membership MSigDB_c5.bp:CELLULAR_MACROMOLECULE_METABOLIC_PROCESS
CSTF3 membership MSigDB_c5.bp:RNA_PROCESSING
RAD9A membership MSigDB_c5.bp:NEGATIVE_REGULATION_OF_DNA_METABOLIC_PROCESS
FOXE1 membership MSigDB_c5.bp:REGULATION_OF_METABOLIC_PROCESS
PYCARD membership MSigDB_c5.bp:POSITIVE_REGULATION_OF_DEVELOPMENTAL_PROCESS
UBE2E1 membership MSigDB_c5.bp:MACROMOLECULE_CATABOLIC_PROCESS
NUAK2 membership MSigDB_c5.bp:RESPONSE_TO_EXTRACELLULAR_STIMULUS
ITGB3 membership MSigDB_c5.bp:RESPONSE_TO_STRESS
IL31RA membership MSigDB_c5.bp:POSITIVE_REGULATION_OF_BIOLOGICAL_PROCESS
GOLT1B membership MSigDB_c5.bp:POSITIVE_REGULATION_OF_I_KAPPAB_KINASE_NF_KAPPAB_CASCADE
TNP1 membership MSigDB_c5.bp:ORGANELLE_ORGANIZATION_AND_BIOGENESIS
CALCRL membership MSigDB_c5.bp:CYCLIC_NUCLEOTIDE_MEDIATED_SIGNALING
UBE2B membership MSigDB_c5.bp:BIOPOLYMER_CATABOLIC_PROCESS
CCL13 membership MSigDB_c5.bp:INFLAMMATORY_RESPONSE
INHBB membership MSigDB_c5.bp:SECRETION
CCL5 membership MSigDB_c5.bp:IMMUNE_RESPONSE
ICMT membership MSigDB_c5.bp:POST_TRANSLATIONAL_PROTEIN_MODIFICATION
MBL2 membership MSigDB_c5.bp:IMMUNE_EFFECTOR_PROCESS
PEX16 membership MSigDB_c5.bp:ESTABLISHMENT_OF_LOCALIZATION
IP6K3 membership MSigDB_c5.bp:CELLULAR_PROTEIN_METABOLIC_PROCESS
RGS19 membership MSigDB_c5.bp:SMALL_GTPASE_MEDIATED_SIGNAL_TRANSDUCTION
PRKD3 membership MSigDB_c5.bp:REGULATION_OF_TRANSFERASE_ACTIVITY
PRIM1 membership MSigDB_c5.bp:RNA_METABOLIC_PROCESS
RHOJ membership MSigDB_c5.bp:ACTIN_FILAMENT_BASED_PROCESS
PPT1 membership MSigDB_c5.bp:BRAIN_DEVELOPMENT
MED23 membership MSigDB_c5.bp:REGULATION_OF_TRANSCRIPTION_FROM_RNA_POLYMERASE_II_PROMOTER
DBP membership MSigDB_c5.bp:RNA_BIOSYNTHETIC_PROCESS
IFI16 membership MSigDB_c5.bp:MYELOID_CELL_DIFFERENTIATION
GADD45A membership MSigDB_c5.bp:NEGATIVE_REGULATION_OF_CELLULAR_PROCESS
PPP5C membership MSigDB_c5.bp:POST_TRANSLATIONAL_PROTEIN_MODIFICATION
PGLYRP3 membership MSigDB_c5.bp:DETECTION_OF_BIOTIC_STIMULUS
PEX7 membership MSigDB_c5.bp:ESTABLISHMENT_OF_LOCALIZATION
STT3A membership MSigDB_c5.bp:GLYCOPROTEIN_BIOSYNTHETIC_PROCESS
ADSS membership MSigDB_c5.bp:NUCLEOTIDE_METABOLIC_PROCESS
ZFYVE16 membership MSigDB_c5.bp:PROTEIN_LOCALIZATION
RABGGTA membership MSigDB_c5.bp:CELLULAR_MACROMOLECULE_METABOLIC_PROCESS
NPC1 membership MSigDB_c5.bp:ESTABLISHMENT_OF_CELLULAR_LOCALIZATION
BTRC membership MSigDB_c5.bp:PROTEOLYSIS
CCNK membership MSigDB_c5.bp:BIOPOLYMER_METABOLIC_PROCESS
SPN membership MSigDB_c5.bp:MACROMOLECULE_BIOSYNTHETIC_PROCESS
FGD6 membership MSigDB_c5.bp:REGULATION_OF_CELLULAR_COMPONENT_ORGANIZATION_AND_BIOGENESIS
CD40LG membership MSigDB_c5.bp:APOPTOSIS_GO
PRLR membership MSigDB_c5.bp:CELLULAR_MACROMOLECULE_METABOLIC_PROCESS
INS membership MSigDB_c5.bp:CELL_SURFACE_RECEPTOR_LINKED_SIGNAL_TRANSDUCTION_GO_0007166
TP53 membership MSigDB_c5.bp:REGULATION_OF_RNA_METABOLIC_PROCESS
NCBP2 membership MSigDB_c5.bp:POSITIVE_REGULATION_OF_CELLULAR_PROCESS
INHBA membership MSigDB_c5.bp:REGULATION_OF_MYELOID_CELL_DIFFERENTIATION
BAK1 membership MSigDB_c5.bp:APOPTOTIC_PROGRAM
TLR6 membership MSigDB_c5.bp:REGULATION_OF_MAP_KINASE_ACTIVITY
OPN1SW membership MSigDB_c5.bp:PHOTOTRANSDUCTION
GEM membership MSigDB_c5.bp:IMMUNE_SYSTEM_PROCESS
PPT1 membership MSigDB_c5.bp:ESTABLISHMENT_OF_LOCALIZATION
RGS3 membership MSigDB_c5.bp:REGULATION_OF_SIGNAL_TRANSDUCTION
ALDH5A1 membership MSigDB_c5.bp:PROTEIN_OLIGOMERIZATION
INHA membership MSigDB_c5.bp:MYELOID_CELL_DIFFERENTIATION
CDC27 membership MSigDB_c5.bp:MITOSIS
IGF1 membership MSigDB_c5.bp:DNA_REPLICATION
LTA membership MSigDB_c5.bp:REGULATION_OF_DEVELOPMENTAL_PROCESS
CXCL12 membership MSigDB_c5.bp:REGULATION_OF_CELLULAR_COMPONENT_SIZE
SERPINE1 membership MSigDB_c5.bp:REGULATION_OF_BIOLOGICAL_QUALITY
HIF1A membership MSigDB_c5.bp:REGULATION_OF_NUCLEOBASENUCLEOSIDENUCLEOTIDE_AND_NUCLEIC_ACID_METABOLIC_PROCESS
CHRNA4 membership MSigDB_c5.bp:NERVOUS_SYSTEM_DEVELOPMENT
ALS2 membership MSigDB_c5.bp:RHO_PROTEIN_SIGNAL_TRANSDUCTION
SHH membership MSigDB_c5.bp:PATTERN_SPECIFICATION_PROCESS
KIFC3 membership MSigDB_c5.bp:SYSTEM_PROCESS
MRPL51 membership MSigDB_c5.bp:BIOSYNTHETIC_PROCESS
HSPB1 membership MSigDB_c5.bp:REGULATION_OF_CELLULAR_METABOLIC_PROCESS
NMUR2 membership MSigDB_c5.bp:POSITIVE_REGULATION_OF_HYDROLASE_ACTIVITY
GPR65 membership MSigDB_c5.bp:MULTICELLULAR_ORGANISMAL_DEVELOPMENT
AZU1 membership MSigDB_c5.bp:PHAGOCYTOSIS
DIABLO membership MSigDB_c5.bp:REGULATION_OF_APOPTOSIS
ID2 membership MSigDB_c5.bp:NEGATIVE_REGULATION_OF_CELLULAR_PROCESS
EIF2B5 membership MSigDB_c5.bp:MACROMOLECULE_BIOSYNTHETIC_PROCESS
NDP membership MSigDB_c5.bp:ORGANELLE_ORGANIZATION_AND_BIOGENESIS
SH3GL3 membership MSigDB_c5.bp:CENTRAL_NERVOUS_SYSTEM_DEVELOPMENT
CIDEA membership MSigDB_c5.bp:APOPTOTIC_NUCLEAR_CHANGES
NOP56 membership MSigDB_c5.bp:RRNA_PROCESSING
ZNF423 membership MSigDB_c5.bp:NUCLEOBASENUCLEOSIDENUCLEOTIDE_AND_NUCLEIC_ACID_METABOLIC_PROCESS
ITSN1 membership MSigDB_c5.bp:TRANSPORT
ACVR1B membership MSigDB_c5.bp:REGULATION_OF_TRANSCRIPTION
TSPAN7 membership MSigDB_c5.bp:PROTEIN_METABOLIC_PROCESS
PIM1 membership MSigDB_c5.bp:PROTEIN_AMINO_ACID_PHOSPHORYLATION
MED16 membership MSigDB_c5.bp:INTRACELLULAR_SIGNALING_CASCADE
APOE membership MSigDB_c5.bp:MACROMOLECULAR_COMPLEX_ASSEMBLY
GJB5 membership MSigDB_c5.bp:SYSTEM_DEVELOPMENT
EGFL8 membership MSigDB_c5.bp:EMBRYONIC_DEVELOPMENT
PSMC5 membership MSigDB_c5.bp:CELLULAR_MACROMOLECULE_CATABOLIC_PROCESS
AIF1 membership MSigDB_c5.bp:CELL_PROLIFERATION_GO_0008283
OGG1 membership MSigDB_c5.bp:RESPONSE_TO_DNA_DAMAGE_STIMULUS
SMARCA5 membership MSigDB_c5.bp:REGULATION_OF_GENE_EXPRESSION
HDAC4 membership MSigDB_c5.bp:RESPONSE_TO_EXTERNAL_STIMULUS
KLF9 membership MSigDB_c5.bp:REGULATION_OF_CELLULAR_METABOLIC_PROCESS
ATPIF1 membership MSigDB_c5.bp:ENDOTHELIAL_CELL_PROLIFERATION
NPAS1 membership MSigDB_c5.bp:MULTICELLULAR_ORGANISMAL_DEVELOPMENT
MYOD1 membership MSigDB_c5.bp:TRANSCRIPTION
EVC membership MSigDB_c5.bp:SKELETAL_DEVELOPMENT
NTRK3 membership MSigDB_c5.bp:CELL_SURFACE_RECEPTOR_LINKED_SIGNAL_TRANSDUCTION_GO_0007166
PAM membership MSigDB_c5.bp:SISTER_CHROMATID_SEGREGATION
TRIM27 membership MSigDB_c5.bp:REGULATION_OF_METABOLIC_PROCESS
RNASET2 membership MSigDB_c5.bp:CELLULAR_CATABOLIC_PROCESS
SIAH1 membership MSigDB_c5.bp:SYSTEM_DEVELOPMENT
HMGB2 membership MSigDB_c5.bp:REGULATION_OF_RNA_METABOLIC_PROCESS
PLAT membership MSigDB_c5.bp:CELLULAR_MACROMOLECULE_METABOLIC_PROCESS
GHRH membership MSigDB_c5.bp:SECOND_MESSENGER_MEDIATED_SIGNALING
NOL3 membership MSigDB_c5.bp:NEGATIVE_REGULATION_OF_APOPTOSIS
PTH membership MSigDB_c5.bp:SKELETAL_DEVELOPMENT
EYA2 membership MSigDB_c5.bp:EMBRYONIC_DEVELOPMENT
CBL membership MSigDB_c5.bp:TRANSMEMBRANE_RECEPTOR_PROTEIN_TYROSINE_KINASE_SIGNALING_PATHWAY
ERCC2 membership MSigDB_c5.bp:REGULATION_OF_TRANSCRIPTIONDNA_DEPENDENT
MAP3K11 membership MSigDB_c5.bp:REGULATION_OF_KINASE_ACTIVITY
FOXC1 membership MSigDB_c5.bp:NEGATIVE_REGULATION_OF_BIOLOGICAL_PROCESS
CARTPT membership MSigDB_c5.bp:REGULATION_OF_RESPONSE_TO_EXTERNAL_STIMULUS
YWHAZ membership MSigDB_c5.bp:REGULATION_OF_PROGRAMMED_CELL_DEATH
TIPIN membership MSigDB_c5.bp:S_PHASE
EIF2B2 membership MSigDB_c5.bp:CELLULAR_PROTEIN_METABOLIC_PROCESS
TRAF6 membership MSigDB_c5.bp:ADAPTIVE_IMMUNE_RESPONSE_GO_0002460
TREX2 membership MSigDB_c5.bp:RESPONSE_TO_ENDOGENOUS_STIMULUS
CAPG membership MSigDB_c5.bp:REGULATION_OF_CELLULAR_METABOLIC_PROCESS
ECI2 membership MSigDB_c5.bp:MONOCARBOXYLIC_ACID_METABOLIC_PROCESS
DUSP1 membership MSigDB_c5.bp:RESPONSE_TO_OXIDATIVE_STRESS
DPH3 membership MSigDB_c5.bp:SECRETION_BY_CELL
PAWR membership MSigDB_c5.bp:TRANSCRIPTION_FROM_RNA_POLYMERASE_II_PROMOTER
GMFG membership MSigDB_c5.bp:POST_TRANSLATIONAL_PROTEIN_MODIFICATION
PCBP4 membership MSigDB_c5.bp:MITOTIC_CELL_CYCLE_CHECKPOINT
XAB2 membership MSigDB_c5.bp:NUCLEOTIDE_EXCISION_REPAIR
GRK4 membership MSigDB_c5.bp:CELL_SURFACE_RECEPTOR_LINKED_SIGNAL_TRANSDUCTION_GO_0007166
IFRD1 membership MSigDB_c5.bp:ANATOMICAL_STRUCTURE_DEVELOPMENT
NR2F2 membership MSigDB_c5.bp:SIGNAL_TRANSDUCTION
ING5 membership MSigDB_c5.bp:CELLULAR_MACROMOLECULE_METABOLIC_PROCESS
ADAM11 membership MSigDB_c5.bp:CELL_SURFACE_RECEPTOR_LINKED_SIGNAL_TRANSDUCTION_GO_0007166
DNAI2 membership MSigDB_c5.bp:ANATOMICAL_STRUCTURE_MORPHOGENESIS
TPTE membership MSigDB_c5.bp:SIGNAL_TRANSDUCTION
NAA50 membership MSigDB_c5.bp:CELLULAR_PROTEIN_METABOLIC_PROCESS
TP53 membership MSigDB_c5.bp:TRANSCRIPTION_DNA_DEPENDENT
IL17A membership MSigDB_c5.bp:BIOPOLYMER_METABOLIC_PROCESS
NCOA4 membership MSigDB_c5.bp:SYSTEM_DEVELOPMENT
GYG2 membership MSigDB_c5.bp:CELLULAR_MACROMOLECULE_METABOLIC_PROCESS
SHH membership MSigDB_c5.bp:VASCULATURE_DEVELOPMENT
MNAT1 membership MSigDB_c5.bp:TRANSCRIPTION
GULP1 membership MSigDB_c5.bp:MEMBRANE_ORGANIZATION_AND_BIOGENESIS
UGCG membership MSigDB_c5.bp:MEMBRANE_LIPID_BIOSYNTHETIC_PROCESS
B4GALT7 membership MSigDB_c5.bp:REGULATION_OF_CELL_PROLIFERATION
EIF2AK4 membership MSigDB_c5.bp:CELLULAR_BIOSYNTHETIC_PROCESS
KIF4A membership MSigDB_c5.bp:TRANSPORT
TIMP1 membership MSigDB_c5.bp:CELLULAR_PROTEIN_METABOLIC_PROCESS
ZBTB16 membership MSigDB_c5.bp:IMMUNE_SYSTEM_DEVELOPMENT
NPY membership MSigDB_c5.bp:CATION_TRANSPORT
PTHLH membership MSigDB_c5.bp:REPRODUCTIVE_PROCESS
PGLYRP2 membership MSigDB_c5.bp:DEFENSE_RESPONSE
SHROOM4 membership MSigDB_c5.bp:BRAIN_DEVELOPMENT
ACVR2B membership MSigDB_c5.bp:REGULATION_OF_CELLULAR_METABOLIC_PROCESS
IRAK1 membership MSigDB_c5.bp:ACTIVATION_OF_PROTEIN_KINASE_ACTIVITY
XRCC6 membership MSigDB_c5.bp:POSITIVE_REGULATION_OF_METABOLIC_PROCESS
CDK5R1 membership MSigDB_c5.bp:REGULATION_OF_PROTEIN_KINASE_ACTIVITY
AP1M2 membership MSigDB_c5.bp:INTRACELLULAR_PROTEIN_TRANSPORT
SLIT2 membership MSigDB_c5.bp:ANATOMICAL_STRUCTURE_DEVELOPMENT
C5 membership MSigDB_c5.bp:BEHAVIOR
IFNA7 membership MSigDB_c5.bp:RESPONSE_TO_VIRUS
AVEN membership MSigDB_c5.bp:NEGATIVE_REGULATION_OF_CELLULAR_PROCESS
ORM1 membership MSigDB_c5.bp:RESPONSE_TO_STRESS
TBRG4 membership MSigDB_c5.bp:POSITIVE_REGULATION_OF_CELL_PROLIFERATION
MSC membership MSigDB_c5.bp:RNA_METABOLIC_PROCESS
TREH membership MSigDB_c5.bp:MACROMOLECULE_CATABOLIC_PROCESS
ZNF202 membership MSigDB_c5.bp:BIOPOLYMER_METABOLIC_PROCESS
DSP membership MSigDB_c5.bp:MULTICELLULAR_ORGANISMAL_DEVELOPMENT
C9 membership MSigDB_c5.bp:MULTI_ORGANISM_PROCESS
BMP2 membership MSigDB_c5.bp:NEGATIVE_REGULATION_OF_METABOLIC_PROCESS
FGF13 membership MSigDB_c5.bp:SYSTEM_DEVELOPMENT
GOSR1 membership MSigDB_c5.bp:SECRETION_BY_CELL
KIR3DL2 membership MSigDB_c5.bp:CELLULAR_DEFENSE_RESPONSE
NPFF membership MSigDB_c5.bp:NEUROLOGICAL_SYSTEM_PROCESS
ENOX2 membership MSigDB_c5.bp:ELECTRON_TRANSPORT_GO_0006118
EIF2AK3 membership MSigDB_c5.bp:NEGATIVE_REGULATION_OF_CELLULAR_COMPONENT_ORGANIZATION_AND_BIOGENESIS
KCNIP2 membership MSigDB_c5.bp:ION_TRANSPORT
HCRTR2 membership MSigDB_c5.bp:TRANSMISSION_OF_NERVE_IMPULSE
TRA2A membership MSigDB_c5.bp:RNA_SPLICING
CLEC7A membership MSigDB_c5.bp:SIGNAL_TRANSDUCTION
DAD1 membership MSigDB_c5.bp:NEGATIVE_REGULATION_OF_PROGRAMMED_CELL_DEATH
TCERG1 membership MSigDB_c5.bp:TRANSCRIPTION_DNA_DEPENDENT
FOS membership MSigDB_c5.bp:REGULATION_OF_GENE_EXPRESSION_EPIGENETIC
KLK8 membership MSigDB_c5.bp:REGULATION_OF_CELLULAR_COMPONENT_ORGANIZATION_AND_BIOGENESIS
ALDOA membership MSigDB_c5.bp:CARBOHYDRATE_CATABOLIC_PROCESS
PTGDS membership MSigDB_c5.bp:CIRCADIAN_RHYTHM
NLRP12 membership MSigDB_c5.bp:PROTEIN_MODIFICATION_PROCESS
CLCF1 membership MSigDB_c5.bp:REGULATION_OF_PROGRAMMED_CELL_DEATH
SIAH1 membership MSigDB_c5.bp:NEURITE_DEVELOPMENT
GPR19 membership MSigDB_c5.bp:CELL_SURFACE_RECEPTOR_LINKED_SIGNAL_TRANSDUCTION_GO_0007166
CLOCK membership MSigDB_c5.bp:TRANSCRIPTION_FROM_RNA_POLYMERASE_II_PROMOTER
LPCAT1 membership MSigDB_c5.bp:CELLULAR_LIPID_METABOLIC_PROCESS
MUC20 membership MSigDB_c5.bp:PROTEIN_METABOLIC_PROCESS
EIF5A membership MSigDB_c5.bp:CELL_PROLIFERATION_GO_0008283
HDAC5 membership MSigDB_c5.bp:BIOPOLYMER_METABOLIC_PROCESS
ATP6V1F membership MSigDB_c5.bp:TRANSPORT
DUSP5 membership MSigDB_c5.bp:PROTEIN_MODIFICATION_PROCESS
MFN2 membership MSigDB_c5.bp:REGULATION_OF_CELL_PROLIFERATION
SLC22A2 membership MSigDB_c5.bp:SECRETION
GCGR membership MSigDB_c5.bp:RESPONSE_TO_CHEMICAL_STIMULUS
INSL3 membership MSigDB_c5.bp:GAMETE_GENERATION
NLK membership MSigDB_c5.bp:NEGATIVE_REGULATION_OF_BIOLOGICAL_PROCESS
PRF1 membership MSigDB_c5.bp:DEFENSE_RESPONSE
TGFB2 membership MSigDB_c5.bp:POSITIVE_REGULATION_OF_CELL_CYCLE
TNFSF12 membership MSigDB_c5.bp:CELL_DEVELOPMENT
CARD14 membership MSigDB_c5.bp:POSITIVE_REGULATION_OF_CELLULAR_PROTEIN_METABOLIC_PROCESS
WARS membership MSigDB_c5.bp:BIOPOLYMER_METABOLIC_PROCESS
KAT5 membership MSigDB_c5.bp:CHROMATIN_MODIFICATION
SELE membership MSigDB_c5.bp:RESPONSE_TO_EXTERNAL_STIMULUS
PPP1R9B membership MSigDB_c5.bp:NEGATIVE_REGULATION_OF_GROWTH
UNC13B membership MSigDB_c5.bp:EXCRETION
TGIF1 membership MSigDB_c5.bp:NEGATIVE_REGULATION_OF_TRANSCRIPTION_DNA_DEPENDENT
RAC1 membership MSigDB_c5.bp:ACTIN_FILAMENT_POLYMERIZATION
MYOC membership MSigDB_c5.bp:ANATOMICAL_STRUCTURE_MORPHOGENESIS
BOK membership MSigDB_c5.bp:CELL_DEVELOPMENT
EIF2B1 membership MSigDB_c5.bp:BIOSYNTHETIC_PROCESS
CXCR3 membership MSigDB_c5.bp:HOMEOSTATIC_PROCESS
BLVRA membership MSigDB_c5.bp:PIGMENT_METABOLIC_PROCESS
EDNRA membership MSigDB_c5.bp:ADENYLATE_CYCLASE_ACTIVATION
TRAF2 membership MSigDB_c5.bp:POSITIVE_REGULATION_OF_CATALYTIC_ACTIVITY
CRTC1 membership MSigDB_c5.bp:REGULATION_OF_TRANSCRIPTIONDNA_DEPENDENT
MDFIC membership MSigDB_c5.bp:REGULATION_OF_JNK_ACTIVITY
TFCP2 membership MSigDB_c5.bp:REGULATION_OF_TRANSCRIPTION_FROM_RNA_POLYMERASE_II_PROMOTER
GSC2 membership MSigDB_c5.bp:REGULATION_OF_GENE_EXPRESSION
ERBB3 membership MSigDB_c5.bp:TRANSMEMBRANE_RECEPTOR_PROTEIN_TYROSINE_KINASE_SIGNALING_PATHWAY
PEX6 membership MSigDB_c5.bp:REGULATION_OF_PROTEIN_STABILITY
EGF membership MSigDB_c5.bp:ANATOMICAL_STRUCTURE_FORMATION
IL31RA membership MSigDB_c5.bp:HEMOPOIETIC_OR_LYMPHOID_ORGAN_DEVELOPMENT
ACVRL1 membership MSigDB_c5.bp:RESPONSE_TO_STRESS
TRAF6 membership MSigDB_c5.bp:REGULATION_OF_RESPONSE_TO_STIMULUS
CCL8 membership MSigDB_c5.bp:LOCOMOTORY_BEHAVIOR
EID1 membership MSigDB_c5.bp:NEGATIVE_REGULATION_OF_CELLULAR_PROCESS
PIM2 membership MSigDB_c5.bp:PROTEIN_AMINO_ACID_PHOSPHORYLATION
PSEN2 membership MSigDB_c5.bp:REGULATION_OF_CATALYTIC_ACTIVITY
VEGFA membership MSigDB_c5.bp:POSITIVE_REGULATION_OF_BIOLOGICAL_PROCESS
CUL1 membership MSigDB_c5.bp:INTERPHASE
LIMK1 membership MSigDB_c5.bp:PROTEIN_MODIFICATION_PROCESS
EIF2S3 membership MSigDB_c5.bp:TRANSLATIONAL_INITIATION
CD79A membership MSigDB_c5.bp:MULTICELLULAR_ORGANISMAL_DEVELOPMENT
DMBX1 membership MSigDB_c5.bp:REGULATION_OF_NUCLEOBASENUCLEOSIDENUCLEOTIDE_AND_NUCLEIC_ACID_METABOLIC_PROCESS
STAB2 membership MSigDB_c5.bp:RESPONSE_TO_BACTERIUM
SPARC membership MSigDB_c5.bp:SYSTEM_DEVELOPMENT
NBN membership MSigDB_c5.bp:DNA_INTEGRITY_CHECKPOINT
TIMM8A membership MSigDB_c5.bp:MULTICELLULAR_ORGANISMAL_DEVELOPMENT
VCX3A membership MSigDB_c5.bp:ORGAN_DEVELOPMENT
ABI1 membership MSigDB_c5.bp:NEGATIVE_REGULATION_OF_BIOLOGICAL_PROCESS
RNASEH1 membership MSigDB_c5.bp:RNA_METABOLIC_PROCESS
EGF membership MSigDB_c5.bp:POSITIVE_REGULATION_OF_METABOLIC_PROCESS
KCNA1 membership MSigDB_c5.bp:MONOVALENT_INORGANIC_CATION_TRANSPORT
ALAS2 membership MSigDB_c5.bp:ANATOMICAL_STRUCTURE_DEVELOPMENT
VDR membership MSigDB_c5.bp:NEGATIVE_REGULATION_OF_BIOLOGICAL_PROCESS
MAP3K8 membership MSigDB_c5.bp:BIOPOLYMER_MODIFICATION
ADAM10 membership MSigDB_c5.bp:REGULATION_OF_CELL_ADHESION
ZHX1 membership MSigDB_c5.bp:REGULATION_OF_RNA_METABOLIC_PROCESS
HCRTR2 membership MSigDB_c5.bp:CELL_SURFACE_RECEPTOR_LINKED_SIGNAL_TRANSDUCTION_GO_0007166
CD24 membership MSigDB_c5.bp:REGULATION_OF_TRANSFERASE_ACTIVITY
ALKBH1 membership MSigDB_c5.bp:DNA_REPAIR
TIMM17B membership MSigDB_c5.bp:MITOCHONDRION_ORGANIZATION_AND_BIOGENESIS
CTCF membership MSigDB_c5.bp:TRANSCRIPTION_DNA_DEPENDENT
TBX10 membership MSigDB_c5.bp:REGULATION_OF_NUCLEOBASENUCLEOSIDENUCLEOTIDE_AND_NUCLEIC_ACID_METABOLIC_PROCESS
THRAP3 membership MSigDB_c5.bp:TRANSCRIPTION
PRMT8 membership MSigDB_c5.bp:REGULATION_OF_BINDING
RSAD2 membership MSigDB_c5.bp:DEFENSE_RESPONSE_TO_VIRUS
UHMK1 membership MSigDB_c5.bp:PROTEIN_TRANSPORT
TRAPPC2 membership MSigDB_c5.bp:REGULATION_OF_TRANSCRIPTIONDNA_DEPENDENT
RIPPLY1 membership MSigDB_c5.bp:BIOPOLYMER_METABOLIC_PROCESS
KIF3B membership MSigDB_c5.bp:CELLULAR_LOCALIZATION
CALCR membership MSigDB_c5.bp:RESPONSE_TO_HORMONE_STIMULUS
ADCY7 membership MSigDB_c5.bp:NUCLEOTIDE_METABOLIC_PROCESS
ARHGEF2 membership MSigDB_c5.bp:CELL_PROLIFERATION_GO_0008283
ENG membership MSigDB_c5.bp:TRANSFORMING_GROWTH_FACTOR_BETA_RECEPTOR_SIGNALING_PATHWAY
EXT1 membership MSigDB_c5.bp:NITROGEN_COMPOUND_METABOLIC_PROCESS
FBXW2 membership MSigDB_c5.bp:BIOPOLYMER_MODIFICATION
TMEM9B membership MSigDB_c5.bp:POSITIVE_REGULATION_OF_CELLULAR_PROCESS
PTGIR membership MSigDB_c5.bp:SECOND_MESSENGER_MEDIATED_SIGNALING
BMP4 membership MSigDB_c5.bp:CELL_CYCLE_GO_0007049
MAP3K7 membership MSigDB_c5.bp:POSITIVE_REGULATION_OF_CYTOKINE_PRODUCTION
IFNB1 membership MSigDB_c5.bp:CELL_SURFACE_RECEPTOR_LINKED_SIGNAL_TRANSDUCTION_GO_0007166
PCNP membership MSigDB_c5.bp:PROTEIN_METABOLIC_PROCESS
KIAA1217 membership MSigDB_c5.bp:SKELETAL_DEVELOPMENT
NSD1 membership MSigDB_c5.bp:PROTEIN_METABOLIC_PROCESS
CNR1 membership MSigDB_c5.bp:SIGNAL_TRANSDUCTION
MARK1 membership MSigDB_c5.bp:PROTEIN_METABOLIC_PROCESS
FGD6 membership MSigDB_c5.bp:CELL_PROJECTION_BIOGENESIS
MSH3 membership MSigDB_c5.bp:DNA_DEPENDENT_DNA_REPLICATION
RPS6KA4 membership MSigDB_c5.bp:REGULATION_OF_CELLULAR_METABOLIC_PROCESS
STK3 membership MSigDB_c5.bp:SIGNAL_TRANSDUCTION
CCL23 membership MSigDB_c5.bp:REGULATION_OF_CELL_PROLIFERATION
EHF membership MSigDB_c5.bp:EPITHELIAL_CELL_DIFFERENTIATION
GYG2 membership MSigDB_c5.bp:ENERGY_DERIVATION_BY_OXIDATION_OF_ORGANIC_COMPOUNDS
NR4A3 membership MSigDB_c5.bp:PHOSPHORYLATION
MTMR3 membership MSigDB_c5.bp:CELLULAR_MACROMOLECULE_METABOLIC_PROCESS
NCK2 membership MSigDB_c5.bp:POSITIVE_REGULATION_OF_CELLULAR_COMPONENT_ORGANIZATION_AND_BIOGENESIS
CHAF1A membership MSigDB_c5.bp:ESTABLISHMENT_AND_OR_MAINTENANCE_OF_CHROMATIN_ARCHITECTURE
CHERP membership MSigDB_c5.bp:MULTICELLULAR_ORGANISMAL_DEVELOPMENT
H2AFY membership MSigDB_c5.bp:REGULATION_OF_GENE_EXPRESSION_EPIGENETIC
FABP6 membership MSigDB_c5.bp:REGULATION_OF_CELL_PROLIFERATION
BIRC5 membership MSigDB_c5.bp:CELL_CYCLE_PROCESS
GPR45 membership MSigDB_c5.bp:SYSTEM_DEVELOPMENT
ATP1A4 membership MSigDB_c5.bp:CELLULAR_MONOVALENT_INORGANIC_CATION_HOMEOSTASIS
CHMP1A membership MSigDB_c5.bp:NEGATIVE_REGULATION_OF_BIOLOGICAL_PROCESS
GNRHR membership MSigDB_c5.bp:SIGNAL_TRANSDUCTION
MMP2 membership MSigDB_c5.bp:CELLULAR_PROTEIN_METABOLIC_PROCESS
WHSC1L1 membership MSigDB_c5.bp:POST_TRANSLATIONAL_PROTEIN_MODIFICATION
TPST2 membership MSigDB_c5.bp:PROTEIN_MODIFICATION_PROCESS
DUOX1 membership MSigDB_c5.bp:ELECTRON_TRANSPORT_GO_0006118
TGFB1 membership MSigDB_c5.bp:POSITIVE_REGULATION_OF_METABOLIC_PROCESS
GLI2 membership MSigDB_c5.bp:ORGAN_DEVELOPMENT
NDUFS1 membership MSigDB_c5.bp:OXYGEN_AND_REACTIVE_OXYGEN_SPECIES_METABOLIC_PROCESS
FABP3 membership MSigDB_c5.bp:REGULATION_OF_CELL_PROLIFERATION
CCR5 membership MSigDB_c5.bp:ION_HOMEOSTASIS
HDAC5 membership MSigDB_c5.bp:REGULATION_OF_TRANSCRIPTIONDNA_DEPENDENT
PBX1 membership MSigDB_c5.bp:EMBRYONIC_DEVELOPMENT
ADM membership MSigDB_c5.bp:STEROID_BIOSYNTHETIC_PROCESS
SLC37A4 membership MSigDB_c5.bp:CARBOHYDRATE_TRANSPORT
CASR membership MSigDB_c5.bp:CELLULAR_HOMEOSTASIS
IFI16 membership MSigDB_c5.bp:APOPTOSIS_GO
ATP7A membership MSigDB_c5.bp:REGULATION_OF_BIOLOGICAL_QUALITY
PTN membership MSigDB_c5.bp:ANATOMICAL_STRUCTURE_DEVELOPMENT
TTN membership MSigDB_c5.bp:PROTEIN_AUTOPROCESSING
IL8 membership MSigDB_c5.bp:REGULATION_OF_CELL_PROLIFERATION
ERCC2 membership MSigDB_c5.bp:REGULATION_OF_PROGRAMMED_CELL_DEATH
COL2A1 membership MSigDB_c5.bp:ORGAN_DEVELOPMENT
ZNF24 membership MSigDB_c5.bp:REGULATION_OF_CELLULAR_METABOLIC_PROCESS
EXOC5 membership MSigDB_c5.bp:ESTABLISHMENT_OF_LOCALIZATION
SET membership MSigDB_c5.bp:NEGATIVE_REGULATION_OF_METABOLIC_PROCESS
COX10 membership MSigDB_c5.bp:CELLULAR_COMPONENT_ASSEMBLY
SPRR2D membership MSigDB_c5.bp:REPRODUCTION
NLRP12 membership MSigDB_c5.bp:NUCLEAR_TRANSPORT
EDNRA membership MSigDB_c5.bp:RESPIRATORY_GASEOUS_EXCHANGE
BAK1 membership MSigDB_c5.bp:REGULATION_OF_BIOLOGICAL_QUALITY
ACVR1B membership MSigDB_c5.bp:CELL_DEVELOPMENT
TFAP2C membership MSigDB_c5.bp:REGULATION_OF_CELLULAR_METABOLIC_PROCESS
DAPK2 membership MSigDB_c5.bp:APOPTOSIS_GO
ARPP19 membership MSigDB_c5.bp:CARBOHYDRATE_BIOSYNTHETIC_PROCESS
EGFR membership MSigDB_c5.bp:REGULATION_OF_PROTEIN_METABOLIC_PROCESS
F13B membership MSigDB_c5.bp:RESPONSE_TO_WOUNDING
TWIST2 membership MSigDB_c5.bp:BIOPOLYMER_METABOLIC_PROCESS
ERF membership MSigDB_c5.bp:REGULATION_OF_CELLULAR_METABOLIC_PROCESS
APCS membership MSigDB_c5.bp:INFLAMMATORY_RESPONSE
ENG membership MSigDB_c5.bp:TRANSCRIPTION
GRK1 membership MSigDB_c5.bp:DETECTION_OF_ABIOTIC_STIMULUS
TGFA membership MSigDB_c5.bp:CELL_PROLIFERATION_GO_0008283
CDCA5 membership MSigDB_c5.bp:ESTABLISHMENT_OF_LOCALIZATION
SOCS1 membership MSigDB_c5.bp:TYROSINE_PHOSPHORYLATION_OF_STAT_PROTEIN
GGT1 membership MSigDB_c5.bp:AMINO_ACID_METABOLIC_PROCESS
PLAT membership MSigDB_c5.bp:BIOPOLYMER_METABOLIC_PROCESS
DEFB127 membership MSigDB_c5.bp:DEFENSE_RESPONSE
NOTCH2 membership MSigDB_c5.bp:REGULATION_OF_BIOLOGICAL_QUALITY
F10 membership MSigDB_c5.bp:REGULATION_OF_BIOLOGICAL_QUALITY
CCR1 membership MSigDB_c5.bp:CHEMICAL_HOMEOSTASIS
TLN2 membership MSigDB_c5.bp:INTERCELLULAR_JUNCTION_ASSEMBLY
NUP205 membership MSigDB_c5.bp:MACROMOLECULE_LOCALIZATION
ABCA3 membership MSigDB_c5.bp:TRANSPORT
TLR2 membership MSigDB_c5.bp:REGULATION_OF_APOPTOSIS
HNRNPC membership MSigDB_c5.bp:RNA_METABOLIC_PROCESS
RPS12 membership MSigDB_c5.bp:MACROMOLECULE_BIOSYNTHETIC_PROCESS
ADORA2B membership MSigDB_c5.bp:REGULATION_OF_KINASE_ACTIVITY
TIMELESS membership MSigDB_c5.bp:NEGATIVE_REGULATION_OF_CELLULAR_METABOLIC_PROCESS
PPM1G membership MSigDB_c5.bp:PROTEIN_MODIFICATION_PROCESS
CDKN2D membership MSigDB_c5.bp:RESPONSE_TO_NUTRIENT_LEVELS
TP53 membership MSigDB_c5.bp:MACROMOLECULAR_COMPLEX_ASSEMBLY
LIMA1 membership MSigDB_c5.bp:REGULATION_OF_CYTOSKELETON_ORGANIZATION_AND_BIOGENESIS
KIF1A membership MSigDB_c5.bp:ESTABLISHMENT_OF_LOCALIZATION
BRE membership MSigDB_c5.bp:NEGATIVE_REGULATION_OF_PROGRAMMED_CELL_DEATH
NHEJ1 membership MSigDB_c5.bp:LEUKOCYTE_DIFFERENTIATION
UBE2V1 membership MSigDB_c5.bp:REGULATION_OF_METABOLIC_PROCESS
CLN6 membership MSigDB_c5.bp:ALCOHOL_METABOLIC_PROCESS
CYP39A1 membership MSigDB_c5.bp:LIPID_METABOLIC_PROCESS
KCNJ2 membership MSigDB_c5.bp:METAL_ION_TRANSPORT
PLCB2 membership MSigDB_c5.bp:MEMBRANE_LIPID_METABOLIC_PROCESS
FLNA membership MSigDB_c5.bp:POSITIVE_REGULATION_OF_I_KAPPAB_KINASE_NF_KAPPAB_CASCADE
DYNLRB1 membership MSigDB_c5.bp:BEHAVIOR
HOXC6 membership MSigDB_c5.bp:RNA_METABOLIC_PROCESS
HIP1 membership MSigDB_c5.bp:REGULATION_OF_DEVELOPMENTAL_PROCESS
TAF1 membership MSigDB_c5.bp:PROTEIN_MODIFICATION_PROCESS
XRCC2 membership MSigDB_c5.bp:RESPONSE_TO_STRESS
DMPK membership MSigDB_c5.bp:CELLULAR_PROTEIN_METABOLIC_PROCESS
MXI1 membership MSigDB_c5.bp:NEGATIVE_REGULATION_OF_BIOLOGICAL_PROCESS
ILF3 membership MSigDB_c5.bp:RNA_METABOLIC_PROCESS
RNF14 membership MSigDB_c5.bp:RNA_BIOSYNTHETIC_PROCESS
CDCA5 membership MSigDB_c5.bp:CELL_CYCLE_PROCESS
CACNA2D1 membership MSigDB_c5.bp:ION_TRANSPORT
LAT membership MSigDB_c5.bp:IMMUNE_SYSTEM_PROCESS
ATXN10 membership MSigDB_c5.bp:ANATOMICAL_STRUCTURE_DEVELOPMENT
ANAPC5 membership MSigDB_c5.bp:CELL_CYCLE_PHASE
PPARG membership MSigDB_c5.bp:REGULATION_OF_CELL_DIFFERENTIATION
UHMK1 membership MSigDB_c5.bp:NEGATIVE_REGULATION_OF_BIOLOGICAL_PROCESS
KCND2 membership MSigDB_c5.bp:SYNAPTIC_TRANSMISSION
HDAC5 membership MSigDB_c5.bp:CELL_ACTIVATION
DEFB1 membership MSigDB_c5.bp:BEHAVIOR
PTPRF membership MSigDB_c5.bp:ENZYME_LINKED_RECEPTOR_PROTEIN_SIGNALING_PATHWAY
HCLS1 membership MSigDB_c5.bp:REGULATION_OF_PROTEIN_METABOLIC_PROCESS
BNIP3 membership MSigDB_c5.bp:CELL_STRUCTURE_DISASSEMBLY_DURING_APOPTOSIS
NOTCH4 membership MSigDB_c5.bp:REGULATION_OF_GENE_EXPRESSION
BIK membership MSigDB_c5.bp:REGULATION_OF_APOPTOSIS
APOA2 membership MSigDB_c5.bp:REGULATION_OF_PROTEIN_STABILITY
CHMP1A membership MSigDB_c5.bp:CHROMOSOME_CONDENSATION
PAX3 membership MSigDB_c5.bp:ANATOMICAL_STRUCTURE_MORPHOGENESIS
LMO4 membership MSigDB_c5.bp:CELL_CELL_ADHESION
HNF1A membership MSigDB_c5.bp:POSITIVE_REGULATION_OF_CELLULAR_METABOLIC_PROCESS
GPX1 membership MSigDB_c5.bp:NEGATIVE_REGULATION_OF_CATALYTIC_ACTIVITY
HOXD13 membership MSigDB_c5.bp:REGULATION_OF_GENE_EXPRESSION
SNX6 membership MSigDB_c5.bp:NEGATIVE_REGULATION_OF_BIOLOGICAL_PROCESS
CCL2 membership MSigDB_c5.bp:VIRAL_REPRODUCTIVE_PROCESS
PRG3 membership MSigDB_c5.bp:CELL_CELL_SIGNALING
NOP56 membership MSigDB_c5.bp:BIOPOLYMER_METABOLIC_PROCESS
MAP3K11 membership MSigDB_c5.bp:CELL_CYCLE_PROCESS
RPL9 membership MSigDB_c5.bp:CELLULAR_MACROMOLECULE_METABOLIC_PROCESS
SH3GL1 membership MSigDB_c5.bp:CENTRAL_NERVOUS_SYSTEM_DEVELOPMENT
CD40 membership MSigDB_c5.bp:PROTEIN_METABOLIC_PROCESS
KPNA1 membership MSigDB_c5.bp:BIOPOLYMER_METABOLIC_PROCESS
PSEN2 membership MSigDB_c5.bp:CELLULAR_MACROMOLECULE_METABOLIC_PROCESS
PTRF membership MSigDB_c5.bp:TRANSCRIPTION_INITIATION
UHMK1 membership MSigDB_c5.bp:ESTABLISHMENT_OF_LOCALIZATION
UBE4A membership MSigDB_c5.bp:BIOPOLYMER_CATABOLIC_PROCESS
ATXN3 membership MSigDB_c5.bp:MULTICELLULAR_ORGANISMAL_DEVELOPMENT
ORC1 membership MSigDB_c5.bp:DNA_DEPENDENT_DNA_REPLICATION
CD1D membership MSigDB_c5.bp:HEMOPOIETIC_OR_LYMPHOID_ORGAN_DEVELOPMENT
SLIT2 membership MSigDB_c5.bp:SENSORY_PERCEPTION
GLI2 membership MSigDB_c5.bp:POSITIVE_REGULATION_OF_DNA_METABOLIC_PROCESS
ANXA4 membership MSigDB_c5.bp:REGULATION_OF_APOPTOSIS
CD28 membership MSigDB_c5.bp:REGULATION_OF_CELLULAR_METABOLIC_PROCESS
MYC membership MSigDB_c5.bp:RNA_BIOSYNTHETIC_PROCESS
PSEN1 membership MSigDB_c5.bp:REGULATION_OF_PHOSPHORYLATION
RGS5 membership MSigDB_c5.bp:G_PROTEIN_COUPLED_RECEPTOR_PROTEIN_SIGNALING_PATHWAY
IRAK2 membership MSigDB_c5.bp:BIOPOLYMER_METABOLIC_PROCESS
NOVA1 membership MSigDB_c5.bp:RNA_SPLICING
TRAIP membership MSigDB_c5.bp:REGULATION_OF_PROGRAMMED_CELL_DEATH
IL2 membership MSigDB_c5.bp:POSITIVE_REGULATION_OF_CELL_PROLIFERATION
SUPT16H membership MSigDB_c5.bp:MACROMOLECULAR_COMPLEX_DISASSEMBLY
MC5R membership MSigDB_c5.bp:CYCLIC_NUCLEOTIDE_MEDIATED_SIGNALING
SMARCC1 membership MSigDB_c5.bp:POSITIVE_REGULATION_OF_CELLULAR_METABOLIC_PROCESS
TOB2 membership MSigDB_c5.bp:NEGATIVE_REGULATION_OF_BIOLOGICAL_PROCESS
BBC3 membership MSigDB_c5.bp:REGULATION_OF_HYDROLASE_ACTIVITY
SLC6A5 membership MSigDB_c5.bp:SYNAPTIC_TRANSMISSION
CD81 membership MSigDB_c5.bp:REGULATION_OF_METABOLIC_PROCESS
KAT7 membership MSigDB_c5.bp:NUCLEOBASENUCLEOSIDENUCLEOTIDE_AND_NUCLEIC_ACID_METABOLIC_PROCESS
OPTN membership MSigDB_c5.bp:GOLGI_VESICLE_TRANSPORT
MDM2 membership MSigDB_c5.bp:CELL_PROLIFERATION_GO_0008283
XIAP membership MSigDB_c5.bp:NEGATIVE_REGULATION_OF_PROGRAMMED_CELL_DEATH
SESN1 membership MSigDB_c5.bp:NEGATIVE_REGULATION_OF_CELL_PROLIFERATION
HMGB2 membership MSigDB_c5.bp:REGULATION_OF_METABOLIC_PROCESS
GAS6 membership MSigDB_c5.bp:SIGNAL_TRANSDUCTION
IKZF3 membership MSigDB_c5.bp:TRANSCRIPTION
SMC1A membership MSigDB_c5.bp:INTRACELLULAR_SIGNALING_CASCADE
BTG2 membership MSigDB_c5.bp:NEGATIVE_REGULATION_OF_BIOLOGICAL_PROCESS
PHF21A membership MSigDB_c5.bp:NEGATIVE_REGULATION_OF_CELLULAR_METABOLIC_PROCESS
SNW1 membership MSigDB_c5.bp:NEGATIVE_REGULATION_OF_CELLULAR_PROCESS
DUSP9 membership MSigDB_c5.bp:CELLULAR_MACROMOLECULE_METABOLIC_PROCESS
PRG3 membership MSigDB_c5.bp:IMMUNE_SYSTEM_PROCESS
IFNK membership MSigDB_c5.bp:REGULATION_OF_GENE_EXPRESSION
ADRB2 membership MSigDB_c5.bp:CAMP_MEDIATED_SIGNALING
SORBS1 membership MSigDB_c5.bp:FOCAL_ADHESION_FORMATION
CBFB membership MSigDB_c5.bp:TRANSCRIPTION
CD74 membership MSigDB_c5.bp:IMMUNE_SYSTEM_PROCESS
NDUFA13 membership MSigDB_c5.bp:NEGATIVE_REGULATION_OF_RNA_METABOLIC_PROCESS
MYO6 membership MSigDB_c5.bp:REGULATION_OF_TRANSCRIPTIONDNA_DEPENDENT
SPI1 membership MSigDB_c5.bp:NEGATIVE_REGULATION_OF_METABOLIC_PROCESS
NSD1 membership MSigDB_c5.bp:REGULATION_OF_RNA_METABOLIC_PROCESS
FSHR membership MSigDB_c5.bp:DEVELOPMENT_OF_PRIMARY_SEXUAL_CHARACTERISTICS
IFNL1 membership MSigDB_c5.bp:REGULATION_OF_SIGNAL_TRANSDUCTION
CCAR2 membership MSigDB_c5.bp:PROGRAMMED_CELL_DEATH
SNAP25 membership MSigDB_c5.bp:SECRETION
CEL membership MSigDB_c5.bp:STEROID_METABOLIC_PROCESS
LARGE membership MSigDB_c5.bp:GLYCOPROTEIN_METABOLIC_PROCESS
ABCC8 membership MSigDB_c5.bp:CATION_TRANSPORT
EIF3G membership MSigDB_c5.bp:REGULATION_OF_PROTEIN_METABOLIC_PROCESS
ZNF345 membership MSigDB_c5.bp:REGULATION_OF_TRANSCRIPTIONDNA_DEPENDENT
TRAK1 membership MSigDB_c5.bp:GLYCOPROTEIN_METABOLIC_PROCESS
CHEK1 membership MSigDB_c5.bp:REGULATION_OF_CELL_CYCLE
TAS2R3 membership MSigDB_c5.bp:SIGNAL_TRANSDUCTION
RAD52 membership MSigDB_c5.bp:CELL_CYCLE_GO_0007049
DYRK1B membership MSigDB_c5.bp:POSITIVE_REGULATION_OF_RNA_METABOLIC_PROCESS
SNW1 membership MSigDB_c5.bp:RNA_SPLICINGVIA_TRANSESTERIFICATION_REACTIONS
DOLPP1 membership MSigDB_c5.bp:MACROMOLECULE_BIOSYNTHETIC_PROCESS
RUNX3 membership MSigDB_c5.bp:NEGATIVE_REGULATION_OF_CELL_CYCLE
BRF1 membership MSigDB_c5.bp:TRANSCRIPTION_FROM_RNA_POLYMERASE_III_PROMOTER
LDOC1 membership MSigDB_c5.bp:NEGATIVE_REGULATION_OF_BIOLOGICAL_PROCESS
ATR membership MSigDB_c5.bp:DNA_DAMAGE_RESPONSESIGNAL_TRANSDUCTION
CDH13 membership MSigDB_c5.bp:REGULATION_OF_CELLULAR_COMPONENT_ORGANIZATION_AND_BIOGENESIS
CBY1 membership MSigDB_c5.bp:NEGATIVE_REGULATION_OF_CELLULAR_METABOLIC_PROCESS
REC8 membership MSigDB_c5.bp:DNA_METABOLIC_PROCESS
NFYA membership MSigDB_c5.bp:REGULATION_OF_NUCLEOBASENUCLEOSIDENUCLEOTIDE_AND_NUCLEIC_ACID_METABOLIC_PROCESS
GABARAP membership MSigDB_c5.bp:PROTEIN_TRANSPORT
UCP1 membership MSigDB_c5.bp:TRANSPORT
PHF5A membership MSigDB_c5.bp:POSITIVE_REGULATION_OF_CELLULAR_PROCESS
FGF2 membership MSigDB_c5.bp:SIGNAL_TRANSDUCTION
DNAJC7 membership MSigDB_c5.bp:PROTEIN_FOLDING
KCNQ1 membership MSigDB_c5.bp:SYSTEM_PROCESS
PTGS1 membership MSigDB_c5.bp:MONOCARBOXYLIC_ACID_METABOLIC_PROCESS
TRIM13 membership MSigDB_c5.bp:POSITIVE_REGULATION_OF_BIOLOGICAL_PROCESS
MAP3K13 membership MSigDB_c5.bp:NUCLEOBASENUCLEOSIDENUCLEOTIDE_AND_NUCLEIC_ACID_METABOLIC_PROCESS
PIGT membership MSigDB_c5.bp:PROTEIN_METABOLIC_PROCESS
CD24 membership MSigDB_c5.bp:LIPID_HOMEOSTASIS
MKL2 membership MSigDB_c5.bp:SYSTEM_DEVELOPMENT
EXOC5 membership MSigDB_c5.bp:GOLGI_VESICLE_TRANSPORT
EIF5A membership MSigDB_c5.bp:NUCLEAR_EXPORT
ABL1 membership MSigDB_c5.bp:TRANSCRIPTION
THY1 membership MSigDB_c5.bp:CELL_DEVELOPMENT
IL2RB membership MSigDB_c5.bp:ANTI_APOPTOSIS
ATF4 membership MSigDB_c5.bp:POSITIVE_REGULATION_OF_BIOLOGICAL_PROCESS
MCL1 membership MSigDB_c5.bp:REGULATION_OF_APOPTOSIS
PPP6R3 membership MSigDB_c5.bp:REGULATION_OF_CATALYTIC_ACTIVITY
RORB membership MSigDB_c5.bp:REGULATION_OF_TRANSCRIPTIONDNA_DEPENDENT
ICMT membership MSigDB_c5.bp:INTRACELLULAR_TRANSPORT
DERL1 membership MSigDB_c5.bp:INTRACELLULAR_PROTEIN_TRANSPORT
LAMTOR5 membership MSigDB_c5.bp:REGULATION_OF_DEVELOPMENTAL_PROCESS
GRM5 membership MSigDB_c5.bp:SYSTEM_PROCESS
NR1D2 membership MSigDB_c5.bp:REGULATION_OF_METABOLIC_PROCESS
STAT2 membership MSigDB_c5.bp:REGULATION_OF_CELLULAR_METABOLIC_PROCESS
CES1 membership MSigDB_c5.bp:RESPONSE_TO_CHEMICAL_STIMULUS
CHST1 membership MSigDB_c5.bp:ALCOHOL_METABOLIC_PROCESS
ARHGEF7 membership MSigDB_c5.bp:SIGNAL_TRANSDUCTION
BCL6 membership MSigDB_c5.bp:NEGATIVE_REGULATION_OF_TRANSCRIPTION
KPNA2 membership MSigDB_c5.bp:CELLULAR_LOCALIZATION
INTS4 membership MSigDB_c5.bp:BIOPOLYMER_METABOLIC_PROCESS
NTHL1 membership MSigDB_c5.bp:NUCLEOBASENUCLEOSIDENUCLEOTIDE_AND_NUCLEIC_ACID_METABOLIC_PROCESS
CXCL5 membership MSigDB_c5.bp:BEHAVIOR
CDH13 membership MSigDB_c5.bp:INTRACELLULAR_SIGNALING_CASCADE
RTP2 membership MSigDB_c5.bp:CELLULAR_LOCALIZATION
LUC7L3 membership MSigDB_c5.bp:BIOPOLYMER_METABOLIC_PROCESS
LAMTOR5 membership MSigDB_c5.bp:NEGATIVE_REGULATION_OF_HYDROLASE_ACTIVITY
SNAI2 membership MSigDB_c5.bp:MULTICELLULAR_ORGANISMAL_DEVELOPMENT
GTF3C6 membership MSigDB_c5.bp:RNA_METABOLIC_PROCESS
SEC22B membership MSigDB_c5.bp:VESICLE_MEDIATED_TRANSPORT
TNFSF14 membership MSigDB_c5.bp:PROTEIN_TRANSPORT
HAO2 membership MSigDB_c5.bp:CELLULAR_LIPID_METABOLIC_PROCESS
DUSP9 membership MSigDB_c5.bp:POST_TRANSLATIONAL_PROTEIN_MODIFICATION
SLCO1B3 membership MSigDB_c5.bp:ESTABLISHMENT_OF_LOCALIZATION
LAMTOR5 membership MSigDB_c5.bp:NEGATIVE_REGULATION_OF_CATALYTIC_ACTIVITY
CHRNA5 membership MSigDB_c5.bp:SYNAPTIC_TRANSMISSION
TM4SF5 membership MSigDB_c5.bp:BIOSYNTHETIC_PROCESS
PIGZ membership MSigDB_c5.bp:BIOSYNTHETIC_PROCESS
SGCA membership MSigDB_c5.bp:ORGAN_DEVELOPMENT
CDC42EP2 membership MSigDB_c5.bp:REGULATION_OF_CELLULAR_PROTEIN_METABOLIC_PROCESS
IRF7 membership MSigDB_c5.bp:REGULATION_OF_METABOLIC_PROCESS
ERCC4 membership MSigDB_c5.bp:REGULATION_OF_CELLULAR_COMPONENT_ORGANIZATION_AND_BIOGENESIS
GGCX membership MSigDB_c5.bp:RESPONSE_TO_STRESS
NR2C2 membership MSigDB_c5.bp:MULTICELLULAR_ORGANISMAL_DEVELOPMENT
CYP4F3 membership MSigDB_c5.bp:CELLULAR_LIPID_METABOLIC_PROCESS
GLA membership MSigDB_c5.bp:MEMBRANE_LIPID_METABOLIC_PROCESS
KPNA5 membership MSigDB_c5.bp:INTRACELLULAR_TRANSPORT
SMAD3 membership MSigDB_c5.bp:POSITIVE_REGULATION_OF_CELLULAR_PROCESS
GSN membership MSigDB_c5.bp:REGULATION_OF_CELLULAR_METABOLIC_PROCESS
AGPAT1 membership MSigDB_c5.bp:PHOSPHOLIPID_METABOLIC_PROCESS
BCL2L10 membership MSigDB_c5.bp:GAMETE_GENERATION
VWC2 membership MSigDB_c5.bp:TRANSMEMBRANE_RECEPTOR_PROTEIN_SERINE_THREONINE_KINASE_SIGNALING_PATHWAY
GLRB membership MSigDB_c5.bp:NEUROPEPTIDE_SIGNALING_PATHWAY
POU2F3 membership MSigDB_c5.bp:ECTODERM_DEVELOPMENT
MYH9 membership MSigDB_c5.bp:REGULATION_OF_CELLULAR_COMPONENT_ORGANIZATION_AND_BIOGENESIS
FST membership MSigDB_c5.bp:REGULATION_OF_METABOLIC_PROCESS
MEIS2 membership MSigDB_c5.bp:NEGATIVE_REGULATION_OF_TRANSCRIPTION_DNA_DEPENDENT
KCNS1 membership MSigDB_c5.bp:MONOVALENT_INORGANIC_CATION_TRANSPORT
BAI1 membership MSigDB_c5.bp:AXONOGENESIS
NRIP1 membership MSigDB_c5.bp:RNA_METABOLIC_PROCESS
HMGA1 membership MSigDB_c5.bp:CHROMATIN_ASSEMBLY_OR_DISASSEMBLY
CASP3 membership MSigDB_c5.bp:PROGRAMMED_CELL_DEATH
SMARCE1 membership MSigDB_c5.bp:CHROMOSOME_ORGANIZATION_AND_BIOGENESIS
SP100 membership MSigDB_c5.bp:REGULATION_OF_RNA_METABOLIC_PROCESS
PLOD1 membership MSigDB_c5.bp:TISSUE_DEVELOPMENT
CHD4 membership MSigDB_c5.bp:TRANSCRIPTION_DNA_DEPENDENT
MAP3K2 membership MSigDB_c5.bp:ACTIVATION_OF_JNK_ACTIVITY
CDKN2D membership MSigDB_c5.bp:ANTI_APOPTOSIS
CDIP1 membership MSigDB_c5.bp:PROGRAMMED_CELL_DEATH
BCL10 membership MSigDB_c5.bp:EMBRYONIC_MORPHOGENESIS
SP1 membership MSigDB_c5.bp:POSITIVE_REGULATION_OF_TRANSCRIPTIONDNA_DEPENDENT
KCNK7 membership MSigDB_c5.bp:ESTABLISHMENT_OF_LOCALIZATION
NDUFS4 membership MSigDB_c5.bp:MULTICELLULAR_ORGANISMAL_DEVELOPMENT
MYLIP membership MSigDB_c5.bp:BIOPOLYMER_MODIFICATION
DLC1 membership MSigDB_c5.bp:GROWTH
FADS1 membership MSigDB_c5.bp:CARBOXYLIC_ACID_METABOLIC_PROCESS
CD37 membership MSigDB_c5.bp:BIOPOLYMER_MODIFICATION
TERF2 membership MSigDB_c5.bp:REGULATION_OF_ORGANELLE_ORGANIZATION_AND_BIOGENESIS
KIF1C membership MSigDB_c5.bp:TRANSPORT
SPI1 membership MSigDB_c5.bp:IMMUNE_SYSTEM_PROCESS
BMP15 membership MSigDB_c5.bp:FEMALE_GAMETE_GENERATION
CDC37 membership MSigDB_c5.bp:REGULATION_OF_CYCLIN_DEPENDENT_PROTEIN_KINASE_ACTIVITY
GCNT3 membership MSigDB_c5.bp:PROTEIN_AMINO_ACID_O_LINKED_GLYCOSYLATION
CHST9 membership MSigDB_c5.bp:MACROMOLECULE_BIOSYNTHETIC_PROCESS
BTC membership MSigDB_c5.bp:POSITIVE_REGULATION_OF_BIOLOGICAL_PROCESS
KRT1 membership MSigDB_c5.bp:IMMUNE_EFFECTOR_PROCESS
SYTL2 membership MSigDB_c5.bp:VESICLE_MEDIATED_TRANSPORT
ACOT4 membership MSigDB_c5.bp:COENZYME_METABOLIC_PROCESS
DMBX1 membership MSigDB_c5.bp:NEGATIVE_REGULATION_OF_CELLULAR_METABOLIC_PROCESS
SUB1 membership MSigDB_c5.bp:REGULATION_OF_RNA_METABOLIC_PROCESS
PPP2R2A membership MSigDB_c5.bp:PROTEIN_MODIFICATION_PROCESS
DEDD2 membership MSigDB_c5.bp:APOPTOTIC_NUCLEAR_CHANGES
HTR1E membership MSigDB_c5.bp:CELL_SURFACE_RECEPTOR_LINKED_SIGNAL_TRANSDUCTION_GO_0007166
LYN membership MSigDB_c5.bp:REGULATION_OF_PROTEIN_MODIFICATION_PROCESS
CHD4 membership MSigDB_c5.bp:REGULATION_OF_RNA_METABOLIC_PROCESS
DERL2 membership MSigDB_c5.bp:PROTEOLYSIS
NEK6 membership MSigDB_c5.bp:PROTEIN_AMINO_ACID_PHOSPHORYLATION
REN membership MSigDB_c5.bp:PROTEIN_MATURATION
CRTAM membership MSigDB_c5.bp:POSITIVE_REGULATION_OF_PROTEIN_SECRETION
FLNA membership MSigDB_c5.bp:INTRACELLULAR_SIGNALING_CASCADE
CREG1 membership MSigDB_c5.bp:REGULATION_OF_NUCLEOBASENUCLEOSIDENUCLEOTIDE_AND_NUCLEIC_ACID_METABOLIC_PROCESS
MSH4 membership MSigDB_c5.bp:BIOPOLYMER_METABOLIC_PROCESS
SLC2A2 membership MSigDB_c5.bp:CARBOHYDRATE_METABOLIC_PROCESS
MGAT4A membership MSigDB_c5.bp:PROTEIN_MODIFICATION_PROCESS
ZIC1 membership MSigDB_c5.bp:ANATOMICAL_STRUCTURE_MORPHOGENESIS
SPI1 membership MSigDB_c5.bp:RNA_METABOLIC_PROCESS
TCF25 membership MSigDB_c5.bp:REGULATION_OF_METABOLIC_PROCESS
BID membership MSigDB_c5.bp:SIGNAL_TRANSDUCTION
DRD5 membership MSigDB_c5.bp:INTRACELLULAR_SIGNALING_CASCADE
TRAF7 membership MSigDB_c5.bp:POSITIVE_REGULATION_OF_MAPKKK_CASCADE
CDC25B membership MSigDB_c5.bp:M_PHASE_OF_MITOTIC_CELL_CYCLE
PYGB membership MSigDB_c5.bp:ENERGY_RESERVE_METABOLIC_PROCESS
HSPA2 membership MSigDB_c5.bp:M_PHASE
STS membership MSigDB_c5.bp:TISSUE_DEVELOPMENT
MXD4 membership MSigDB_c5.bp:REGULATION_OF_CELL_PROLIFERATION
IGFBP3 membership MSigDB_c5.bp:REGULATION_OF_PROGRAMMED_CELL_DEATH
MGAM membership MSigDB_c5.bp:BIOPOLYMER_METABOLIC_PROCESS
IL6 membership MSigDB_c5.bp:BIOSYNTHETIC_PROCESS
TPM1 membership MSigDB_c5.bp:REGULATION_OF_MUSCLE_CONTRACTION
SLC1A7 membership MSigDB_c5.bp:CARBOXYLIC_ACID_TRANSPORT
TRAF7 membership MSigDB_c5.bp:PROGRAMMED_CELL_DEATH
PDSS2 membership MSigDB_c5.bp:BIOSYNTHETIC_PROCESS
STK36 membership MSigDB_c5.bp:PHOSPHORYLATION
SOCS1 membership MSigDB_c5.bp:NEGATIVE_REGULATION_OF_METABOLIC_PROCESS
PCSK9 membership MSigDB_c5.bp:HOMEOSTATIC_PROCESS
ARFIP1 membership MSigDB_c5.bp:SECRETION
ALG1 membership MSigDB_c5.bp:PROTEIN_METABOLIC_PROCESS
KATNA1 membership MSigDB_c5.bp:MITOTIC_CELL_CYCLE
PPP2CA membership MSigDB_c5.bp:POSITIVE_REGULATION_OF_DEVELOPMENTAL_PROCESS
ADAM12 membership MSigDB_c5.bp:ANATOMICAL_STRUCTURE_DEVELOPMENT
MYH7 membership MSigDB_c5.bp:TRANSPORT
MYC membership MSigDB_c5.bp:HOMEOSTATIC_PROCESS
MED16 membership MSigDB_c5.bp:INTRACELLULAR_RECEPTOR_MEDIATED_SIGNALING_PATHWAY
SLC30A5 membership MSigDB_c5.bp:HOMEOSTATIC_PROCESS
CDKN1B membership MSigDB_c5.bp:NEGATIVE_REGULATION_OF_PHOSPHATE_METABOLIC_PROCESS
ATOH1 membership MSigDB_c5.bp:RNA_BIOSYNTHETIC_PROCESS
SMAD2 membership MSigDB_c5.bp:CELL_SURFACE_RECEPTOR_LINKED_SIGNAL_TRANSDUCTION_GO_0007166
SNRPF membership MSigDB_c5.bp:RNA_PROCESSING
LIG4 membership MSigDB_c5.bp:RESPONSE_TO_DNA_DAMAGE_STIMULUS
HSP90B1 membership MSigDB_c5.bp:PROGRAMMED_CELL_DEATH
NRG1 membership MSigDB_c5.bp:REGULATION_OF_METABOLIC_PROCESS
CPLX1 membership MSigDB_c5.bp:SECRETION
NOD1 membership MSigDB_c5.bp:POSITIVE_REGULATION_OF_CELLULAR_PROCESS
STAG3 membership MSigDB_c5.bp:CELLULAR_COMPONENT_ASSEMBLY
BUB1B membership MSigDB_c5.bp:REGULATION_OF_CELL_CYCLE
ABCA1 membership MSigDB_c5.bp:ORGANELLE_ORGANIZATION_AND_BIOGENESIS
RTP4 membership MSigDB_c5.bp:INTRACELLULAR_PROTEIN_TRANSPORT
IL8 membership MSigDB_c5.bp:NEGATIVE_REGULATION_OF_CELL_PROLIFERATION
TOP2A membership MSigDB_c5.bp:DNA_METABOLIC_PROCESS
LTB4R membership MSigDB_c5.bp:INTRACELLULAR_SIGNALING_CASCADE
BAX membership MSigDB_c5.bp:REGULATION_OF_NEURON_APOPTOSIS
NME2 membership MSigDB_c5.bp:REGULATION_OF_CELL_PROLIFERATION
KDM5B membership MSigDB_c5.bp:NEGATIVE_REGULATION_OF_METABOLIC_PROCESS
SMAD7 membership MSigDB_c5.bp:TRANSMEMBRANE_RECEPTOR_PROTEIN_SERINE_THREONINE_KINASE_SIGNALING_PATHWAY
VCP membership MSigDB_c5.bp:POSITIVE_REGULATION_OF_HYDROLASE_ACTIVITY
ABCG1 membership MSigDB_c5.bp:STEROID_METABOLIC_PROCESS
HDAC4 membership MSigDB_c5.bp:HEMOPOIESIS
RHOG membership MSigDB_c5.bp:POSITIVE_REGULATION_OF_CELLULAR_PROCESS
LATS1 membership MSigDB_c5.bp:PROTEIN_MODIFICATION_PROCESS
SLC6A5 membership MSigDB_c5.bp:NEUROLOGICAL_SYSTEM_PROCESS
NDP membership MSigDB_c5.bp:CELL_PROLIFERATION_GO_0008283
FKTN membership MSigDB_c5.bp:MUSCLE_DEVELOPMENT
ECT2 membership MSigDB_c5.bp:I_KAPPAB_KINASE_NF_KAPPAB_CASCADE
TNFRSF1A membership MSigDB_c5.bp:NUCLEOBASENUCLEOSIDENUCLEOTIDE_AND_NUCLEIC_ACID_METABOLIC_PROCESS
CRTC1 membership MSigDB_c5.bp:REGULATION_OF_METABOLIC_PROCESS
LDB1 membership MSigDB_c5.bp:NEGATIVE_REGULATION_OF_CELL_DIFFERENTIATION
NOP2 membership MSigDB_c5.bp:REGULATION_OF_CELL_PROLIFERATION
BRS3 membership MSigDB_c5.bp:BEHAVIOR
MED21 membership MSigDB_c5.bp:POSITIVE_REGULATION_OF_CELLULAR_METABOLIC_PROCESS
STS membership MSigDB_c5.bp:LIPID_METABOLIC_PROCESS
PPM1G membership MSigDB_c5.bp:NEGATIVE_REGULATION_OF_CELLULAR_PROCESS
PTHLH membership MSigDB_c5.bp:POSITIVE_REGULATION_OF_CELLULAR_PROCESS
CELF2 membership MSigDB_c5.bp:SYSTEM_PROCESS
PAK2 membership MSigDB_c5.bp:CELLULAR_PROTEIN_METABOLIC_PROCESS
TCF3 membership MSigDB_c5.bp:TRANSCRIPTION
CUL5 membership MSigDB_c5.bp:MITOTIC_CELL_CYCLE
AVP membership MSigDB_c5.bp:TRANSPORT
PFDN5 membership MSigDB_c5.bp:BIOPOLYMER_METABOLIC_PROCESS
BMP2 membership MSigDB_c5.bp:NEGATIVE_REGULATION_OF_TRANSCRIPTION
MCL1 membership MSigDB_c5.bp:REGULATION_OF_PROGRAMMED_CELL_DEATH
TRAF5 membership MSigDB_c5.bp:SIGNAL_TRANSDUCTION
SPRR2G membership MSigDB_c5.bp:FEMALE_PREGNANCY
RHOD membership MSigDB_c5.bp:INTRACELLULAR_SIGNALING_CASCADE
DAP3 membership MSigDB_c5.bp:REGULATION_OF_DEVELOPMENTAL_PROCESS
USH1G membership MSigDB_c5.bp:REGULATION_OF_BIOLOGICAL_QUALITY
RPS19 membership MSigDB_c5.bp:POSITIVE_REGULATION_OF_CELLULAR_PROCESS
BPTF membership MSigDB_c5.bp:POSITIVE_REGULATION_OF_RNA_METABOLIC_PROCESS
PLD2 membership MSigDB_c5.bp:CYTOSKELETON_ORGANIZATION_AND_BIOGENESIS
TAF2 membership MSigDB_c5.bp:TRANSCRIPTION_FROM_RNA_POLYMERASE_II_PROMOTER
UBA3 membership MSigDB_c5.bp:BIOPOLYMER_METABOLIC_PROCESS
ALDOB membership MSigDB_c5.bp:CELLULAR_CATABOLIC_PROCESS
CCL11 membership MSigDB_c5.bp:CELLULAR_HOMEOSTASIS
TGFBR1 membership MSigDB_c5.bp:REGULATION_OF_CELL_PROLIFERATION
HDAC2 membership MSigDB_c5.bp:REGULATION_OF_TRANSCRIPTIONDNA_DEPENDENT
KCNMA1 membership MSigDB_c5.bp:SYNAPTIC_TRANSMISSION
LTB membership MSigDB_c5.bp:CELLULAR_PROTEIN_METABOLIC_PROCESS
NUDT5 membership MSigDB_c5.bp:NUCLEOTIDE_METABOLIC_PROCESS
SLC13A4 membership MSigDB_c5.bp:TRANSPORT
LIMK1 membership MSigDB_c5.bp:ACTIN_FILAMENT_BASED_PROCESS
CARTPT membership MSigDB_c5.bp:NEGATIVE_REGULATION_OF_BIOLOGICAL_PROCESS
HMOX1 membership MSigDB_c5.bp:I_KAPPAB_KINASE_NF_KAPPAB_CASCADE
POLR2B membership MSigDB_c5.bp:BIOPOLYMER_METABOLIC_PROCESS
PAX4 membership MSigDB_c5.bp:SYSTEM_DEVELOPMENT
CHST3 membership MSigDB_c5.bp:CELLULAR_PROTEIN_METABOLIC_PROCESS
ADORA2B membership MSigDB_c5.bp:JNK_CASCADE
BRCC3 membership MSigDB_c5.bp:RESPONSE_TO_ENDOGENOUS_STIMULUS
DVL1 membership MSigDB_c5.bp:MULTICELLULAR_ORGANISMAL_DEVELOPMENT
AVPR1B membership MSigDB_c5.bp:POSITIVE_REGULATION_OF_HYDROLASE_ACTIVITY
IGFBP6 membership MSigDB_c5.bp:REGULATION_OF_CELL_PROLIFERATION
BTG4 membership MSigDB_c5.bp:SYSTEM_DEVELOPMENT
POLR3C membership MSigDB_c5.bp:NUCLEOBASENUCLEOSIDENUCLEOTIDE_AND_NUCLEIC_ACID_METABOLIC_PROCESS
SRSF10 membership MSigDB_c5.bp:REGULATION_OF_METABOLIC_PROCESS
ENTPD4 membership MSigDB_c5.bp:PYRIMIDINE_NUCLEOTIDE_METABOLIC_PROCESS
AKTIP membership MSigDB_c5.bp:POSITIVE_REGULATION_OF_BIOLOGICAL_PROCESS
APOE membership MSigDB_c5.bp:NEURON_DEVELOPMENT
OXSR1 membership MSigDB_c5.bp:RESPONSE_TO_OXIDATIVE_STRESS
BAK1 membership MSigDB_c5.bp:HOMEOSTATIC_PROCESS
MYO16 membership MSigDB_c5.bp:CELL_PROLIFERATION_GO_0008283
TRAF7 membership MSigDB_c5.bp:REGULATION_OF_TRANSFERASE_ACTIVITY
CNOT8 membership MSigDB_c5.bp:NEGATIVE_REGULATION_OF_CELL_PROLIFERATION
ANKH membership MSigDB_c5.bp:REGULATION_OF_MULTICELLULAR_ORGANISMAL_PROCESS
CTBP2 membership MSigDB_c5.bp:NEGATIVE_REGULATION_OF_CELL_PROLIFERATION
CCT8L2 membership MSigDB_c5.bp:ESTABLISHMENT_OF_LOCALIZATION
YWHAH membership MSigDB_c5.bp:ESTABLISHMENT_OF_LOCALIZATION
APOA4 membership MSigDB_c5.bp:TRANSPORT
NR2F2 membership MSigDB_c5.bp:NUCLEOBASENUCLEOSIDENUCLEOTIDE_AND_NUCLEIC_ACID_METABOLIC_PROCESS
NDUFA13 membership MSigDB_c5.bp:REGULATION_OF_APOPTOSIS
NFRKB membership MSigDB_c5.bp:INFLAMMATORY_RESPONSE
E2F1 membership MSigDB_c5.bp:NEGATIVE_REGULATION_OF_TRANSCRIPTION
NMUR1 membership MSigDB_c5.bp:CELL_SURFACE_RECEPTOR_LINKED_SIGNAL_TRANSDUCTION_GO_0007166
SIK1 membership MSigDB_c5.bp:MITOTIC_CELL_CYCLE
DUSP22 membership MSigDB_c5.bp:CELL_DEVELOPMENT
PTPRM membership MSigDB_c5.bp:PROTEIN_METABOLIC_PROCESS
IRF7 membership MSigDB_c5.bp:RESPONSE_TO_BIOTIC_STIMULUS
GSG2 membership MSigDB_c5.bp:SIGNAL_TRANSDUCTION
CDKN2AIP membership MSigDB_c5.bp:CELLULAR_PROTEIN_METABOLIC_PROCESS
SRPK1 membership MSigDB_c5.bp:SIGNAL_TRANSDUCTION
SMARCB1 membership MSigDB_c5.bp:REGULATION_OF_GENE_EXPRESSION
PSG7 membership MSigDB_c5.bp:REPRODUCTION
LCK membership MSigDB_c5.bp:REGULATION_OF_MULTICELLULAR_ORGANISMAL_PROCESS
TMPRSS6 membership MSigDB_c5.bp:RESPONSE_TO_EXTERNAL_STIMULUS
UHRF2 membership MSigDB_c5.bp:BIOPOLYMER_METABOLIC_PROCESS
MED21 membership MSigDB_c5.bp:REGULATION_OF_CELLULAR_METABOLIC_PROCESS
TCF7L2 membership MSigDB_c5.bp:SIGNAL_TRANSDUCTION
RHOC membership MSigDB_c5.bp:INTRACELLULAR_SIGNALING_CASCADE
CROCC membership MSigDB_c5.bp:MICROTUBULE_ORGANIZING_CENTER_ORGANIZATION_AND_BIOGENESIS
TPD52 membership MSigDB_c5.bp:SYSTEM_DEVELOPMENT
GAPDHS membership MSigDB_c5.bp:REGULATION_OF_METABOLIC_PROCESS
PEX7 membership MSigDB_c5.bp:PROTEIN_TRANSPORT
BARD1 membership MSigDB_c5.bp:POSITIVE_REGULATION_OF_BIOLOGICAL_PROCESS
NDC80 membership MSigDB_c5.bp:CELL_CYCLE_PHASE
EEF1A1 membership MSigDB_c5.bp:CELLULAR_MACROMOLECULE_METABOLIC_PROCESS
COL5A2 membership MSigDB_c5.bp:ANATOMICAL_STRUCTURE_DEVELOPMENT
RIT2 membership MSigDB_c5.bp:SIGNAL_TRANSDUCTION
CRABP1 membership MSigDB_c5.bp:SIGNAL_TRANSDUCTION
CDKN2A membership MSigDB_c5.bp:NEGATIVE_REGULATION_OF_TRANSFERASE_ACTIVITY
MAPK8IP2 membership MSigDB_c5.bp:CELLULAR_COMPONENT_ASSEMBLY
CD81 membership MSigDB_c5.bp:PHOSPHORYLATION
GPR56 membership MSigDB_c5.bp:BRAIN_DEVELOPMENT
ALOX12B membership MSigDB_c5.bp:EPIDERMIS_DEVELOPMENT
SLA2 membership MSigDB_c5.bp:NEGATIVE_REGULATION_OF_SIGNAL_TRANSDUCTION
STK10 membership MSigDB_c5.bp:CELLULAR_MACROMOLECULE_METABOLIC_PROCESS
CCND1 membership MSigDB_c5.bp:REGULATION_OF_CELL_CYCLE
BBC3 membership MSigDB_c5.bp:INTRACELLULAR_SIGNALING_CASCADE
ATRX membership MSigDB_c5.bp:RNA_METABOLIC_PROCESS
POU4F2 membership MSigDB_c5.bp:NEGATIVE_REGULATION_OF_NUCLEOBASENUCLEOSIDENUCLEOTIDE_AND_NUCLEIC_ACID_METABOLIC_PROCESS
DIABLO membership MSigDB_c5.bp:REGULATION_OF_MOLECULAR_FUNCTION
TRAPPC4 membership MSigDB_c5.bp:NEURITE_DEVELOPMENT
NDP membership MSigDB_c5.bp:SIGNAL_TRANSDUCTION
APOL3 membership MSigDB_c5.bp:DEFENSE_RESPONSE
IFNL1 membership MSigDB_c5.bp:REGULATION_OF_MULTICELLULAR_ORGANISMAL_PROCESS
SMAD3 membership MSigDB_c5.bp:ESTABLISHMENT_OF_LOCALIZATION
MPST membership MSigDB_c5.bp:ONE_CARBON_COMPOUND_METABOLIC_PROCESS
LGALS1 membership MSigDB_c5.bp:REGULATION_OF_SIGNAL_TRANSDUCTION
BCAR1 membership MSigDB_c5.bp:POSITIVE_REGULATION_OF_IMMUNE_SYSTEM_PROCESS
PDCD4 membership MSigDB_c5.bp:REGULATION_OF_CATALYTIC_ACTIVITY
LDLR membership MSigDB_c5.bp:LIPOPROTEIN_METABOLIC_PROCESS
RUNX1 membership MSigDB_c5.bp:TRANSCRIPTION_FROM_RNA_POLYMERASE_II_PROMOTER
MDFI membership MSigDB_c5.bp:PROTEIN_LOCALIZATION
KPNA2 membership MSigDB_c5.bp:INTERPHASE
EDN1 membership MSigDB_c5.bp:REGULATION_OF_CELL_PROLIFERATION
EIF3I membership MSigDB_c5.bp:REGULATION_OF_GENE_EXPRESSION
POLA1 membership MSigDB_c5.bp:CELL_CYCLE_PHASE
DGCR2 membership MSigDB_c5.bp:ORGAN_MORPHOGENESIS
TRIAP1 membership MSigDB_c5.bp:MITOSIS
TLR6 membership MSigDB_c5.bp:REGULATION_OF_METABOLIC_PROCESS
COPB2 membership MSigDB_c5.bp:SECRETION_BY_CELL
ALDH3B2 membership MSigDB_c5.bp:ALCOHOL_METABOLIC_PROCESS
CHAF1B membership MSigDB_c5.bp:ESTABLISHMENT_AND_OR_MAINTENANCE_OF_CHROMATIN_ARCHITECTURE
QPCT membership MSigDB_c5.bp:BIOPOLYMER_METABOLIC_PROCESS
RAD1 membership MSigDB_c5.bp:CELL_CYCLE_PHASE
LHX1 membership MSigDB_c5.bp:ANATOMICAL_STRUCTURE_DEVELOPMENT
ATG4B membership MSigDB_c5.bp:INTRACELLULAR_TRANSPORT
HCK membership MSigDB_c5.bp:PHOSPHORYLATION
RPL31 membership MSigDB_c5.bp:TRANSLATION
DEGS1 membership MSigDB_c5.bp:FATTY_ACID_BIOSYNTHETIC_PROCESS
NDUFA12 membership MSigDB_c5.bp:RESPONSE_TO_CHEMICAL_STIMULUS
VCP membership MSigDB_c5.bp:RESPONSE_TO_DNA_DAMAGE_STIMULUS
PARD3 membership MSigDB_c5.bp:MACROMOLECULAR_COMPLEX_ASSEMBLY
PAIP2 membership MSigDB_c5.bp:CELLULAR_BIOSYNTHETIC_PROCESS
GLIS3 membership MSigDB_c5.bp:REGULATION_OF_CELLULAR_METABOLIC_PROCESS
PSMG4 membership MSigDB_c5.bp:POSITIVE_REGULATION_OF_NUCLEOBASENUCLEOSIDENUCLEOTIDE_AND_NUCLEIC_ACID_METABOLIC_PROCESS
EPHB2 membership MSigDB_c5.bp:MULTICELLULAR_ORGANISMAL_DEVELOPMENT
AARS membership MSigDB_c5.bp:TRNA_PROCESSING
BNIP3 membership MSigDB_c5.bp:MITOCHONDRIAL_MEMBRANE_ORGANIZATION_AND_BIOGENESIS
SCN2B membership MSigDB_c5.bp:ESTABLISHMENT_OF_LOCALIZATION
APC membership MSigDB_c5.bp:REGULATION_OF_MOLECULAR_FUNCTION
RAB3GAP2 membership MSigDB_c5.bp:ESTABLISHMENT_OF_LOCALIZATION
GLI2 membership MSigDB_c5.bp:POSITIVE_REGULATION_OF_RNA_METABOLIC_PROCESS
TLR6 membership MSigDB_c5.bp:REGULATION_OF_CELLULAR_PROTEIN_METABOLIC_PROCESS
SRC membership MSigDB_c5.bp:SIGNAL_TRANSDUCTION
SH2D3A membership MSigDB_c5.bp:JNK_CASCADE
SFN membership MSigDB_c5.bp:RESPONSE_TO_STRESS
CDK5RAP1 membership MSigDB_c5.bp:NEGATIVE_REGULATION_OF_TRANSFERASE_ACTIVITY
AHR membership MSigDB_c5.bp:RNA_METABOLIC_PROCESS
MAPK11 membership MSigDB_c5.bp:SIGNAL_TRANSDUCTION
TGFBR1 membership MSigDB_c5.bp:REGULATION_OF_GENE_EXPRESSION
RBPJ membership MSigDB_c5.bp:NEGATIVE_REGULATION_OF_RNA_METABOLIC_PROCESS
CDK10 membership MSigDB_c5.bp:CELL_CYCLE_PROCESS
JAG2 membership MSigDB_c5.bp:CELL_ACTIVATION
HAND1 membership MSigDB_c5.bp:SYSTEM_DEVELOPMENT
PYDC1 membership MSigDB_c5.bp:POSITIVE_REGULATION_OF_CYTOKINE_SECRETION
SMAD3 membership MSigDB_c5.bp:PROTEIN_TARGETING
MDFI membership MSigDB_c5.bp:STRESS_ACTIVATED_PROTEIN_KINASE_SIGNALING_PATHWAY
RPS6KA5 membership MSigDB_c5.bp:PHOSPHORYLATION
EHF membership MSigDB_c5.bp:REGULATION_OF_GENE_EXPRESSION
SHH membership MSigDB_c5.bp:ANATOMICAL_STRUCTURE_MORPHOGENESIS
PCSK1 membership MSigDB_c5.bp:PROTEIN_METABOLIC_PROCESS
APTX membership MSigDB_c5.bp:NUCLEOBASENUCLEOSIDENUCLEOTIDE_AND_NUCLEIC_ACID_METABOLIC_PROCESS
UGT8 membership MSigDB_c5.bp:CENTRAL_NERVOUS_SYSTEM_DEVELOPMENT
APOA5 membership MSigDB_c5.bp:CELLULAR_LIPID_METABOLIC_PROCESS
HMGB1 membership MSigDB_c5.bp:BIOPOLYMER_METABOLIC_PROCESS
FHL3 membership MSigDB_c5.bp:SYSTEM_DEVELOPMENT
SCARA3 membership MSigDB_c5.bp:RESPONSE_TO_OXIDATIVE_STRESS
LARGE membership MSigDB_c5.bp:SPHINGOLIPID_METABOLIC_PROCESS
EIF2B2 membership MSigDB_c5.bp:SYSTEM_DEVELOPMENT
CARTPT membership MSigDB_c5.bp:CELLULAR_RESPONSE_TO_NUTRIENT_LEVELS
SNAP23 membership MSigDB_c5.bp:SECRETORY_PATHWAY
NCOA4 membership MSigDB_c5.bp:MALE_GONAD_DEVELOPMENT
GPR3 membership MSigDB_c5.bp:G_PROTEIN_COUPLED_RECEPTOR_PROTEIN_SIGNALING_PATHWAY
ANGPTL4 membership MSigDB_c5.bp:MULTICELLULAR_ORGANISMAL_DEVELOPMENT
TNFRSF8 membership MSigDB_c5.bp:POSITIVE_REGULATION_OF_CELLULAR_PROTEIN_METABOLIC_PROCESS
GATAD2A membership MSigDB_c5.bp:ONE_CARBON_COMPOUND_METABOLIC_PROCESS
SMURF1 membership MSigDB_c5.bp:PROTEIN_CATABOLIC_PROCESS
IL12B membership MSigDB_c5.bp:DEFENSE_RESPONSE
ITGB1BP2 membership MSigDB_c5.bp:SYSTEM_DEVELOPMENT
SFRP4 membership MSigDB_c5.bp:MULTICELLULAR_ORGANISMAL_DEVELOPMENT
UBE2D3 membership MSigDB_c5.bp:MACROMOLECULE_CATABOLIC_PROCESS
FCGR1A membership MSigDB_c5.bp:PHAGOCYTOSIS
SLC25A5 membership MSigDB_c5.bp:TRANSPORT
CEP57 membership MSigDB_c5.bp:CELL_SURFACE_RECEPTOR_LINKED_SIGNAL_TRANSDUCTION_GO_0007166
TAF1L membership MSigDB_c5.bp:BIOPOLYMER_METABOLIC_PROCESS
ARID5B membership MSigDB_c5.bp:RNA_BIOSYNTHETIC_PROCESS
FOSB membership MSigDB_c5.bp:MULTICELLULAR_ORGANISMAL_DEVELOPMENT
GLS2 membership MSigDB_c5.bp:AMINO_ACID_AND_DERIVATIVE_METABOLIC_PROCESS
SLC27A2 membership MSigDB_c5.bp:CARBOXYLIC_ACID_METABOLIC_PROCESS
NMUR1 membership MSigDB_c5.bp:G_PROTEIN_COUPLED_RECEPTOR_PROTEIN_SIGNALING_PATHWAY
FH membership MSigDB_c5.bp:TRICARBOXYLIC_ACID_CYCLE_INTERMEDIATE_METABOLIC_PROCESS
DDX39A membership MSigDB_c5.bp:RNA_PROCESSING
ZBTB16 membership MSigDB_c5.bp:NEGATIVE_REGULATION_OF_TRANSCRIPTION_DNA_DEPENDENT
MAP4K2 membership MSigDB_c5.bp:HEMOPOIESIS
NEK4 membership MSigDB_c5.bp:CELLULAR_MACROMOLECULE_METABOLIC_PROCESS
DNM1L membership MSigDB_c5.bp:CELL_DEVELOPMENT
ARAP1 membership MSigDB_c5.bp:RHO_PROTEIN_SIGNAL_TRANSDUCTION
IP6K1 membership MSigDB_c5.bp:LIPID_METABOLIC_PROCESS
RTP3 membership MSigDB_c5.bp:PROTEIN_LOCALIZATION
F2R membership MSigDB_c5.bp:I_KAPPAB_KINASE_NF_KAPPAB_CASCADE
ANP32A membership MSigDB_c5.bp:CELLULAR_LOCALIZATION
RTP4 membership MSigDB_c5.bp:ESTABLISHMENT_OF_CELLULAR_LOCALIZATION
KDM4A membership MSigDB_c5.bp:ORGANELLE_ORGANIZATION_AND_BIOGENESIS
PLEK2 membership MSigDB_c5.bp:ACTIN_FILAMENT_BASED_PROCESS
CDC42EP2 membership MSigDB_c5.bp:REGULATION_OF_CELLULAR_METABOLIC_PROCESS
HIVEP3 membership MSigDB_c5.bp:NUCLEOBASENUCLEOSIDENUCLEOTIDE_AND_NUCLEIC_ACID_METABOLIC_PROCESS
SCRT1 membership MSigDB_c5.bp:NUCLEOBASENUCLEOSIDENUCLEOTIDE_AND_NUCLEIC_ACID_METABOLIC_PROCESS
MDFI membership MSigDB_c5.bp:REGIONALIZATION
KAT6A membership MSigDB_c5.bp:MYELOID_CELL_DIFFERENTIATION
MGAT4A membership MSigDB_c5.bp:MACROMOLECULE_BIOSYNTHETIC_PROCESS
EGR2 membership MSigDB_c5.bp:SYSTEM_DEVELOPMENT
MAPRE1 membership MSigDB_c5.bp:REGULATION_OF_CYTOSKELETON_ORGANIZATION_AND_BIOGENESIS
CLCNKA membership MSigDB_c5.bp:EXCRETION
DKK3 membership MSigDB_c5.bp:ANATOMICAL_STRUCTURE_MORPHOGENESIS
FOXP3 membership MSigDB_c5.bp:TRANSLATION
PNMA1 membership MSigDB_c5.bp:REPRODUCTION
MAD2L2 membership MSigDB_c5.bp:MITOTIC_CELL_CYCLE_CHECKPOINT
ART1 membership MSigDB_c5.bp:POST_TRANSLATIONAL_PROTEIN_MODIFICATION
SMAD3 membership MSigDB_c5.bp:NEGATIVE_REGULATION_OF_NUCLEOBASENUCLEOSIDENUCLEOTIDE_AND_NUCLEIC_ACID_METABOLIC_PROCESS
VCP membership MSigDB_c5.bp:ESTABLISHMENT_OF_LOCALIZATION
DUSP10 membership MSigDB_c5.bp:MAPKKK_CASCADE_GO_0000165
NFE2L1 membership MSigDB_c5.bp:RNA_METABOLIC_PROCESS
EIF4H membership MSigDB_c5.bp:REGULATION_OF_TRANSLATION
TJP1 membership MSigDB_c5.bp:PROTEIN_METABOLIC_PROCESS
TMSB4Y membership MSigDB_c5.bp:NEGATIVE_REGULATION_OF_CELLULAR_PROCESS
TSFM membership MSigDB_c5.bp:PROTEIN_METABOLIC_PROCESS
CHPT1 membership MSigDB_c5.bp:PHOSPHOLIPID_BIOSYNTHETIC_PROCESS
SYCP1 membership MSigDB_c5.bp:DNA_RECOMBINATION
CDKN2A membership MSigDB_c5.bp:REGULATION_OF_TRANSCRIPTION_FACTOR_ACTIVITY
NME5 membership MSigDB_c5.bp:NEGATIVE_REGULATION_OF_BIOLOGICAL_PROCESS
PPP2R3B membership MSigDB_c5.bp:POST_TRANSLATIONAL_PROTEIN_MODIFICATION
PRG3 membership MSigDB_c5.bp:CELL_ACTIVATION
CHKA membership MSigDB_c5.bp:LIPID_METABOLIC_PROCESS
EPHB4 membership MSigDB_c5.bp:ANATOMICAL_STRUCTURE_MORPHOGENESIS
DPYSL4 membership MSigDB_c5.bp:NERVOUS_SYSTEM_DEVELOPMENT
CCDC88C membership MSigDB_c5.bp:PROTEIN_METABOLIC_PROCESS
SPINK5 membership MSigDB_c5.bp:TISSUE_MORPHOGENESIS
CBLB membership MSigDB_c5.bp:MACROMOLECULE_LOCALIZATION
CPNE3 membership MSigDB_c5.bp:TRANSPORT
TRIM22 membership MSigDB_c5.bp:BIOPOLYMER_METABOLIC_PROCESS
GPS1 membership MSigDB_c5.bp:NEGATIVE_REGULATION_OF_TRANSFERASE_ACTIVITY
SRD5A2 membership MSigDB_c5.bp:CELL_CELL_SIGNALING
IL12A membership MSigDB_c5.bp:REGULATION_OF_PEPTIDYL_TYROSINE_PHOSPHORYLATION
CD24 membership MSigDB_c5.bp:TRANSPORT
SQSTM1 membership MSigDB_c5.bp:REGULATION_OF_TRANSCRIPTION_FROM_RNA_POLYMERASE_II_PROMOTER
SMARCE1 membership MSigDB_c5.bp:PROTEIN_METABOLIC_PROCESS
SLC2A3 membership MSigDB_c5.bp:TRANSPORT
MVK membership MSigDB_c5.bp:LIPID_BIOSYNTHETIC_PROCESS
HDAC11 membership MSigDB_c5.bp:ESTABLISHMENT_AND_OR_MAINTENANCE_OF_CHROMATIN_ARCHITECTURE
CEBPG membership MSigDB_c5.bp:LEUKOCYTE_ACTIVATION
PTGDR2 membership MSigDB_c5.bp:IMMUNE_RESPONSE
F10 membership MSigDB_c5.bp:RESPONSE_TO_STRESS
CX3CL1 membership MSigDB_c5.bp:LEUKOCYTE_CHEMOTAXIS
SERINC5 membership MSigDB_c5.bp:PHOSPHOLIPID_METABOLIC_PROCESS
CAMK2A membership MSigDB_c5.bp:BIOPOLYMER_METABOLIC_PROCESS
ART1 membership MSigDB_c5.bp:BIOPOLYMER_METABOLIC_PROCESS
NMBR membership MSigDB_c5.bp:SIGNAL_TRANSDUCTION
ULK1 membership MSigDB_c5.bp:PROTEIN_METABOLIC_PROCESS
MXD4 membership MSigDB_c5.bp:NEGATIVE_REGULATION_OF_NUCLEOBASENUCLEOSIDENUCLEOTIDE_AND_NUCLEIC_ACID_METABOLIC_PROCESS
PCSK5 membership MSigDB_c5.bp:PROTEIN_PROCESSING
UGP2 membership MSigDB_c5.bp:CARBOHYDRATE_METABOLIC_PROCESS
CRABP2 membership MSigDB_c5.bp:REGULATION_OF_NUCLEOBASENUCLEOSIDENUCLEOTIDE_AND_NUCLEIC_ACID_METABOLIC_PROCESS
OPHN1 membership MSigDB_c5.bp:CELL_MIGRATION
BCL2L10 membership MSigDB_c5.bp:FEMALE_GAMETE_GENERATION
CHST12 membership MSigDB_c5.bp:PROTEIN_METABOLIC_PROCESS
SLC7A6 membership MSigDB_c5.bp:CARBOXYLIC_ACID_METABOLIC_PROCESS
APOF membership MSigDB_c5.bp:CELLULAR_LIPID_METABOLIC_PROCESS
ALDH6A1 membership MSigDB_c5.bp:AROMATIC_COMPOUND_METABOLIC_PROCESS
PIN1 membership MSigDB_c5.bp:CELL_CYCLE_PROCESS
JMY membership MSigDB_c5.bp:REGULATION_OF_DNA_BINDING
POU2F1 membership MSigDB_c5.bp:REGULATION_OF_TRANSCRIPTION
PFDN5 membership MSigDB_c5.bp:REGULATION_OF_TRANSCRIPTION
BTRC membership MSigDB_c5.bp:SIGNAL_TRANSDUCTION
UTF1 membership MSigDB_c5.bp:RNA_METABOLIC_PROCESS
PBX4 membership MSigDB_c5.bp:SYSTEM_DEVELOPMENT
CD38 membership MSigDB_c5.bp:POSITIVE_REGULATION_OF_DEVELOPMENTAL_PROCESS
ICOSLG membership MSigDB_c5.bp:POSITIVE_REGULATION_OF_BIOLOGICAL_PROCESS
GNAI3 membership MSigDB_c5.bp:REGULATION_OF_MOLECULAR_FUNCTION
CCL23 membership MSigDB_c5.bp:G_PROTEIN_COUPLED_RECEPTOR_PROTEIN_SIGNALING_PATHWAY
SLC25A10 membership MSigDB_c5.bp:ALCOHOL_METABOLIC_PROCESS
SPARC membership MSigDB_c5.bp:ORGAN_DEVELOPMENT
MAPK10 membership MSigDB_c5.bp:JNK_CASCADE
DMC1 membership MSigDB_c5.bp:DNA_METABOLIC_PROCESS
BNIP1 membership MSigDB_c5.bp:REGULATION_OF_APOPTOSIS
TNP1 membership MSigDB_c5.bp:RESPONSE_TO_ENDOGENOUS_STIMULUS
PRKG1 membership MSigDB_c5.bp:PROTEIN_METABOLIC_PROCESS
UAP1 membership MSigDB_c5.bp:MACROMOLECULE_BIOSYNTHETIC_PROCESS
TRAF2 membership MSigDB_c5.bp:PROTEIN_METABOLIC_PROCESS
TNFRSF8 membership MSigDB_c5.bp:POSITIVE_REGULATION_OF_PROTEIN_METABOLIC_PROCESS
PRKCQ membership MSigDB_c5.bp:REGULATION_OF_TRANSCRIPTION_FACTOR_ACTIVITY
MZF1 membership MSigDB_c5.bp:REGULATION_OF_TRANSCRIPTION
RPS6KA4 membership MSigDB_c5.bp:RNA_METABOLIC_PROCESS
CGB membership MSigDB_c5.bp:REPRODUCTION
OR10J1 membership MSigDB_c5.bp:CELL_SURFACE_RECEPTOR_LINKED_SIGNAL_TRANSDUCTION_GO_0007166
CHIA membership MSigDB_c5.bp:N_ACETYLGLUCOSAMINE_METABOLIC_PROCESS
PGLS membership MSigDB_c5.bp:CARBOHYDRATE_CATABOLIC_PROCESS
RASA1 membership MSigDB_c5.bp:ORGAN_MORPHOGENESIS
DERL1 membership MSigDB_c5.bp:HOMEOSTATIC_PROCESS
OGT membership MSigDB_c5.bp:PROTEIN_MODIFICATION_PROCESS
MXD4 membership MSigDB_c5.bp:NEGATIVE_REGULATION_OF_CELL_PROLIFERATION
F2R membership MSigDB_c5.bp:CELLULAR_LOCALIZATION
HS3ST5 membership MSigDB_c5.bp:MULTI_ORGANISM_PROCESS
G6PD membership MSigDB_c5.bp:ALCOHOL_METABOLIC_PROCESS
NOLC1 membership MSigDB_c5.bp:ORGANELLE_ORGANIZATION_AND_BIOGENESIS
ID2 membership MSigDB_c5.bp:NEGATIVE_REGULATION_OF_BIOLOGICAL_PROCESS
APOA2 membership MSigDB_c5.bp:POSITIVE_REGULATION_OF_CYTOKINE_BIOSYNTHETIC_PROCESS
KRT85 membership MSigDB_c5.bp:ANATOMICAL_STRUCTURE_DEVELOPMENT
PKD1 membership MSigDB_c5.bp:CELL_MATRIX_ADHESION
GZMA membership MSigDB_c5.bp:IMMUNE_RESPONSE
IGF1 membership MSigDB_c5.bp:BIOPOLYMER_METABOLIC_PROCESS
WNT1 membership MSigDB_c5.bp:ANATOMICAL_STRUCTURE_DEVELOPMENT
F2 membership MSigDB_c5.bp:HEMOSTASIS
EPS8 membership MSigDB_c5.bp:CELL_SURFACE_RECEPTOR_LINKED_SIGNAL_TRANSDUCTION_GO_0007166
EIF2A membership MSigDB_c5.bp:RIBONUCLEOPROTEIN_COMPLEX_BIOGENESIS_AND_ASSEMBLY
DAPK1 membership MSigDB_c5.bp:PROGRAMMED_CELL_DEATH
GHRL membership MSigDB_c5.bp:REGULATION_OF_KINASE_ACTIVITY
TNFRSF18 membership MSigDB_c5.bp:REGULATION_OF_APOPTOSIS
ATPIF1 membership MSigDB_c5.bp:ANGIOGENESIS
PPP1CA membership MSigDB_c5.bp:PROTEIN_MODIFICATION_PROCESS
BUD31 membership MSigDB_c5.bp:POSITIVE_REGULATION_OF_SIGNAL_TRANSDUCTION
CASP4 membership MSigDB_c5.bp:APOPTOSIS_GO
POLR2F membership MSigDB_c5.bp:RNA_METABOLIC_PROCESS
ROCK1 membership MSigDB_c5.bp:PHOSPHORYLATION
PITX3 membership MSigDB_c5.bp:ORGAN_MORPHOGENESIS
ADRB2 membership MSigDB_c5.bp:POSITIVE_REGULATION_OF_CELLULAR_PROCESS
SLCO1B1 membership MSigDB_c5.bp:TRANSPORT
HCCS membership MSigDB_c5.bp:MULTICELLULAR_ORGANISMAL_DEVELOPMENT
CCL15 membership MSigDB_c5.bp:SIGNAL_TRANSDUCTION
TNNT2 membership MSigDB_c5.bp:RESPONSE_TO_CHEMICAL_STIMULUS
KLF7 membership MSigDB_c5.bp:REGULATION_OF_GENE_EXPRESSION
CHAF1B membership MSigDB_c5.bp:PROTEIN_COMPLEX_ASSEMBLY
MXD4 membership MSigDB_c5.bp:TRANSCRIPTION_DNA_DEPENDENT
TM4SF5 membership MSigDB_c5.bp:CELLULAR_PROTEIN_METABOLIC_PROCESS
MED14 membership MSigDB_c5.bp:SIGNAL_TRANSDUCTION
BAX membership MSigDB_c5.bp:BIOPOLYMER_METABOLIC_PROCESS
TBRG4 membership MSigDB_c5.bp:POSITIVE_REGULATION_OF_BIOLOGICAL_PROCESS
MAGED1 membership MSigDB_c5.bp:NEGATIVE_REGULATION_OF_CELL_PROLIFERATION
GRIA2 membership MSigDB_c5.bp:NEUROLOGICAL_SYSTEM_PROCESS
KMT2A membership MSigDB_c5.bp:IMMUNE_SYSTEM_PROCESS
ACVR2B membership MSigDB_c5.bp:PATTERN_SPECIFICATION_PROCESS
CBL membership MSigDB_c5.bp:UBIQUITIN_CYCLE
AIPL1 membership MSigDB_c5.bp:CELLULAR_PROTEIN_METABOLIC_PROCESS
TRAF6 membership MSigDB_c5.bp:PROTEIN_KINASE_CASCADE
ACTA1 membership MSigDB_c5.bp:MUSCLE_DEVELOPMENT
EIF4A3 membership MSigDB_c5.bp:NEGATIVE_REGULATION_OF_CELLULAR_PROCESS
BARD1 membership MSigDB_c5.bp:REGULATION_OF_INTRACELLULAR_TRANSPORT
SIN3A membership MSigDB_c5.bp:NEGATIVE_REGULATION_OF_TRANSCRIPTION_DNA_DEPENDENT
SORBS1 membership MSigDB_c5.bp:ACTIN_FILAMENT_BUNDLE_FORMATION
CHST2 membership MSigDB_c5.bp:MULTICELLULAR_ORGANISMAL_DEVELOPMENT
ALDH9A1 membership MSigDB_c5.bp:SYSTEM_PROCESS
POLR2G membership MSigDB_c5.bp:RNA_BIOSYNTHETIC_PROCESS
SLC44A2 membership MSigDB_c5.bp:INTRACELLULAR_SIGNALING_CASCADE
APOBEC3F membership MSigDB_c5.bp:RESPONSE_TO_VIRUS
RBM14 membership MSigDB_c5.bp:POSITIVE_REGULATION_OF_TRANSCRIPTION
BCL2L10 membership MSigDB_c5.bp:REGULATION_OF_HYDROLASE_ACTIVITY
EDF1 membership MSigDB_c5.bp:MULTICELLULAR_ORGANISMAL_DEVELOPMENT
CLOCK membership MSigDB_c5.bp:POSITIVE_REGULATION_OF_CELLULAR_METABOLIC_PROCESS
MAPRE1 membership MSigDB_c5.bp:NEGATIVE_REGULATION_OF_CELLULAR_COMPONENT_ORGANIZATION_AND_BIOGENESIS
MAP4K1 membership MSigDB_c5.bp:STRESS_ACTIVATED_PROTEIN_KINASE_SIGNALING_PATHWAY
SYT1 membership MSigDB_c5.bp:SYSTEM_PROCESS
GJD3 membership MSigDB_c5.bp:MACROMOLECULAR_COMPLEX_ASSEMBLY
RTP2 membership MSigDB_c5.bp:ESTABLISHMENT_OF_PROTEIN_LOCALIZATION
LCAT membership MSigDB_c5.bp:BIOSYNTHETIC_PROCESS
NR2E3 membership MSigDB_c5.bp:RESPONSE_TO_RADIATION
PARN membership MSigDB_c5.bp:RNA_METABOLIC_PROCESS
PLEKHG5 membership MSigDB_c5.bp:POSITIVE_REGULATION_OF_BIOLOGICAL_PROCESS
NEDD8 membership MSigDB_c5.bp:PROTEOLYSIS
CCND1 membership MSigDB_c5.bp:REGULATION_OF_KINASE_ACTIVITY
KCNC1 membership MSigDB_c5.bp:TRANSPORT
MYOD1 membership MSigDB_c5.bp:TRANSCRIPTION_FROM_RNA_POLYMERASE_II_PROMOTER
GSK3B membership MSigDB_c5.bp:MACROMOLECULE_LOCALIZATION
RAD1 membership MSigDB_c5.bp:DNA_METABOLIC_PROCESS
ATXN2 membership MSigDB_c5.bp:CELLULAR_COMPONENT_ASSEMBLY
PET112 membership MSigDB_c5.bp:BIOSYNTHETIC_PROCESS
TBX2 membership MSigDB_c5.bp:RNA_BIOSYNTHETIC_PROCESS
FUT6 membership MSigDB_c5.bp:GLYCOPROTEIN_BIOSYNTHETIC_PROCESS
BIN3 membership MSigDB_c5.bp:REGULATION_OF_BIOLOGICAL_QUALITY
DRG2 membership MSigDB_c5.bp:SIGNAL_TRANSDUCTION
CDK12 membership MSigDB_c5.bp:POST_TRANSLATIONAL_PROTEIN_MODIFICATION
GRM5 membership MSigDB_c5.bp:CELL_SURFACE_RECEPTOR_LINKED_SIGNAL_TRANSDUCTION_GO_0007166
SPRR2G membership MSigDB_c5.bp:EMBRYO_IMPLANTATION
FOSB membership MSigDB_c5.bp:RNA_METABOLIC_PROCESS
APOA1 membership MSigDB_c5.bp:SIGNAL_TRANSDUCTION
DEK membership MSigDB_c5.bp:VIRAL_GENOME_REPLICATION
DPYSL2 membership MSigDB_c5.bp:NERVOUS_SYSTEM_DEVELOPMENT
CTBP2 membership MSigDB_c5.bp:REGULATION_OF_CELL_PROLIFERATION
TPPP membership MSigDB_c5.bp:POSITIVE_REGULATION_OF_CELLULAR_PROCESS
ELANE membership MSigDB_c5.bp:REGULATION_OF_CYTOKINE_BIOSYNTHETIC_PROCESS
NCK2 membership MSigDB_c5.bp:ACTIN_POLYMERIZATION_AND_OR_DEPOLYMERIZATION
KLHL2 membership MSigDB_c5.bp:ESTABLISHMENT_OF_CELLULAR_LOCALIZATION
HDAC10 membership MSigDB_c5.bp:ORGANELLE_ORGANIZATION_AND_BIOGENESIS
LIG3 membership MSigDB_c5.bp:MEIOSIS_I
THBD membership MSigDB_c5.bp:BLOOD_COAGULATION
HTR1F membership MSigDB_c5.bp:G_PROTEIN_SIGNALING_COUPLED_TO_CYCLIC_NUCLEOTIDE_SECOND_MESSENGER
TBXA2R membership MSigDB_c5.bp:G_PROTEIN_COUPLED_RECEPTOR_PROTEIN_SIGNALING_PATHWAY
FOXO4 membership MSigDB_c5.bp:NEGATIVE_REGULATION_OF_CELL_DIFFERENTIATION
MNAT1 membership MSigDB_c5.bp:REGULATION_OF_MOLECULAR_FUNCTION
EDEM1 membership MSigDB_c5.bp:CELLULAR_PROTEIN_METABOLIC_PROCESS
MUTYH membership MSigDB_c5.bp:DNA_REPAIR
IFI16 membership MSigDB_c5.bp:HEMOPOIESIS
ITCH membership MSigDB_c5.bp:INTERACTION_WITH_HOST
IL3 membership MSigDB_c5.bp:ANTI_APOPTOSIS
PTPRJ membership MSigDB_c5.bp:SIGNAL_TRANSDUCTION
LAMC1 membership MSigDB_c5.bp:POSITIVE_REGULATION_OF_CELL_PROLIFERATION
NFATC2 membership MSigDB_c5.bp:POSITIVE_REGULATION_OF_METABOLIC_PROCESS
PCSK6 membership MSigDB_c5.bp:CELLULAR_PROTEIN_METABOLIC_PROCESS
MAP2K6 membership MSigDB_c5.bp:RESPONSE_TO_STRESS
KRT3 membership MSigDB_c5.bp:MORPHOGENESIS_OF_AN_EPITHELIUM
ARID5A membership MSigDB_c5.bp:NEGATIVE_REGULATION_OF_TRANSCRIPTION_DNA_DEPENDENT
FOXL2 membership MSigDB_c5.bp:CELL_DEVELOPMENT
MED21 membership MSigDB_c5.bp:POSITIVE_REGULATION_OF_BIOLOGICAL_PROCESS
STX1A membership MSigDB_c5.bp:CELL_CELL_SIGNALING
IL8 membership MSigDB_c5.bp:SYSTEM_DEVELOPMENT
FUT10 membership MSigDB_c5.bp:BIOSYNTHETIC_PROCESS
SGK3 membership MSigDB_c5.bp:BIOPOLYMER_MODIFICATION
ERCC3 membership MSigDB_c5.bp:NUCLEOTIDE_EXCISION_REPAIR
KIF22 membership MSigDB_c5.bp:CELL_CYCLE_PHASE
FECH membership MSigDB_c5.bp:HEME_METABOLIC_PROCESS
TTF2 membership MSigDB_c5.bp:CELLULAR_COMPONENT_DISASSEMBLY
DTNA membership MSigDB_c5.bp:SYSTEM_PROCESS
BTG2 membership MSigDB_c5.bp:DNA_METABOLIC_PROCESS
PIGS membership MSigDB_c5.bp:PHOSPHOLIPID_METABOLIC_PROCESS
NAA16 membership MSigDB_c5.bp:TRANSCRIPTION
CACNA1H membership MSigDB_c5.bp:ORGAN_DEVELOPMENT
PTPRR membership MSigDB_c5.bp:BIOPOLYMER_METABOLIC_PROCESS
FOXL2 membership MSigDB_c5.bp:SYSTEM_DEVELOPMENT
PAPD7 membership MSigDB_c5.bp:CELL_CYCLE_GO_0007049
PPP5C membership MSigDB_c5.bp:CELLULAR_PROTEIN_METABOLIC_PROCESS
UTF1 membership MSigDB_c5.bp:POSITIVE_REGULATION_OF_METABOLIC_PROCESS
MAML1 membership MSigDB_c5.bp:RNA_BIOSYNTHETIC_PROCESS
MLLT1 membership MSigDB_c5.bp:TRANSCRIPTION_DNA_DEPENDENT
CREBBP membership MSigDB_c5.bp:ORGANELLE_ORGANIZATION_AND_BIOGENESIS
PPM1A membership MSigDB_c5.bp:POSITIVE_REGULATION_OF_I_KAPPAB_KINASE_NF_KAPPAB_CASCADE
NUFIP1 membership MSigDB_c5.bp:POSITIVE_REGULATION_OF_CELLULAR_METABOLIC_PROCESS
HTT membership MSigDB_c5.bp:POSITIVE_REGULATION_OF_DEVELOPMENTAL_PROCESS
MAP1S membership MSigDB_c5.bp:ANATOMICAL_STRUCTURE_MORPHOGENESIS
CAMKK2 membership MSigDB_c5.bp:POSITIVE_REGULATION_OF_CELLULAR_METABOLIC_PROCESS
RAD9A membership MSigDB_c5.bp:REGULATION_OF_CELL_CYCLE
MTIF2 membership MSigDB_c5.bp:REGULATION_OF_CELLULAR_PROTEIN_METABOLIC_PROCESS
CRYM membership MSigDB_c5.bp:SYSTEM_PROCESS
UBE2V1 membership MSigDB_c5.bp:PROTEIN_MODIFICATION_PROCESS
ELP2 membership MSigDB_c5.bp:REGULATION_OF_METABOLIC_PROCESS
HELLS membership MSigDB_c5.bp:RNA_METABOLIC_PROCESS
TFAP4 membership MSigDB_c5.bp:REGULATION_OF_TRANSCRIPTIONDNA_DEPENDENT
SLC14A2 membership MSigDB_c5.bp:ESTABLISHMENT_OF_LOCALIZATION
MAP3K11 membership MSigDB_c5.bp:REGULATION_OF_JNK_ACTIVITY
CASP8AP2 membership MSigDB_c5.bp:REGULATION_OF_APOPTOSIS
BRCA2 membership MSigDB_c5.bp:DNA_METABOLIC_PROCESS
CDK6 membership MSigDB_c5.bp:REGULATION_OF_DEVELOPMENTAL_PROCESS
INHBA membership MSigDB_c5.bp:ANATOMICAL_STRUCTURE_DEVELOPMENT
GADD45G membership MSigDB_c5.bp:REGULATION_OF_KINASE_ACTIVITY
TJP1 membership MSigDB_c5.bp:INTERCELLULAR_JUNCTION_ASSEMBLY
NF1 membership MSigDB_c5.bp:ORGANELLE_ORGANIZATION_AND_BIOGENESIS
GRAP membership MSigDB_c5.bp:INTRACELLULAR_SIGNALING_CASCADE
ISOC2 membership MSigDB_c5.bp:CELLULAR_MACROMOLECULE_METABOLIC_PROCESS
ONECUT2 membership MSigDB_c5.bp:SYSTEM_DEVELOPMENT
TARDBP membership MSigDB_c5.bp:MITOTIC_CELL_CYCLE
VPS4B membership MSigDB_c5.bp:REGULATION_OF_TRANSCRIPTION
PDPK1 membership MSigDB_c5.bp:POST_TRANSLATIONAL_PROTEIN_MODIFICATION
NUMA1 membership MSigDB_c5.bp:ORGANELLE_ORGANIZATION_AND_BIOGENESIS
TRPC4AP membership MSigDB_c5.bp:INTRACELLULAR_TRANSPORT
PPAP2A membership MSigDB_c5.bp:INTRACELLULAR_SIGNALING_CASCADE
MED13 membership MSigDB_c5.bp:ANDROGEN_RECEPTOR_SIGNALING_PATHWAY
SCMH1 membership MSigDB_c5.bp:GENE_SILENCING
WBP2NL membership MSigDB_c5.bp:REPRODUCTIVE_PROCESS
CEP57 membership MSigDB_c5.bp:SPERMATID_DIFFERENTIATION
FLNA membership MSigDB_c5.bp:REGULATION_OF_TRANSCRIPTION_FACTOR_ACTIVITY
DOPEY2 membership MSigDB_c5.bp:CELLULAR_LOCALIZATION
TLR1 membership MSigDB_c5.bp:CYTOKINE_METABOLIC_PROCESS
SEPT7 membership MSigDB_c5.bp:CELLULAR_COMPONENT_ASSEMBLY
AFF4 membership MSigDB_c5.bp:RNA_BIOSYNTHETIC_PROCESS
GLI2 membership MSigDB_c5.bp:REGIONALIZATION
RNF7 membership MSigDB_c5.bp:PROGRAMMED_CELL_DEATH
MOG membership MSigDB_c5.bp:MULTICELLULAR_ORGANISMAL_DEVELOPMENT
CDC45 membership MSigDB_c5.bp:NUCLEOBASENUCLEOSIDENUCLEOTIDE_AND_NUCLEIC_ACID_METABOLIC_PROCESS
PRPSAP2 membership MSigDB_c5.bp:NUCLEOBASENUCLEOSIDENUCLEOTIDE_AND_NUCLEIC_ACID_METABOLIC_PROCESS
AKT1 membership MSigDB_c5.bp:PROGRAMMED_CELL_DEATH
NEDD8 membership MSigDB_c5.bp:CELLULAR_PROTEIN_CATABOLIC_PROCESS
CHST8 membership MSigDB_c5.bp:CARBOHYDRATE_BIOSYNTHETIC_PROCESS
NFKB1 membership MSigDB_c5.bp:NEGATIVE_REGULATION_OF_DEVELOPMENTAL_PROCESS
IL27 membership MSigDB_c5.bp:REGULATION_OF_DEVELOPMENTAL_PROCESS
CUZD1 membership MSigDB_c5.bp:BIOPOLYMER_MODIFICATION
PIGA membership MSigDB_c5.bp:POSITIVE_REGULATION_OF_BIOLOGICAL_PROCESS
SHH membership MSigDB_c5.bp:TUBE_DEVELOPMENT
FOXO4 membership MSigDB_c5.bp:NEGATIVE_REGULATION_OF_CELLULAR_PROCESS
SPRR1A membership MSigDB_c5.bp:ORGAN_DEVELOPMENT
AP3D1 membership MSigDB_c5.bp:ESTABLISHMENT_OF_PROTEIN_LOCALIZATION
MAML2 membership MSigDB_c5.bp:POSITIVE_REGULATION_OF_NUCLEOBASENUCLEOSIDENUCLEOTIDE_AND_NUCLEIC_ACID_METABOLIC_PROCESS
STUB1 membership MSigDB_c5.bp:REGULATION_OF_PROTEIN_MODIFICATION_PROCESS
PPP5C membership MSigDB_c5.bp:POSITIVE_REGULATION_OF_SIGNAL_TRANSDUCTION
CCL2 membership MSigDB_c5.bp:ORGAN_DEVELOPMENT
TBXA2R membership MSigDB_c5.bp:SIGNAL_TRANSDUCTION
UQCRH membership MSigDB_c5.bp:CELLULAR_RESPIRATION
EIF2B2 membership MSigDB_c5.bp:RESPONSE_TO_ENDOGENOUS_STIMULUS
IL2RA membership MSigDB_c5.bp:PROGRAMMED_CELL_DEATH
ACHE membership MSigDB_c5.bp:BIOPOLYMER_METABOLIC_PROCESS
LATS2 membership MSigDB_c5.bp:NEGATIVE_REGULATION_OF_CATALYTIC_ACTIVITY
FGF9 membership MSigDB_c5.bp:SIGNAL_TRANSDUCTION
DOPEY2 membership MSigDB_c5.bp:SECRETION
CALCA membership MSigDB_c5.bp:POSITIVE_REGULATION_OF_CATALYTIC_ACTIVITY
SOX11 membership MSigDB_c5.bp:SYSTEM_DEVELOPMENT
ORC5 membership MSigDB_c5.bp:DNA_REPLICATION
ALOX15 membership MSigDB_c5.bp:RESPONSE_TO_WOUNDING
CCNT1 membership MSigDB_c5.bp:REGULATION_OF_TRANSFERASE_ACTIVITY
MDFI membership MSigDB_c5.bp:PROTEIN_IMPORT
NFKBIL1 membership MSigDB_c5.bp:NEGATIVE_REGULATION_OF_TRANSPORT
TBX19 membership MSigDB_c5.bp:RNA_METABOLIC_PROCESS
NLRP2 membership MSigDB_c5.bp:POSITIVE_REGULATION_OF_SECRETION
NMUR2 membership MSigDB_c5.bp:CHEMICAL_HOMEOSTASIS
PAM membership MSigDB_c5.bp:CELL_CYCLE_PROCESS
SOAT2 membership MSigDB_c5.bp:STEROID_METABOLIC_PROCESS
NUDT4 membership MSigDB_c5.bp:SIGNAL_TRANSDUCTION
GNA11 membership MSigDB_c5.bp:SIGNAL_TRANSDUCTION
TP73 membership MSigDB_c5.bp:DNA_REPLICATION
PDCD4 membership MSigDB_c5.bp:REGULATION_OF_MOLECULAR_FUNCTION
ZNF675 membership MSigDB_c5.bp:STRESS_ACTIVATED_PROTEIN_KINASE_SIGNALING_PATHWAY
KCNN4 membership MSigDB_c5.bp:CATION_TRANSPORT
NDUFS1 membership MSigDB_c5.bp:CELLULAR_HOMEOSTASIS
HTATSF1 membership MSigDB_c5.bp:VIRAL_GENOME_REPLICATION
TBCC membership MSigDB_c5.bp:PROTEIN_METABOLIC_PROCESS
FUT10 membership MSigDB_c5.bp:BIOPOLYMER_METABOLIC_PROCESS
CLTCL1 membership MSigDB_c5.bp:ESTABLISHMENT_OF_LOCALIZATION
GSN membership MSigDB_c5.bp:ACTIN_FILAMENT_BASED_PROCESS
NF1 membership MSigDB_c5.bp:REGULATION_OF_CELL_ADHESION
FXN membership MSigDB_c5.bp:TRANSPORT
TOMM34 membership MSigDB_c5.bp:PROTEIN_TARGETING_TO_MITOCHONDRION
CCL19 membership MSigDB_c5.bp:CHEMICAL_HOMEOSTASIS
AURKA membership MSigDB_c5.bp:M_PHASE_OF_MITOTIC_CELL_CYCLE
ARHGAP1 membership MSigDB_c5.bp:SIGNAL_TRANSDUCTION
DUSP12 membership MSigDB_c5.bp:PROTEIN_METABOLIC_PROCESS
SLC35A3 membership MSigDB_c5.bp:ESTABLISHMENT_OF_LOCALIZATION
NMU membership MSigDB_c5.bp:REGULATION_OF_MULTICELLULAR_ORGANISMAL_PROCESS
ACIN1 membership MSigDB_c5.bp:HOMEOSTATIC_PROCESS
SYT1 membership MSigDB_c5.bp:CELL_CELL_SIGNALING
NFKBIL1 membership MSigDB_c5.bp:MAINTENANCE_OF_PROTEIN_LOCALIZATION
TRH membership MSigDB_c5.bp:CELL_CELL_SIGNALING
MED20 membership MSigDB_c5.bp:REGULATION_OF_GENE_EXPRESSION
SYCP3 membership MSigDB_c5.bp:SPERMATID_DIFFERENTIATION
CADM1 membership MSigDB_c5.bp:APOPTOSIS_GO
FOLR2 membership MSigDB_c5.bp:ESTABLISHMENT_OF_LOCALIZATION
SPRR2F membership MSigDB_c5.bp:EMBRYO_IMPLANTATION
S100A11 membership MSigDB_c5.bp:REGULATION_OF_DNA_METABOLIC_PROCESS
SET membership MSigDB_c5.bp:CHROMATIN_ASSEMBLY_OR_DISASSEMBLY
HIPK3 membership MSigDB_c5.bp:CELLULAR_PROTEIN_METABOLIC_PROCESS
UBE2L3 membership MSigDB_c5.bp:PROTEIN_METABOLIC_PROCESS
POP4 membership MSigDB_c5.bp:RIBOSOME_BIOGENESIS_AND_ASSEMBLY
CHD2 membership MSigDB_c5.bp:REGULATION_OF_METABOLIC_PROCESS
TAP2 membership MSigDB_c5.bp:INTRACELLULAR_TRANSPORT
ALDH6A1 membership MSigDB_c5.bp:CARBOXYLIC_ACID_METABOLIC_PROCESS
NTNG2 membership MSigDB_c5.bp:SYSTEM_DEVELOPMENT
EIF2AK1 membership MSigDB_c5.bp:REGULATION_OF_TRANSLATION
HSPA1L membership MSigDB_c5.bp:RESPONSE_TO_CHEMICAL_STIMULUS
CASP8AP2 membership MSigDB_c5.bp:POSITIVE_REGULATION_OF_BIOLOGICAL_PROCESS
AHSG membership MSigDB_c5.bp:REGULATION_OF_DEVELOPMENTAL_PROCESS
LAMC1 membership MSigDB_c5.bp:CYTOPLASM_ORGANIZATION_AND_BIOGENESIS
ZNF254 membership MSigDB_c5.bp:NUCLEOBASENUCLEOSIDENUCLEOTIDE_AND_NUCLEIC_ACID_METABOLIC_PROCESS
TCF15 membership MSigDB_c5.bp:TRANSCRIPTION
STYXL1 membership MSigDB_c5.bp:SIGNAL_TRANSDUCTION
CARTPT membership MSigDB_c5.bp:REGULATION_OF_DEVELOPMENTAL_PROCESS
YWHAH membership MSigDB_c5.bp:SIGNAL_TRANSDUCTION
KPNA3 membership MSigDB_c5.bp:ESTABLISHMENT_OF_PROTEIN_LOCALIZATION
ORC2 membership MSigDB_c5.bp:REGULATION_OF_RNA_METABOLIC_PROCESS
CRABP2 membership MSigDB_c5.bp:TISSUE_DEVELOPMENT
COL4A4 membership MSigDB_c5.bp:SYSTEM_PROCESS
ALAS2 membership MSigDB_c5.bp:PIGMENT_BIOSYNTHETIC_PROCESS
DLG4 membership MSigDB_c5.bp:SYNAPTIC_TRANSMISSION
TDGF1 membership MSigDB_c5.bp:ORGAN_DEVELOPMENT
RRBP1 membership MSigDB_c5.bp:BIOSYNTHETIC_PROCESS
SIRPG membership MSigDB_c5.bp:CELL_PROLIFERATION_GO_0008283
MLLT1 membership MSigDB_c5.bp:NUCLEOBASENUCLEOSIDENUCLEOTIDE_AND_NUCLEIC_ACID_METABOLIC_PROCESS
TBRG1 membership MSigDB_c5.bp:CELLULAR_LOCALIZATION
TGM5 membership MSigDB_c5.bp:SYSTEM_DEVELOPMENT
KCNE1 membership MSigDB_c5.bp:SYSTEM_PROCESS
AARS membership MSigDB_c5.bp:TRNA_METABOLIC_PROCESS
CLDN22 membership MSigDB_c5.bp:CELL_CELL_ADHESION
NFE2L2 membership MSigDB_c5.bp:BIOPOLYMER_METABOLIC_PROCESS
PTAFR membership MSigDB_c5.bp:CELL_SURFACE_RECEPTOR_LINKED_SIGNAL_TRANSDUCTION_GO_0007166
MED13 membership MSigDB_c5.bp:REGULATION_OF_TRANSCRIPTION
LAX1 membership MSigDB_c5.bp:REGULATION_OF_CATALYTIC_ACTIVITY
SPHK1 membership MSigDB_c5.bp:ANATOMICAL_STRUCTURE_FORMATION
TPD52L1 membership MSigDB_c5.bp:REGULATION_OF_DEVELOPMENTAL_PROCESS
RGS9 membership MSigDB_c5.bp:REGULATION_OF_G_PROTEIN_COUPLED_RECEPTOR_PROTEIN_SIGNALING_PATHWAY
CTNS membership MSigDB_c5.bp:AMINO_ACID_TRANSPORT
MAP1S membership MSigDB_c5.bp:ORGANELLE_ORGANIZATION_AND_BIOGENESIS
SLC16A7 membership MSigDB_c5.bp:MONOCARBOXYLIC_ACID_TRANSPORT
APOA1 membership MSigDB_c5.bp:CELLULAR_PROTEIN_METABOLIC_PROCESS
PRKCI membership MSigDB_c5.bp:ANATOMICAL_STRUCTURE_MORPHOGENESIS
ACOT4 membership MSigDB_c5.bp:ORGANIC_ACID_METABOLIC_PROCESS
TNFSF14 membership MSigDB_c5.bp:REGULATION_OF_APOPTOSIS
ATG4C membership MSigDB_c5.bp:ESTABLISHMENT_OF_CELLULAR_LOCALIZATION
PYCARD membership MSigDB_c5.bp:REGULATION_OF_APOPTOSIS
RP2 membership MSigDB_c5.bp:SYSTEM_PROCESS
FABP5 membership MSigDB_c5.bp:EPIDERMIS_DEVELOPMENT
IKZF1 membership MSigDB_c5.bp:TISSUE_DEVELOPMENT
COLQ membership MSigDB_c5.bp:BIOGENIC_AMINE_METABOLIC_PROCESS
ZMIZ2 membership MSigDB_c5.bp:REGULATION_OF_NUCLEOBASENUCLEOSIDENUCLEOTIDE_AND_NUCLEIC_ACID_METABOLIC_PROCESS
ST6GALNAC4 membership MSigDB_c5.bp:CELLULAR_LIPID_METABOLIC_PROCESS
PRC1 membership MSigDB_c5.bp:SPINDLE_ORGANIZATION_AND_BIOGENESIS
PRKG2 membership MSigDB_c5.bp:SIGNAL_TRANSDUCTION
TIAF1 membership MSigDB_c5.bp:I_KAPPAB_KINASE_NF_KAPPAB_CASCADE
CCNE2 membership MSigDB_c5.bp:REGULATION_OF_CYCLIN_DEPENDENT_PROTEIN_KINASE_ACTIVITY
ID4 membership MSigDB_c5.bp:REGULATION_OF_TRANSCRIPTION_FROM_RNA_POLYMERASE_II_PROMOTER
SYNRG membership MSigDB_c5.bp:ESTABLISHMENT_OF_LOCALIZATION
EIF2AK2 membership MSigDB_c5.bp:NEGATIVE_REGULATION_OF_CELL_PROLIFERATION
CACNB4 membership MSigDB_c5.bp:TRANSPORT
PTPN22 membership MSigDB_c5.bp:DEPHOSPHORYLATION
GLO1 membership MSigDB_c5.bp:CELL_DEVELOPMENT
ING4 membership MSigDB_c5.bp:TRANSCRIPTION
IL18 membership MSigDB_c5.bp:IMMUNE_SYSTEM_PROCESS
SHH membership MSigDB_c5.bp:EMBRYONIC_DEVELOPMENT
FGD5 membership MSigDB_c5.bp:RHO_PROTEIN_SIGNAL_TRANSDUCTION
NLRC3 membership MSigDB_c5.bp:INTRACELLULAR_SIGNALING_CASCADE
SOD1 membership MSigDB_c5.bp:NEGATIVE_REGULATION_OF_BIOSYNTHETIC_PROCESS
OMP membership MSigDB_c5.bp:SYNAPTIC_TRANSMISSION
FARP2 membership MSigDB_c5.bp:CELL_DEVELOPMENT
CD1D membership MSigDB_c5.bp:T_CELL_ACTIVATION
YARS membership MSigDB_c5.bp:AMINE_METABOLIC_PROCESS
GNG3 membership MSigDB_c5.bp:MAPKKK_CASCADE_GO_0000165
UBE2C membership MSigDB_c5.bp:MITOTIC_CELL_CYCLE
BRCA1 membership MSigDB_c5.bp:REGULATION_OF_TRANSCRIPTIONDNA_DEPENDENT
BCL2L2 membership MSigDB_c5.bp:NEGATIVE_REGULATION_OF_APOPTOSIS
NPM1 membership MSigDB_c5.bp:RIBONUCLEOPROTEIN_COMPLEX_BIOGENESIS_AND_ASSEMBLY
ALDH5A1 membership MSigDB_c5.bp:CELLULAR_CATABOLIC_PROCESS
ADAM10 membership MSigDB_c5.bp:NEGATIVE_REGULATION_OF_CELLULAR_PROCESS
NOTCH2 membership MSigDB_c5.bp:REGULATION_OF_DEVELOPMENTAL_PROCESS
CHEK2 membership MSigDB_c5.bp:CELL_DEVELOPMENT
STK38 membership MSigDB_c5.bp:SIGNAL_TRANSDUCTION
RGCC membership MSigDB_c5.bp:REGULATION_OF_MOLECULAR_FUNCTION
GRIN2B membership MSigDB_c5.bp:SYSTEM_PROCESS
SOD2 membership MSigDB_c5.bp:RNA_METABOLIC_PROCESS
PIGF membership MSigDB_c5.bp:LIPID_METABOLIC_PROCESS
CDKN2D membership MSigDB_c5.bp:NEGATIVE_REGULATION_OF_GROWTH
L3MBTL4 membership MSigDB_c5.bp:COAGULATION
NELFA membership MSigDB_c5.bp:MULTICELLULAR_ORGANISMAL_DEVELOPMENT
APOBEC3G membership MSigDB_c5.bp:VIRAL_GENOME_REPLICATION
IL21 membership MSigDB_c5.bp:IMMUNE_SYSTEM_PROCESS
SET membership MSigDB_c5.bp:BIOPOLYMER_MODIFICATION
ABCA2 membership MSigDB_c5.bp:TRANSPORT
ACVR2A membership MSigDB_c5.bp:ANATOMICAL_STRUCTURE_DEVELOPMENT
CXCL10 membership MSigDB_c5.bp:INFLAMMATORY_RESPONSE
PPIA membership MSigDB_c5.bp:VIRAL_GENOME_REPLICATION
PRG3 membership MSigDB_c5.bp:NEUROLOGICAL_SYSTEM_PROCESS
SF3A2 membership MSigDB_c5.bp:RNA_SPLICINGVIA_TRANSESTERIFICATION_REACTIONS
TBX10 membership MSigDB_c5.bp:ANATOMICAL_STRUCTURE_MORPHOGENESIS
ZNF74 membership MSigDB_c5.bp:REGULATION_OF_CELLULAR_METABOLIC_PROCESS
TAOK3 membership MSigDB_c5.bp:CELLULAR_PROTEIN_METABOLIC_PROCESS
SRC membership MSigDB_c5.bp:PROTEIN_METABOLIC_PROCESS
EEA1 membership MSigDB_c5.bp:CELLULAR_LOCALIZATION
NPPB membership MSigDB_c5.bp:VASCULATURE_DEVELOPMENT
SSTR3 membership MSigDB_c5.bp:NEGATIVE_REGULATION_OF_CELL_PROLIFERATION
DSCAML1 membership MSigDB_c5.bp:SKELETAL_DEVELOPMENT
AFF2 membership MSigDB_c5.bp:ANATOMICAL_STRUCTURE_DEVELOPMENT
NOX4 membership MSigDB_c5.bp:NEGATIVE_REGULATION_OF_BIOLOGICAL_PROCESS
ATPIF1 membership MSigDB_c5.bp:RESPONSE_TO_ABIOTIC_STIMULUS
SMARCB1 membership MSigDB_c5.bp:NUCLEOBASENUCLEOSIDENUCLEOTIDE_AND_NUCLEIC_ACID_METABOLIC_PROCESS
PLCH1 membership MSigDB_c5.bp:PHOSPHOINOSITIDE_MEDIATED_SIGNALING
PBX4 membership MSigDB_c5.bp:REGULATION_OF_CELLULAR_COMPONENT_ORGANIZATION_AND_BIOGENESIS
MED17 membership MSigDB_c5.bp:TRANSCRIPTION_INITIATION_FROM_RNA_POLYMERASE_II_PROMOTER
LEFTY1 membership MSigDB_c5.bp:TRANSMEMBRANE_RECEPTOR_PROTEIN_SERINE_THREONINE_KINASE_SIGNALING_PATHWAY
EIF3E membership MSigDB_c5.bp:REGULATION_OF_TRANSLATION
CDY1 membership MSigDB_c5.bp:SEXUAL_REPRODUCTION
TP73 membership MSigDB_c5.bp:REGULATION_OF_NUCLEOBASENUCLEOSIDENUCLEOTIDE_AND_NUCLEIC_ACID_METABOLIC_PROCESS
TYMS membership MSigDB_c5.bp:BIOSYNTHETIC_PROCESS
FEZ1 membership MSigDB_c5.bp:AXON_GUIDANCE
APCS membership MSigDB_c5.bp:CELLULAR_PROTEIN_METABOLIC_PROCESS
CCL14 membership MSigDB_c5.bp:POSITIVE_REGULATION_OF_CELLULAR_PROCESS
NR0B2 membership MSigDB_c5.bp:NEGATIVE_REGULATION_OF_NUCLEOBASENUCLEOSIDENUCLEOTIDE_AND_NUCLEIC_ACID_METABOLIC_PROCESS
HOXC5 membership MSigDB_c5.bp:REGULATION_OF_RNA_METABOLIC_PROCESS
APBB1 membership MSigDB_c5.bp:CELL_CYCLE_GO_0007049
BRIP1 membership MSigDB_c5.bp:BIOPOLYMER_METABOLIC_PROCESS
THG1L membership MSigDB_c5.bp:NUCLEOBASENUCLEOSIDENUCLEOTIDE_AND_NUCLEIC_ACID_METABOLIC_PROCESS
SART1 membership MSigDB_c5.bp:POSITIVE_REGULATION_OF_BIOLOGICAL_PROCESS
SSTR1 membership MSigDB_c5.bp:RESPONSE_TO_NUTRIENT
RP9 membership MSigDB_c5.bp:RNA_METABOLIC_PROCESS
PRMT5 membership MSigDB_c5.bp:CELLULAR_MACROMOLECULE_METABOLIC_PROCESS
LALBA membership MSigDB_c5.bp:MULTI_ORGANISM_PROCESS
TFDP1 membership MSigDB_c5.bp:REGULATION_OF_TRANSCRIPTIONDNA_DEPENDENT
HNF4A membership MSigDB_c5.bp:REGULATION_OF_RNA_METABOLIC_PROCESS
HRH3 membership MSigDB_c5.bp:GENERATION_OF_A_SIGNAL_INVOLVED_IN_CELL_CELL_SIGNALING
DYRK1A membership MSigDB_c5.bp:PROTEIN_AMINO_ACID_PHOSPHORYLATION
RASA1 membership MSigDB_c5.bp:ACTIN_FILAMENT_BASED_PROCESS
FZR1 membership MSigDB_c5.bp:CELLULAR_MACROMOLECULE_METABOLIC_PROCESS
BCL2 membership MSigDB_c5.bp:MONOVALENT_INORGANIC_CATION_HOMEOSTASIS
BCAT1 membership MSigDB_c5.bp:CELL_CYCLE_PHASE
RAB7A membership MSigDB_c5.bp:MEMBRANE_ORGANIZATION_AND_BIOGENESIS
NME2 membership MSigDB_c5.bp:ANATOMICAL_STRUCTURE_DEVELOPMENT
ANG membership MSigDB_c5.bp:NEGATIVE_REGULATION_OF_BIOLOGICAL_PROCESS
CCL13 membership MSigDB_c5.bp:CELL_CELL_SIGNALING
CD80 membership MSigDB_c5.bp:POSITIVE_REGULATION_OF_PHOSPHORYLATION
ATP2B2 membership MSigDB_c5.bp:MULTICELLULAR_ORGANISMAL_DEVELOPMENT
NPY1R membership MSigDB_c5.bp:CYCLIC_NUCLEOTIDE_MEDIATED_SIGNALING
REG3A membership MSigDB_c5.bp:CELL_CELL_ADHESION
MS4A2 membership MSigDB_c5.bp:IMMUNE_RESPONSE
ZNF354A membership MSigDB_c5.bp:REGULATION_OF_TRANSCRIPTION
CDK13 membership MSigDB_c5.bp:CELL_PROLIFERATION_GO_0008283
DNM1L membership MSigDB_c5.bp:ORGANELLE_ORGANIZATION_AND_BIOGENESIS
LCK membership MSigDB_c5.bp:LEUKOCYTE_ACTIVATION
GLIS2 membership MSigDB_c5.bp:NEGATIVE_REGULATION_OF_TRANSCRIPTION
USE1 membership MSigDB_c5.bp:PROTEIN_METABOLIC_PROCESS
ME1 membership MSigDB_c5.bp:COENZYME_METABOLIC_PROCESS
PIGA membership MSigDB_c5.bp:BIOPOLYMER_MODIFICATION
DOPEY1 membership MSigDB_c5.bp:SECRETORY_PATHWAY
CREM membership MSigDB_c5.bp:RNA_METABOLIC_PROCESS
MTMR7 membership MSigDB_c5.bp:BIOPOLYMER_METABOLIC_PROCESS
IL2RB membership MSigDB_c5.bp:PROTEIN_METABOLIC_PROCESS
TXNL4A membership MSigDB_c5.bp:SPLICEOSOME_ASSEMBLY
STUB1 membership MSigDB_c5.bp:PROTEIN_UBIQUITINATION
EGFR membership MSigDB_c5.bp:TRANSMEMBRANE_RECEPTOR_PROTEIN_TYROSINE_KINASE_SIGNALING_PATHWAY
PRKCG membership MSigDB_c5.bp:DNA_REPLICATION
BNIP3 membership MSigDB_c5.bp:ANTI_APOPTOSIS
ERBB2 membership MSigDB_c5.bp:CELLULAR_MACROMOLECULE_METABOLIC_PROCESS
BCL2A1 membership MSigDB_c5.bp:NEGATIVE_REGULATION_OF_DEVELOPMENTAL_PROCESS
SIRT4 membership MSigDB_c5.bp:NEGATIVE_REGULATION_OF_TRANSCRIPTION_DNA_DEPENDENT
NRTN membership MSigDB_c5.bp:SYSTEM_DEVELOPMENT
PRELID1 membership MSigDB_c5.bp:MULTICELLULAR_ORGANISMAL_DEVELOPMENT
IFNL1 membership MSigDB_c5.bp:POSITIVE_REGULATION_OF_SIGNAL_TRANSDUCTION
RAD17 membership MSigDB_c5.bp:DNA_INTEGRITY_CHECKPOINT
CEBPG membership MSigDB_c5.bp:HOMEOSTATIC_PROCESS
SLC40A1 membership MSigDB_c5.bp:ANATOMICAL_STRUCTURE_MORPHOGENESIS
NCKAP1 membership MSigDB_c5.bp:APOPTOSIS_GO
RIPPLY2 membership MSigDB_c5.bp:PATTERN_SPECIFICATION_PROCESS
AHSG membership MSigDB_c5.bp:NEGATIVE_REGULATION_OF_MULTICELLULAR_ORGANISMAL_PROCESS
SCAP membership MSigDB_c5.bp:REGULATION_OF_METABOLIC_PROCESS
SLC30A5 membership MSigDB_c5.bp:ION_TRANSPORT
FBXO7 membership MSigDB_c5.bp:CELLULAR_MACROMOLECULE_CATABOLIC_PROCESS
SNRPD2 membership MSigDB_c5.bp:MACROMOLECULAR_COMPLEX_ASSEMBLY
PPIH membership MSigDB_c5.bp:ESTABLISHMENT_OF_PROTEIN_LOCALIZATION
HAND2 membership MSigDB_c5.bp:ORGAN_DEVELOPMENT
CD3EAP membership MSigDB_c5.bp:RNA_METABOLIC_PROCESS
AHSG membership MSigDB_c5.bp:REGULATION_OF_ENDOCYTOSIS
PPARA membership MSigDB_c5.bp:REGULATION_OF_METABOLIC_PROCESS
DKK3 membership MSigDB_c5.bp:ANATOMICAL_STRUCTURE_DEVELOPMENT
SPRY2 membership MSigDB_c5.bp:ANATOMICAL_STRUCTURE_DEVELOPMENT
MAPK8 membership MSigDB_c5.bp:PROTEIN_KINASE_CASCADE
UXT membership MSigDB_c5.bp:MICROTUBULE_CYTOSKELETON_ORGANIZATION_AND_BIOGENESIS
ARPC5 membership MSigDB_c5.bp:ACTIN_FILAMENT_BASED_PROCESS
APBA1 membership MSigDB_c5.bp:PROTEIN_TRANSPORT
MED7 membership MSigDB_c5.bp:RNA_BIOSYNTHETIC_PROCESS
MIF membership MSigDB_c5.bp:NEGATIVE_REGULATION_OF_CELLULAR_PROCESS
CBLC membership MSigDB_c5.bp:BIOPOLYMER_MODIFICATION
TFAP4 membership MSigDB_c5.bp:RNA_METABOLIC_PROCESS
SOCS1 membership MSigDB_c5.bp:PEPTIDYL_TYROSINE_MODIFICATION
CNP membership MSigDB_c5.bp:SYSTEM_PROCESS
PRDM4 membership MSigDB_c5.bp:BIOPOLYMER_METABOLIC_PROCESS
FOSB membership MSigDB_c5.bp:REGULATION_OF_TRANSCRIPTION_FROM_RNA_POLYMERASE_II_PROMOTER
ALOX12B membership MSigDB_c5.bp:LIPID_METABOLIC_PROCESS
KRT6A membership MSigDB_c5.bp:ECTODERM_DEVELOPMENT
PEX19 membership MSigDB_c5.bp:ESTABLISHMENT_OF_PROTEIN_LOCALIZATION
ALDOC membership MSigDB_c5.bp:CARBOHYDRATE_METABOLIC_PROCESS
PPIH membership MSigDB_c5.bp:PROTEIN_METABOLIC_PROCESS
ASTL membership MSigDB_c5.bp:PROTEIN_METABOLIC_PROCESS
ANKRD27 membership MSigDB_c5.bp:CELLULAR_LOCALIZATION
CRISP1 membership MSigDB_c5.bp:REPRODUCTIVE_PROCESS
EGLN2 membership MSigDB_c5.bp:BIOPOLYMER_CATABOLIC_PROCESS
MKNK1 membership MSigDB_c5.bp:CELLULAR_MACROMOLECULE_METABOLIC_PROCESS
NHEJ1 membership MSigDB_c5.bp:RESPONSE_TO_IONIZING_RADIATION
SOD1 membership MSigDB_c5.bp:BIOPOLYMER_CATABOLIC_PROCESS
MGAM membership MSigDB_c5.bp:CARBOHYDRATE_METABOLIC_PROCESS
GPAA1 membership MSigDB_c5.bp:PROTEIN_METABOLIC_PROCESS
ACVR1 membership MSigDB_c5.bp:REGULATION_OF_MULTICELLULAR_ORGANISMAL_PROCESS
NCOA6 membership MSigDB_c5.bp:REGULATION_OF_CELLULAR_METABOLIC_PROCESS
TNF membership MSigDB_c5.bp:REGULATION_OF_GENE_EXPRESSION
PREB membership MSigDB_c5.bp:REGULATION_OF_METABOLIC_PROCESS
EEF1A1 membership MSigDB_c5.bp:BIOSYNTHETIC_PROCESS
NR5A1 membership MSigDB_c5.bp:BIOPOLYMER_METABOLIC_PROCESS
IER3 membership MSigDB_c5.bp:REGULATION_OF_APOPTOSIS
MIOX membership MSigDB_c5.bp:MACROMOLECULE_CATABOLIC_PROCESS
LIMK1 membership MSigDB_c5.bp:CELLULAR_PROTEIN_METABOLIC_PROCESS
TLR4 membership MSigDB_c5.bp:IMMUNE_SYSTEM_PROCESS
RREB1 membership MSigDB_c5.bp:RAS_PROTEIN_SIGNAL_TRANSDUCTION
IPO5 membership MSigDB_c5.bp:PROTEIN_IMPORT_INTO_NUCLEUS
CDS1 membership MSigDB_c5.bp:NEUROLOGICAL_SYSTEM_PROCESS
EPGN membership MSigDB_c5.bp:SYSTEM_DEVELOPMENT
PPP1R9B membership MSigDB_c5.bp:REGULATION_OF_CELL_CYCLE
BPTF membership MSigDB_c5.bp:POSITIVE_REGULATION_OF_TRANSCRIPTIONDNA_DEPENDENT
LEP membership MSigDB_c5.bp:ENERGY_RESERVE_METABOLIC_PROCESS
PTPRJ membership MSigDB_c5.bp:PROTEIN_AMINO_ACID_DEPHOSPHORYLATION
PTPRB membership MSigDB_c5.bp:PROTEIN_AMINO_ACID_DEPHOSPHORYLATION
NRIP1 membership MSigDB_c5.bp:TRANSCRIPTION
TCF12 membership MSigDB_c5.bp:REGULATION_OF_RNA_METABOLIC_PROCESS
PTPRB membership MSigDB_c5.bp:CELLULAR_MACROMOLECULE_METABOLIC_PROCESS
EIF2AK3 membership MSigDB_c5.bp:ANATOMICAL_STRUCTURE_DEVELOPMENT
VSX1 membership MSigDB_c5.bp:SENSORY_PERCEPTION
MDFI membership MSigDB_c5.bp:NUCLEOBASENUCLEOSIDENUCLEOTIDE_AND_NUCLEIC_ACID_METABOLIC_PROCESS
CHRNA7 membership MSigDB_c5.bp:REGULATION_OF_CYTOKINE_PRODUCTION
TGFB1 membership MSigDB_c5.bp:INFLAMMATORY_RESPONSE
ORM1 membership MSigDB_c5.bp:ACUTE_INFLAMMATORY_RESPONSE
GML membership MSigDB_c5.bp:INTRACELLULAR_SIGNALING_CASCADE
DYRK3 membership MSigDB_c5.bp:HEMOPOIESIS
RRAD membership MSigDB_c5.bp:SMALL_GTPASE_MEDIATED_SIGNAL_TRANSDUCTION
CHRM2 membership MSigDB_c5.bp:SECOND_MESSENGER_MEDIATED_SIGNALING
IRF8 membership MSigDB_c5.bp:NEGATIVE_REGULATION_OF_BIOLOGICAL_PROCESS
ZFPM2 membership MSigDB_c5.bp:RNA_BIOSYNTHETIC_PROCESS
ORM2 membership MSigDB_c5.bp:RESPONSE_TO_WOUNDING
PTPRT membership MSigDB_c5.bp:SIGNAL_TRANSDUCTION
SERGEF membership MSigDB_c5.bp:SIGNAL_TRANSDUCTION
ARHGAP5 membership MSigDB_c5.bp:INTRACELLULAR_SIGNALING_CASCADE
PFKL membership MSigDB_c5.bp:CELLULAR_CATABOLIC_PROCESS
ARF6 membership MSigDB_c5.bp:CELLULAR_PROTEIN_METABOLIC_PROCESS
ZMIZ2 membership MSigDB_c5.bp:POSITIVE_REGULATION_OF_CELLULAR_METABOLIC_PROCESS
FDPS membership MSigDB_c5.bp:STEROID_BIOSYNTHETIC_PROCESS
F2R membership MSigDB_c5.bp:ANATOMICAL_STRUCTURE_DEVELOPMENT
NEK6 membership MSigDB_c5.bp:PROTEIN_METABOLIC_PROCESS
HCFC2 membership MSigDB_c5.bp:BIOPOLYMER_METABOLIC_PROCESS
HSPB7 membership MSigDB_c5.bp:SYSTEM_PROCESS
P2RY2 membership MSigDB_c5.bp:G_PROTEIN_COUPLED_RECEPTOR_PROTEIN_SIGNALING_PATHWAY
AGO1 membership MSigDB_c5.bp:REGULATION_OF_TRANSLATION
ST13 membership MSigDB_c5.bp:PROTEIN_FOLDING
MBL2 membership MSigDB_c5.bp:CELLULAR_MACROMOLECULE_METABOLIC_PROCESS
CIRBP membership MSigDB_c5.bp:RESPONSE_TO_STRESS
SGCE membership MSigDB_c5.bp:ANATOMICAL_STRUCTURE_DEVELOPMENT
OPRD1 membership MSigDB_c5.bp:SECOND_MESSENGER_MEDIATED_SIGNALING
IRF9 membership MSigDB_c5.bp:RNA_METABOLIC_PROCESS
SHH membership MSigDB_c5.bp:TUBE_MORPHOGENESIS
BUB1B membership MSigDB_c5.bp:CELL_CYCLE_CHECKPOINT_GO_0000075
ASF1A membership MSigDB_c5.bp:DNA_METABOLIC_PROCESS
PDGFRA membership MSigDB_c5.bp:CELL_PROLIFERATION_GO_0008283
NCOA6 membership MSigDB_c5.bp:POSITIVE_REGULATION_OF_NUCLEOBASENUCLEOSIDENUCLEOTIDE_AND_NUCLEIC_ACID_METABOLIC_PROCESS
MPV17 membership MSigDB_c5.bp:MITOCHONDRION_ORGANIZATION_AND_BIOGENESIS
ST6GALNAC4 membership MSigDB_c5.bp:GLYCOLIPID_METABOLIC_PROCESS
DNAH9 membership MSigDB_c5.bp:SEXUAL_REPRODUCTION
CACNA1E membership MSigDB_c5.bp:CELL_CELL_SIGNALING
B3GAT2 membership MSigDB_c5.bp:CARBOHYDRATE_BIOSYNTHETIC_PROCESS
EIF2B2 membership MSigDB_c5.bp:CELLULAR_BIOSYNTHETIC_PROCESS
FARS2 membership MSigDB_c5.bp:RNA_PROCESSING
ABRA membership MSigDB_c5.bp:REGULATION_OF_DNA_BINDING
MED6 membership MSigDB_c5.bp:POSITIVE_REGULATION_OF_TRANSCRIPTION_FROM_RNA_POLYMERASE_II_PROMOTER
CARD10 membership MSigDB_c5.bp:REGULATION_OF_MOLECULAR_FUNCTION
LRP1 membership MSigDB_c5.bp:CELL_PROLIFERATION_GO_0008283
NLRP12 membership MSigDB_c5.bp:ESTABLISHMENT_OF_LOCALIZATION
TBX19 membership MSigDB_c5.bp:BIOPOLYMER_METABOLIC_PROCESS
PRKD3 membership MSigDB_c5.bp:POSITIVE_REGULATION_OF_CATALYTIC_ACTIVITY
PRG3 membership MSigDB_c5.bp:AMINO_ACID_DERIVATIVE_BIOSYNTHETIC_PROCESS
SRSF12 membership MSigDB_c5.bp:NEGATIVE_REGULATION_OF_CELLULAR_METABOLIC_PROCESS
MECP2 membership MSigDB_c5.bp:NEGATIVE_REGULATION_OF_TRANSCRIPTION
PNKP membership MSigDB_c5.bp:PHOSPHORYLATION
SLIT2 membership MSigDB_c5.bp:GENERATION_OF_NEURONS
IKBKG membership MSigDB_c5.bp:REGULATION_OF_IMMUNE_SYSTEM_PROCESS
ETF1 membership MSigDB_c5.bp:MACROMOLECULE_BIOSYNTHETIC_PROCESS
HEXIM2 membership MSigDB_c5.bp:REGULATION_OF_TRANSCRIPTION
NXF5 membership MSigDB_c5.bp:NUCLEOBASENUCLEOSIDENUCLEOTIDE_AND_NUCLEIC_ACID_TRANSPORT
PMAIP1 membership MSigDB_c5.bp:REGULATION_OF_MOLECULAR_FUNCTION
RANBP1 membership MSigDB_c5.bp:SIGNAL_TRANSDUCTION
CDKN2D membership MSigDB_c5.bp:CELL_CYCLE_PROCESS
ELP4 membership MSigDB_c5.bp:NUCLEOBASENUCLEOSIDENUCLEOTIDE_AND_NUCLEIC_ACID_METABOLIC_PROCESS
CDK5R1 membership MSigDB_c5.bp:NEURON_DEVELOPMENT
WNK4 membership MSigDB_c5.bp:BIOPOLYMER_METABOLIC_PROCESS
MTCH1 membership MSigDB_c5.bp:POSITIVE_REGULATION_OF_BIOLOGICAL_PROCESS
LIMA1 membership MSigDB_c5.bp:ACTIN_CYTOSKELETON_ORGANIZATION_AND_BIOGENESIS
HSPA1L membership MSigDB_c5.bp:RESPONSE_TO_BIOTIC_STIMULUS
TENM1 membership MSigDB_c5.bp:IMMUNE_RESPONSE
CUL2 membership MSigDB_c5.bp:CELL_DEVELOPMENT
TFCP2L1 membership MSigDB_c5.bp:FEMALE_PREGNANCY
MED14 membership MSigDB_c5.bp:REGULATION_OF_TRANSCRIPTION
ANG membership MSigDB_c5.bp:POSITIVE_REGULATION_OF_METABOLIC_PROCESS
CARTPT membership MSigDB_c5.bp:CELLULAR_LOCALIZATION
PDC membership MSigDB_c5.bp:RESPONSE_TO_EXTERNAL_STIMULUS
IDH3B membership MSigDB_c5.bp:TRICARBOXYLIC_ACID_CYCLE_INTERMEDIATE_METABOLIC_PROCESS
EPHA8 membership MSigDB_c5.bp:CELLULAR_PROTEIN_METABOLIC_PROCESS
PML membership MSigDB_c5.bp:ORGANELLE_ORGANIZATION_AND_BIOGENESIS
DDX25 membership MSigDB_c5.bp:MACROMOLECULE_BIOSYNTHETIC_PROCESS
PTPRC membership MSigDB_c5.bp:REGULATION_OF_TRANSFERASE_ACTIVITY
RALA membership MSigDB_c5.bp:BEHAVIOR
FNTA membership MSigDB_c5.bp:PROTEIN_MODIFICATION_PROCESS
MLYCD membership MSigDB_c5.bp:COENZYME_METABOLIC_PROCESS
MFSD10 membership MSigDB_c5.bp:TRANSPORT
RPL41 membership MSigDB_c5.bp:BIOSYNTHETIC_PROCESS
UBN1 membership MSigDB_c5.bp:REGULATION_OF_NUCLEOBASENUCLEOSIDENUCLEOTIDE_AND_NUCLEIC_ACID_METABOLIC_PROCESS
ELK3 membership MSigDB_c5.bp:NEGATIVE_REGULATION_OF_BIOLOGICAL_PROCESS
FYN membership MSigDB_c5.bp:PROTEIN_KINASE_CASCADE
EIF2B1 membership MSigDB_c5.bp:CELLULAR_PROTEIN_METABOLIC_PROCESS
STK16 membership MSigDB_c5.bp:PHOSPHORYLATION
UBE4A membership MSigDB_c5.bp:CATABOLIC_PROCESS
SMARCE1 membership MSigDB_c5.bp:CHROMATIN_ASSEMBLY_OR_DISASSEMBLY
APOC2 membership MSigDB_c5.bp:TRIACYLGLYCEROL_METABOLIC_PROCESS
KCNS1 membership MSigDB_c5.bp:POTASSIUM_ION_TRANSPORT
INHBA membership MSigDB_c5.bp:CYTOKINE_BIOSYNTHETIC_PROCESS
ENPP1 membership MSigDB_c5.bp:RESPONSE_TO_EXTRACELLULAR_STIMULUS
STATH membership MSigDB_c5.bp:SYSTEM_DEVELOPMENT
RPS6KA4 membership MSigDB_c5.bp:BIOPOLYMER_MODIFICATION
ARFIP2 membership MSigDB_c5.bp:ACTIN_FILAMENT_BASED_PROCESS
XPO7 membership MSigDB_c5.bp:CELLULAR_LOCALIZATION
KCNMB1 membership MSigDB_c5.bp:TRANSPORT
ANAPC11 membership MSigDB_c5.bp:BIOPOLYMER_METABOLIC_PROCESS
ABCG1 membership MSigDB_c5.bp:RESPONSE_TO_ORGANIC_SUBSTANCE
KRT4 membership MSigDB_c5.bp:MORPHOGENESIS_OF_AN_EPITHELIUM
NAE1 membership MSigDB_c5.bp:PROGRAMMED_CELL_DEATH
PREX2 membership MSigDB_c5.bp:CELL_SURFACE_RECEPTOR_LINKED_SIGNAL_TRANSDUCTION_GO_0007166
ACHE membership MSigDB_c5.bp:MULTICELLULAR_ORGANISMAL_DEVELOPMENT
AIFM3 membership MSigDB_c5.bp:INTRACELLULAR_SIGNALING_CASCADE
HTR2A membership MSigDB_c5.bp:G_PROTEIN_COUPLED_RECEPTOR_PROTEIN_SIGNALING_PATHWAY
IDI1 membership MSigDB_c5.bp:BIOSYNTHETIC_PROCESS
TEAD4 membership MSigDB_c5.bp:BIOPOLYMER_METABOLIC_PROCESS
FOXC1 membership MSigDB_c5.bp:ANATOMICAL_STRUCTURE_MORPHOGENESIS
VCP membership MSigDB_c5.bp:TRANSPORT
EGFL7 membership MSigDB_c5.bp:ANATOMICAL_STRUCTURE_MORPHOGENESIS
NDE1 membership MSigDB_c5.bp:CENTROSOME_CYCLE
CLN3 membership MSigDB_c5.bp:GLYCOSPHINGOLIPID_METABOLIC_PROCESS
UBE2D2 membership MSigDB_c5.bp:CELLULAR_MACROMOLECULE_CATABOLIC_PROCESS
ZEB1 membership MSigDB_c5.bp:REGULATION_OF_GENE_EXPRESSION
GUSB membership MSigDB_c5.bp:MACROMOLECULE_CATABOLIC_PROCESS
SCAF11 membership MSigDB_c5.bp:RNA_METABOLIC_PROCESS
BAK1 membership MSigDB_c5.bp:INTRACELLULAR_TRANSPORT
ZNF45 membership MSigDB_c5.bp:NUCLEOBASENUCLEOSIDENUCLEOTIDE_AND_NUCLEIC_ACID_METABOLIC_PROCESS
ZNF136 membership MSigDB_c5.bp:REGULATION_OF_TRANSCRIPTION_FROM_RNA_POLYMERASE_II_PROMOTER
ARID1A membership MSigDB_c5.bp:INTRACELLULAR_SIGNALING_CASCADE
EIF2B2 membership MSigDB_c5.bp:CELL_CELL_SIGNALING
ZNF76 membership MSigDB_c5.bp:REGULATION_OF_NUCLEOBASENUCLEOSIDENUCLEOTIDE_AND_NUCLEIC_ACID_METABOLIC_PROCESS
TPD52L1 membership MSigDB_c5.bp:CELL_DEVELOPMENT
B3GALT4 membership MSigDB_c5.bp:CELLULAR_PROTEIN_METABOLIC_PROCESS
RGCC membership MSigDB_c5.bp:REGULATION_OF_PROTEIN_KINASE_ACTIVITY
NLRP3 membership MSigDB_c5.bp:RESPONSE_TO_STRESS
FOXH1 membership MSigDB_c5.bp:POSITIVE_REGULATION_OF_BIOLOGICAL_PROCESS
SHOX membership MSigDB_c5.bp:SKELETAL_DEVELOPMENT
GABPB2 membership MSigDB_c5.bp:REGULATION_OF_TRANSCRIPTIONDNA_DEPENDENT
EBI3 membership MSigDB_c5.bp:POSITIVE_REGULATION_OF_IMMUNE_SYSTEM_PROCESS
S100A12 membership MSigDB_c5.bp:DEFENSE_RESPONSE
ZNF256 membership MSigDB_c5.bp:MULTICELLULAR_ORGANISMAL_DEVELOPMENT
POLR2K membership MSigDB_c5.bp:REGULATION_OF_CELLULAR_METABOLIC_PROCESS
PIK3CB membership MSigDB_c5.bp:LOCOMOTORY_BEHAVIOR
IFNK membership MSigDB_c5.bp:POSITIVE_REGULATION_OF_BIOLOGICAL_PROCESS
AMOT membership MSigDB_c5.bp:ORGAN_MORPHOGENESIS
USP33 membership MSigDB_c5.bp:CELLULAR_PROTEIN_CATABOLIC_PROCESS
CLIC3 membership MSigDB_c5.bp:ION_TRANSPORT
CTNNBIP1 membership MSigDB_c5.bp:SIGNAL_TRANSDUCTION
YWHAH membership MSigDB_c5.bp:NEGATIVE_REGULATION_OF_BIOLOGICAL_PROCESS
TNFSF8 membership MSigDB_c5.bp:SIGNAL_TRANSDUCTION
LCAT membership MSigDB_c5.bp:PHOSPHOLIPID_BIOSYNTHETIC_PROCESS
FGR membership MSigDB_c5.bp:POST_TRANSLATIONAL_PROTEIN_MODIFICATION
CCL2 membership MSigDB_c5.bp:CELL_DEVELOPMENT
GHRL membership MSigDB_c5.bp:RESPONSE_TO_EXTRACELLULAR_STIMULUS
CHRD membership MSigDB_c5.bp:ANATOMICAL_STRUCTURE_DEVELOPMENT
AP3B1 membership MSigDB_c5.bp:TRANSPORT
B3GALT4 membership MSigDB_c5.bp:MACROMOLECULE_BIOSYNTHETIC_PROCESS
PCNT membership MSigDB_c5.bp:ANATOMICAL_STRUCTURE_MORPHOGENESIS
NDC80 membership MSigDB_c5.bp:MITOSIS
TGFA membership MSigDB_c5.bp:REGULATION_OF_KINASE_ACTIVITY
TBX2 membership MSigDB_c5.bp:TRANSCRIPTION_DNA_DEPENDENT
SERPINB9 membership MSigDB_c5.bp:NEGATIVE_REGULATION_OF_DEVELOPMENTAL_PROCESS
INHBB membership MSigDB_c5.bp:NEGATIVE_REGULATION_OF_TRANSLATION
ACKR4 membership MSigDB_c5.bp:LOCOMOTORY_BEHAVIOR
YWHAG membership MSigDB_c5.bp:NEUROGENESIS
PRKCG membership MSigDB_c5.bp:NEGATIVE_REGULATION_OF_BIOLOGICAL_PROCESS
TGFB1 membership MSigDB_c5.bp:MUSCLE_DEVELOPMENT
DUSP6 membership MSigDB_c5.bp:REGULATION_OF_CATALYTIC_ACTIVITY
VCX3A membership MSigDB_c5.bp:CENTRAL_NERVOUS_SYSTEM_DEVELOPMENT
LDB1 membership MSigDB_c5.bp:IMMUNE_SYSTEM_PROCESS
HNRNPAB membership MSigDB_c5.bp:EPITHELIAL_TO_MESENCHYMAL_TRANSITION
MUTYH membership MSigDB_c5.bp:DNA_DEPENDENT_DNA_REPLICATION
MYOZ1 membership MSigDB_c5.bp:MYOBLAST_DIFFERENTIATION
PIK3R2 membership MSigDB_c5.bp:NEGATIVE_REGULATION_OF_BIOLOGICAL_PROCESS
ITGB1BP1 membership MSigDB_c5.bp:CELL_SUBSTRATE_ADHESION
PAIP2B membership MSigDB_c5.bp:REGULATION_OF_GENE_EXPRESSION
ATP7A membership MSigDB_c5.bp:CELLULAR_CATION_HOMEOSTASIS
LSM1 membership MSigDB_c5.bp:NUCLEOBASENUCLEOSIDENUCLEOTIDE_AND_NUCLEIC_ACID_METABOLIC_PROCESS
UBR3 membership MSigDB_c5.bp:PROTEIN_METABOLIC_PROCESS
CDKN2A membership MSigDB_c5.bp:NEGATIVE_REGULATION_OF_CELLULAR_METABOLIC_PROCESS
ZNF35 membership MSigDB_c5.bp:TRANSCRIPTION
ACTN2 membership MSigDB_c5.bp:FOCAL_ADHESION_FORMATION
TGFB1 membership MSigDB_c5.bp:MULTICELLULAR_ORGANISMAL_DEVELOPMENT
ABRA membership MSigDB_c5.bp:POSITIVE_REGULATION_OF_BIOLOGICAL_PROCESS
TNFRSF1A membership MSigDB_c5.bp:REGULATION_OF_I_KAPPAB_KINASE_NF_KAPPAB_CASCADE
SUPT5H membership MSigDB_c5.bp:NEGATIVE_REGULATION_OF_TRANSCRIPTION_FROM_RNA_POLYMERASE_II_PROMOTER
ASNS membership MSigDB_c5.bp:CELL_DEVELOPMENT
CCDC88A membership MSigDB_c5.bp:DNA_DEPENDENT_DNA_REPLICATION
PA2G4 membership MSigDB_c5.bp:RNA_METABOLIC_PROCESS
SMARCE1 membership MSigDB_c5.bp:NEGATIVE_REGULATION_OF_NUCLEOBASENUCLEOSIDENUCLEOTIDE_AND_NUCLEIC_ACID_METABOLIC_PROCESS
OXSR1 membership MSigDB_c5.bp:SIGNAL_TRANSDUCTION
SPRR2B membership MSigDB_c5.bp:REPRODUCTION
LYN membership MSigDB_c5.bp:RESPONSE_TO_ENDOGENOUS_STIMULUS
PIGK membership MSigDB_c5.bp:PHOSPHOLIPID_METABOLIC_PROCESS
GATA4 membership MSigDB_c5.bp:ORGAN_DEVELOPMENT
EIF3H membership MSigDB_c5.bp:REGULATION_OF_PROTEIN_METABOLIC_PROCESS
NUP62 membership MSigDB_c5.bp:CELL_PROLIFERATION_GO_0008283
GJB5 membership MSigDB_c5.bp:ORGAN_DEVELOPMENT
TFCP2 membership MSigDB_c5.bp:REGULATION_OF_TRANSCRIPTION
POLA1 membership MSigDB_c5.bp:CELL_CYCLE_PROCESS
TSHR membership MSigDB_c5.bp:CELL_PROLIFERATION_GO_0008283
UBE2D1 membership MSigDB_c5.bp:PROTEIN_MODIFICATION_PROCESS
PPP2CA membership MSigDB_c5.bp:POST_TRANSLATIONAL_PROTEIN_MODIFICATION
PPP2R4 membership MSigDB_c5.bp:PROTEIN_METABOLIC_PROCESS
ATF5 membership MSigDB_c5.bp:REGULATION_OF_TRANSCRIPTIONDNA_DEPENDENT
PTPN2 membership MSigDB_c5.bp:BIOPOLYMER_METABOLIC_PROCESS
TFAP2B membership MSigDB_c5.bp:POSITIVE_REGULATION_OF_TRANSCRIPTION
ALAS1 membership MSigDB_c5.bp:BIOSYNTHETIC_PROCESS
METAP2 membership MSigDB_c5.bp:PROTEIN_PROCESSING
ATF7IP membership MSigDB_c5.bp:DNA_MODIFICATION
CLDN16 membership MSigDB_c5.bp:SECRETION
EDA2R membership MSigDB_c5.bp:POSITIVE_REGULATION_OF_SIGNAL_TRANSDUCTION
IL27 membership MSigDB_c5.bp:T_CELL_PROLIFERATION
TARBP2 membership MSigDB_c5.bp:REGULATION_OF_DEFENSE_RESPONSE
ATP1A2 membership MSigDB_c5.bp:ION_HOMEOSTASIS
GBGT1 membership MSigDB_c5.bp:MEMBRANE_LIPID_BIOSYNTHETIC_PROCESS
CHMP1A membership MSigDB_c5.bp:REGULATION_OF_GENE_EXPRESSION
ERN1 membership MSigDB_c5.bp:REGULATION_OF_PROTEIN_KINASE_ACTIVITY
FBN1 membership MSigDB_c5.bp:ORGAN_DEVELOPMENT
SIN3A membership MSigDB_c5.bp:REGULATION_OF_METABOLIC_PROCESS
RNF217 membership MSigDB_c5.bp:PROTEOLYSIS
SLC6A4 membership MSigDB_c5.bp:SYNAPTIC_TRANSMISSION
DAPK2 membership MSigDB_c5.bp:PROTEIN_AMINO_ACID_PHOSPHORYLATION
GPR143 membership MSigDB_c5.bp:PIGMENT_BIOSYNTHETIC_PROCESS
LALBA membership MSigDB_c5.bp:POSITIVE_REGULATION_OF_BIOLOGICAL_PROCESS
IGFBP3 membership MSigDB_c5.bp:NEGATIVE_REGULATION_OF_PHOSPHATE_METABOLIC_PROCESS
KAT8 membership MSigDB_c5.bp:POST_TRANSLATIONAL_PROTEIN_MODIFICATION
FASTK membership MSigDB_c5.bp:POSITIVE_REGULATION_OF_BIOLOGICAL_PROCESS
EIF2S3 membership MSigDB_c5.bp:TRANSLATION
NRBP1 membership MSigDB_c5.bp:GOLGI_VESICLE_TRANSPORT
PPARG membership MSigDB_c5.bp:REGULATION_OF_DEVELOPMENTAL_PROCESS
STK11 membership MSigDB_c5.bp:BIOPOLYMER_MODIFICATION
CDC42BPG membership MSigDB_c5.bp:PROTEIN_MODIFICATION_PROCESS
CUL2 membership MSigDB_c5.bp:POSITIVE_REGULATION_OF_CELLULAR_PROCESS
MCM3AP membership MSigDB_c5.bp:ESTABLISHMENT_OF_PROTEIN_LOCALIZATION
CEP290 membership MSigDB_c5.bp:SENSORY_ORGAN_DEVELOPMENT
CPA2 membership MSigDB_c5.bp:BIOPOLYMER_METABOLIC_PROCESS
SMG6 membership MSigDB_c5.bp:CELLULAR_CATABOLIC_PROCESS
BCL2L2 membership MSigDB_c5.bp:REGULATION_OF_PROGRAMMED_CELL_DEATH
GRM8 membership MSigDB_c5.bp:NUCLEOBASENUCLEOSIDE_AND_NUCLEOTIDE_METABOLIC_PROCESS
PDCD4 membership MSigDB_c5.bp:REGULATION_OF_TRANSFERASE_ACTIVITY
PAK1 membership MSigDB_c5.bp:ER_NUCLEAR_SIGNALING_PATHWAY
RARS membership MSigDB_c5.bp:PROTEIN_METABOLIC_PROCESS
TWIST2 membership MSigDB_c5.bp:REGULATION_OF_CELL_DIFFERENTIATION
NOVA1 membership MSigDB_c5.bp:CELL_CELL_SIGNALING
DNER membership MSigDB_c5.bp:CENTRAL_NERVOUS_SYSTEM_DEVELOPMENT
WNK4 membership MSigDB_c5.bp:PROTEIN_MODIFICATION_PROCESS
NSD1 membership MSigDB_c5.bp:ESTABLISHMENT_AND_OR_MAINTENANCE_OF_CHROMATIN_ARCHITECTURE
LEP membership MSigDB_c5.bp:REGULATION_OF_RESPONSE_TO_EXTERNAL_STIMULUS
NAP1L1 membership MSigDB_c5.bp:CHROMATIN_ASSEMBLY
SNAP29 membership MSigDB_c5.bp:SECRETORY_PATHWAY
YWHAH membership MSigDB_c5.bp:NEURON_DIFFERENTIATION
SUN2 membership MSigDB_c5.bp:ORGANELLE_ORGANIZATION_AND_BIOGENESIS
MAX membership MSigDB_c5.bp:RNA_METABOLIC_PROCESS
AKT3 membership MSigDB_c5.bp:SIGNAL_TRANSDUCTION
ASL membership MSigDB_c5.bp:AMINO_ACID_AND_DERIVATIVE_METABOLIC_PROCESS
TLE2 membership MSigDB_c5.bp:ORGAN_DEVELOPMENT
SUFU membership MSigDB_c5.bp:REGULATION_OF_GENE_EXPRESSION
CXCR2 membership MSigDB_c5.bp:DEFENSE_RESPONSE
A4GNT membership MSigDB_c5.bp:BIOSYNTHETIC_PROCESS
FOSL2 membership MSigDB_c5.bp:TRANSCRIPTION_FROM_RNA_POLYMERASE_II_PROMOTER
TGFBR3 membership MSigDB_c5.bp:CELL_SURFACE_RECEPTOR_LINKED_SIGNAL_TRANSDUCTION_GO_0007166
GRM8 membership MSigDB_c5.bp:SIGNAL_TRANSDUCTION
CRADD membership MSigDB_c5.bp:POSITIVE_REGULATION_OF_CELLULAR_PROCESS
ERCC3 membership MSigDB_c5.bp:REGULATION_OF_APOPTOSIS
ADRB2 membership MSigDB_c5.bp:MAPKKK_CASCADE_GO_0000165
DUSP13 membership MSigDB_c5.bp:M_PHASE
CAPZA2 membership MSigDB_c5.bp:CELLULAR_COMPONENT_ASSEMBLY
EXT1 membership MSigDB_c5.bp:CARBOHYDRATE_METABOLIC_PROCESS
CORIN membership MSigDB_c5.bp:CELLULAR_PROTEIN_METABOLIC_PROCESS
TNKS membership MSigDB_c5.bp:CELLULAR_PROTEIN_METABOLIC_PROCESS
CDK7 membership MSigDB_c5.bp:MACROMOLECULAR_COMPLEX_ASSEMBLY
CD81 membership MSigDB_c5.bp:POSITIVE_REGULATION_OF_PHOSPHORYLATION
CD1D membership MSigDB_c5.bp:POSITIVE_REGULATION_OF_IMMUNE_SYSTEM_PROCESS
TDGF1 membership MSigDB_c5.bp:REGULATION_OF_CELLULAR_METABOLIC_PROCESS
VTI1B membership MSigDB_c5.bp:CELL_PROLIFERATION_GO_0008283
TCFL5 membership MSigDB_c5.bp:REGULATION_OF_TRANSCRIPTION
CD81 membership MSigDB_c5.bp:MACROMOLECULE_LOCALIZATION
CLCN3 membership MSigDB_c5.bp:CELLULAR_MONOVALENT_INORGANIC_CATION_HOMEOSTASIS
CHFR membership MSigDB_c5.bp:CELL_CYCLE_GO_0007049
TRAF6 membership MSigDB_c5.bp:IMMUNE_SYSTEM_PROCESS
CD47 membership MSigDB_c5.bp:POSITIVE_REGULATION_OF_LYMPHOCYTE_ACTIVATION
NPY2R membership MSigDB_c5.bp:CELL_SURFACE_RECEPTOR_LINKED_SIGNAL_TRANSDUCTION_GO_0007166
MAP3K7 membership MSigDB_c5.bp:REGULATION_OF_RESPONSE_TO_STIMULUS
RPL6 membership MSigDB_c5.bp:REGULATION_OF_TRANSCRIPTION
MAD2L1 membership MSigDB_c5.bp:M_PHASE
KHDRBS3 membership MSigDB_c5.bp:SEXUAL_REPRODUCTION
NHLH2 membership MSigDB_c5.bp:CENTRAL_NERVOUS_SYSTEM_DEVELOPMENT
LMAN1 membership MSigDB_c5.bp:CELLULAR_MACROMOLECULE_METABOLIC_PROCESS
ZMIZ2 membership MSigDB_c5.bp:REGULATION_OF_CELLULAR_METABOLIC_PROCESS
PTPRZ1 membership MSigDB_c5.bp:PROTEIN_MODIFICATION_PROCESS
COPB2 membership MSigDB_c5.bp:VESICLE_MEDIATED_TRANSPORT
IL7R membership MSigDB_c5.bp:REGULATION_OF_DNA_METABOLIC_PROCESS
SUPT16H membership MSigDB_c5.bp:TRANSCRIPTION_FROM_RNA_POLYMERASE_II_PROMOTER
PCBD2 membership MSigDB_c5.bp:REGULATION_OF_GENE_EXPRESSION
TRPV4 membership MSigDB_c5.bp:REGULATION_OF_BIOLOGICAL_QUALITY
CCR8 membership MSigDB_c5.bp:CELLULAR_HOMEOSTASIS
RRP9 membership MSigDB_c5.bp:RRNA_METABOLIC_PROCESS
U2AF1 membership MSigDB_c5.bp:BIOPOLYMER_METABOLIC_PROCESS
SPHK1 membership MSigDB_c5.bp:ORGAN_MORPHOGENESIS
TNFRSF8 membership MSigDB_c5.bp:CYTOKINE_METABOLIC_PROCESS
CCT6B membership MSigDB_c5.bp:CELLULAR_PROTEIN_METABOLIC_PROCESS
VPS9D1 membership MSigDB_c5.bp:TRANSPORT
TFAP2A membership MSigDB_c5.bp:REGULATION_OF_CELLULAR_METABOLIC_PROCESS
ORC1 membership MSigDB_c5.bp:BIOPOLYMER_METABOLIC_PROCESS
MPG membership MSigDB_c5.bp:DNA_METABOLIC_PROCESS
CAPG membership MSigDB_c5.bp:REGULATION_OF_CYTOSKELETON_ORGANIZATION_AND_BIOGENESIS
PBX3 membership MSigDB_c5.bp:MACROMOLECULAR_COMPLEX_ASSEMBLY
AGPAT6 membership MSigDB_c5.bp:TRIACYLGLYCEROL_METABOLIC_PROCESS
CDC42BPA membership MSigDB_c5.bp:BIOPOLYMER_MODIFICATION
NRD1 membership MSigDB_c5.bp:ORGAN_DEVELOPMENT
SCP2 membership MSigDB_c5.bp:CELLULAR_LIPID_METABOLIC_PROCESS
KPNB1 membership MSigDB_c5.bp:PROTEIN_LOCALIZATION
PAWR membership MSigDB_c5.bp:NEGATIVE_REGULATION_OF_TRANSCRIPTION_DNA_DEPENDENT
MTIF3 membership MSigDB_c5.bp:CELLULAR_PROTEIN_METABOLIC_PROCESS
CD28 membership MSigDB_c5.bp:SIGNAL_TRANSDUCTION
FOXE1 membership MSigDB_c5.bp:ANATOMICAL_STRUCTURE_DEVELOPMENT
PTPRC membership MSigDB_c5.bp:PROTEIN_METABOLIC_PROCESS
CHST5 membership MSigDB_c5.bp:CELLULAR_CARBOHYDRATE_METABOLIC_PROCESS
GRAP2 membership MSigDB_c5.bp:RAS_PROTEIN_SIGNAL_TRANSDUCTION
FGFR3 membership MSigDB_c5.bp:SYSTEM_DEVELOPMENT
SEC63 membership MSigDB_c5.bp:INTRACELLULAR_PROTEIN_TRANSPORT
AP1M2 membership MSigDB_c5.bp:ORGANELLE_ORGANIZATION_AND_BIOGENESIS
IFT57 membership MSigDB_c5.bp:CASPASE_ACTIVATION
SLC25A27 membership MSigDB_c5.bp:GENERATION_OF_PRECURSOR_METABOLITES_AND_ENERGY
NSDHL membership MSigDB_c5.bp:BIOSYNTHETIC_PROCESS
PDC membership MSigDB_c5.bp:NEUROLOGICAL_SYSTEM_PROCESS
EZH2 membership MSigDB_c5.bp:CHROMOSOME_ORGANIZATION_AND_BIOGENESIS
ITGB3 membership MSigDB_c5.bp:REGULATION_OF_BIOLOGICAL_QUALITY
DNMT1 membership MSigDB_c5.bp:TRANSCRIPTION_FROM_RNA_POLYMERASE_II_PROMOTER
TBX5 membership MSigDB_c5.bp:REGULATION_OF_DEVELOPMENTAL_PROCESS
DOC2A membership MSigDB_c5.bp:SYSTEM_DEVELOPMENT
CDC42BPB membership MSigDB_c5.bp:PHOSPHORYLATION
CSPG5 membership MSigDB_c5.bp:ANATOMICAL_STRUCTURE_DEVELOPMENT
POU4F1 membership MSigDB_c5.bp:REGULATION_OF_TRANSCRIPTION
TGFB2 membership MSigDB_c5.bp:AROMATIC_COMPOUND_METABOLIC_PROCESS
SLC4A11 membership MSigDB_c5.bp:MONOVALENT_INORGANIC_CATION_TRANSPORT
ROBO4 membership MSigDB_c5.bp:VASCULATURE_DEVELOPMENT
APOA1 membership MSigDB_c5.bp:PHOSPHOLIPID_METABOLIC_PROCESS
IL20 membership MSigDB_c5.bp:POSITIVE_REGULATION_OF_CELLULAR_METABOLIC_PROCESS
SIGIRR membership MSigDB_c5.bp:NUCLEOBASENUCLEOSIDENUCLEOTIDE_AND_NUCLEIC_ACID_METABOLIC_PROCESS
RBPJ membership MSigDB_c5.bp:NEGATIVE_REGULATION_OF_CELLULAR_METABOLIC_PROCESS
PCMT1 membership MSigDB_c5.bp:PROTEIN_METABOLIC_PROCESS
MMP9 membership MSigDB_c5.bp:CELLULAR_PROTEIN_METABOLIC_PROCESS
MKL2 membership MSigDB_c5.bp:POSITIVE_REGULATION_OF_RNA_METABOLIC_PROCESS
INTS9 membership MSigDB_c5.bp:RNA_PROCESSING
IL27 membership MSigDB_c5.bp:REGULATION_OF_MULTICELLULAR_ORGANISMAL_PROCESS
BRD7 membership MSigDB_c5.bp:TRANSCRIPTION_FROM_RNA_POLYMERASE_II_PROMOTER
PHF12 membership MSigDB_c5.bp:NEGATIVE_REGULATION_OF_BIOLOGICAL_PROCESS
IL18 membership MSigDB_c5.bp:SYSTEM_DEVELOPMENT
DEFB1 membership MSigDB_c5.bp:RESPONSE_TO_CHEMICAL_STIMULUS
ALOX12 membership MSigDB_c5.bp:POSITIVE_REGULATION_OF_CELLULAR_PROCESS
ADRB2 membership MSigDB_c5.bp:VESICLE_MEDIATED_TRANSPORT
YWHAH membership MSigDB_c5.bp:NEGATIVE_REGULATION_OF_DEVELOPMENTAL_PROCESS
GBA3 membership MSigDB_c5.bp:CATABOLIC_PROCESS
PIGY membership MSigDB_c5.bp:BIOPOLYMER_METABOLIC_PROCESS
HDAC5 membership MSigDB_c5.bp:REGULATION_OF_RNA_METABOLIC_PROCESS
ABL2 membership MSigDB_c5.bp:PEPTIDYL_AMINO_ACID_MODIFICATION
PLCE1 membership MSigDB_c5.bp:BIOSYNTHETIC_PROCESS
IFNAR1 membership MSigDB_c5.bp:RESPONSE_TO_BIOTIC_STIMULUS
CSNK1D membership MSigDB_c5.bp:DNA_METABOLIC_PROCESS
CDC42EP2 membership MSigDB_c5.bp:CYTOSKELETON_ORGANIZATION_AND_BIOGENESIS
NDC1 membership MSigDB_c5.bp:PROTEIN_LOCALIZATION
AP3M1 membership MSigDB_c5.bp:PROTEIN_LOCALIZATION
VTI1B membership MSigDB_c5.bp:SECRETION
SOCS5 membership MSigDB_c5.bp:ORGAN_DEVELOPMENT
RETSAT membership MSigDB_c5.bp:ISOPRENOID_METABOLIC_PROCESS
XPO6 membership MSigDB_c5.bp:NUCLEAR_EXPORT
APOE membership MSigDB_c5.bp:REGULATION_OF_AXONOGENESIS
MAPK4 membership MSigDB_c5.bp:PHOSPHORYLATION
URI1 membership MSigDB_c5.bp:RESPONSE_TO_VIRUS
APBB2 membership MSigDB_c5.bp:GROWTH
UBE2G1 membership MSigDB_c5.bp:BIOPOLYMER_METABOLIC_PROCESS
NR2E3 membership MSigDB_c5.bp:SIGNAL_TRANSDUCTION
HELLS membership MSigDB_c5.bp:DNA_MODIFICATION
FGFR1OP membership MSigDB_c5.bp:POSITIVE_REGULATION_OF_CELLULAR_PROCESS
RIMS1 membership MSigDB_c5.bp:CELLULAR_LOCALIZATION
CHFR membership MSigDB_c5.bp:MITOSIS
CRNKL1 membership MSigDB_c5.bp:PROTEIN_RNA_COMPLEX_ASSEMBLY
INHBA membership MSigDB_c5.bp:REGULATION_OF_SECRETION
NPTX1 membership MSigDB_c5.bp:TRANSPORT
CCL7 membership MSigDB_c5.bp:BEHAVIOR
ARID1A membership MSigDB_c5.bp:REGULATION_OF_NUCLEOBASENUCLEOSIDENUCLEOTIDE_AND_NUCLEIC_ACID_METABOLIC_PROCESS
IL12RB2 membership MSigDB_c5.bp:CELL_SURFACE_RECEPTOR_LINKED_SIGNAL_TRANSDUCTION_GO_0007166
PTPRC membership MSigDB_c5.bp:REGULATION_OF_CATALYTIC_ACTIVITY
NFE2L1 membership MSigDB_c5.bp:HETEROCYCLE_METABOLIC_PROCESS
PCDH1 membership MSigDB_c5.bp:MULTICELLULAR_ORGANISMAL_DEVELOPMENT
GATA2 membership MSigDB_c5.bp:RNA_BIOSYNTHETIC_PROCESS
TIMM17A membership MSigDB_c5.bp:CELLULAR_LOCALIZATION
ZFP36 membership MSigDB_c5.bp:CELLULAR_CATABOLIC_PROCESS
IKBKAP membership MSigDB_c5.bp:MACROMOLECULAR_COMPLEX_ASSEMBLY
UTP11L membership MSigDB_c5.bp:NERVOUS_SYSTEM_DEVELOPMENT
IFI16 membership MSigDB_c5.bp:RESPONSE_TO_DNA_DAMAGE_STIMULUS
ITGA2 membership MSigDB_c5.bp:RESPONSE_TO_WOUNDING
CDC42BPA membership MSigDB_c5.bp:CELLULAR_PROTEIN_METABOLIC_PROCESS
UBXN8 membership MSigDB_c5.bp:SEXUAL_REPRODUCTION
ACTN2 membership MSigDB_c5.bp:MACROMOLECULAR_COMPLEX_ASSEMBLY
UHRF2 membership MSigDB_c5.bp:PROTEIN_UBIQUITINATION
PROX1 membership MSigDB_c5.bp:ANATOMICAL_STRUCTURE_MORPHOGENESIS
ALB membership MSigDB_c5.bp:MAINTENANCE_OF_LOCALIZATION
TSC1 membership MSigDB_c5.bp:REGULATION_OF_GTPASE_ACTIVITY
DARS membership MSigDB_c5.bp:NITROGEN_COMPOUND_METABOLIC_PROCESS
BID membership MSigDB_c5.bp:APOPTOTIC_PROGRAM
FRZB membership MSigDB_c5.bp:SIGNAL_TRANSDUCTION
LSM6 membership MSigDB_c5.bp:RNA_METABOLIC_PROCESS
MED1 membership MSigDB_c5.bp:POSITIVE_REGULATION_OF_TRANSCRIPTION_FROM_RNA_POLYMERASE_II_PROMOTER
APOBEC3G membership MSigDB_c5.bp:IMMUNE_SYSTEM_PROCESS
LDB1 membership MSigDB_c5.bp:RNA_BIOSYNTHETIC_PROCESS
MRPL52 membership MSigDB_c5.bp:CELLULAR_MACROMOLECULE_METABOLIC_PROCESS
TMPRSS6 membership MSigDB_c5.bp:REGULATION_OF_BIOLOGICAL_QUALITY
NOSIP membership MSigDB_c5.bp:REGULATION_OF_MOLECULAR_FUNCTION
GPR6 membership MSigDB_c5.bp:SIGNAL_TRANSDUCTION
BCL3 membership MSigDB_c5.bp:REGULATION_OF_DNA_BINDING
SOD1 membership MSigDB_c5.bp:DNA_METABOLIC_PROCESS
CDKN2C membership MSigDB_c5.bp:PHOSPHORYLATION
MAP4K2 membership MSigDB_c5.bp:CELL_DEVELOPMENT
GRM5 membership MSigDB_c5.bp:NEUROLOGICAL_SYSTEM_PROCESS
ATP7B membership MSigDB_c5.bp:CATION_HOMEOSTASIS
CREB5 membership MSigDB_c5.bp:POSITIVE_REGULATION_OF_METABOLIC_PROCESS
VLDLR membership MSigDB_c5.bp:NERVOUS_SYSTEM_DEVELOPMENT
ERCC4 membership MSigDB_c5.bp:REGULATION_OF_DNA_METABOLIC_PROCESS
NFKBIE membership MSigDB_c5.bp:TRANSPORT
TRAF2 membership MSigDB_c5.bp:ACTIVATION_OF_PROTEIN_KINASE_ACTIVITY
TTK membership MSigDB_c5.bp:ORGANELLE_ORGANIZATION_AND_BIOGENESIS
CLN3 membership MSigDB_c5.bp:HOMEOSTATIC_PROCESS
GNPAT membership MSigDB_c5.bp:LIPID_METABOLIC_PROCESS
GLRA1 membership MSigDB_c5.bp:ION_HOMEOSTASIS
NRF1 membership MSigDB_c5.bp:TRANSCRIPTION_FROM_RNA_POLYMERASE_II_PROMOTER
SUMO1 membership MSigDB_c5.bp:NEGATIVE_REGULATION_OF_TRANSCRIPTION_FACTOR_ACTIVITY
MCRS1 membership MSigDB_c5.bp:BIOPOLYMER_MODIFICATION
IL6 membership MSigDB_c5.bp:POSITIVE_REGULATION_OF_PROTEIN_METABOLIC_PROCESS
BRAF membership MSigDB_c5.bp:MULTICELLULAR_ORGANISMAL_DEVELOPMENT
MRPL55 membership MSigDB_c5.bp:BIOSYNTHETIC_PROCESS
GLMN membership MSigDB_c5.bp:CELLULAR_BIOSYNTHETIC_PROCESS
SPRR3 membership MSigDB_c5.bp:RESPONSE_TO_WOUNDING
KRT18 membership MSigDB_c5.bp:VESICLE_MEDIATED_TRANSPORT
MST1R membership MSigDB_c5.bp:REGULATION_OF_CELL_PROLIFERATION
MTMR3 membership MSigDB_c5.bp:DEPHOSPHORYLATION
ARID4A membership MSigDB_c5.bp:REGULATION_OF_TRANSCRIPTIONDNA_DEPENDENT
HELLS membership MSigDB_c5.bp:REGULATION_OF_GENE_EXPRESSION_EPIGENETIC
GPR52 membership MSigDB_c5.bp:G_PROTEIN_COUPLED_RECEPTOR_PROTEIN_SIGNALING_PATHWAY
AKAP4 membership MSigDB_c5.bp:SEXUAL_REPRODUCTION
NFATC1 membership MSigDB_c5.bp:REGULATION_OF_METABOLIC_PROCESS
ACIN1 membership MSigDB_c5.bp:ORGANELLE_ORGANIZATION_AND_BIOGENESIS
CEBPG membership MSigDB_c5.bp:REGULATION_OF_TRANSCRIPTION
AIFM3 membership MSigDB_c5.bp:CELLULAR_HOMEOSTASIS
CBL membership MSigDB_c5.bp:TRANSPORT
GLI1 membership MSigDB_c5.bp:ORGAN_DEVELOPMENT
RNF4 membership MSigDB_c5.bp:BIOPOLYMER_METABOLIC_PROCESS
ARHGAP35 membership MSigDB_c5.bp:REGULATION_OF_CELLULAR_METABOLIC_PROCESS
ABCG1 membership MSigDB_c5.bp:CHEMICAL_HOMEOSTASIS
CHRM3 membership MSigDB_c5.bp:CELLULAR_PROTEIN_METABOLIC_PROCESS
EREG membership MSigDB_c5.bp:OVULATION_CYCLE
NUP98 membership MSigDB_c5.bp:BIOPOLYMER_METABOLIC_PROCESS
PA2G4 membership MSigDB_c5.bp:NEGATIVE_REGULATION_OF_BIOLOGICAL_PROCESS
JAK2 membership MSigDB_c5.bp:CELLULAR_PROTEIN_METABOLIC_PROCESS
CITED2 membership MSigDB_c5.bp:NUCLEOBASENUCLEOSIDENUCLEOTIDE_AND_NUCLEIC_ACID_METABOLIC_PROCESS
HNRNPR membership MSigDB_c5.bp:NUCLEOBASENUCLEOSIDENUCLEOTIDE_AND_NUCLEIC_ACID_METABOLIC_PROCESS
PTHLH membership MSigDB_c5.bp:ANATOMICAL_STRUCTURE_DEVELOPMENT
SEC63 membership MSigDB_c5.bp:ESTABLISHMENT_OF_PROTEIN_LOCALIZATION
E2F1 membership MSigDB_c5.bp:MITOTIC_CELL_CYCLE
UBE2N membership MSigDB_c5.bp:DOUBLE_STRAND_BREAK_REPAIR
POLR2K membership MSigDB_c5.bp:REGULATION_OF_GENE_EXPRESSION
HADHB membership MSigDB_c5.bp:CELLULAR_LIPID_CATABOLIC_PROCESS
MAPK15 membership MSigDB_c5.bp:BIOPOLYMER_METABOLIC_PROCESS
HIVEP3 membership MSigDB_c5.bp:REGULATION_OF_METABOLIC_PROCESS
NOTCH4 membership MSigDB_c5.bp:NEGATIVE_REGULATION_OF_CELL_DIFFERENTIATION
MID1IP1 membership MSigDB_c5.bp:REGULATION_OF_CELLULAR_PROTEIN_METABOLIC_PROCESS
GYLTL1B membership MSigDB_c5.bp:ORGAN_DEVELOPMENT
RAD51D membership MSigDB_c5.bp:MEIOTIC_CELL_CYCLE
CDKN2C membership MSigDB_c5.bp:REGULATION_OF_MOLECULAR_FUNCTION
DARS membership MSigDB_c5.bp:CELLULAR_MACROMOLECULE_METABOLIC_PROCESS
MAPK8IP2 membership MSigDB_c5.bp:REGULATION_OF_JNK_CASCADE
UBE2V2 membership MSigDB_c5.bp:REGULATION_OF_METABOLIC_PROCESS
ROBO1 membership MSigDB_c5.bp:AXONOGENESIS
HDAC2 membership MSigDB_c5.bp:REGULATION_OF_CELLULAR_METABOLIC_PROCESS
EHF membership MSigDB_c5.bp:POSITIVE_REGULATION_OF_RNA_METABOLIC_PROCESS
DUSP13 membership MSigDB_c5.bp:BIOPOLYMER_METABOLIC_PROCESS
SLC26A3 membership MSigDB_c5.bp:SECRETION
ZNF345 membership MSigDB_c5.bp:NEGATIVE_REGULATION_OF_TRANSCRIPTION
SYNJ1 membership MSigDB_c5.bp:TRANSPORT
EEF1D membership MSigDB_c5.bp:POSITIVE_REGULATION_OF_BIOLOGICAL_PROCESS
CDC7 membership MSigDB_c5.bp:INTERPHASE_OF_MITOTIC_CELL_CYCLE
B3GNT5 membership MSigDB_c5.bp:CELLULAR_PROTEIN_METABOLIC_PROCESS
BCL2 membership MSigDB_c5.bp:RESPONSE_TO_ORGANIC_SUBSTANCE
CEACAM8 membership MSigDB_c5.bp:IMMUNE_RESPONSE
NR5A1 membership MSigDB_c5.bp:REPRODUCTIVE_PROCESS
STUB1 membership MSigDB_c5.bp:POST_TRANSLATIONAL_PROTEIN_MODIFICATION
TCF7L2 membership MSigDB_c5.bp:TRANSCRIPTION_DNA_DEPENDENT
WRNIP1 membership MSigDB_c5.bp:REGULATION_OF_CELLULAR_METABOLIC_PROCESS
CRADD membership MSigDB_c5.bp:CELL_DEVELOPMENT
CD80 membership MSigDB_c5.bp:REGULATION_OF_PROTEIN_AMINO_ACID_PHOSPHORYLATION
CDO1 membership MSigDB_c5.bp:AMINO_ACID_METABOLIC_PROCESS
NTSR2 membership MSigDB_c5.bp:SYSTEM_PROCESS
DDB2 membership MSigDB_c5.bp:RESPONSE_TO_ENDOGENOUS_STIMULUS
CSGALNACT1 membership MSigDB_c5.bp:MONOCARBOXYLIC_ACID_METABOLIC_PROCESS
SH3GLB1 membership MSigDB_c5.bp:CELL_DEVELOPMENT
NCR1 membership MSigDB_c5.bp:INNATE_IMMUNE_RESPONSE
HSF2BP membership MSigDB_c5.bp:NUCLEOBASENUCLEOSIDENUCLEOTIDE_AND_NUCLEIC_ACID_METABOLIC_PROCESS
ZW10 membership MSigDB_c5.bp:M_PHASE
SDHB membership MSigDB_c5.bp:GENERATION_OF_PRECURSOR_METABOLITES_AND_ENERGY
PYDC1 membership MSigDB_c5.bp:INNATE_IMMUNE_RESPONSE
CRP membership MSigDB_c5.bp:RESPONSE_TO_EXTERNAL_STIMULUS
KCNIP2 membership MSigDB_c5.bp:MEMBRANE_ORGANIZATION_AND_BIOGENESIS
NEK6 membership MSigDB_c5.bp:POSITIVE_REGULATION_OF_CELLULAR_PROCESS
NFE2 membership MSigDB_c5.bp:REGULATION_OF_METABOLIC_PROCESS
COG3 membership MSigDB_c5.bp:INTRACELLULAR_TRANSPORT
NCKIPSD membership MSigDB_c5.bp:PROTEIN_LOCALIZATION
DPP3 membership MSigDB_c5.bp:CELLULAR_PROTEIN_METABOLIC_PROCESS
DHRS3 membership MSigDB_c5.bp:ISOPRENOID_METABOLIC_PROCESS
FOXP2 membership MSigDB_c5.bp:BRAIN_DEVELOPMENT
NR0B2 membership MSigDB_c5.bp:LIPID_METABOLIC_PROCESS
SMARCA5 membership MSigDB_c5.bp:REGULATION_OF_TRANSCRIPTION_FROM_RNA_POLYMERASE_II_PROMOTER
AFAP1L2 membership MSigDB_c5.bp:REGULATION_OF_NUCLEOBASENUCLEOSIDENUCLEOTIDE_AND_NUCLEIC_ACID_METABOLIC_PROCESS
IKZF3 membership MSigDB_c5.bp:BIOPOLYMER_METABOLIC_PROCESS
PYCARD membership MSigDB_c5.bp:POSITIVE_REGULATION_OF_BIOLOGICAL_PROCESS
ING4 membership MSigDB_c5.bp:NEGATIVE_REGULATION_OF_GROWTH
EIF2B5 membership MSigDB_c5.bp:CELLULAR_COMPONENT_ASSEMBLY
MYOD1 membership MSigDB_c5.bp:SYSTEM_DEVELOPMENT
CEBPG membership MSigDB_c5.bp:CELL_ACTIVATION
TGFB1 membership MSigDB_c5.bp:REGULATION_OF_TRANSCRIPTIONDNA_DEPENDENT
MAP3K9 membership MSigDB_c5.bp:PROTEIN_AMINO_ACID_AUTOPHOSPHORYLATION
BAG1 membership MSigDB_c5.bp:NEGATIVE_REGULATION_OF_CELLULAR_PROCESS
NUSAP1 membership MSigDB_c5.bp:POSITIVE_REGULATION_OF_CELLULAR_PROCESS
BCL2 membership MSigDB_c5.bp:REGULATION_OF_PROGRAMMED_CELL_DEATH
TMEM101 membership MSigDB_c5.bp:POSITIVE_REGULATION_OF_CELLULAR_PROCESS
GATA4 membership MSigDB_c5.bp:POSITIVE_REGULATION_OF_RNA_METABOLIC_PROCESS
IL12B membership MSigDB_c5.bp:POSITIVE_REGULATION_OF_CELLULAR_METABOLIC_PROCESS
VPS45 membership MSigDB_c5.bp:INTRACELLULAR_PROTEIN_TRANSPORT
PRKCQ membership MSigDB_c5.bp:REGULATION_OF_CELLULAR_METABOLIC_PROCESS
ZNF136 membership MSigDB_c5.bp:REGULATION_OF_NUCLEOBASENUCLEOSIDENUCLEOTIDE_AND_NUCLEIC_ACID_METABOLIC_PROCESS
RCC1 membership MSigDB_c5.bp:SPINDLE_ORGANIZATION_AND_BIOGENESIS
CUL2 membership MSigDB_c5.bp:POSITIVE_REGULATION_OF_DEVELOPMENTAL_PROCESS
GALNT7 membership MSigDB_c5.bp:CELLULAR_MACROMOLECULE_METABOLIC_PROCESS
PTEN membership MSigDB_c5.bp:BIOPOLYMER_MODIFICATION
CDX2 membership MSigDB_c5.bp:RNA_METABOLIC_PROCESS
ENSA membership MSigDB_c5.bp:RESPONSE_TO_EXTRACELLULAR_STIMULUS
GEMIN2 membership MSigDB_c5.bp:RNA_SPLICINGVIA_TRANSESTERIFICATION_REACTIONS
PGAP1 membership MSigDB_c5.bp:TRANSPORT
HSF2 membership MSigDB_c5.bp:TRANSCRIPTION
AKR1D1 membership MSigDB_c5.bp:ORGANIC_ACID_METABOLIC_PROCESS
BCAR1 membership MSigDB_c5.bp:INSULIN_RECEPTOR_SIGNALING_PATHWAY
MAP4K1 membership MSigDB_c5.bp:PROTEIN_AMINO_ACID_PHOSPHORYLATION
NF2 membership MSigDB_c5.bp:PROTEIN_AMINO_ACID_PHOSPHORYLATION
RAD17 membership MSigDB_c5.bp:RESPONSE_TO_ENDOGENOUS_STIMULUS
TAF9 membership MSigDB_c5.bp:TRANSCRIPTION
PPP2R3B membership MSigDB_c5.bp:BIOPOLYMER_METABOLIC_PROCESS
KRT18 membership MSigDB_c5.bp:ANATOMICAL_STRUCTURE_DEVELOPMENT
CCS membership MSigDB_c5.bp:ESTABLISHMENT_OF_LOCALIZATION
TAF2 membership MSigDB_c5.bp:RNA_BIOSYNTHETIC_PROCESS
FOXP3 membership MSigDB_c5.bp:CELLULAR_BIOSYNTHETIC_PROCESS
MALT1 membership MSigDB_c5.bp:ADAPTIVE_IMMUNE_RESPONSE_GO_0002460
DERL1 membership MSigDB_c5.bp:ESTABLISHMENT_OF_LOCALIZATION
RHOT2 membership MSigDB_c5.bp:CYTOSKELETON_ORGANIZATION_AND_BIOGENESIS
YWHAG membership MSigDB_c5.bp:TRANSMISSION_OF_NERVE_IMPULSE
MYC membership MSigDB_c5.bp:REGULATION_OF_GENE_EXPRESSION
CCL13 membership MSigDB_c5.bp:LOCOMOTORY_BEHAVIOR
MAP3K7 membership MSigDB_c5.bp:PRODUCTION_OF_MOLECULAR_MEDIATOR_OF_IMMUNE_RESPONSE
ELP3 membership MSigDB_c5.bp:RNA_BIOSYNTHETIC_PROCESS
EEF1A1 membership MSigDB_c5.bp:MACROMOLECULE_BIOSYNTHETIC_PROCESS
KCNMB3 membership MSigDB_c5.bp:ESTABLISHMENT_OF_LOCALIZATION
TDGF1 membership MSigDB_c5.bp:NEGATIVE_REGULATION_OF_DEVELOPMENTAL_PROCESS
TFDP1 membership MSigDB_c5.bp:BIOPOLYMER_METABOLIC_PROCESS
CPNE6 membership MSigDB_c5.bp:NERVOUS_SYSTEM_DEVELOPMENT
PPP2CA membership MSigDB_c5.bp:PROTEIN_METABOLIC_PROCESS
KRT18 membership MSigDB_c5.bp:NEGATIVE_REGULATION_OF_DEVELOPMENTAL_PROCESS
CPA3 membership MSigDB_c5.bp:CELLULAR_PROTEIN_METABOLIC_PROCESS
STK38L membership MSigDB_c5.bp:SIGNAL_TRANSDUCTION
ZNF24 membership MSigDB_c5.bp:REGULATION_OF_GENE_EXPRESSION
RELA membership MSigDB_c5.bp:RESPONSE_TO_RADIATION
CCDC88C membership MSigDB_c5.bp:CELLULAR_PROTEIN_METABOLIC_PROCESS
PYCR1 membership MSigDB_c5.bp:ORGANIC_ACID_METABOLIC_PROCESS
CD3D membership MSigDB_c5.bp:LYMPHOCYTE_DIFFERENTIATION
PHF12 membership MSigDB_c5.bp:REGULATION_OF_TRANSCRIPTIONDNA_DEPENDENT
YBX2 membership MSigDB_c5.bp:BIOPOLYMER_METABOLIC_PROCESS
CBLC membership MSigDB_c5.bp:PROTEIN_AMINO_ACID_PHOSPHORYLATION
SMNDC1 membership MSigDB_c5.bp:REGULATION_OF_DEVELOPMENTAL_PROCESS
DYRK2 membership MSigDB_c5.bp:POSITIVE_REGULATION_OF_DEVELOPMENTAL_PROCESS
XRN2 membership MSigDB_c5.bp:NUCLEOBASENUCLEOSIDENUCLEOTIDE_AND_NUCLEIC_ACID_METABOLIC_PROCESS
ACOT2 membership MSigDB_c5.bp:ORGANIC_ACID_METABOLIC_PROCESS
ID3 membership MSigDB_c5.bp:NUCLEOBASENUCLEOSIDENUCLEOTIDE_AND_NUCLEIC_ACID_METABOLIC_PROCESS
UNC5C membership MSigDB_c5.bp:NEURON_DIFFERENTIATION
HIPK2 membership MSigDB_c5.bp:REGULATION_OF_TRANSFORMING_GROWTH_FACTOR_BETA_RECEPTOR_SIGNALING_PATHWAY
PIAS1 membership MSigDB_c5.bp:JAK_STAT_CASCADE
TIMELESS membership MSigDB_c5.bp:RHYTHMIC_PROCESS
PRG3 membership MSigDB_c5.bp:REGULATION_OF_BIOLOGICAL_QUALITY
PRPF6 membership MSigDB_c5.bp:TRANSCRIPTION_DNA_DEPENDENT
SLC35B2 membership MSigDB_c5.bp:POSITIVE_REGULATION_OF_SIGNAL_TRANSDUCTION
DHX38 membership MSigDB_c5.bp:BIOPOLYMER_METABOLIC_PROCESS
SMG7 membership MSigDB_c5.bp:INTRACELLULAR_TRANSPORT
CD80 membership MSigDB_c5.bp:CELLULAR_PROTEIN_METABOLIC_PROCESS
ZNF148 membership MSigDB_c5.bp:REGULATION_OF_GENE_EXPRESSION
PABPC1 membership MSigDB_c5.bp:BIOPOLYMER_METABOLIC_PROCESS
HNF4A membership MSigDB_c5.bp:POSITIVE_REGULATION_OF_RNA_METABOLIC_PROCESS
SMG7 membership MSigDB_c5.bp:ESTABLISHMENT_OF_CELLULAR_LOCALIZATION
WAS membership MSigDB_c5.bp:PROTEIN_COMPLEX_ASSEMBLY
IL27 membership MSigDB_c5.bp:REGULATION_OF_METABOLIC_PROCESS
STMN1 membership MSigDB_c5.bp:MICROTUBULE_POLYMERIZATION_OR_DEPOLYMERIZATION
CIDEA membership MSigDB_c5.bp:DNA_DAMAGE_RESPONSESIGNAL_TRANSDUCTION_RESULTING_IN_INDUCTION_OF_APOPTOSIS
GRM2 membership MSigDB_c5.bp:INTRACELLULAR_SIGNALING_CASCADE
ROCK1 membership MSigDB_c5.bp:PROTEIN_MODIFICATION_PROCESS
KAT2A membership MSigDB_c5.bp:REGULATION_OF_NUCLEOBASENUCLEOSIDENUCLEOTIDE_AND_NUCLEIC_ACID_METABOLIC_PROCESS
SKP2 membership MSigDB_c5.bp:INTERPHASE_OF_MITOTIC_CELL_CYCLE
RPL37 membership MSigDB_c5.bp:PROTEIN_METABOLIC_PROCESS
GPC3 membership MSigDB_c5.bp:ANATOMICAL_STRUCTURE_MORPHOGENESIS
SPRR1B membership MSigDB_c5.bp:MULTICELLULAR_ORGANISMAL_DEVELOPMENT
NAP1L4 membership MSigDB_c5.bp:ESTABLISHMENT_AND_OR_MAINTENANCE_OF_CHROMATIN_ARCHITECTURE
CYCS membership MSigDB_c5.bp:CELL_STRUCTURE_DISASSEMBLY_DURING_APOPTOSIS
EGF membership MSigDB_c5.bp:INTRACELLULAR_SIGNALING_CASCADE
HDAC7 membership MSigDB_c5.bp:IMMUNE_SYSTEM_DEVELOPMENT
CLOCK membership MSigDB_c5.bp:TRANSCRIPTION
TIMM50 membership MSigDB_c5.bp:PROTEIN_MODIFICATION_PROCESS
RAD51 membership MSigDB_c5.bp:RESPONSE_TO_DNA_DAMAGE_STIMULUS
NFATC3 membership MSigDB_c5.bp:REGULATION_OF_NUCLEOBASENUCLEOSIDENUCLEOTIDE_AND_NUCLEIC_ACID_METABOLIC_PROCESS
PIGZ membership MSigDB_c5.bp:GLYCEROPHOSPHOLIPID_METABOLIC_PROCESS
CLTCL1 membership MSigDB_c5.bp:ANATOMICAL_STRUCTURE_DEVELOPMENT
GPR98 membership MSigDB_c5.bp:SYSTEM_PROCESS
TP53 membership MSigDB_c5.bp:APOPTOTIC_PROGRAM
ACADSB membership MSigDB_c5.bp:CARBOXYLIC_ACID_METABOLIC_PROCESS
LTB4R membership MSigDB_c5.bp:G_PROTEIN_SIGNALING_COUPLED_TO_IP3_SECOND_MESSENGERPHOSPHOLIPASE_C_ACTIVATING
MAN1C1 membership MSigDB_c5.bp:BIOSYNTHETIC_PROCESS
HPRT1 membership MSigDB_c5.bp:TRANSMISSION_OF_NERVE_IMPULSE
EXT1 membership MSigDB_c5.bp:SIGNAL_TRANSDUCTION
PNKP membership MSigDB_c5.bp:RESPONSE_TO_ENDOGENOUS_STIMULUS
TIPIN membership MSigDB_c5.bp:REGULATION_OF_METABOLIC_PROCESS
RACGAP1 membership MSigDB_c5.bp:NEUROGENESIS
CDK10 membership MSigDB_c5.bp:INTERPHASE
RBPJ membership MSigDB_c5.bp:RNA_BIOSYNTHETIC_PROCESS
GHRL membership MSigDB_c5.bp:REPRODUCTION
CUL5 membership MSigDB_c5.bp:POSITIVE_REGULATION_OF_CELLULAR_PROCESS
GHSR membership MSigDB_c5.bp:PROTEIN_METABOLIC_PROCESS
OPRM1 membership MSigDB_c5.bp:REGULATION_OF_CELL_PROLIFERATION
PTGS1 membership MSigDB_c5.bp:BIOSYNTHETIC_PROCESS
ARAP1 membership MSigDB_c5.bp:MICROTUBULE_BASED_PROCESS
ATG4A membership MSigDB_c5.bp:PROTEIN_TRANSPORT
STK11 membership MSigDB_c5.bp:NEGATIVE_REGULATION_OF_CELLULAR_PROCESS
TXNL1 membership MSigDB_c5.bp:GENERATION_OF_PRECURSOR_METABOLITES_AND_ENERGY
HAO2 membership MSigDB_c5.bp:LIPID_CATABOLIC_PROCESS
DNAJC4 membership MSigDB_c5.bp:RESPONSE_TO_STRESS
SLC7A9 membership MSigDB_c5.bp:AMINO_ACID_AND_DERIVATIVE_METABOLIC_PROCESS
RB1 membership MSigDB_c5.bp:RNA_BIOSYNTHETIC_PROCESS
MAP4K5 membership MSigDB_c5.bp:REGULATION_OF_JNK_ACTIVITY
PSEN2 membership MSigDB_c5.bp:PROTEIN_MATURATION
DAZL membership MSigDB_c5.bp:REGULATION_OF_CELLULAR_METABOLIC_PROCESS
ENDOU membership MSigDB_c5.bp:MULTI_ORGANISM_PROCESS
COL7A1 membership MSigDB_c5.bp:EPIDERMIS_DEVELOPMENT
RNASEH1 membership MSigDB_c5.bp:CATABOLIC_PROCESS
GTF3C4 membership MSigDB_c5.bp:NUCLEOBASENUCLEOSIDENUCLEOTIDE_AND_NUCLEIC_ACID_METABOLIC_PROCESS
HNF1B membership MSigDB_c5.bp:MULTICELLULAR_ORGANISMAL_DEVELOPMENT
FNTB membership MSigDB_c5.bp:CELLULAR_MACROMOLECULE_METABOLIC_PROCESS
NSD1 membership MSigDB_c5.bp:POST_TRANSLATIONAL_PROTEIN_MODIFICATION
CREBZF membership MSigDB_c5.bp:REGULATION_OF_GENE_EXPRESSION_EPIGENETIC
F2 membership MSigDB_c5.bp:PROTEIN_IMPORT_INTO_NUCLEUS_TRANSLOCATION
CD209 membership MSigDB_c5.bp:INTRACELLULAR_TRANSPORT
MADD membership MSigDB_c5.bp:REGULATION_OF_KINASE_ACTIVITY
EEF1E1 membership MSigDB_c5.bp:REGULATION_OF_SIGNAL_TRANSDUCTION
AGTR1 membership MSigDB_c5.bp:CHEMICAL_HOMEOSTASIS
SON membership MSigDB_c5.bp:REGULATION_OF_APOPTOSIS
DIS3 membership MSigDB_c5.bp:RRNA_METABOLIC_PROCESS
AGGF1 membership MSigDB_c5.bp:ANATOMICAL_STRUCTURE_DEVELOPMENT
COL4A4 membership MSigDB_c5.bp:TRANSMISSION_OF_NERVE_IMPULSE
PAX2 membership MSigDB_c5.bp:TRANSCRIPTION_FROM_RNA_POLYMERASE_II_PROMOTER
KLK8 membership MSigDB_c5.bp:GROWTH
DMC1 membership MSigDB_c5.bp:CELL_CYCLE_PHASE
RPL4 membership MSigDB_c5.bp:CELLULAR_BIOSYNTHETIC_PROCESS
SCRN1 membership MSigDB_c5.bp:SECRETION
NMUR2 membership MSigDB_c5.bp:CELL_SURFACE_RECEPTOR_LINKED_SIGNAL_TRANSDUCTION_GO_0007166
CHAF1A membership MSigDB_c5.bp:PROTEIN_COMPLEX_ASSEMBLY
FOXO4 membership MSigDB_c5.bp:NEGATIVE_REGULATION_OF_BIOLOGICAL_PROCESS
GHRH membership MSigDB_c5.bp:SECRETION
GPR65 membership MSigDB_c5.bp:SIGNAL_TRANSDUCTION
NDUFS3 membership MSigDB_c5.bp:REGULATION_OF_BIOLOGICAL_QUALITY
CELF1 membership MSigDB_c5.bp:SPLICEOSOME_ASSEMBLY
TGM5 membership MSigDB_c5.bp:PROTEIN_METABOLIC_PROCESS
TLR8 membership MSigDB_c5.bp:CELLULAR_PROTEIN_METABOLIC_PROCESS
KRT7 membership MSigDB_c5.bp:REGULATION_OF_CELLULAR_METABOLIC_PROCESS
UBE2E1 membership MSigDB_c5.bp:CELLULAR_PROTEIN_CATABOLIC_PROCESS
CDH1 membership MSigDB_c5.bp:POSITIVE_REGULATION_OF_BIOLOGICAL_PROCESS
STAP1 membership MSigDB_c5.bp:PROTEIN_LOCALIZATION
HSF2BP membership MSigDB_c5.bp:TRANSCRIPTION
FAM3D membership MSigDB_c5.bp:ESTABLISHMENT_OF_LOCALIZATION
TINAG membership MSigDB_c5.bp:TUBE_DEVELOPMENT
ENO1 membership MSigDB_c5.bp:REGULATION_OF_CELL_GROWTH
HIRA membership MSigDB_c5.bp:REGULATION_OF_TRANSCRIPTION_FROM_RNA_POLYMERASE_II_PROMOTER
TLR3 membership MSigDB_c5.bp:BIOSYNTHETIC_PROCESS
MED20 membership MSigDB_c5.bp:REGULATION_OF_NUCLEOBASENUCLEOSIDENUCLEOTIDE_AND_NUCLEIC_ACID_METABOLIC_PROCESS
GRK1 membership MSigDB_c5.bp:RESPONSE_TO_EXTERNAL_STIMULUS
UBE2D2 membership MSigDB_c5.bp:BIOPOLYMER_CATABOLIC_PROCESS
PROC membership MSigDB_c5.bp:HEMOSTASIS
SLC25A15 membership MSigDB_c5.bp:INTRACELLULAR_TRANSPORT
TIAF1 membership MSigDB_c5.bp:REGULATION_OF_DEVELOPMENTAL_PROCESS
TNFSF15 membership MSigDB_c5.bp:REGULATION_OF_CATALYTIC_ACTIVITY
NRP2 membership MSigDB_c5.bp:CELL_DEVELOPMENT
NOD1 membership MSigDB_c5.bp:CYTOKINE_METABOLIC_PROCESS
NCK1 membership MSigDB_c5.bp:REGULATION_OF_LYMPHOCYTE_ACTIVATION
IL12B membership MSigDB_c5.bp:BIOSYNTHETIC_PROCESS
CARD8 membership MSigDB_c5.bp:CYTOKINE_PRODUCTION
SLA2 membership MSigDB_c5.bp:POSITIVE_REGULATION_OF_MULTICELLULAR_ORGANISMAL_PROCESS
ZW10 membership MSigDB_c5.bp:MACROMOLECULAR_COMPLEX_ASSEMBLY
SCML2 membership MSigDB_c5.bp:ANATOMICAL_STRUCTURE_MORPHOGENESIS
GCLC membership MSigDB_c5.bp:TRANSCRIPTION
FLNA membership MSigDB_c5.bp:REGULATION_OF_METABOLIC_PROCESS
SECTM1 membership MSigDB_c5.bp:ANATOMICAL_STRUCTURE_DEVELOPMENT
EIF4B membership MSigDB_c5.bp:REGULATION_OF_TRANSLATIONAL_INITIATION
HDAC5 membership MSigDB_c5.bp:CELLULAR_COMPONENT_ASSEMBLY
ATP2C1 membership MSigDB_c5.bp:CELL_CELL_ADHESION
DUSP4 membership MSigDB_c5.bp:CELLULAR_PROTEIN_METABOLIC_PROCESS
RORB membership MSigDB_c5.bp:ANATOMICAL_STRUCTURE_MORPHOGENESIS
PROP1 membership MSigDB_c5.bp:MULTICELLULAR_ORGANISMAL_DEVELOPMENT
CHST6 membership MSigDB_c5.bp:CARBOHYDRATE_BIOSYNTHETIC_PROCESS
DHPS membership MSigDB_c5.bp:TRANSLATION
ADORA3 membership MSigDB_c5.bp:DEFENSE_RESPONSE
DPYSL2 membership MSigDB_c5.bp:ANATOMICAL_STRUCTURE_DEVELOPMENT
NUSAP1 membership MSigDB_c5.bp:CELL_CYCLE_PROCESS
DBP membership MSigDB_c5.bp:REGULATION_OF_TRANSCRIPTION
RUVBL1 membership MSigDB_c5.bp:RNA_BIOSYNTHETIC_PROCESS
GLI2 membership MSigDB_c5.bp:REGULATION_OF_NUCLEOBASENUCLEOSIDENUCLEOTIDE_AND_NUCLEIC_ACID_METABOLIC_PROCESS
KAT6B membership MSigDB_c5.bp:REGULATION_OF_TRANSCRIPTION
SRSF5 membership MSigDB_c5.bp:PROTEIN_RNA_COMPLEX_ASSEMBLY
ADRB2 membership MSigDB_c5.bp:REGULATION_OF_MAPKKK_CASCADE
LMX1B membership MSigDB_c5.bp:NEURON_DIFFERENTIATION
GOLGA5 membership MSigDB_c5.bp:ORGANELLE_ORGANIZATION_AND_BIOGENESIS
SLC44A2 membership MSigDB_c5.bp:POSITIVE_REGULATION_OF_I_KAPPAB_KINASE_NF_KAPPAB_CASCADE
ZNF143 membership MSigDB_c5.bp:REGULATION_OF_RNA_METABOLIC_PROCESS
PPP1R13B membership MSigDB_c5.bp:REGULATION_OF_APOPTOSIS
ADRB2 membership MSigDB_c5.bp:CYCLIC_NUCLEOTIDE_MEDIATED_SIGNALING
NAPG membership MSigDB_c5.bp:INTRA_GOLGI_VESICLE_MEDIATED_TRANSPORT
PATZ1 membership MSigDB_c5.bp:TRANSCRIPTION_DNA_DEPENDENT
CUX1 membership MSigDB_c5.bp:NEGATIVE_REGULATION_OF_TRANSCRIPTION_FROM_RNA_POLYMERASE_II_PROMOTER
RHOH membership MSigDB_c5.bp:PROTEIN_KINASE_CASCADE
KCNV1 membership MSigDB_c5.bp:METAL_ION_TRANSPORT
PHYH membership MSigDB_c5.bp:MULTICELLULAR_ORGANISMAL_DEVELOPMENT
CUL2 membership MSigDB_c5.bp:INTERPHASE_OF_MITOTIC_CELL_CYCLE
TGFB1 membership MSigDB_c5.bp:TRANSCRIPTION
BNIP3 membership MSigDB_c5.bp:ORGANELLE_ORGANIZATION_AND_BIOGENESIS
ACVR1B membership MSigDB_c5.bp:CELLULAR_MACROMOLECULE_METABOLIC_PROCESS
INHBB membership MSigDB_c5.bp:CELL_CELL_SIGNALING
DFFB membership MSigDB_c5.bp:CHROMOSOME_ORGANIZATION_AND_BIOGENESIS
ERCC4 membership MSigDB_c5.bp:RESPONSE_TO_STRESS
OPRL1 membership MSigDB_c5.bp:CYCLIC_NUCLEOTIDE_MEDIATED_SIGNALING
OXER1 membership MSigDB_c5.bp:REGULATION_OF_METABOLIC_PROCESS
IGFBP7 membership MSigDB_c5.bp:CELL_PROLIFERATION_GO_0008283
RBBP4 membership MSigDB_c5.bp:CHROMATIN_MODIFICATION
CDC42BPA membership MSigDB_c5.bp:INTRACELLULAR_SIGNALING_CASCADE
DUSP10 membership MSigDB_c5.bp:INTRACELLULAR_SIGNALING_CASCADE
NNAT membership MSigDB_c5.bp:ORGAN_DEVELOPMENT
MATK membership MSigDB_c5.bp:POST_TRANSLATIONAL_PROTEIN_MODIFICATION
KCNK17 membership MSigDB_c5.bp:POTASSIUM_ION_TRANSPORT
MAPK8 membership MSigDB_c5.bp:RESPONSE_TO_LIGHT_STIMULUS
TP53 membership MSigDB_c5.bp:REGULATION_OF_APOPTOSIS
TOB2 membership MSigDB_c5.bp:FEMALE_GAMETE_GENERATION
CREB5 membership MSigDB_c5.bp:REGULATION_OF_RNA_METABOLIC_PROCESS
LGALS12 membership MSigDB_c5.bp:APOPTOSIS_GO
APBA1 membership MSigDB_c5.bp:PROTEIN_METABOLIC_PROCESS
P2RY11 membership MSigDB_c5.bp:CELL_SURFACE_RECEPTOR_LINKED_SIGNAL_TRANSDUCTION_GO_0007166
TPD52 membership MSigDB_c5.bp:MULTICELLULAR_ORGANISMAL_DEVELOPMENT
MALT1 membership MSigDB_c5.bp:REGULATION_OF_MOLECULAR_FUNCTION
MMP9 membership MSigDB_c5.bp:HEMOPOIETIC_OR_LYMPHOID_ORGAN_DEVELOPMENT
CIDEA membership MSigDB_c5.bp:DNA_METABOLIC_PROCESS
TNFSF12 membership MSigDB_c5.bp:POSITIVE_REGULATION_OF_CELL_PROLIFERATION
STAT3 membership MSigDB_c5.bp:REGULATION_OF_TRANSCRIPTION_FROM_RNA_POLYMERASE_II_PROMOTER
ORC5 membership MSigDB_c5.bp:DNA_DEPENDENT_DNA_REPLICATION
TMPRSS6 membership MSigDB_c5.bp:NEGATIVE_REGULATION_OF_BIOLOGICAL_PROCESS
DDIT3 membership MSigDB_c5.bp:REGULATION_OF_GENE_EXPRESSION
PPP1CA membership MSigDB_c5.bp:PROTEIN_METABOLIC_PROCESS
ARF6 membership MSigDB_c5.bp:REGULATION_OF_RHO_PROTEIN_SIGNAL_TRANSDUCTION
LRPPRC membership MSigDB_c5.bp:ESTABLISHMENT_OF_LOCALIZATION
GATA4 membership MSigDB_c5.bp:REGULATION_OF_METABOLIC_PROCESS
TRIP6 membership MSigDB_c5.bp:CELLULAR_LOCALIZATION
CALCA membership MSigDB_c5.bp:POSITIVE_REGULATION_OF_CYTOKINE_PRODUCTION
SCN5A membership MSigDB_c5.bp:ESTABLISHMENT_OF_LOCALIZATION
PITRM1 membership MSigDB_c5.bp:PROTEIN_METABOLIC_PROCESS
CDC42BPG membership MSigDB_c5.bp:CYTOSKELETON_ORGANIZATION_AND_BIOGENESIS
EPHB2 membership MSigDB_c5.bp:NERVOUS_SYSTEM_DEVELOPMENT
RUVBL2 membership MSigDB_c5.bp:DNA_REPAIR
HRK membership MSigDB_c5.bp:CELL_DEVELOPMENT
TBX3 membership MSigDB_c5.bp:STRIATED_MUSCLE_DEVELOPMENT
E2F6 membership MSigDB_c5.bp:REGULATION_OF_TRANSCRIPTION_FROM_RNA_POLYMERASE_II_PROMOTER
PRKAA2 membership MSigDB_c5.bp:PROTEIN_AMINO_ACID_PHOSPHORYLATION
PRMT7 membership MSigDB_c5.bp:ESTABLISHMENT_AND_OR_MAINTENANCE_OF_CHROMATIN_ARCHITECTURE
AVEN membership MSigDB_c5.bp:CELL_DEVELOPMENT
IL4 membership MSigDB_c5.bp:POSITIVE_REGULATION_OF_IMMUNE_SYSTEM_PROCESS
KAT8 membership MSigDB_c5.bp:BIOPOLYMER_MODIFICATION
GAS7 membership MSigDB_c5.bp:CELL_CYCLE_ARREST_GO_0007050
ENO1 membership MSigDB_c5.bp:REGULATION_OF_TRANSCRIPTION_FROM_RNA_POLYMERASE_II_PROMOTER
RGS2 membership MSigDB_c5.bp:SIGNAL_TRANSDUCTION
DAP3 membership MSigDB_c5.bp:POSITIVE_REGULATION_OF_DEVELOPMENTAL_PROCESS
NAP1L4 membership MSigDB_c5.bp:CELLULAR_COMPONENT_ASSEMBLY
UBA3 membership MSigDB_c5.bp:BIOPOLYMER_MODIFICATION
WRNIP1 membership MSigDB_c5.bp:REGULATION_OF_DNA_REPLICATION
MLF1 membership MSigDB_c5.bp:NEGATIVE_REGULATION_OF_CELL_CYCLE
SCIN membership MSigDB_c5.bp:NEGATIVE_REGULATION_OF_BIOLOGICAL_PROCESS
EPC1 membership MSigDB_c5.bp:RNA_BIOSYNTHETIC_PROCESS
PLAUR membership MSigDB_c5.bp:BEHAVIOR
BRE membership MSigDB_c5.bp:REGULATION_OF_DEVELOPMENTAL_PROCESS
SUDS3 membership MSigDB_c5.bp:NEGATIVE_REGULATION_OF_CELLULAR_METABOLIC_PROCESS
CD14 membership MSigDB_c5.bp:VESICLE_MEDIATED_TRANSPORT
UBE2L3 membership MSigDB_c5.bp:MACROMOLECULE_CATABOLIC_PROCESS
DNER membership MSigDB_c5.bp:ANATOMICAL_STRUCTURE_DEVELOPMENT
TNFSF10 membership MSigDB_c5.bp:POSITIVE_REGULATION_OF_SIGNAL_TRANSDUCTION
NRD1 membership MSigDB_c5.bp:MULTICELLULAR_ORGANISMAL_DEVELOPMENT
SF3A1 membership MSigDB_c5.bp:MRNA_PROCESSING_GO_0006397
DPM3 membership MSigDB_c5.bp:PROTEIN_AMINO_ACID_O_LINKED_GLYCOSYLATION
CDC42 membership MSigDB_c5.bp:LEUKOCYTE_DIFFERENTIATION
LAMB1 membership MSigDB_c5.bp:POSITIVE_REGULATION_OF_BIOLOGICAL_PROCESS
NME5 membership MSigDB_c5.bp:SPERMATID_DIFFERENTIATION
ACTN4 membership MSigDB_c5.bp:POSITIVE_REGULATION_OF_BIOLOGICAL_PROCESS
PIF1 membership MSigDB_c5.bp:REGULATION_OF_TRANSFERASE_ACTIVITY
CRTAM membership MSigDB_c5.bp:POSITIVE_REGULATION_OF_MULTICELLULAR_ORGANISMAL_PROCESS
SCAF11 membership MSigDB_c5.bp:MACROMOLECULAR_COMPLEX_ASSEMBLY
CD164 membership MSigDB_c5.bp:HETEROPHILIC_CELL_ADHESION
LANCL2 membership MSigDB_c5.bp:REGULATION_OF_NUCLEOBASENUCLEOSIDENUCLEOTIDE_AND_NUCLEIC_ACID_METABOLIC_PROCESS
SLC22A16 membership MSigDB_c5.bp:SPERM_MOTILITY
PPARA membership MSigDB_c5.bp:POSITIVE_REGULATION_OF_METABOLIC_PROCESS
PCNP membership MSigDB_c5.bp:PROTEOLYSIS
SMAD2 membership MSigDB_c5.bp:CELL_FATE_COMMITMENT
POU2AF1 membership MSigDB_c5.bp:IMMUNE_SYSTEM_PROCESS
MYBPC3 membership MSigDB_c5.bp:REGULATION_OF_MULTICELLULAR_ORGANISMAL_PROCESS
SIGIRR membership MSigDB_c5.bp:CELLULAR_MACROMOLECULE_METABOLIC_PROCESS
SSTR3 membership MSigDB_c5.bp:POSITIVE_REGULATION_OF_BIOLOGICAL_PROCESS
ZMYND11 membership MSigDB_c5.bp:TRANSCRIPTION_FROM_RNA_POLYMERASE_II_PROMOTER
MAP1S membership MSigDB_c5.bp:ANATOMICAL_STRUCTURE_DEVELOPMENT
NARFL membership MSigDB_c5.bp:RESPONSE_TO_HYPOXIA
TMOD2 membership MSigDB_c5.bp:SYSTEM_DEVELOPMENT
BAAT membership MSigDB_c5.bp:BILE_ACID_METABOLIC_PROCESS
KCNIP1 membership MSigDB_c5.bp:RESPONSE_TO_CHEMICAL_STIMULUS
NAPG membership MSigDB_c5.bp:MEMBRANE_FUSION
SOX18 membership MSigDB_c5.bp:NUCLEOBASENUCLEOSIDENUCLEOTIDE_AND_NUCLEIC_ACID_METABOLIC_PROCESS
HNF1B membership MSigDB_c5.bp:POSITIVE_REGULATION_OF_NUCLEOBASENUCLEOSIDENUCLEOTIDE_AND_NUCLEIC_ACID_METABOLIC_PROCESS
CD81 membership MSigDB_c5.bp:POSITIVE_REGULATION_OF_PROTEIN_AMINO_ACID_PHOSPHORYLATION
GLP1R membership MSigDB_c5.bp:G_PROTEIN_SIGNALING_ADENYLATE_CYCLASE_ACTIVATING_PATHWAY
PTH1R membership MSigDB_c5.bp:G_PROTEIN_COUPLED_RECEPTOR_PROTEIN_SIGNALING_PATHWAY
SLC25A12 membership MSigDB_c5.bp:ELECTRON_TRANSPORT_GO_0006118
SCP2 membership MSigDB_c5.bp:LIPID_METABOLIC_PROCESS
TP53RK membership MSigDB_c5.bp:POST_TRANSLATIONAL_PROTEIN_MODIFICATION
RCC1 membership MSigDB_c5.bp:M_PHASE
SEMA4D membership MSigDB_c5.bp:IMMUNE_RESPONSE
NR2C2 membership MSigDB_c5.bp:NUCLEOBASENUCLEOSIDENUCLEOTIDE_AND_NUCLEIC_ACID_METABOLIC_PROCESS
TCF3 membership MSigDB_c5.bp:TRANSCRIPTION_DNA_DEPENDENT
GCNT4 membership MSigDB_c5.bp:PROTEIN_METABOLIC_PROCESS
ERCC6 membership MSigDB_c5.bp:RESPONSE_TO_DNA_DAMAGE_STIMULUS
APBB2 membership MSigDB_c5.bp:NEGATIVE_REGULATION_OF_GROWTH
NFKBIL1 membership MSigDB_c5.bp:PROTEIN_TARGETING
APBB1 membership MSigDB_c5.bp:REGULATION_OF_CELLULAR_PROTEIN_METABOLIC_PROCESS
MED1 membership MSigDB_c5.bp:POSITIVE_REGULATION_OF_CELLULAR_METABOLIC_PROCESS
EPGN membership MSigDB_c5.bp:CELL_CYCLE_PROCESS
PEX12 membership MSigDB_c5.bp:PROTEIN_IMPORT
GEMIN5 membership MSigDB_c5.bp:BIOPOLYMER_METABOLIC_PROCESS
AIP membership MSigDB_c5.bp:PROTEIN_TRANSPORT
P4HB membership MSigDB_c5.bp:CELLULAR_PROTEIN_METABOLIC_PROCESS
STK38L membership MSigDB_c5.bp:INTRACELLULAR_SIGNALING_CASCADE
MYBBP1A membership MSigDB_c5.bp:BIOPOLYMER_METABOLIC_PROCESS
TCF4 membership MSigDB_c5.bp:TRANSCRIPTION
GAD2 membership MSigDB_c5.bp:AMINE_CATABOLIC_PROCESS
MAPK11 membership MSigDB_c5.bp:PROTEIN_KINASE_CASCADE
PTPRO membership MSigDB_c5.bp:PROTEIN_METABOLIC_PROCESS
LYN membership MSigDB_c5.bp:HEMOPOIETIC_OR_LYMPHOID_ORGAN_DEVELOPMENT
SOCS5 membership MSigDB_c5.bp:REGULATION_OF_LYMPHOCYTE_ACTIVATION
XRCC6 membership MSigDB_c5.bp:RESPONSE_TO_STRESS
GCLM membership MSigDB_c5.bp:GLUTAMINE_FAMILY_AMINO_ACID_METABOLIC_PROCESS
PCDH18 membership MSigDB_c5.bp:CENTRAL_NERVOUS_SYSTEM_DEVELOPMENT
TP53 membership MSigDB_c5.bp:DNA_METABOLIC_PROCESS
PRPF4B membership MSigDB_c5.bp:PROTEIN_METABOLIC_PROCESS
FGF13 membership MSigDB_c5.bp:INTRACELLULAR_SIGNALING_CASCADE
HFE membership MSigDB_c5.bp:CELLULAR_COMPONENT_ASSEMBLY
LCN1 membership MSigDB_c5.bp:PROTEOLYSIS
NCL membership MSigDB_c5.bp:ORGAN_MORPHOGENESIS
GCM2 membership MSigDB_c5.bp:ORGAN_DEVELOPMENT
ERCC8 membership MSigDB_c5.bp:RESPONSE_TO_STRESS
TNIP1 membership MSigDB_c5.bp:CELLULAR_BIOSYNTHETIC_PROCESS
ELANE membership MSigDB_c5.bp:CYTOKINE_PRODUCTION
TSPYL2 membership MSigDB_c5.bp:NEGATIVE_REGULATION_OF_METABOLIC_PROCESS
LOR membership MSigDB_c5.bp:CELLULAR_PROTEIN_METABOLIC_PROCESS
VPS4B membership MSigDB_c5.bp:INTRACELLULAR_TRANSPORT
PF4 membership MSigDB_c5.bp:NEGATIVE_REGULATION_OF_CELLULAR_PROCESS
CFP membership MSigDB_c5.bp:RESPONSE_TO_BACTERIUM
RCC1 membership MSigDB_c5.bp:S_PHASE_OF_MITOTIC_CELL_CYCLE
FOXP3 membership MSigDB_c5.bp:CYTOKINE_METABOLIC_PROCESS
PPT1 membership MSigDB_c5.bp:ORGANELLE_ORGANIZATION_AND_BIOGENESIS
IL4 membership MSigDB_c5.bp:POSITIVE_REGULATION_OF_BIOLOGICAL_PROCESS
KRT1 membership MSigDB_c5.bp:POSITIVE_REGULATION_OF_MULTICELLULAR_ORGANISMAL_PROCESS
TCIRG1 membership MSigDB_c5.bp:CELLULAR_DEFENSE_RESPONSE
RHAG membership MSigDB_c5.bp:ESTABLISHMENT_OF_LOCALIZATION
CCNH membership MSigDB_c5.bp:POSITIVE_REGULATION_OF_METABOLIC_PROCESS
CHMP1A membership MSigDB_c5.bp:TRANSCRIPTION_DNA_DEPENDENT
NME2 membership MSigDB_c5.bp:REGULATION_OF_DEVELOPMENTAL_PROCESS
STX7 membership MSigDB_c5.bp:TRANSPORT
APOA4 membership MSigDB_c5.bp:CELL_CELL_ADHESION
ZNF254 membership MSigDB_c5.bp:NEGATIVE_REGULATION_OF_TRANSCRIPTION_DNA_DEPENDENT
FDXR membership MSigDB_c5.bp:CELLULAR_LIPID_METABOLIC_PROCESS
MAP3K10 membership MSigDB_c5.bp:REGULATION_OF_TRANSFERASE_ACTIVITY
ELK3 membership MSigDB_c5.bp:NUCLEOBASENUCLEOSIDENUCLEOTIDE_AND_NUCLEIC_ACID_METABOLIC_PROCESS
SMARCD3 membership MSigDB_c5.bp:REGULATION_OF_RNA_METABOLIC_PROCESS
PTPRC membership MSigDB_c5.bp:CELLULAR_HOMEOSTASIS
PDE6B membership MSigDB_c5.bp:RESPONSE_TO_EXTERNAL_STIMULUS
AIFM3 membership MSigDB_c5.bp:POSITIVE_REGULATION_OF_DEVELOPMENTAL_PROCESS
BRF1 membership MSigDB_c5.bp:TRANSCRIPTION_DNA_DEPENDENT
METAP1 membership MSigDB_c5.bp:PROTEIN_METABOLIC_PROCESS
NDUFS3 membership MSigDB_c5.bp:POSITIVE_REGULATION_OF_CELLULAR_PROCESS
GRM8 membership MSigDB_c5.bp:REGULATION_OF_METABOLIC_PROCESS
MAPK12 membership MSigDB_c5.bp:SYSTEM_DEVELOPMENT
NF2 membership MSigDB_c5.bp:TYROSINE_PHOSPHORYLATION_OF_STAT_PROTEIN
CDC25C membership MSigDB_c5.bp:REGULATION_OF_TRANSFERASE_ACTIVITY
EIF1AX membership MSigDB_c5.bp:CELLULAR_MACROMOLECULE_METABOLIC_PROCESS
INHA membership MSigDB_c5.bp:APOPTOSIS_GO
TNFSF12 membership MSigDB_c5.bp:REGULATION_OF_CELL_PROLIFERATION
ZBTB18 membership MSigDB_c5.bp:NEGATIVE_REGULATION_OF_NUCLEOBASENUCLEOSIDENUCLEOTIDE_AND_NUCLEIC_ACID_METABOLIC_PROCESS
ALG5 membership MSigDB_c5.bp:BIOSYNTHETIC_PROCESS
TSC1 membership MSigDB_c5.bp:REGULATION_OF_CELL_PROLIFERATION
NOD2 membership MSigDB_c5.bp:MULTI_ORGANISM_PROCESS
SLC27A5 membership MSigDB_c5.bp:CELLULAR_LIPID_METABOLIC_PROCESS
CHRNA10 membership MSigDB_c5.bp:SYNAPTIC_TRANSMISSION
BIRC6 membership MSigDB_c5.bp:NEGATIVE_REGULATION_OF_APOPTOSIS
RHOC membership MSigDB_c5.bp:POSITIVE_REGULATION_OF_CELLULAR_PROCESS
FBXW7 membership MSigDB_c5.bp:PROTEIN_MODIFICATION_PROCESS
KCNN4 membership MSigDB_c5.bp:MONOVALENT_INORGANIC_CATION_TRANSPORT
ASF1A membership MSigDB_c5.bp:BIOPOLYMER_METABOLIC_PROCESS
FAH membership MSigDB_c5.bp:AROMATIC_COMPOUND_METABOLIC_PROCESS
RPS14 membership MSigDB_c5.bp:RNA_PROCESSING
PEX13 membership MSigDB_c5.bp:PROTEIN_IMPORT
SLA2 membership MSigDB_c5.bp:NEGATIVE_REGULATION_OF_TRANSCRIPTION_FROM_RNA_POLYMERASE_II_PROMOTER
CDKN2A membership MSigDB_c5.bp:REGULATION_OF_DEVELOPMENTAL_PROCESS
BET1 membership MSigDB_c5.bp:SECRETION_BY_CELL
SOCS5 membership MSigDB_c5.bp:POSITIVE_REGULATION_OF_DEVELOPMENTAL_PROCESS
SOS1 membership MSigDB_c5.bp:SMALL_GTPASE_MEDIATED_SIGNAL_TRANSDUCTION
REST membership MSigDB_c5.bp:NUCLEOBASENUCLEOSIDENUCLEOTIDE_AND_NUCLEIC_ACID_METABOLIC_PROCESS
AIMP1 membership MSigDB_c5.bp:AMINO_ACID_AND_DERIVATIVE_METABOLIC_PROCESS
LGALS1 membership MSigDB_c5.bp:REGULATION_OF_I_KAPPAB_KINASE_NF_KAPPAB_CASCADE
KNG1 membership MSigDB_c5.bp:REGULATION_OF_MULTICELLULAR_ORGANISMAL_PROCESS
ARNTL membership MSigDB_c5.bp:POSITIVE_REGULATION_OF_TRANSCRIPTION
GATAD2A membership MSigDB_c5.bp:DNA_MODIFICATION
SHROOM3 membership MSigDB_c5.bp:RESPONSE_TO_EXTERNAL_STIMULUS
SVIL membership MSigDB_c5.bp:MUSCLE_DEVELOPMENT
PTPRT membership MSigDB_c5.bp:BIOPOLYMER_METABOLIC_PROCESS
P2RY11 membership MSigDB_c5.bp:ADENYLATE_CYCLASE_ACTIVATION
TBX3 membership MSigDB_c5.bp:NEGATIVE_REGULATION_OF_DEVELOPMENTAL_PROCESS
GATAD2A membership MSigDB_c5.bp:NUCLEOBASENUCLEOSIDENUCLEOTIDE_AND_NUCLEIC_ACID_METABOLIC_PROCESS
CD81 membership MSigDB_c5.bp:REGULATION_OF_MOLECULAR_FUNCTION
SLC43A1 membership MSigDB_c5.bp:AMINO_ACID_TRANSPORT
MAPT membership MSigDB_c5.bp:AXONOGENESIS
LY86 membership MSigDB_c5.bp:CELL_DEVELOPMENT
BAG4 membership MSigDB_c5.bp:REGULATION_OF_DEVELOPMENTAL_PROCESS
SEC23IP membership MSigDB_c5.bp:ESTABLISHMENT_OF_LOCALIZATION
PSEN1 membership MSigDB_c5.bp:PROTEOLYSIS
CRTC1 membership MSigDB_c5.bp:REGULATION_OF_TRANSCRIPTION_FROM_RNA_POLYMERASE_II_PROMOTER
PPARGC1A membership MSigDB_c5.bp:REGULATION_OF_NUCLEOBASENUCLEOSIDENUCLEOTIDE_AND_NUCLEIC_ACID_METABOLIC_PROCESS
POLR3C membership MSigDB_c5.bp:TRANSCRIPTION
NOL8 membership MSigDB_c5.bp:DNA_REPLICATION
KPNA2 membership MSigDB_c5.bp:PROTEIN_TRANSPORT
GSC2 membership MSigDB_c5.bp:TRANSCRIPTION
RBFOX2 membership MSigDB_c5.bp:RNA_METABOLIC_PROCESS
KCNMB4 membership MSigDB_c5.bp:TUBE_MORPHOGENESIS
ETS2 membership MSigDB_c5.bp:ORGAN_DEVELOPMENT
BCL3 membership MSigDB_c5.bp:CELL_DEVELOPMENT
LTA membership MSigDB_c5.bp:APOPTOSIS_GO
CCL3 membership MSigDB_c5.bp:G_PROTEIN_COUPLED_RECEPTOR_PROTEIN_SIGNALING_PATHWAY
RALB membership MSigDB_c5.bp:SIGNAL_TRANSDUCTION
PPY membership MSigDB_c5.bp:ESTABLISHMENT_OF_CELLULAR_LOCALIZATION
DNASE2 membership MSigDB_c5.bp:NUCLEOBASENUCLEOSIDENUCLEOTIDE_AND_NUCLEIC_ACID_METABOLIC_PROCESS
NXF5 membership MSigDB_c5.bp:TRANSPORT
GNG7 membership MSigDB_c5.bp:REGULATION_OF_SIGNAL_TRANSDUCTION
IQCB1 membership MSigDB_c5.bp:REGULATION_OF_CELL_DIFFERENTIATION
TCF7L2 membership MSigDB_c5.bp:NUCLEOBASENUCLEOSIDENUCLEOTIDE_AND_NUCLEIC_ACID_METABOLIC_PROCESS
GLIS1 membership MSigDB_c5.bp:NEGATIVE_REGULATION_OF_BIOLOGICAL_PROCESS
SIAH2 membership MSigDB_c5.bp:PROTEOLYSIS
CCL27 membership MSigDB_c5.bp:IMMUNE_SYSTEM_PROCESS
GDNF membership MSigDB_c5.bp:NEGATIVE_REGULATION_OF_BIOLOGICAL_PROCESS
MAZ membership MSigDB_c5.bp:PROTEIN_METABOLIC_PROCESS
FBXW7 membership MSigDB_c5.bp:UBIQUITIN_CYCLE
TSC1 membership MSigDB_c5.bp:REGULATION_OF_ORGANELLE_ORGANIZATION_AND_BIOGENESIS
TNIP1 membership MSigDB_c5.bp:BIOSYNTHETIC_PROCESS
TREH membership MSigDB_c5.bp:ENERGY_DERIVATION_BY_OXIDATION_OF_ORGANIC_COMPOUNDS
RTN4RL2 membership MSigDB_c5.bp:NEURITE_DEVELOPMENT
LEPREL4 membership MSigDB_c5.bp:CELL_CYCLE_PHASE
RERE membership MSigDB_c5.bp:PROTEIN_IMPORT_INTO_NUCLEUS
OLA1 membership MSigDB_c5.bp:CATABOLIC_PROCESS
TAS1R1 membership MSigDB_c5.bp:SENSORY_PERCEPTION_OF_CHEMICAL_STIMULUS
PTPN9 membership MSigDB_c5.bp:BIOPOLYMER_METABOLIC_PROCESS
NPY2R membership MSigDB_c5.bp:LOCOMOTORY_BEHAVIOR
AGXT membership MSigDB_c5.bp:MONOCARBOXYLIC_ACID_METABOLIC_PROCESS
RHO membership MSigDB_c5.bp:DETECTION_OF_EXTERNAL_STIMULUS
TCF19 membership MSigDB_c5.bp:REGULATION_OF_GENE_EXPRESSION
BAX membership MSigDB_c5.bp:REGULATION_OF_BINDING
NFKBIE membership MSigDB_c5.bp:REGULATION_OF_TRANSPORT
FABP3 membership MSigDB_c5.bp:NEGATIVE_REGULATION_OF_BIOLOGICAL_PROCESS
KPNA3 membership MSigDB_c5.bp:MACROMOLECULE_LOCALIZATION
UHMK1 membership MSigDB_c5.bp:NUCLEAR_TRANSPORT
PHF5A membership MSigDB_c5.bp:POSITIVE_REGULATION_OF_BIOLOGICAL_PROCESS
APH1A membership MSigDB_c5.bp:AMYLOID_PRECURSOR_PROTEIN_METABOLIC_PROCESS
PIGO membership MSigDB_c5.bp:CELLULAR_PROTEIN_METABOLIC_PROCESS
UBP1 membership MSigDB_c5.bp:VIRAL_INFECTIOUS_CYCLE
ACVR1 membership MSigDB_c5.bp:CELL_CYCLE_PROCESS
CLDN2 membership MSigDB_c5.bp:CALCIUM_INDEPENDENT_CELL_CELL_ADHESION
MDFIC membership MSigDB_c5.bp:POSITIVE_REGULATION_OF_BIOLOGICAL_PROCESS
GLI2 membership MSigDB_c5.bp:CELL_MIGRATION
CADM1 membership MSigDB_c5.bp:POSITIVE_REGULATION_OF_BIOLOGICAL_PROCESS
MDFI membership MSigDB_c5.bp:POSITIVE_REGULATION_OF_CATALYTIC_ACTIVITY
CDC20 membership MSigDB_c5.bp:MACROMOLECULE_CATABOLIC_PROCESS
RPS19 membership MSigDB_c5.bp:BIOSYNTHETIC_PROCESS
BIRC5 membership MSigDB_c5.bp:NEGATIVE_REGULATION_OF_APOPTOSIS
PMS2 membership MSigDB_c5.bp:DNA_DEPENDENT_DNA_REPLICATION
ITGB2 membership MSigDB_c5.bp:PROTEIN_MODIFICATION_PROCESS
CDO1 membership MSigDB_c5.bp:NITROGEN_COMPOUND_METABOLIC_PROCESS
INHBA membership MSigDB_c5.bp:POSITIVE_REGULATION_OF_CELL_DIFFERENTIATION
RORB membership MSigDB_c5.bp:POSITIVE_REGULATION_OF_METABOLIC_PROCESS
PARP3 membership MSigDB_c5.bp:CELLULAR_PROTEIN_METABOLIC_PROCESS
DCTD membership MSigDB_c5.bp:NUCLEOTIDE_METABOLIC_PROCESS
NPM1 membership MSigDB_c5.bp:CENTROSOME_ORGANIZATION_AND_BIOGENESIS
AKR1B10 membership MSigDB_c5.bp:LIPID_METABOLIC_PROCESS
STUB1 membership MSigDB_c5.bp:ENZYME_LINKED_RECEPTOR_PROTEIN_SIGNALING_PATHWAY
SULT1B1 membership MSigDB_c5.bp:AMINO_ACID_AND_DERIVATIVE_METABOLIC_PROCESS
CCR9 membership MSigDB_c5.bp:CELLULAR_HOMEOSTASIS
TLE3 membership MSigDB_c5.bp:ORGAN_DEVELOPMENT
DCT membership MSigDB_c5.bp:ANATOMICAL_STRUCTURE_DEVELOPMENT
KCNC1 membership MSigDB_c5.bp:MONOVALENT_INORGANIC_CATION_TRANSPORT
KCNMB4 membership MSigDB_c5.bp:REGULATION_OF_TRANSPORT
AGPAT1 membership MSigDB_c5.bp:CARBOXYLIC_ACID_METABOLIC_PROCESS
NPR1 membership MSigDB_c5.bp:SYSTEM_DEVELOPMENT
E2F1 membership MSigDB_c5.bp:REGULATION_OF_CELLULAR_METABOLIC_PROCESS
MED27 membership MSigDB_c5.bp:TRANSCRIPTION_INITIATION
UTP11L membership MSigDB_c5.bp:REGULATION_OF_APOPTOSIS
GUCA1B membership MSigDB_c5.bp:BODY_FLUID_SECRETION
SQSTM1 membership MSigDB_c5.bp:REGULATION_OF_SIGNAL_TRANSDUCTION
PCDH18 membership MSigDB_c5.bp:ORGAN_DEVELOPMENT
HNRNPUL1 membership MSigDB_c5.bp:NUCLEOBASENUCLEOSIDENUCLEOTIDE_AND_NUCLEIC_ACID_METABOLIC_PROCESS
SRPK2 membership MSigDB_c5.bp:PROTEIN_RNA_COMPLEX_ASSEMBLY
IFNL1 membership MSigDB_c5.bp:BIOPOLYMER_MODIFICATION
IL1A membership MSigDB_c5.bp:INFLAMMATORY_RESPONSE
FAF1 membership MSigDB_c5.bp:TRANSPORT
CCL28 membership MSigDB_c5.bp:LOCOMOTORY_BEHAVIOR
F2R membership MSigDB_c5.bp:REGULATION_OF_APOPTOSIS
NAGPA membership MSigDB_c5.bp:BIOPOLYMER_METABOLIC_PROCESS
TOP2A membership MSigDB_c5.bp:REGULATION_OF_APOPTOSIS
ABL1 membership MSigDB_c5.bp:INTERPHASE
BTG2 membership MSigDB_c5.bp:NEGATIVE_REGULATION_OF_CELL_PROLIFERATION
DGKE membership MSigDB_c5.bp:PHOSPHOLIPID_METABOLIC_PROCESS
NIM1K membership MSigDB_c5.bp:PHOSPHORYLATION
DSP membership MSigDB_c5.bp:PROTEIN_MODIFICATION_PROCESS
IQCB1 membership MSigDB_c5.bp:PHOTORECEPTOR_CELL_MAINTENANCE
LHX6 membership MSigDB_c5.bp:MULTICELLULAR_ORGANISMAL_DEVELOPMENT
CASP3 membership MSigDB_c5.bp:INTRACELLULAR_SIGNALING_CASCADE
EIF2AK4 membership MSigDB_c5.bp:RIBONUCLEOPROTEIN_COMPLEX_BIOGENESIS_AND_ASSEMBLY
CHP1 membership MSigDB_c5.bp:INTRACELLULAR_SIGNALING_CASCADE
SLC16A4 membership MSigDB_c5.bp:CARBOXYLIC_ACID_TRANSPORT
CLASP1 membership MSigDB_c5.bp:MICROTUBULE_POLYMERIZATION_OR_DEPOLYMERIZATION
RABEPK membership MSigDB_c5.bp:TRANSPORT
RACGAP1 membership MSigDB_c5.bp:MULTICELLULAR_ORGANISMAL_DEVELOPMENT
NRGN membership MSigDB_c5.bp:SIGNAL_TRANSDUCTION
CDK12 membership MSigDB_c5.bp:CELLULAR_MACROMOLECULE_METABOLIC_PROCESS
ILF2 membership MSigDB_c5.bp:POSITIVE_REGULATION_OF_TRANSCRIPTION
SMAD3 membership MSigDB_c5.bp:REGULATION_OF_CELLULAR_METABOLIC_PROCESS
MTRF1 membership MSigDB_c5.bp:MACROMOLECULAR_COMPLEX_DISASSEMBLY
ACVR1 membership MSigDB_c5.bp:NEGATIVE_REGULATION_OF_PROGRAMMED_CELL_DEATH
TPD52L1 membership MSigDB_c5.bp:POSITIVE_REGULATION_OF_TRANSFERASE_ACTIVITY
CD24 membership MSigDB_c5.bp:REGULATION_OF_LYMPHOCYTE_ACTIVATION
SERTAD1 membership MSigDB_c5.bp:REGULATION_OF_KINASE_ACTIVITY
COG2 membership MSigDB_c5.bp:GOLGI_VESICLE_TRANSPORT
CNN1 membership MSigDB_c5.bp:REGULATION_OF_MUSCLE_CONTRACTION
PFDN4 membership MSigDB_c5.bp:CELLULAR_MACROMOLECULE_METABOLIC_PROCESS
TRIB1 membership MSigDB_c5.bp:REGULATION_OF_MOLECULAR_FUNCTION
ABCA2 membership MSigDB_c5.bp:CELLULAR_LOCALIZATION
THRA membership MSigDB_c5.bp:RNA_METABOLIC_PROCESS
CROCC membership MSigDB_c5.bp:ORGANELLE_ORGANIZATION_AND_BIOGENESIS
CTF1 membership MSigDB_c5.bp:MULTICELLULAR_ORGANISMAL_DEVELOPMENT
PLK4 membership MSigDB_c5.bp:PROTEIN_METABOLIC_PROCESS
HUWE1 membership MSigDB_c5.bp:ORGANELLE_ORGANIZATION_AND_BIOGENESIS
ARAP1 membership MSigDB_c5.bp:POSITIVE_REGULATION_OF_CELLULAR_COMPONENT_ORGANIZATION_AND_BIOGENESIS
APC membership MSigDB_c5.bp:NEGATIVE_REGULATION_OF_CELL_CYCLE
EIF5 membership MSigDB_c5.bp:MACROMOLECULE_BIOSYNTHETIC_PROCESS
TPX2 membership MSigDB_c5.bp:M_PHASE
MED24 membership MSigDB_c5.bp:TRANSCRIPTION_INITIATION_FROM_RNA_POLYMERASE_II_PROMOTER
RPL29 membership MSigDB_c5.bp:PROTEIN_METABOLIC_PROCESS
MED13 membership MSigDB_c5.bp:POSITIVE_REGULATION_OF_CELLULAR_METABOLIC_PROCESS
GGCX membership MSigDB_c5.bp:HEMOSTASIS
ADORA1 membership MSigDB_c5.bp:PROGRAMMED_CELL_DEATH
ZMPSTE24 membership MSigDB_c5.bp:CELLULAR_PROTEIN_METABOLIC_PROCESS
SMG1 membership MSigDB_c5.bp:CELLULAR_MACROMOLECULE_METABOLIC_PROCESS
MXD4 membership MSigDB_c5.bp:REGULATION_OF_TRANSCRIPTIONDNA_DEPENDENT
TCEB3 membership MSigDB_c5.bp:BIOPOLYMER_METABOLIC_PROCESS
ABCC6 membership MSigDB_c5.bp:RESPONSE_TO_CHEMICAL_STIMULUS
BMPR2 membership MSigDB_c5.bp:TRANSMEMBRANE_RECEPTOR_PROTEIN_SERINE_THREONINE_KINASE_SIGNALING_PATHWAY
IDO1 membership MSigDB_c5.bp:AMINE_CATABOLIC_PROCESS
PDZD3 membership MSigDB_c5.bp:REGULATION_OF_NUCLEOBASENUCLEOSIDENUCLEOTIDE_AND_NUCLEIC_ACID_METABOLIC_PROCESS
ATF4 membership MSigDB_c5.bp:ORGANIC_ACID_METABOLIC_PROCESS
CRTAM membership MSigDB_c5.bp:T_CELL_PROLIFERATION
TLR4 membership MSigDB_c5.bp:POSITIVE_REGULATION_OF_CELLULAR_PROCESS
CXCR6 membership MSigDB_c5.bp:VIRAL_INFECTIOUS_CYCLE
MDFI membership MSigDB_c5.bp:TRANSCRIPTION_DNA_DEPENDENT
NPR1 membership MSigDB_c5.bp:REGULATION_OF_ANGIOGENESIS
KCNJ5 membership MSigDB_c5.bp:METAL_ION_TRANSPORT
RHOF membership MSigDB_c5.bp:ACTIN_FILAMENT_ORGANIZATION
CNBP membership MSigDB_c5.bp:LIPID_METABOLIC_PROCESS
RPL11 membership MSigDB_c5.bp:ESTABLISHMENT_OF_PROTEIN_LOCALIZATION
HDAC4 membership MSigDB_c5.bp:REGULATION_OF_TRANSCRIPTIONDNA_DEPENDENT
FARSB membership MSigDB_c5.bp:TRANSLATION
IGF2 membership MSigDB_c5.bp:CELL_SURFACE_RECEPTOR_LINKED_SIGNAL_TRANSDUCTION_GO_0007166
MIA3 membership MSigDB_c5.bp:NEGATIVE_REGULATION_OF_CELL_MIGRATION
GEMIN4 membership MSigDB_c5.bp:RIBOSOME_BIOGENESIS_AND_ASSEMBLY
RBBP8 membership MSigDB_c5.bp:RESPONSE_TO_ENDOGENOUS_STIMULUS
BIRC5 membership MSigDB_c5.bp:PROTEIN_LOCALIZATION
NANP membership MSigDB_c5.bp:MACROMOLECULE_BIOSYNTHETIC_PROCESS
CRYAA membership MSigDB_c5.bp:TRANSPORT
EDF1 membership MSigDB_c5.bp:TRANSCRIPTION_DNA_DEPENDENT
BCL2L11 membership MSigDB_c5.bp:POSITIVE_REGULATION_OF_DEVELOPMENTAL_PROCESS
SNF8 membership MSigDB_c5.bp:NUCLEOBASENUCLEOSIDENUCLEOTIDE_AND_NUCLEIC_ACID_METABOLIC_PROCESS
HOXB13 membership MSigDB_c5.bp:TISSUE_DEVELOPMENT
CDC42EP2 membership MSigDB_c5.bp:PROTEIN_METABOLIC_PROCESS
TARBP2 membership MSigDB_c5.bp:REGULATION_OF_VIRAL_REPRODUCTION
ALB membership MSigDB_c5.bp:NEGATIVE_REGULATION_OF_BIOLOGICAL_PROCESS
RIPPLY1 membership MSigDB_c5.bp:REGIONALIZATION
SLC28A1 membership MSigDB_c5.bp:NUCLEOBASENUCLEOSIDENUCLEOTIDE_AND_NUCLEIC_ACID_TRANSPORT
NFE2L1 membership MSigDB_c5.bp:DEFENSE_RESPONSE
FCGR1A membership MSigDB_c5.bp:SIGNAL_TRANSDUCTION
CORO2A membership MSigDB_c5.bp:SIGNAL_TRANSDUCTION
GRM8 membership MSigDB_c5.bp:SECOND_MESSENGER_MEDIATED_SIGNALING
VIL1 membership MSigDB_c5.bp:CYTOSKELETON_ORGANIZATION_AND_BIOGENESIS
ARSB membership MSigDB_c5.bp:ORGANELLE_ORGANIZATION_AND_BIOGENESIS
SIGIRR membership MSigDB_c5.bp:REGULATION_OF_GENE_EXPRESSION
CDX1 membership MSigDB_c5.bp:SYSTEM_DEVELOPMENT
SPRR2F membership MSigDB_c5.bp:FEMALE_PREGNANCY
CSNK1E membership MSigDB_c5.bp:PROTEIN_METABOLIC_PROCESS
CDC20 membership MSigDB_c5.bp:PROTEOLYSIS
NCK2 membership MSigDB_c5.bp:CYTOSKELETON_ORGANIZATION_AND_BIOGENESIS
TAOK2 membership MSigDB_c5.bp:PROTEIN_KINASE_CASCADE
MC4R membership MSigDB_c5.bp:G_PROTEIN_COUPLED_RECEPTOR_PROTEIN_SIGNALING_PATHWAY
GCLM membership MSigDB_c5.bp:RESPONSE_TO_OXIDATIVE_STRESS
NAB2 membership MSigDB_c5.bp:ANATOMICAL_STRUCTURE_DEVELOPMENT
ARCN1 membership MSigDB_c5.bp:MACROMOLECULE_LOCALIZATION
SOX30 membership MSigDB_c5.bp:REGULATION_OF_CELLULAR_METABOLIC_PROCESS
KCNH1 membership MSigDB_c5.bp:CELL_DEVELOPMENT
RABEPK membership MSigDB_c5.bp:CELLULAR_LOCALIZATION
PMM2 membership MSigDB_c5.bp:CARBOHYDRATE_METABOLIC_PROCESS
NHP2 membership MSigDB_c5.bp:RRNA_METABOLIC_PROCESS
RPS3A membership MSigDB_c5.bp:CELLULAR_MACROMOLECULE_METABOLIC_PROCESS
DHX38 membership MSigDB_c5.bp:RNA_PROCESSING
TRIP6 membership MSigDB_c5.bp:REGULATION_OF_CELL_MIGRATION
HDAC10 membership MSigDB_c5.bp:CHROMOSOME_ORGANIZATION_AND_BIOGENESIS
ERAP1 membership MSigDB_c5.bp:ANATOMICAL_STRUCTURE_DEVELOPMENT
SERINC1 membership MSigDB_c5.bp:GLYCEROPHOSPHOLIPID_METABOLIC_PROCESS
PRKACB membership MSigDB_c5.bp:PROTEIN_METABOLIC_PROCESS
YKT6 membership MSigDB_c5.bp:CELLULAR_LOCALIZATION
RNF144B membership MSigDB_c5.bp:CELLULAR_MACROMOLECULE_CATABOLIC_PROCESS
PCGF6 membership MSigDB_c5.bp:NEGATIVE_REGULATION_OF_NUCLEOBASENUCLEOSIDENUCLEOTIDE_AND_NUCLEIC_ACID_METABOLIC_PROCESS
DPH3 membership MSigDB_c5.bp:BIOPOLYMER_MODIFICATION
KAT8 membership MSigDB_c5.bp:POSITIVE_REGULATION_OF_TRANSCRIPTION
ANG membership MSigDB_c5.bp:REGULATION_OF_CATALYTIC_ACTIVITY
BRCA1 membership MSigDB_c5.bp:REGULATION_OF_PROGRAMMED_CELL_DEATH
TRIM22 membership MSigDB_c5.bp:REGULATION_OF_CELLULAR_METABOLIC_PROCESS
RAC1 membership MSigDB_c5.bp:RAS_PROTEIN_SIGNAL_TRANSDUCTION
HCFC1 membership MSigDB_c5.bp:REGULATION_OF_METABOLIC_PROCESS
PTPRC membership MSigDB_c5.bp:POSITIVE_REGULATION_OF_CELL_PROLIFERATION
SLC22A18 membership MSigDB_c5.bp:SYSTEM_PROCESS
TGFB1 membership MSigDB_c5.bp:ESTABLISHMENT_OF_LOCALIZATION
MCHR1 membership MSigDB_c5.bp:CELLULAR_CATION_HOMEOSTASIS
PTPN12 membership MSigDB_c5.bp:DEPHOSPHORYLATION
MAGEH1 membership MSigDB_c5.bp:APOPTOSIS_GO
PDK2 membership MSigDB_c5.bp:GLUCOSE_METABOLIC_PROCESS
DLG4 membership MSigDB_c5.bp:PROTEIN_COMPLEX_ASSEMBLY
GADD45A membership MSigDB_c5.bp:DNA_METABOLIC_PROCESS
GLMN membership MSigDB_c5.bp:POSITIVE_REGULATION_OF_PHOSPHATE_METABOLIC_PROCESS
AVEN membership MSigDB_c5.bp:REGULATION_OF_DEVELOPMENTAL_PROCESS
BCAT1 membership MSigDB_c5.bp:AMINO_ACID_AND_DERIVATIVE_METABOLIC_PROCESS
RICTOR membership MSigDB_c5.bp:EMBRYONIC_DEVELOPMENT
PDCD4 membership MSigDB_c5.bp:REGULATION_OF_GENE_EXPRESSION
ZFPM2 membership MSigDB_c5.bp:TRANSCRIPTION
RBM14 membership MSigDB_c5.bp:POSITIVE_REGULATION_OF_RNA_METABOLIC_PROCESS
MMP8 membership MSigDB_c5.bp:CELLULAR_MACROMOLECULE_METABOLIC_PROCESS
SOD1 membership MSigDB_c5.bp:AGING
BLNK membership MSigDB_c5.bp:SIGNAL_TRANSDUCTION
ACOT9 membership MSigDB_c5.bp:LIPID_METABOLIC_PROCESS
NDUFA13 membership MSigDB_c5.bp:REGULATION_OF_METABOLIC_PROCESS
LPCAT1 membership MSigDB_c5.bp:LIPID_METABOLIC_PROCESS
CDKN2B membership MSigDB_c5.bp:REGULATION_OF_TRANSFORMING_GROWTH_FACTOR_BETA_RECEPTOR_SIGNALING_PATHWAY
PRKAR2A membership MSigDB_c5.bp:INTRACELLULAR_SIGNALING_CASCADE
SNCA membership MSigDB_c5.bp:NEGATIVE_REGULATION_OF_PROGRAMMED_CELL_DEATH
DAZL membership MSigDB_c5.bp:CELLULAR_COMPONENT_ASSEMBLY
WNK4 membership MSigDB_c5.bp:ESTABLISHMENT_OF_LOCALIZATION
FBXW2 membership MSigDB_c5.bp:CELLULAR_MACROMOLECULE_METABOLIC_PROCESS
MZF1 membership MSigDB_c5.bp:REGULATION_OF_METABOLIC_PROCESS
CDKN2D membership MSigDB_c5.bp:DNA_REPAIR
SIRT1 membership MSigDB_c5.bp:NUCLEOBASENUCLEOSIDENUCLEOTIDE_AND_NUCLEIC_ACID_METABOLIC_PROCESS
MIA3 membership MSigDB_c5.bp:POSITIVE_REGULATION_OF_IMMUNE_SYSTEM_PROCESS
RPL37 membership MSigDB_c5.bp:CELLULAR_PROTEIN_METABOLIC_PROCESS
NF2 membership MSigDB_c5.bp:CELLULAR_PROTEIN_METABOLIC_PROCESS
UGT2B4 membership MSigDB_c5.bp:HORMONE_METABOLIC_PROCESS
MAST1 membership MSigDB_c5.bp:PHOSPHORYLATION
OPRK1 membership MSigDB_c5.bp:CELL_SURFACE_RECEPTOR_LINKED_SIGNAL_TRANSDUCTION_GO_0007166
SLC26A2 membership MSigDB_c5.bp:ESTABLISHMENT_OF_LOCALIZATION
IFNL1 membership MSigDB_c5.bp:POSITIVE_REGULATION_OF_PHOSPHORYLATION
PPARG membership MSigDB_c5.bp:TRANSCRIPTION
UVRAG membership MSigDB_c5.bp:RESPONSE_TO_DNA_DAMAGE_STIMULUS
ATF4 membership MSigDB_c5.bp:POSITIVE_REGULATION_OF_TRANSCRIPTION_FROM_RNA_POLYMERASE_II_PROMOTER
SLC9A3R2 membership MSigDB_c5.bp:PROTEIN_METABOLIC_PROCESS
CCR9 membership MSigDB_c5.bp:REGULATION_OF_BIOLOGICAL_QUALITY
COX15 membership MSigDB_c5.bp:CELLULAR_PROTEIN_METABOLIC_PROCESS
TNNI3 membership MSigDB_c5.bp:ANGIOGENESIS
PICK1 membership MSigDB_c5.bp:REPRODUCTION
EMP1 membership MSigDB_c5.bp:MULTICELLULAR_ORGANISMAL_DEVELOPMENT
SIRT3 membership MSigDB_c5.bp:PROTEIN_METABOLIC_PROCESS
FOXD3 membership MSigDB_c5.bp:TRANSCRIPTION
MOB1B membership MSigDB_c5.bp:PHOSPHORYLATION
SSH1 membership MSigDB_c5.bp:ANATOMICAL_STRUCTURE_MORPHOGENESIS
ACVRL1 membership MSigDB_c5.bp:REGULATION_OF_CELLULAR_METABOLIC_PROCESS
PTGDR2 membership MSigDB_c5.bp:G_PROTEIN_COUPLED_RECEPTOR_PROTEIN_SIGNALING_PATHWAY
TM4SF5 membership MSigDB_c5.bp:GLYCOPROTEIN_METABOLIC_PROCESS
PIK3R3 membership MSigDB_c5.bp:SIGNAL_TRANSDUCTION
HSD17B6 membership MSigDB_c5.bp:CELLULAR_CATABOLIC_PROCESS
OPA1 membership MSigDB_c5.bp:ORGANELLE_ORGANIZATION_AND_BIOGENESIS
NAA15 membership MSigDB_c5.bp:POSITIVE_REGULATION_OF_CELLULAR_METABOLIC_PROCESS
PTPRD membership MSigDB_c5.bp:CELLULAR_PROTEIN_METABOLIC_PROCESS
POLR2E membership MSigDB_c5.bp:TRANSCRIPTION_DNA_DEPENDENT
SPN membership MSigDB_c5.bp:CELLULAR_PROTEIN_METABOLIC_PROCESS
CEPT1 membership MSigDB_c5.bp:LIPID_METABOLIC_PROCESS
SSTR3 membership MSigDB_c5.bp:POSITIVE_REGULATION_OF_CELLULAR_PROCESS
AQP5 membership MSigDB_c5.bp:TRANSPORT
HSPB1 membership MSigDB_c5.bp:CELLULAR_PROTEIN_METABOLIC_PROCESS
GNAI2 membership MSigDB_c5.bp:G_PROTEIN_SIGNALING_COUPLED_TO_CAMP_NUCLEOTIDE_SECOND_MESSENGER
PREP membership MSigDB_c5.bp:PROTEIN_METABOLIC_PROCESS
LITAF membership MSigDB_c5.bp:REGULATION_OF_TRANSCRIPTION_FROM_RNA_POLYMERASE_II_PROMOTER
CNGA3 membership MSigDB_c5.bp:SIGNAL_TRANSDUCTION
SLC25A1 membership MSigDB_c5.bp:TRANSPORT
DKC1 membership MSigDB_c5.bp:RRNA_PROCESSING
CCND3 membership MSigDB_c5.bp:POSITIVE_REGULATION_OF_CELLULAR_METABOLIC_PROCESS
SCRT1 membership MSigDB_c5.bp:REGULATION_OF_TRANSCRIPTIONDNA_DEPENDENT
GULP1 membership MSigDB_c5.bp:ESTABLISHMENT_OF_LOCALIZATION
IGF1 membership MSigDB_c5.bp:MONOCARBOXYLIC_ACID_METABOLIC_PROCESS
GSTP1 membership MSigDB_c5.bp:NEGATIVE_REGULATION_OF_CELLULAR_PROCESS
TSC22D3 membership MSigDB_c5.bp:REGULATION_OF_METABOLIC_PROCESS
ACN9 membership MSigDB_c5.bp:CELLULAR_CARBOHYDRATE_METABOLIC_PROCESS
CTSZ membership MSigDB_c5.bp:CELLULAR_MACROMOLECULE_METABOLIC_PROCESS
RANBP2 membership MSigDB_c5.bp:INTRACELLULAR_PROTEIN_TRANSPORT
COG3 membership MSigDB_c5.bp:SECRETION_BY_CELL
CCR6 membership MSigDB_c5.bp:CATION_HOMEOSTASIS
UBE2E1 membership MSigDB_c5.bp:CELLULAR_CATABOLIC_PROCESS
NXF5 membership MSigDB_c5.bp:CELLULAR_LOCALIZATION
LALBA membership MSigDB_c5.bp:MACROMOLECULE_BIOSYNTHETIC_PROCESS
XPR1 membership MSigDB_c5.bp:SIGNAL_TRANSDUCTION
NMUR2 membership MSigDB_c5.bp:CELLULAR_HOMEOSTASIS
ALB membership MSigDB_c5.bp:CELLULAR_RESPONSE_TO_EXTRACELLULAR_STIMULUS
TSSK6 membership MSigDB_c5.bp:ESTABLISHMENT_AND_OR_MAINTENANCE_OF_CHROMATIN_ARCHITECTURE
BRSK2 membership MSigDB_c5.bp:NEUROGENESIS
CITED2 membership MSigDB_c5.bp:POSITIVE_REGULATION_OF_TRANSCRIPTION
EGFR membership MSigDB_c5.bp:REGULATION_OF_MOLECULAR_FUNCTION
IFNB1 membership MSigDB_c5.bp:APOPTOSIS_GO
CRNKL1 membership MSigDB_c5.bp:RIBONUCLEOPROTEIN_COMPLEX_BIOGENESIS_AND_ASSEMBLY
PTGER2 membership MSigDB_c5.bp:CELL_SURFACE_RECEPTOR_LINKED_SIGNAL_TRANSDUCTION_GO_0007166
XPO7 membership MSigDB_c5.bp:PROTEIN_EXPORT_FROM_NUCLEUS
CBY1 membership MSigDB_c5.bp:ANATOMICAL_STRUCTURE_DEVELOPMENT
CDC42 membership MSigDB_c5.bp:SYSTEM_DEVELOPMENT
ZFHX3 membership MSigDB_c5.bp:REGULATION_OF_GENE_EXPRESSION
ABCD4 membership MSigDB_c5.bp:ESTABLISHMENT_OF_LOCALIZATION
KATNB1 membership MSigDB_c5.bp:ORGANELLE_ORGANIZATION_AND_BIOGENESIS
CALCB membership MSigDB_c5.bp:REGULATION_OF_BIOLOGICAL_QUALITY
BRD2 membership MSigDB_c5.bp:GAMETE_GENERATION
ADORA1 membership MSigDB_c5.bp:CELL_DEVELOPMENT
ERBB2 membership MSigDB_c5.bp:CELL_SURFACE_RECEPTOR_LINKED_SIGNAL_TRANSDUCTION_GO_0007166
DPM2 membership MSigDB_c5.bp:GLYCOPROTEIN_METABOLIC_PROCESS
CCR9 membership MSigDB_c5.bp:IMMUNE_RESPONSE
C2 membership MSigDB_c5.bp:ADAPTIVE_IMMUNE_RESPONSE
ELF4 membership MSigDB_c5.bp:REGULATION_OF_TRANSCRIPTIONDNA_DEPENDENT
MAGT1 membership MSigDB_c5.bp:BIOPOLYMER_METABOLIC_PROCESS
NDFIP1 membership MSigDB_c5.bp:POSITIVE_REGULATION_OF_CELLULAR_PROCESS
AVEN membership MSigDB_c5.bp:ANTI_APOPTOSIS
PBRM1 membership MSigDB_c5.bp:CHROMOSOME_ORGANIZATION_AND_BIOGENESIS
HDAC8 membership MSigDB_c5.bp:REGULATION_OF_NUCLEOBASENUCLEOSIDENUCLEOTIDE_AND_NUCLEIC_ACID_METABOLIC_PROCESS
CD47 membership MSigDB_c5.bp:POSITIVE_REGULATION_OF_T_CELL_ACTIVATION
XPO7 membership MSigDB_c5.bp:MACROMOLECULE_LOCALIZATION
ACADVL membership MSigDB_c5.bp:GENERATION_OF_PRECURSOR_METABOLITES_AND_ENERGY
KLF9 membership MSigDB_c5.bp:TRANSCRIPTION_DNA_DEPENDENT
STK38L membership MSigDB_c5.bp:CELLULAR_PROTEIN_METABOLIC_PROCESS
GGT1 membership MSigDB_c5.bp:CARBOXYLIC_ACID_METABOLIC_PROCESS
CRYM membership MSigDB_c5.bp:SENSORY_PERCEPTION
TONSL membership MSigDB_c5.bp:INTRACELLULAR_PROTEIN_TRANSPORT
ANAPC2 membership MSigDB_c5.bp:REGULATION_OF_TRANSFERASE_ACTIVITY
ZW10 membership MSigDB_c5.bp:CELL_CYCLE_CHECKPOINT_GO_0000075
LIPE membership MSigDB_c5.bp:PROTEIN_METABOLIC_PROCESS
CTNS membership MSigDB_c5.bp:PURINE_RIBONUCLEOTIDE_METABOLIC_PROCESS
PDE6B membership MSigDB_c5.bp:DETECTION_OF_EXTERNAL_STIMULUS
HSP90AA1 membership MSigDB_c5.bp:ESTABLISHMENT_OF_CELLULAR_LOCALIZATION
FOXP3 membership MSigDB_c5.bp:REGULATION_OF_PROTEIN_METABOLIC_PROCESS
MYO15A membership MSigDB_c5.bp:SENSORY_PERCEPTION
ERCC1 membership MSigDB_c5.bp:DNA_METABOLIC_PROCESS
SERGEF membership MSigDB_c5.bp:ESTABLISHMENT_OF_LOCALIZATION
CCL3L3 membership MSigDB_c5.bp:CELL_PROLIFERATION_GO_0008283
CLDN4 membership MSigDB_c5.bp:CALCIUM_INDEPENDENT_CELL_CELL_ADHESION
KRT2 membership MSigDB_c5.bp:ORGAN_DEVELOPMENT
DMC1 membership MSigDB_c5.bp:MEIOTIC_CELL_CYCLE
CBY1 membership MSigDB_c5.bp:REGULATION_OF_METABOLIC_PROCESS
ING4 membership MSigDB_c5.bp:NEGATIVE_REGULATION_OF_TRANSCRIPTION_DNA_DEPENDENT
IL4 membership MSigDB_c5.bp:REGULATION_OF_MYELOID_CELL_DIFFERENTIATION
NFE2L3 membership MSigDB_c5.bp:TRANSCRIPTION_DNA_DEPENDENT
PPT1 membership MSigDB_c5.bp:POSITIVE_REGULATION_OF_CELLULAR_COMPONENT_ORGANIZATION_AND_BIOGENESIS
ARHGAP27 membership MSigDB_c5.bp:REGULATION_OF_HYDROLASE_ACTIVITY
CADM1 membership MSigDB_c5.bp:REGULATION_OF_APOPTOSIS
NAPSA membership MSigDB_c5.bp:CELLULAR_MACROMOLECULE_METABOLIC_PROCESS
CEP57 membership MSigDB_c5.bp:SIGNAL_TRANSDUCTION
CPNE6 membership MSigDB_c5.bp:LIPID_METABOLIC_PROCESS
COPS5 membership MSigDB_c5.bp:TRANSCRIPTION_FROM_RNA_POLYMERASE_II_PROMOTER
ABCG1 membership MSigDB_c5.bp:PROTEIN_LOCALIZATION
MAP3K13 membership MSigDB_c5.bp:REGULATION_OF_KINASE_ACTIVITY
COX18 membership MSigDB_c5.bp:ESTABLISHMENT_OF_PROTEIN_LOCALIZATION
CDC42EP2 membership MSigDB_c5.bp:REGULATION_OF_PROTEIN_POLYMERIZATION
RERE membership MSigDB_c5.bp:NLS_BEARING_SUBSTRATE_IMPORT_INTO_NUCLEUS
VAMP3 membership MSigDB_c5.bp:PROTEIN_METABOLIC_PROCESS
ACVR1B membership MSigDB_c5.bp:REGULATION_OF_NUCLEOBASENUCLEOSIDENUCLEOTIDE_AND_NUCLEIC_ACID_METABOLIC_PROCESS
GHRL membership MSigDB_c5.bp:G_PROTEIN_COUPLED_RECEPTOR_PROTEIN_SIGNALING_PATHWAY
GLP2R membership MSigDB_c5.bp:POSITIVE_REGULATION_OF_CELLULAR_PROCESS
EGR1 membership MSigDB_c5.bp:POSITIVE_REGULATION_OF_METABOLIC_PROCESS
PTH membership MSigDB_c5.bp:PROGRAMMED_CELL_DEATH
APOBEC3G membership MSigDB_c5.bp:REGULATION_OF_RESPONSE_TO_STIMULUS
CUL3 membership MSigDB_c5.bp:PROGRAMMED_CELL_DEATH
ECHS1 membership MSigDB_c5.bp:ORGANIC_ACID_METABOLIC_PROCESS
PRL membership MSigDB_c5.bp:CELL_PROLIFERATION_GO_0008283
ALAD membership MSigDB_c5.bp:PIGMENT_METABOLIC_PROCESS
POMGNT1 membership MSigDB_c5.bp:CELLULAR_PROTEIN_METABOLIC_PROCESS
TLK1 membership MSigDB_c5.bp:NUCLEOBASENUCLEOSIDENUCLEOTIDE_AND_NUCLEIC_ACID_METABOLIC_PROCESS
PPARD membership MSigDB_c5.bp:EPIDERMIS_DEVELOPMENT
CHRNB4 membership MSigDB_c5.bp:ION_TRANSPORT
AKAP9 membership MSigDB_c5.bp:SYSTEM_PROCESS
BMP7 membership MSigDB_c5.bp:POSITIVE_REGULATION_OF_CELLULAR_METABOLIC_PROCESS
NMUR2 membership MSigDB_c5.bp:MULTICELLULAR_ORGANISMAL_DEVELOPMENT
RPL13 membership MSigDB_c5.bp:CELLULAR_BIOSYNTHETIC_PROCESS
POLR2B membership MSigDB_c5.bp:TRANSCRIPTION_DNA_DEPENDENT
BMP7 membership MSigDB_c5.bp:CELL_CYCLE_GO_0007049
ITCH membership MSigDB_c5.bp:VIRAL_INFECTIOUS_CYCLE
CREBBP membership MSigDB_c5.bp:CHROMATIN_MODIFICATION
EGF membership MSigDB_c5.bp:REGULATION_OF_TRANSFERASE_ACTIVITY
SPINK5 membership MSigDB_c5.bp:GROWTH
VPS45 membership MSigDB_c5.bp:INFLAMMATORY_RESPONSE
TBR1 membership MSigDB_c5.bp:ORGAN_DEVELOPMENT
TFAP2B membership MSigDB_c5.bp:REGULATION_OF_NUCLEOBASENUCLEOSIDENUCLEOTIDE_AND_NUCLEIC_ACID_METABOLIC_PROCESS
BTD membership MSigDB_c5.bp:MULTICELLULAR_ORGANISMAL_DEVELOPMENT
HDAC9 membership MSigDB_c5.bp:RESPONSE_TO_EXTERNAL_STIMULUS
RARS membership MSigDB_c5.bp:MACROMOLECULE_BIOSYNTHETIC_PROCESS
SLC25A14 membership MSigDB_c5.bp:GENERATION_OF_PRECURSOR_METABOLITES_AND_ENERGY
MBIP membership MSigDB_c5.bp:NEGATIVE_REGULATION_OF_MAP_KINASE_ACTIVITY
FOXH1 membership MSigDB_c5.bp:POSITIVE_REGULATION_OF_TRANSCRIPTION
PABPC1 membership MSigDB_c5.bp:REGULATION_OF_BIOLOGICAL_QUALITY
CARTPT membership MSigDB_c5.bp:RESPONSE_TO_EXTERNAL_STIMULUS
CSNK1G2 membership MSigDB_c5.bp:BIOPOLYMER_MODIFICATION
SMARCAL1 membership MSigDB_c5.bp:DNA_METABOLIC_PROCESS
CHMP1A membership MSigDB_c5.bp:NEGATIVE_REGULATION_OF_RNA_METABOLIC_PROCESS
ATP7A membership MSigDB_c5.bp:CHEMICAL_HOMEOSTASIS
SRGN membership MSigDB_c5.bp:CELLULAR_LOCALIZATION
PDPN membership MSigDB_c5.bp:ESTABLISHMENT_OF_LOCALIZATION
KRT10 membership MSigDB_c5.bp:ECTODERM_DEVELOPMENT
SRC membership MSigDB_c5.bp:CELLULAR_PROTEIN_METABOLIC_PROCESS
PAFAH1B1 membership MSigDB_c5.bp:ESTABLISHMENT_OF_ORGANELLE_LOCALIZATION
ITGA7 membership MSigDB_c5.bp:MUSCLE_DEVELOPMENT
NONO membership MSigDB_c5.bp:RNA_METABOLIC_PROCESS
SLC5A7 membership MSigDB_c5.bp:AMINO_ACID_DERIVATIVE_METABOLIC_PROCESS
KRT17 membership MSigDB_c5.bp:EPIDERMIS_DEVELOPMENT
RAX membership MSigDB_c5.bp:SYSTEM_PROCESS
GRM7 membership MSigDB_c5.bp:CELL_SURFACE_RECEPTOR_LINKED_SIGNAL_TRANSDUCTION_GO_0007166
CPZ membership MSigDB_c5.bp:PROTEOLYSIS
POLR2J membership MSigDB_c5.bp:RNA_METABOLIC_PROCESS
CRISP1 membership MSigDB_c5.bp:REPRODUCTION
GNA12 membership MSigDB_c5.bp:REGULATION_OF_BIOLOGICAL_QUALITY
USH1G membership MSigDB_c5.bp:CELLULAR_HOMEOSTASIS
SCN1B membership MSigDB_c5.bp:NEUROLOGICAL_SYSTEM_PROCESS
TAF9 membership MSigDB_c5.bp:NUCLEOBASENUCLEOSIDENUCLEOTIDE_AND_NUCLEIC_ACID_METABOLIC_PROCESS
TNFSF18 membership MSigDB_c5.bp:SIGNAL_TRANSDUCTION
TAOK2 membership MSigDB_c5.bp:POSITIVE_REGULATION_OF_TRANSFERASE_ACTIVITY
CHRNA1 membership MSigDB_c5.bp:REGULATION_OF_BIOLOGICAL_QUALITY
TGFB1 membership MSigDB_c5.bp:NEGATIVE_REGULATION_OF_NUCLEOBASENUCLEOSIDENUCLEOTIDE_AND_NUCLEIC_ACID_METABOLIC_PROCESS
NBN membership MSigDB_c5.bp:REGULATION_OF_MITOSIS
RAD21 membership MSigDB_c5.bp:DNA_METABOLIC_PROCESS
CCR1 membership MSigDB_c5.bp:ION_HOMEOSTASIS
DMC1 membership MSigDB_c5.bp:CELL_CYCLE_GO_0007049
FES membership MSigDB_c5.bp:CELLULAR_PROTEIN_METABOLIC_PROCESS
TGFA membership MSigDB_c5.bp:SIGNAL_TRANSDUCTION
SLC34A3 membership MSigDB_c5.bp:CATION_TRANSPORT
MRPL41 membership MSigDB_c5.bp:MACROMOLECULE_BIOSYNTHETIC_PROCESS
PXN membership MSigDB_c5.bp:CELLULAR_COMPONENT_ASSEMBLY
KIF13B membership MSigDB_c5.bp:CYTOSKELETON_ORGANIZATION_AND_BIOGENESIS
SUN2 membership MSigDB_c5.bp:NUCLEAR_ORGANIZATION_AND_BIOGENESIS
CDC42EP5 membership MSigDB_c5.bp:ACTIN_FILAMENT_BASED_PROCESS
COL5A2 membership MSigDB_c5.bp:EPIDERMIS_DEVELOPMENT
CALCA membership MSigDB_c5.bp:NEUROLOGICAL_SYSTEM_PROCESS
EIF2B5 membership MSigDB_c5.bp:CELLULAR_RESPONSE_TO_STIMULUS
NMUR2 membership MSigDB_c5.bp:PHOSPHOINOSITIDE_MEDIATED_SIGNALING
BCL10 membership MSigDB_c5.bp:PROTEIN_OLIGOMERIZATION
UBE2D1 membership MSigDB_c5.bp:REGULATION_OF_PROTEIN_MODIFICATION_PROCESS
MED6 membership MSigDB_c5.bp:NUCLEOBASENUCLEOSIDENUCLEOTIDE_AND_NUCLEIC_ACID_METABOLIC_PROCESS
SIM1 membership MSigDB_c5.bp:NERVOUS_SYSTEM_DEVELOPMENT
NOVA1 membership MSigDB_c5.bp:SYNAPTIC_TRANSMISSION
MAP2K3 membership MSigDB_c5.bp:POSITIVE_REGULATION_OF_NUCLEOBASENUCLEOSIDENUCLEOTIDE_AND_NUCLEIC_ACID_METABOLIC_PROCESS
SNX6 membership MSigDB_c5.bp:REGULATION_OF_METABOLIC_PROCESS
CACNA1H membership MSigDB_c5.bp:MEMBRANE_ORGANIZATION_AND_BIOGENESIS
IL7 membership MSigDB_c5.bp:POSITIVE_REGULATION_OF_CELL_PROLIFERATION
MMP3 membership MSigDB_c5.bp:PROTEIN_METABOLIC_PROCESS
SARS2 membership MSigDB_c5.bp:CARBOXYLIC_ACID_METABOLIC_PROCESS
FYB membership MSigDB_c5.bp:CELLULAR_LOCALIZATION
TLK2 membership MSigDB_c5.bp:CELLULAR_PROTEIN_METABOLIC_PROCESS
RASA1 membership MSigDB_c5.bp:NEGATIVE_REGULATION_OF_PROGRAMMED_CELL_DEATH
UBE2N membership MSigDB_c5.bp:RESPONSE_TO_STRESS
L3MBTL4 membership MSigDB_c5.bp:CELL_ACTIVATION
DEFB4A membership MSigDB_c5.bp:RESPONSE_TO_CHEMICAL_STIMULUS
PRMT7 membership MSigDB_c5.bp:CELLULAR_MACROMOLECULE_METABOLIC_PROCESS
EIF2B2 membership MSigDB_c5.bp:GLIOGENESIS
TYMP membership MSigDB_c5.bp:BIOPOLYMER_METABOLIC_PROCESS
CLN3 membership MSigDB_c5.bp:GLYCOLIPID_METABOLIC_PROCESS
MED20 membership MSigDB_c5.bp:REGULATION_OF_TRANSCRIPTION
MAP3K9 membership MSigDB_c5.bp:PHOSPHORYLATION
BUD31 membership MSigDB_c5.bp:REGULATION_OF_RNA_METABOLIC_PROCESS
GJA5 membership MSigDB_c5.bp:PROTEIN_METABOLIC_PROCESS
CD74 membership MSigDB_c5.bp:NEGATIVE_REGULATION_OF_PROGRAMMED_CELL_DEATH
ICOSLG membership MSigDB_c5.bp:REGULATION_OF_LYMPHOCYTE_ACTIVATION
CAMKK2 membership MSigDB_c5.bp:CALCIUM_MEDIATED_SIGNALING
RS1 membership MSigDB_c5.bp:SYSTEM_PROCESS
DBR1 membership MSigDB_c5.bp:RNA_SPLICINGVIA_TRANSESTERIFICATION_REACTIONS
DPYSL5 membership MSigDB_c5.bp:AXONOGENESIS
CD4 membership MSigDB_c5.bp:IMMUNE_SYSTEM_DEVELOPMENT
IFT81 membership MSigDB_c5.bp:SEXUAL_REPRODUCTION
IL20 membership MSigDB_c5.bp:PEPTIDYL_AMINO_ACID_MODIFICATION
MRE11A membership MSigDB_c5.bp:REGULATION_OF_NUCLEOBASENUCLEOSIDENUCLEOTIDE_AND_NUCLEIC_ACID_METABOLIC_PROCESS
OTUD7B membership MSigDB_c5.bp:INTRACELLULAR_SIGNALING_CASCADE
MAPK8IP1 membership MSigDB_c5.bp:VESICLE_MEDIATED_TRANSPORT
FBL membership MSigDB_c5.bp:RRNA_METABOLIC_PROCESS
FOXK2 membership MSigDB_c5.bp:REGULATION_OF_CELLULAR_METABOLIC_PROCESS
TSTA3 membership MSigDB_c5.bp:NUCLEOBASENUCLEOSIDENUCLEOTIDE_AND_NUCLEIC_ACID_METABOLIC_PROCESS
NPHS1 membership MSigDB_c5.bp:ESTABLISHMENT_OF_LOCALIZATION
LPCAT1 membership MSigDB_c5.bp:MEMBRANE_LIPID_METABOLIC_PROCESS
F13B membership MSigDB_c5.bp:RESPONSE_TO_EXTERNAL_STIMULUS
CSNK1E membership MSigDB_c5.bp:DNA_METABOLIC_PROCESS
DERL1 membership MSigDB_c5.bp:BIOPOLYMER_CATABOLIC_PROCESS
CDK5 membership MSigDB_c5.bp:GENERATION_OF_NEURONS
SCO1 membership MSigDB_c5.bp:CELLULAR_COMPONENT_ASSEMBLY
CXCR4 membership MSigDB_c5.bp:RESPONSE_TO_BIOTIC_STIMULUS
FARS2 membership MSigDB_c5.bp:TRANSLATION
CAMK2A membership MSigDB_c5.bp:ACTIVATION_OF_NF_KAPPAB_TRANSCRIPTION_FACTOR
PPARA membership MSigDB_c5.bp:RNA_BIOSYNTHETIC_PROCESS
PMP22 membership MSigDB_c5.bp:MULTICELLULAR_ORGANISMAL_DEVELOPMENT
HDAC5 membership MSigDB_c5.bp:B_CELL_DIFFERENTIATION
FTCD membership MSigDB_c5.bp:CARBOXYLIC_ACID_METABOLIC_PROCESS
VEGFB membership MSigDB_c5.bp:SIGNAL_TRANSDUCTION
CALCRL membership MSigDB_c5.bp:SECOND_MESSENGER_MEDIATED_SIGNALING
HCFC2 membership MSigDB_c5.bp:NUCLEOBASENUCLEOSIDENUCLEOTIDE_AND_NUCLEIC_ACID_METABOLIC_PROCESS
CARTPT membership MSigDB_c5.bp:REGULATION_OF_HOMEOSTATIC_PROCESS
TULP4 membership MSigDB_c5.bp:RESPONSE_TO_EXTRACELLULAR_STIMULUS
EYA2 membership MSigDB_c5.bp:ANATOMICAL_STRUCTURE_DEVELOPMENT
SEPP1 membership MSigDB_c5.bp:RESPONSE_TO_CHEMICAL_STIMULUS
RNF144B membership MSigDB_c5.bp:CELLULAR_MACROMOLECULE_METABOLIC_PROCESS
MAFB membership MSigDB_c5.bp:MYELOID_CELL_DIFFERENTIATION
PHB membership MSigDB_c5.bp:SIGNAL_TRANSDUCTION
KRT19 membership MSigDB_c5.bp:ACTIN_CYTOSKELETON_ORGANIZATION_AND_BIOGENESIS
PTPRZ1 membership MSigDB_c5.bp:DEPHOSPHORYLATION
CDHR2 membership MSigDB_c5.bp:REGULATION_OF_GROWTH
FLT3 membership MSigDB_c5.bp:POSITIVE_REGULATION_OF_CELLULAR_PROCESS
RASGRP4 membership MSigDB_c5.bp:REGULATION_OF_BIOLOGICAL_QUALITY
LPCAT1 membership MSigDB_c5.bp:PHOSPHOLIPID_BIOSYNTHETIC_PROCESS
TAGLN membership MSigDB_c5.bp:MULTICELLULAR_ORGANISMAL_DEVELOPMENT
DDB2 membership MSigDB_c5.bp:CELLULAR_PROTEIN_METABOLIC_PROCESS
UST membership MSigDB_c5.bp:PROTEIN_MODIFICATION_PROCESS
WIPF1 membership MSigDB_c5.bp:ACTIN_CYTOSKELETON_ORGANIZATION_AND_BIOGENESIS
TRPS1 membership MSigDB_c5.bp:ANATOMICAL_STRUCTURE_DEVELOPMENT
APOA2 membership MSigDB_c5.bp:POSITIVE_REGULATION_OF_TRANSLATION
TFAP4 membership MSigDB_c5.bp:REGULATION_OF_GENE_EXPRESSION
ABCA2 membership MSigDB_c5.bp:REGULATION_OF_BIOLOGICAL_QUALITY
ST8SIA5 membership MSigDB_c5.bp:LIPID_BIOSYNTHETIC_PROCESS
ABCB11 membership MSigDB_c5.bp:TRANSPORT
LDB1 membership MSigDB_c5.bp:RNA_METABOLIC_PROCESS
CNTN4 membership MSigDB_c5.bp:MULTICELLULAR_ORGANISMAL_DEVELOPMENT
DDX25 membership MSigDB_c5.bp:INTRACELLULAR_TRANSPORT
NFYC membership MSigDB_c5.bp:RNA_METABOLIC_PROCESS
EIF5 membership MSigDB_c5.bp:REGULATION_OF_METABOLIC_PROCESS
ADAMTS1 membership MSigDB_c5.bp:NEGATIVE_REGULATION_OF_BIOLOGICAL_PROCESS
NANOG membership MSigDB_c5.bp:REGULATION_OF_RNA_METABOLIC_PROCESS
STK4 membership MSigDB_c5.bp:REGULATION_OF_DEVELOPMENTAL_PROCESS
PIGU membership MSigDB_c5.bp:CELLULAR_PROTEIN_METABOLIC_PROCESS
CRYAA membership MSigDB_c5.bp:ESTABLISHMENT_OF_CELLULAR_LOCALIZATION
DTX1 membership MSigDB_c5.bp:TRANSCRIPTION
EIF2B5 membership MSigDB_c5.bp:OVULATION_CYCLE
CLN3 membership MSigDB_c5.bp:NEGATIVE_REGULATION_OF_DEVELOPMENTAL_PROCESS
LTBP2 membership MSigDB_c5.bp:CELLULAR_LOCALIZATION
WRNIP1 membership MSigDB_c5.bp:DNA_REPAIR
KPNA2 membership MSigDB_c5.bp:REGULATION_OF_DNA_METABOLIC_PROCESS
HDAC1 membership MSigDB_c5.bp:CELL_DEVELOPMENT
CDC123 membership MSigDB_c5.bp:MITOTIC_CELL_CYCLE
ST8SIA4 membership MSigDB_c5.bp:CELLULAR_MACROMOLECULE_METABOLIC_PROCESS
CDK2AP1 membership MSigDB_c5.bp:PROTEIN_MODIFICATION_PROCESS
POU4F1 membership MSigDB_c5.bp:MULTICELLULAR_ORGANISMAL_DEVELOPMENT
CREBZF membership MSigDB_c5.bp:REGULATION_OF_METABOLIC_PROCESS
UMPS membership MSigDB_c5.bp:RIBONUCLEOTIDE_METABOLIC_PROCESS
SGMS2 membership MSigDB_c5.bp:SPHINGOLIPID_BIOSYNTHETIC_PROCESS
ARHGEF11 membership MSigDB_c5.bp:POSITIVE_REGULATION_OF_NUCLEOBASENUCLEOSIDENUCLEOTIDE_AND_NUCLEIC_ACID_METABOLIC_PROCESS
ADSS membership MSigDB_c5.bp:NUCLEOBASENUCLEOSIDENUCLEOTIDE_AND_NUCLEIC_ACID_METABOLIC_PROCESS
OPA1 membership MSigDB_c5.bp:NEGATIVE_REGULATION_OF_CELLULAR_PROCESS
SETX membership MSigDB_c5.bp:RNA_METABOLIC_PROCESS
CUL1 membership MSigDB_c5.bp:NEGATIVE_REGULATION_OF_CELLULAR_PROCESS
DAPK1 membership MSigDB_c5.bp:REGULATION_OF_PROGRAMMED_CELL_DEATH
PPP5C membership MSigDB_c5.bp:PROTEIN_MODIFICATION_PROCESS
CDC42EP4 membership MSigDB_c5.bp:REGULATION_OF_DEVELOPMENTAL_PROCESS
CXCR2 membership MSigDB_c5.bp:POSITIVE_REGULATION_OF_CELLULAR_PROCESS
PEX6 membership MSigDB_c5.bp:PROTEIN_LOCALIZATION
FOXE1 membership MSigDB_c5.bp:POSITIVE_REGULATION_OF_TRANSCRIPTION
TRAPPC2 membership MSigDB_c5.bp:BIOPOLYMER_METABOLIC_PROCESS
DFFA membership MSigDB_c5.bp:MACROMOLECULE_CATABOLIC_PROCESS
RHO membership MSigDB_c5.bp:RESPONSE_TO_LIGHT_STIMULUS
NEK4 membership MSigDB_c5.bp:PHOSPHORYLATION
TRAF6 membership MSigDB_c5.bp:REGULATION_OF_IMMUNE_RESPONSE
IGFBP3 membership MSigDB_c5.bp:MUSCLE_CELL_DIFFERENTIATION
COL4A4 membership MSigDB_c5.bp:NERVOUS_SYSTEM_DEVELOPMENT
TRAF7 membership MSigDB_c5.bp:REGULATION_OF_CATALYTIC_ACTIVITY
PIGU membership MSigDB_c5.bp:SIGNAL_TRANSDUCTION
PTPRC membership MSigDB_c5.bp:CELL_CYCLE_PHASE
SLC35A1 membership MSigDB_c5.bp:CELLULAR_MACROMOLECULE_METABOLIC_PROCESS
ERGIC1 membership MSigDB_c5.bp:SECRETORY_PATHWAY
CDKN2B membership MSigDB_c5.bp:RESPONSE_TO_NUTRIENT_LEVELS
GRB10 membership MSigDB_c5.bp:TRANSMEMBRANE_RECEPTOR_PROTEIN_TYROSINE_KINASE_SIGNALING_PATHWAY
MECP2 membership MSigDB_c5.bp:RNA_METABOLIC_PROCESS
MTIF2 membership MSigDB_c5.bp:CELLULAR_BIOSYNTHETIC_PROCESS
SORBS1 membership MSigDB_c5.bp:TRANSMEMBRANE_RECEPTOR_PROTEIN_TYROSINE_KINASE_SIGNALING_PATHWAY
EDA2R membership MSigDB_c5.bp:ACTIVATION_OF_NF_KAPPAB_TRANSCRIPTION_FACTOR
TWF1 membership MSigDB_c5.bp:POST_TRANSLATIONAL_PROTEIN_MODIFICATION
SOD1 membership MSigDB_c5.bp:ION_HOMEOSTASIS
FGF7 membership MSigDB_c5.bp:RESPONSE_TO_WOUNDING
GATA2 membership MSigDB_c5.bp:REGULATION_OF_ENDOCYTOSIS
EPC1 membership MSigDB_c5.bp:RNA_METABOLIC_PROCESS
BAX membership MSigDB_c5.bp:MACROMOLECULE_CATABOLIC_PROCESS
SOX12 membership MSigDB_c5.bp:REGULATION_OF_TRANSCRIPTION
PRMT2 membership MSigDB_c5.bp:BIOPOLYMER_METABOLIC_PROCESS
GNAS membership MSigDB_c5.bp:SIGNAL_TRANSDUCTION
ZNF189 membership MSigDB_c5.bp:BIOPOLYMER_METABOLIC_PROCESS
ATP2C1 membership MSigDB_c5.bp:ESTABLISHMENT_OF_CELLULAR_LOCALIZATION
PTHLH membership MSigDB_c5.bp:NEGATIVE_REGULATION_OF_BIOLOGICAL_PROCESS
SOX21 membership MSigDB_c5.bp:TRANSCRIPTION_DNA_DEPENDENT
SMAD4 membership MSigDB_c5.bp:TRANSCRIPTION
DLX6 membership MSigDB_c5.bp:ORGAN_DEVELOPMENT
ALDH5A1 membership MSigDB_c5.bp:ELECTRON_TRANSPORT_GO_0006118
CBX4 membership MSigDB_c5.bp:REGULATION_OF_PROGRAMMED_CELL_DEATH
NR2C2 membership MSigDB_c5.bp:ANATOMICAL_STRUCTURE_DEVELOPMENT
PTPRT membership MSigDB_c5.bp:PROTEIN_AMINO_ACID_DEPHOSPHORYLATION
CAPG membership MSigDB_c5.bp:REGULATION_OF_BIOLOGICAL_QUALITY
CDKN2C membership MSigDB_c5.bp:NEGATIVE_REGULATION_OF_CELL_CYCLE
TSPO membership MSigDB_c5.bp:ESTABLISHMENT_OF_PROTEIN_LOCALIZATION
PAX6 membership MSigDB_c5.bp:ANATOMICAL_STRUCTURE_DEVELOPMENT
STX2 membership MSigDB_c5.bp:ECTODERM_DEVELOPMENT
CDH23 membership MSigDB_c5.bp:HOMEOSTATIC_PROCESS
VANGL2 membership MSigDB_c5.bp:CELL_PROJECTION_BIOGENESIS
IL12A membership MSigDB_c5.bp:REGULATION_OF_CELL_ADHESION
FKBP4 membership MSigDB_c5.bp:CELLULAR_PROTEIN_METABOLIC_PROCESS
COPB2 membership MSigDB_c5.bp:INTRACELLULAR_TRANSPORT
SIGIRR membership MSigDB_c5.bp:CYTOKINE_METABOLIC_PROCESS
TLR6 membership MSigDB_c5.bp:POSITIVE_REGULATION_OF_TRANSFERASE_ACTIVITY
DRG1 membership MSigDB_c5.bp:MULTICELLULAR_ORGANISMAL_DEVELOPMENT
UBE2K membership MSigDB_c5.bp:CATABOLIC_PROCESS
HMGCR membership MSigDB_c5.bp:ANATOMICAL_STRUCTURE_DEVELOPMENT
LAT2 membership MSigDB_c5.bp:B_CELL_ACTIVATION
IL31RA membership MSigDB_c5.bp:CELLULAR_MACROMOLECULE_METABOLIC_PROCESS
ERP29 membership MSigDB_c5.bp:INTRACELLULAR_PROTEIN_TRANSPORT
MUC20 membership MSigDB_c5.bp:PROTEIN_COMPLEX_ASSEMBLY
ARAP1 membership MSigDB_c5.bp:REGULATION_OF_CATALYTIC_ACTIVITY
PGLS membership MSigDB_c5.bp:CELLULAR_CATABOLIC_PROCESS
NPFF membership MSigDB_c5.bp:CELL_CELL_SIGNALING
RPL18A membership MSigDB_c5.bp:PROTEIN_METABOLIC_PROCESS
TSPAN8 membership MSigDB_c5.bp:BIOPOLYMER_MODIFICATION
LRMP membership MSigDB_c5.bp:ESTABLISHMENT_OF_LOCALIZATION
NLRP3 membership MSigDB_c5.bp:RESPONSE_TO_WOUNDING
PARD6B membership MSigDB_c5.bp:REGULATION_OF_CELL_MIGRATION
ITLN1 membership MSigDB_c5.bp:REGULATION_OF_CELLULAR_PROTEIN_METABOLIC_PROCESS
LMO4 membership MSigDB_c5.bp:TUBE_DEVELOPMENT
DDX11 membership MSigDB_c5.bp:CELL_PROLIFERATION_GO_0008283
LRP2 membership MSigDB_c5.bp:PROTEIN_MODIFICATION_PROCESS
TAF1L membership MSigDB_c5.bp:MEIOTIC_CELL_CYCLE
TMEM101 membership MSigDB_c5.bp:INTRACELLULAR_SIGNALING_CASCADE
FOXH1 membership MSigDB_c5.bp:RNA_METABOLIC_PROCESS
TNP1 membership MSigDB_c5.bp:PROTEIN_COMPLEX_DISASSEMBLY
RAPSN membership MSigDB_c5.bp:SYSTEM_PROCESS
CDK7 membership MSigDB_c5.bp:REGULATION_OF_TRANSFERASE_ACTIVITY
UBE2V2 membership MSigDB_c5.bp:DNA_RECOMBINATION
SMAD3 membership MSigDB_c5.bp:REGULATION_OF_DEVELOPMENTAL_PROCESS
CYFIP1 membership MSigDB_c5.bp:CELLULAR_MORPHOGENESIS_DURING_DIFFERENTIATION
UGDH membership MSigDB_c5.bp:ORGANIC_ACID_METABOLIC_PROCESS
MCM3AP membership MSigDB_c5.bp:NUCLEAR_TRANSPORT
HMGA1 membership MSigDB_c5.bp:PROTEIN_METABOLIC_PROCESS
FOXH1 membership MSigDB_c5.bp:ENZYME_LINKED_RECEPTOR_PROTEIN_SIGNALING_PATHWAY
BRSK1 membership MSigDB_c5.bp:RESPONSE_TO_UV
IL1B membership MSigDB_c5.bp:NEGATIVE_REGULATION_OF_CELLULAR_PROCESS
SLC34A2 membership MSigDB_c5.bp:ESTABLISHMENT_OF_LOCALIZATION
STK10 membership MSigDB_c5.bp:PROTEIN_METABOLIC_PROCESS
MED27 membership MSigDB_c5.bp:REGULATION_OF_TRANSCRIPTIONDNA_DEPENDENT
IRS1 membership MSigDB_c5.bp:ENZYME_LINKED_RECEPTOR_PROTEIN_SIGNALING_PATHWAY
PI4KA membership MSigDB_c5.bp:LIPID_BIOSYNTHETIC_PROCESS
CACNB3 membership MSigDB_c5.bp:ESTABLISHMENT_OF_LOCALIZATION
SCIN membership MSigDB_c5.bp:REGULATION_OF_SECRETION
PLK2 membership MSigDB_c5.bp:POSITIVE_REGULATION_OF_I_KAPPAB_KINASE_NF_KAPPAB_CASCADE
NPFFR2 membership MSigDB_c5.bp:SIGNAL_TRANSDUCTION
CCR7 membership MSigDB_c5.bp:REGULATION_OF_BIOLOGICAL_QUALITY
F2R membership MSigDB_c5.bp:ESTABLISHMENT_OF_CELLULAR_LOCALIZATION
HTT membership MSigDB_c5.bp:ANATOMICAL_STRUCTURE_DEVELOPMENT
BUD31 membership MSigDB_c5.bp:SIGNAL_TRANSDUCTION
PARP1 membership MSigDB_c5.bp:RESPONSE_TO_DNA_DAMAGE_STIMULUS
IL9 membership MSigDB_c5.bp:RESPONSE_TO_STRESS
STRADA membership MSigDB_c5.bp:ESTABLISHMENT_OF_PROTEIN_LOCALIZATION
BMP7 membership MSigDB_c5.bp:CELL_DEVELOPMENT
PSMC5 membership MSigDB_c5.bp:CELLULAR_PROTEIN_CATABOLIC_PROCESS
H2AFY2 membership MSigDB_c5.bp:REGULATION_OF_GENE_EXPRESSION_EPIGENETIC
AKT2 membership MSigDB_c5.bp:CELLULAR_PROTEIN_METABOLIC_PROCESS
SIRPG membership MSigDB_c5.bp:CELL_CELL_SIGNALING
TRIM24 membership MSigDB_c5.bp:TRANSCRIPTION_FROM_RNA_POLYMERASE_II_PROMOTER
SEPT5 membership MSigDB_c5.bp:ORGANELLE_ORGANIZATION_AND_BIOGENESIS
UBE2V2 membership MSigDB_c5.bp:REGULATION_OF_CELLULAR_METABOLIC_PROCESS
BCL2L10 membership MSigDB_c5.bp:POSITIVE_REGULATION_OF_CASPASE_ACTIVITY
RNASE6 membership MSigDB_c5.bp:DEFENSE_RESPONSE
SMG1 membership MSigDB_c5.bp:PHOSPHOLIPID_METABOLIC_PROCESS
TIMM17B membership MSigDB_c5.bp:MITOCHONDRIAL_TRANSPORT
GRPR membership MSigDB_c5.bp:G_PROTEIN_COUPLED_RECEPTOR_PROTEIN_SIGNALING_PATHWAY
BAX membership MSigDB_c5.bp:REGULATION_OF_CATALYTIC_ACTIVITY
ATM membership MSigDB_c5.bp:RESPONSE_TO_ABIOTIC_STIMULUS
CEBPG membership MSigDB_c5.bp:MACROMOLECULE_BIOSYNTHETIC_PROCESS
HDAC6 membership MSigDB_c5.bp:POST_TRANSLATIONAL_PROTEIN_MODIFICATION
MED12 membership MSigDB_c5.bp:PROTEIN_DNA_COMPLEX_ASSEMBLY
NCK1 membership MSigDB_c5.bp:CYTOSKELETON_ORGANIZATION_AND_BIOGENESIS
HIF1A membership MSigDB_c5.bp:POSITIVE_REGULATION_OF_NUCLEOBASENUCLEOSIDENUCLEOTIDE_AND_NUCLEIC_ACID_METABOLIC_PROCESS
TGFA membership MSigDB_c5.bp:MAPKKK_CASCADE_GO_0000165
DHX15 membership MSigDB_c5.bp:BIOPOLYMER_METABOLIC_PROCESS
IMPG1 membership MSigDB_c5.bp:NEUROLOGICAL_SYSTEM_PROCESS
GNAI3 membership MSigDB_c5.bp:SIGNAL_TRANSDUCTION
MAPT membership MSigDB_c5.bp:MICROTUBULE_CYTOSKELETON_ORGANIZATION_AND_BIOGENESIS
KRT7 membership MSigDB_c5.bp:CELL_CYCLE_PROCESS
PICK1 membership MSigDB_c5.bp:G_PROTEIN_COUPLED_RECEPTOR_PROTEIN_SIGNALING_PATHWAY
UBTF membership MSigDB_c5.bp:REGULATION_OF_RNA_METABOLIC_PROCESS
STK38L membership MSigDB_c5.bp:PHOSPHORYLATION
SMAD2 membership MSigDB_c5.bp:REGULATION_OF_NUCLEOBASENUCLEOSIDENUCLEOTIDE_AND_NUCLEIC_ACID_METABOLIC_PROCESS
NLGN1 membership MSigDB_c5.bp:INTRACELLULAR_PROTEIN_TRANSPORT
ALDOB membership MSigDB_c5.bp:CATABOLIC_PROCESS
TLR7 membership MSigDB_c5.bp:BIOSYNTHETIC_PROCESS
CCL8 membership MSigDB_c5.bp:CELLULAR_LOCALIZATION
ABRA membership MSigDB_c5.bp:REGULATION_OF_RHO_PROTEIN_SIGNAL_TRANSDUCTION
SNRNP200 membership MSigDB_c5.bp:BIOPOLYMER_METABOLIC_PROCESS
TNFSF14 membership MSigDB_c5.bp:SIGNAL_TRANSDUCTION
NOD2 membership MSigDB_c5.bp:POSITIVE_REGULATION_OF_SECRETION
B4GALNT1 membership MSigDB_c5.bp:SPHINGOLIPID_METABOLIC_PROCESS
HIP1 membership MSigDB_c5.bp:REGULATION_OF_MOLECULAR_FUNCTION
ZNF202 membership MSigDB_c5.bp:RNA_BIOSYNTHETIC_PROCESS
CDKL5 membership MSigDB_c5.bp:PROTEIN_MODIFICATION_PROCESS
PPT1 membership MSigDB_c5.bp:APOPTOSIS_GO
KAT6B membership MSigDB_c5.bp:REGULATION_OF_CELLULAR_METABOLIC_PROCESS
AIPL1 membership MSigDB_c5.bp:SENSORY_PERCEPTION
PTAFR membership MSigDB_c5.bp:DEFENSE_RESPONSE
SMAD3 membership MSigDB_c5.bp:INTERACTION_WITH_HOST
CD52 membership MSigDB_c5.bp:CHEMICAL_HOMEOSTASIS
TSPY1 membership MSigDB_c5.bp:SEXUAL_REPRODUCTION
RHCG membership MSigDB_c5.bp:ION_HOMEOSTASIS
KEL membership MSigDB_c5.bp:PROTEIN_AMINO_ACID_N_LINKED_GLYCOSYLATION
GATA6 membership MSigDB_c5.bp:REGULATION_OF_TRANSCRIPTION
SHH membership MSigDB_c5.bp:REPRODUCTION
ATF6 membership MSigDB_c5.bp:REGULATION_OF_TRANSCRIPTION
TCF7 membership MSigDB_c5.bp:TRANSCRIPTION_DNA_DEPENDENT
FGD1 membership MSigDB_c5.bp:CDC42_PROTEIN_SIGNAL_TRANSDUCTION
SLC7A10 membership MSigDB_c5.bp:NEUTRAL_AMINO_ACID_TRANSPORT
BCL6 membership MSigDB_c5.bp:PROTEIN_IMPORT_INTO_NUCLEUS
PTCH1 membership MSigDB_c5.bp:ANATOMICAL_STRUCTURE_DEVELOPMENT
LYN membership MSigDB_c5.bp:ORGAN_DEVELOPMENT
SLC20A1 membership MSigDB_c5.bp:POSITIVE_REGULATION_OF_SIGNAL_TRANSDUCTION
SNRPA1 membership MSigDB_c5.bp:RNA_SPLICING
LPAR2 membership MSigDB_c5.bp:SECOND_MESSENGER_MEDIATED_SIGNALING
CD24 membership MSigDB_c5.bp:REGULATION_OF_CATALYTIC_ACTIVITY
PDS5B membership MSigDB_c5.bp:MITOTIC_SISTER_CHROMATID_SEGREGATION
IL6 membership MSigDB_c5.bp:CYTOKINE_METABOLIC_PROCESS
SGK1 membership MSigDB_c5.bp:POST_TRANSLATIONAL_PROTEIN_MODIFICATION
BAX membership MSigDB_c5.bp:REGULATION_OF_MEMBRANE_POTENTIAL
SAP18 membership MSigDB_c5.bp:NUCLEOBASENUCLEOSIDENUCLEOTIDE_AND_NUCLEIC_ACID_METABOLIC_PROCESS
TP73 membership MSigDB_c5.bp:REGULATION_OF_METABOLIC_PROCESS
CXXC1 membership MSigDB_c5.bp:NUCLEOBASENUCLEOSIDENUCLEOTIDE_AND_NUCLEIC_ACID_METABOLIC_PROCESS
SCN1B membership MSigDB_c5.bp:TRANSMISSION_OF_NERVE_IMPULSE
PPAN membership MSigDB_c5.bp:RNA_PROCESSING
ZNF443 membership MSigDB_c5.bp:RESPONSE_TO_STRESS
MALT1 membership MSigDB_c5.bp:POSITIVE_REGULATION_OF_CYTOKINE_PRODUCTION
TGFB2 membership MSigDB_c5.bp:EMBRYONIC_DEVELOPMENT
EDF1 membership MSigDB_c5.bp:REGULATION_OF_RNA_METABOLIC_PROCESS
NOS2 membership MSigDB_c5.bp:RESPONSE_TO_BACTERIUM
EGFR membership MSigDB_c5.bp:PHOSPHORYLATION
F9 membership MSigDB_c5.bp:RESPONSE_TO_STRESS
SIK2 membership MSigDB_c5.bp:TRANSMEMBRANE_RECEPTOR_PROTEIN_TYROSINE_KINASE_SIGNALING_PATHWAY
NUP205 membership MSigDB_c5.bp:MACROMOLECULAR_COMPLEX_ASSEMBLY
RGS4 membership MSigDB_c5.bp:REGULATION_OF_MOLECULAR_FUNCTION
BCAR1 membership MSigDB_c5.bp:POSITIVE_REGULATION_OF_CELLULAR_PROCESS
MAML1 membership MSigDB_c5.bp:TRANSCRIPTION
ICK membership MSigDB_c5.bp:BIOPOLYMER_MODIFICATION
GPR39 membership MSigDB_c5.bp:G_PROTEIN_COUPLED_RECEPTOR_PROTEIN_SIGNALING_PATHWAY
ATG3 membership MSigDB_c5.bp:POST_TRANSLATIONAL_PROTEIN_MODIFICATION
GHRHR membership MSigDB_c5.bp:G_PROTEIN_SIGNALING_COUPLED_TO_CYCLIC_NUCLEOTIDE_SECOND_MESSENGER
IRF2 membership MSigDB_c5.bp:REGULATION_OF_NUCLEOBASENUCLEOSIDENUCLEOTIDE_AND_NUCLEIC_ACID_METABOLIC_PROCESS
DAZL membership MSigDB_c5.bp:REGULATION_OF_GENE_EXPRESSION
PBX1 membership MSigDB_c5.bp:REGULATION_OF_METABOLIC_PROCESS
PRMT8 membership MSigDB_c5.bp:CELLULAR_MACROMOLECULE_METABOLIC_PROCESS
IL1A membership MSigDB_c5.bp:REGULATION_OF_CELL_PROLIFERATION
ATM membership MSigDB_c5.bp:SIGNAL_TRANSDUCTION
ID1 membership MSigDB_c5.bp:TRANSCRIPTION
ASPRV1 membership MSigDB_c5.bp:ANATOMICAL_STRUCTURE_DEVELOPMENT
GDF10 membership MSigDB_c5.bp:ENZYME_LINKED_RECEPTOR_PROTEIN_SIGNALING_PATHWAY
BOC membership MSigDB_c5.bp:POSITIVE_REGULATION_OF_CELLULAR_PROCESS
TRAF7 membership MSigDB_c5.bp:PROTEIN_KINASE_CASCADE
HEXIM2 membership MSigDB_c5.bp:REGULATION_OF_MOLECULAR_FUNCTION
FLNA membership MSigDB_c5.bp:REGULATION_OF_DNA_BINDING
P2RY4 membership MSigDB_c5.bp:ION_HOMEOSTASIS
HIVEP3 membership MSigDB_c5.bp:POSITIVE_REGULATION_OF_CELLULAR_PROCESS
UQCRC1 membership MSigDB_c5.bp:CELLULAR_RESPIRATION
APOE membership MSigDB_c5.bp:CELL_SURFACE_RECEPTOR_LINKED_SIGNAL_TRANSDUCTION_GO_0007166
ISG20 membership MSigDB_c5.bp:MACROMOLECULE_CATABOLIC_PROCESS
SMURF2 membership MSigDB_c5.bp:CELLULAR_PROTEIN_CATABOLIC_PROCESS
KLHL2 membership MSigDB_c5.bp:PROTEIN_LOCALIZATION
RAE1 membership MSigDB_c5.bp:RNA_EXPORT_FROM_NUCLEUS
DNMT3B membership MSigDB_c5.bp:DNA_MODIFICATION
PTPN7 membership MSigDB_c5.bp:PROTEIN_METABOLIC_PROCESS
EIF2A membership MSigDB_c5.bp:MACROMOLECULAR_COMPLEX_ASSEMBLY
TBX6 membership MSigDB_c5.bp:MESODERM_DEVELOPMENT
GALR2 membership MSigDB_c5.bp:TRANSMISSION_OF_NERVE_IMPULSE
CTSC membership MSigDB_c5.bp:IMMUNE_SYSTEM_PROCESS
SIRT6 membership MSigDB_c5.bp:POST_TRANSLATIONAL_PROTEIN_MODIFICATION
CADM1 membership MSigDB_c5.bp:HETEROPHILIC_CELL_ADHESION
TTK membership MSigDB_c5.bp:REGULATION_OF_MITOSIS
ORC4 membership MSigDB_c5.bp:BIOPOLYMER_METABOLIC_PROCESS
PFKM membership MSigDB_c5.bp:MACROMOLECULE_CATABOLIC_PROCESS
CDK5R1 membership MSigDB_c5.bp:REGULATION_OF_PROGRAMMED_CELL_DEATH
XPC membership MSigDB_c5.bp:DNA_REPAIR
FANCA membership MSigDB_c5.bp:RESPONSE_TO_DNA_DAMAGE_STIMULUS
ECE2 membership MSigDB_c5.bp:CELLULAR_PROTEIN_METABOLIC_PROCESS
HRK membership MSigDB_c5.bp:POSITIVE_REGULATION_OF_BIOLOGICAL_PROCESS
KIF25 membership MSigDB_c5.bp:CELL_CYCLE_PROCESS
FPR2 membership MSigDB_c5.bp:RESPONSE_TO_EXTERNAL_STIMULUS
LAT membership MSigDB_c5.bp:REGULATION_OF_T_CELL_ACTIVATION
INSR membership MSigDB_c5.bp:POST_TRANSLATIONAL_PROTEIN_MODIFICATION
UBTF membership MSigDB_c5.bp:BIOPOLYMER_METABOLIC_PROCESS
DMRT1 membership MSigDB_c5.bp:ANATOMICAL_STRUCTURE_DEVELOPMENT
ADAP1 membership MSigDB_c5.bp:CELL_SURFACE_RECEPTOR_LINKED_SIGNAL_TRANSDUCTION_GO_0007166
GHRL membership MSigDB_c5.bp:CYTOKINE_METABOLIC_PROCESS
NF1 membership MSigDB_c5.bp:CENTRAL_NERVOUS_SYSTEM_DEVELOPMENT
MAP3K2 membership MSigDB_c5.bp:PROTEIN_AMINO_ACID_PHOSPHORYLATION
BBC3 membership MSigDB_c5.bp:CELL_DEVELOPMENT
NHEJ1 membership MSigDB_c5.bp:T_CELL_DIFFERENTIATION
SRI membership MSigDB_c5.bp:SYSTEM_DEVELOPMENT
RPS6KA4 membership MSigDB_c5.bp:SIGNAL_TRANSDUCTION
TARBP1 membership MSigDB_c5.bp:REGULATION_OF_RNA_METABOLIC_PROCESS
RHOB membership MSigDB_c5.bp:ENDOSOME_TRANSPORT
CXXC1 membership MSigDB_c5.bp:TRANSCRIPTION
CDK5 membership MSigDB_c5.bp:NEURON_DIFFERENTIATION
ERC1 membership MSigDB_c5.bp:REGULATION_OF_MOLECULAR_FUNCTION
RHOA membership MSigDB_c5.bp:SMALL_GTPASE_MEDIATED_SIGNAL_TRANSDUCTION
MFN2 membership MSigDB_c5.bp:REGULATION_OF_SMALL_GTPASE_MEDIATED_SIGNAL_TRANSDUCTION
TWIST1 membership MSigDB_c5.bp:BIOPOLYMER_METABOLIC_PROCESS
CXCL12 membership MSigDB_c5.bp:CATION_HOMEOSTASIS
ISG20 membership MSigDB_c5.bp:RESPONSE_TO_BIOTIC_STIMULUS
PIGH membership MSigDB_c5.bp:PHOSPHOLIPID_BIOSYNTHETIC_PROCESS
BARD1 membership MSigDB_c5.bp:ESTABLISHMENT_OF_LOCALIZATION
FSHR membership MSigDB_c5.bp:SIGNAL_TRANSDUCTION
NCF4 membership MSigDB_c5.bp:IMMUNE_SYSTEM_PROCESS
CDKN1A membership MSigDB_c5.bp:G1_S_TRANSITION_OF_MITOTIC_CELL_CYCLE
NOTCH1 membership MSigDB_c5.bp:SYSTEM_DEVELOPMENT
PPT1 membership MSigDB_c5.bp:ESTABLISHMENT_OF_PROTEIN_LOCALIZATION
RUNX2 membership MSigDB_c5.bp:NEGATIVE_REGULATION_OF_CELLULAR_METABOLIC_PROCESS
ALDH6A1 membership MSigDB_c5.bp:AMINO_ACID_METABOLIC_PROCESS
HTT membership MSigDB_c5.bp:CELL_DEVELOPMENT
NTHL1 membership MSigDB_c5.bp:RESPONSE_TO_STRESS
KAT2B membership MSigDB_c5.bp:NEGATIVE_REGULATION_OF_CELL_PROLIFERATION
PRUNE2 membership MSigDB_c5.bp:INTERPHASE
AKR1C1 membership MSigDB_c5.bp:CELLULAR_LIPID_METABOLIC_PROCESS
RNF139 membership MSigDB_c5.bp:REGULATION_OF_CELLULAR_PROTEIN_METABOLIC_PROCESS
HOXC11 membership MSigDB_c5.bp:MULTICELLULAR_ORGANISMAL_DEVELOPMENT
HMGB1 membership MSigDB_c5.bp:SIGNAL_TRANSDUCTION
RUVBL1 membership MSigDB_c5.bp:REGULATION_OF_TRANSCRIPTION
INTS2 membership MSigDB_c5.bp:NUCLEOBASENUCLEOSIDENUCLEOTIDE_AND_NUCLEIC_ACID_METABOLIC_PROCESS
TFAP2C membership MSigDB_c5.bp:RNA_METABOLIC_PROCESS
NTM membership MSigDB_c5.bp:CELL_RECOGNITION
SREBF1 membership MSigDB_c5.bp:TRANSCRIPTION_FROM_RNA_POLYMERASE_II_PROMOTER
CXCL2 membership MSigDB_c5.bp:INFLAMMATORY_RESPONSE
ADAM23 membership MSigDB_c5.bp:ANATOMICAL_STRUCTURE_DEVELOPMENT
CRTC1 membership MSigDB_c5.bp:NUCLEOBASENUCLEOSIDENUCLEOTIDE_AND_NUCLEIC_ACID_METABOLIC_PROCESS
MKL2 membership MSigDB_c5.bp:REGULATION_OF_RNA_METABOLIC_PROCESS
BNIP3 membership MSigDB_c5.bp:CELL_DEVELOPMENT
AFAP1L2 membership MSigDB_c5.bp:INTERLEUKIN_8_PRODUCTION
PPAP2A membership MSigDB_c5.bp:POSITIVE_REGULATION_OF_TRANSFERASE_ACTIVITY
CDKN1C membership MSigDB_c5.bp:CELL_CYCLE_GO_0007049
CRYAB membership MSigDB_c5.bp:CELLULAR_LOCALIZATION
ALDH3B1 membership MSigDB_c5.bp:ALCOHOL_METABOLIC_PROCESS
TMSB4Y membership MSigDB_c5.bp:PROTEIN_POLYMERIZATION
TRAF3IP2 membership MSigDB_c5.bp:POSITIVE_REGULATION_OF_SIGNAL_TRANSDUCTION
MBD1 membership MSigDB_c5.bp:NUCLEOBASENUCLEOSIDENUCLEOTIDE_AND_NUCLEIC_ACID_METABOLIC_PROCESS
TBX5 membership MSigDB_c5.bp:REGULATION_OF_CELLULAR_METABOLIC_PROCESS
EIF2B3 membership MSigDB_c5.bp:CENTRAL_NERVOUS_SYSTEM_DEVELOPMENT
NLRC4 membership MSigDB_c5.bp:REGULATION_OF_CATALYTIC_ACTIVITY
FABP7 membership MSigDB_c5.bp:MULTICELLULAR_ORGANISMAL_DEVELOPMENT
OXSM membership MSigDB_c5.bp:CARBOXYLIC_ACID_METABOLIC_PROCESS
IL6 membership MSigDB_c5.bp:PROGRAMMED_CELL_DEATH
PYGM membership MSigDB_c5.bp:CELLULAR_MACROMOLECULE_METABOLIC_PROCESS
NDUFB4 membership MSigDB_c5.bp:RESPONSE_TO_STRESS
LATS1 membership MSigDB_c5.bp:RESPONSE_TO_HORMONE_STIMULUS
ALAS2 membership MSigDB_c5.bp:BIOSYNTHETIC_PROCESS
REV1 membership MSigDB_c5.bp:DNA_REPAIR
POLR3C membership MSigDB_c5.bp:REGULATION_OF_GENE_EXPRESSION
FLNB membership MSigDB_c5.bp:ACTIN_FILAMENT_BASED_PROCESS
CCL25 membership MSigDB_c5.bp:LOCOMOTORY_BEHAVIOR
NMUR1 membership MSigDB_c5.bp:ANION_TRANSPORT
GLMN membership MSigDB_c5.bp:MULTICELLULAR_ORGANISMAL_DEVELOPMENT
SLC35A1 membership MSigDB_c5.bp:CARBOHYDRATE_METABOLIC_PROCESS
BCL10 membership MSigDB_c5.bp:INTRACELLULAR_SIGNALING_CASCADE
MYF5 membership MSigDB_c5.bp:ORGAN_DEVELOPMENT
MAP3K2 membership MSigDB_c5.bp:REGULATION_OF_TRANSFERASE_ACTIVITY
NEUROD2 membership MSigDB_c5.bp:RNA_BIOSYNTHETIC_PROCESS
SOX12 membership MSigDB_c5.bp:REGULATION_OF_GENE_EXPRESSION
GLMN membership MSigDB_c5.bp:REGULATION_OF_SECRETION
NAT8 membership MSigDB_c5.bp:RESPONSE_TO_DRUG
NRXN3 membership MSigDB_c5.bp:AXONOGENESIS
UBE2V1 membership MSigDB_c5.bp:REGULATION_OF_GENE_EXPRESSION
PTHLH membership MSigDB_c5.bp:CELL_PROLIFERATION_GO_0008283
NOD2 membership MSigDB_c5.bp:ESTABLISHMENT_OF_CELLULAR_LOCALIZATION
RUVBL1 membership MSigDB_c5.bp:BIOPOLYMER_METABOLIC_PROCESS
CDK6 membership MSigDB_c5.bp:IMMUNE_SYSTEM_PROCESS
CXCL12 membership MSigDB_c5.bp:REGULATION_OF_ACTIN_FILAMENT_LENGTH
PRDX1 membership MSigDB_c5.bp:ORGAN_DEVELOPMENT
SIAH2 membership MSigDB_c5.bp:BIOPOLYMER_CATABOLIC_PROCESS
NMUR1 membership MSigDB_c5.bp:PHOSPHOLIPASE_C_ACTIVATION
PZP membership MSigDB_c5.bp:REPRODUCTIVE_PROCESS
COG7 membership MSigDB_c5.bp:BIOPOLYMER_MODIFICATION
PFKM membership MSigDB_c5.bp:REGULATION_OF_CELLULAR_METABOLIC_PROCESS
ELF3 membership MSigDB_c5.bp:DEFENSE_RESPONSE
DEFB127 membership MSigDB_c5.bp:IMMUNE_RESPONSE
AIFM3 membership MSigDB_c5.bp:CELL_DEVELOPMENT
FOXO4 membership MSigDB_c5.bp:REGULATION_OF_METABOLIC_PROCESS
EN1 membership MSigDB_c5.bp:SKELETAL_DEVELOPMENT
LITAF membership MSigDB_c5.bp:NUCLEOBASENUCLEOSIDENUCLEOTIDE_AND_NUCLEIC_ACID_METABOLIC_PROCESS
PAIP2B membership MSigDB_c5.bp:NEGATIVE_REGULATION_OF_CELLULAR_COMPONENT_ORGANIZATION_AND_BIOGENESIS
GCLC membership MSigDB_c5.bp:SULFUR_METABOLIC_PROCESS
TNFSF15 membership MSigDB_c5.bp:POSITIVE_REGULATION_OF_CATALYTIC_ACTIVITY
SEC24B membership MSigDB_c5.bp:VESICLE_MEDIATED_TRANSPORT
IGFBP3 membership MSigDB_c5.bp:POST_TRANSLATIONAL_PROTEIN_MODIFICATION
ESRRG membership MSigDB_c5.bp:RNA_BIOSYNTHETIC_PROCESS
GTPBP4 membership MSigDB_c5.bp:NEGATIVE_REGULATION_OF_CELL_PROLIFERATION
TSC1 membership MSigDB_c5.bp:NUCLEAR_EXPORT
HTT membership MSigDB_c5.bp:APOPTOSIS_GO
SERTAD2 membership MSigDB_c5.bp:REGULATION_OF_GROWTH
TRPS1 membership MSigDB_c5.bp:INTRACELLULAR_TRANSPORT
NLRP12 membership MSigDB_c5.bp:CYTOKINE_METABOLIC_PROCESS
FBXL4 membership MSigDB_c5.bp:CELLULAR_MACROMOLECULE_METABOLIC_PROCESS
MED30 membership MSigDB_c5.bp:INTRACELLULAR_RECEPTOR_MEDIATED_SIGNALING_PATHWAY
SNW1 membership MSigDB_c5.bp:REGULATION_OF_TRANSCRIPTION_FROM_RNA_POLYMERASE_II_PROMOTER
RPAIN membership MSigDB_c5.bp:RESPONSE_TO_LIGHT_STIMULUS
HAO1 membership MSigDB_c5.bp:FATTY_ACID_METABOLIC_PROCESS
RUNX2 membership MSigDB_c5.bp:REGULATION_OF_NUCLEOBASENUCLEOSIDENUCLEOTIDE_AND_NUCLEIC_ACID_METABOLIC_PROCESS
IP6K2 membership MSigDB_c5.bp:LIPID_METABOLIC_PROCESS
MYL6B membership MSigDB_c5.bp:TRANSPORT
TGFA membership MSigDB_c5.bp:POSITIVE_REGULATION_OF_EPITHELIAL_CELL_PROLIFERATION
ANGPTL4 membership MSigDB_c5.bp:NEGATIVE_REGULATION_OF_PROGRAMMED_CELL_DEATH
ATG7 membership MSigDB_c5.bp:CELLULAR_MACROMOLECULE_METABOLIC_PROCESS
PMS2 membership MSigDB_c5.bp:RESPONSE_TO_STRESS
PIGK membership MSigDB_c5.bp:PROTEIN_FOLDING
PPEF2 membership MSigDB_c5.bp:PROTEIN_METABOLIC_PROCESS
CCNK membership MSigDB_c5.bp:REGULATION_OF_TRANSFERASE_ACTIVITY
MLYCD membership MSigDB_c5.bp:COFACTOR_METABOLIC_PROCESS
LYN membership MSigDB_c5.bp:BIOPOLYMER_MODIFICATION
KCNQ5 membership MSigDB_c5.bp:SYSTEM_PROCESS
ALOX15 membership MSigDB_c5.bp:INFLAMMATORY_RESPONSE
SMARCA1 membership MSigDB_c5.bp:REGULATION_OF_RNA_METABOLIC_PROCESS
CBLC membership MSigDB_c5.bp:REGULATION_OF_KINASE_ACTIVITY
IQCB1 membership MSigDB_c5.bp:SENSORY_PERCEPTION
IL12A membership MSigDB_c5.bp:REGULATION_OF_MULTICELLULAR_ORGANISMAL_PROCESS
KAT5 membership MSigDB_c5.bp:COVALENT_CHROMATIN_MODIFICATION
MAFA membership MSigDB_c5.bp:RESPONSE_TO_ENDOGENOUS_STIMULUS
MAP3K11 membership MSigDB_c5.bp:PROTEIN_AUTOPROCESSING
CCL15 membership MSigDB_c5.bp:CELLULAR_CATION_HOMEOSTASIS
INHBA membership MSigDB_c5.bp:REGULATION_OF_SIGNAL_TRANSDUCTION
DFFA membership MSigDB_c5.bp:CELLULAR_COMPONENT_DISASSEMBLY
MAPK12 membership MSigDB_c5.bp:SIGNAL_TRANSDUCTION
SMARCAD1 membership MSigDB_c5.bp:REGULATION_OF_DNA_METABOLIC_PROCESS
OTX2 membership MSigDB_c5.bp:NEURITE_DEVELOPMENT
CD81 membership MSigDB_c5.bp:BIOPOLYMER_METABOLIC_PROCESS
ERCC2 membership MSigDB_c5.bp:ECTODERM_DEVELOPMENT
EIF3E membership MSigDB_c5.bp:REGULATION_OF_CELLULAR_COMPONENT_ORGANIZATION_AND_BIOGENESIS
AVPR1A membership MSigDB_c5.bp:REGULATION_OF_HYDROLASE_ACTIVITY
NDUFS8 membership MSigDB_c5.bp:MACROMOLECULAR_COMPLEX_ASSEMBLY
PPARG membership MSigDB_c5.bp:RESPONSE_TO_EXTRACELLULAR_STIMULUS
TLR8 membership MSigDB_c5.bp:POSITIVE_REGULATION_OF_CELLULAR_METABOLIC_PROCESS
UTP11L membership MSigDB_c5.bp:CELL_SURFACE_RECEPTOR_LINKED_SIGNAL_TRANSDUCTION_GO_0007166
IFNAR1 membership MSigDB_c5.bp:CELL_SURFACE_RECEPTOR_LINKED_SIGNAL_TRANSDUCTION_GO_0007166
NHEJ1 membership MSigDB_c5.bp:BIOPOLYMER_METABOLIC_PROCESS
CXCL10 membership MSigDB_c5.bp:POSITIVE_REGULATION_OF_CELL_PROLIFERATION
SCIN membership MSigDB_c5.bp:SECRETORY_PATHWAY
GJA1 membership MSigDB_c5.bp:SIGNAL_TRANSDUCTION
SOX5 membership MSigDB_c5.bp:NUCLEOBASENUCLEOSIDENUCLEOTIDE_AND_NUCLEIC_ACID_METABOLIC_PROCESS
TNIP1 membership MSigDB_c5.bp:NEGATIVE_REGULATION_OF_BIOLOGICAL_PROCESS
PRELP membership MSigDB_c5.bp:SKELETAL_DEVELOPMENT
NUP214 membership MSigDB_c5.bp:PROTEIN_LOCALIZATION
TSSK4 membership MSigDB_c5.bp:POSITIVE_REGULATION_OF_DNA_BINDING
GCM1 membership MSigDB_c5.bp:REGULATION_OF_GENE_EXPRESSION
WIPF1 membership MSigDB_c5.bp:CELLULAR_MACROMOLECULE_METABOLIC_PROCESS
TRAF2 membership MSigDB_c5.bp:CYTOKINE_PRODUCTION
UMPS membership MSigDB_c5.bp:NUCLEOBASENUCLEOSIDENUCLEOTIDE_AND_NUCLEIC_ACID_METABOLIC_PROCESS
FHL3 membership MSigDB_c5.bp:ANATOMICAL_STRUCTURE_DEVELOPMENT
FTCD membership MSigDB_c5.bp:HETEROCYCLE_METABOLIC_PROCESS
MAD2L1 membership MSigDB_c5.bp:CELL_CYCLE_PROCESS
TSSK6 membership MSigDB_c5.bp:REPRODUCTION
GRM5 membership MSigDB_c5.bp:CELL_CELL_SIGNALING
GSK3B membership MSigDB_c5.bp:TRANSPORT
CCL8 membership MSigDB_c5.bp:MULTI_ORGANISM_PROCESS
PRMT7 membership MSigDB_c5.bp:HISTONE_MODIFICATION
PRKCQ membership MSigDB_c5.bp:NUCLEOBASENUCLEOSIDENUCLEOTIDE_AND_NUCLEIC_ACID_METABOLIC_PROCESS
NR5A1 membership MSigDB_c5.bp:REGULATION_OF_LIPID_METABOLIC_PROCESS
DYRK2 membership MSigDB_c5.bp:POSITIVE_REGULATION_OF_METABOLIC_PROCESS
ZW10 membership MSigDB_c5.bp:PROTEIN_COMPLEX_ASSEMBLY
RIPK2 membership MSigDB_c5.bp:RESPONSE_TO_WOUNDING
DUSP3 membership MSigDB_c5.bp:CELLULAR_PROTEIN_METABOLIC_PROCESS
SYN3 membership MSigDB_c5.bp:REGULATION_OF_NEUROTRANSMITTER_LEVELS
VHL membership MSigDB_c5.bp:NEGATIVE_REGULATION_OF_CELL_PROLIFERATION
TCF15 membership MSigDB_c5.bp:NUCLEOBASENUCLEOSIDENUCLEOTIDE_AND_NUCLEIC_ACID_METABOLIC_PROCESS
LDB1 membership MSigDB_c5.bp:REGULATION_OF_TRANSCRIPTIONDNA_DEPENDENT
KLF7 membership MSigDB_c5.bp:REGULATION_OF_NUCLEOBASENUCLEOSIDENUCLEOTIDE_AND_NUCLEIC_ACID_METABOLIC_PROCESS
MALT1 membership MSigDB_c5.bp:POSITIVE_REGULATION_OF_I_KAPPAB_KINASE_NF_KAPPAB_CASCADE
APOE membership MSigDB_c5.bp:CELLULAR_MORPHOGENESIS_DURING_DIFFERENTIATION
ANXA1 membership MSigDB_c5.bp:RESPONSE_TO_STRESS
S1PR4 membership MSigDB_c5.bp:G_PROTEIN_SIGNALING_COUPLED_TO_IP3_SECOND_MESSENGERPHOSPHOLIPASE_C_ACTIVATING
MAP3K7 membership MSigDB_c5.bp:REGULATION_OF_CYTOKINE_PRODUCTION
DLEC1 membership MSigDB_c5.bp:CELL_PROLIFERATION_GO_0008283
NUP214 membership MSigDB_c5.bp:NUCLEAR_TRANSPORT
GATA3 membership MSigDB_c5.bp:RESPONSE_TO_CHEMICAL_STIMULUS
RAB7A membership MSigDB_c5.bp:TRANSPORT
TREH membership MSigDB_c5.bp:GENERATION_OF_PRECURSOR_METABOLITES_AND_ENERGY
RNPS1 membership MSigDB_c5.bp:RNA_SPLICING
SLCO1B1 membership MSigDB_c5.bp:ESTABLISHMENT_OF_LOCALIZATION
ATF6 membership MSigDB_c5.bp:POSITIVE_REGULATION_OF_TRANSCRIPTIONDNA_DEPENDENT
PSG8 membership MSigDB_c5.bp:DEFENSE_RESPONSE
FMOD membership MSigDB_c5.bp:ENZYME_LINKED_RECEPTOR_PROTEIN_SIGNALING_PATHWAY
LAMB1 membership MSigDB_c5.bp:REGULATION_OF_CELL_PROLIFERATION
AP1M2 membership MSigDB_c5.bp:MICROTUBULE_BASED_PROCESS
FOSB membership MSigDB_c5.bp:BIOPOLYMER_METABOLIC_PROCESS
CHIT1 membership MSigDB_c5.bp:CATABOLIC_PROCESS
KCNMB4 membership MSigDB_c5.bp:CHEMICAL_HOMEOSTASIS
STAT3 membership MSigDB_c5.bp:JAK_STAT_CASCADE
PDHB membership MSigDB_c5.bp:CARBOHYDRATE_METABOLIC_PROCESS
MMS19 membership MSigDB_c5.bp:POSITIVE_REGULATION_OF_CELLULAR_METABOLIC_PROCESS
FGF13 membership MSigDB_c5.bp:NERVOUS_SYSTEM_DEVELOPMENT
GP9 membership MSigDB_c5.bp:RESPONSE_TO_WOUNDING
IRF4 membership MSigDB_c5.bp:CELLULAR_MACROMOLECULE_METABOLIC_PROCESS
MYC membership MSigDB_c5.bp:REGULATION_OF_TRANSCRIPTION
ORAI1 membership MSigDB_c5.bp:METAL_ION_TRANSPORT
IFNLR1 membership MSigDB_c5.bp:RESPONSE_TO_VIRUS
RTP3 membership MSigDB_c5.bp:SENSORY_PERCEPTION
CDC42 membership MSigDB_c5.bp:REGULATION_OF_ANATOMICAL_STRUCTURE_MORPHOGENESIS
ABI3 membership MSigDB_c5.bp:PEPTIDYL_AMINO_ACID_MODIFICATION
ELF1 membership MSigDB_c5.bp:REGULATION_OF_TRANSCRIPTIONDNA_DEPENDENT
CHRNA7 membership MSigDB_c5.bp:CATION_HOMEOSTASIS
MYH3 membership MSigDB_c5.bp:SYSTEM_DEVELOPMENT
ARPP19 membership MSigDB_c5.bp:MONOCARBOXYLIC_ACID_METABOLIC_PROCESS
ZNF148 membership MSigDB_c5.bp:REGULATION_OF_TRANSCRIPTION_FROM_RNA_POLYMERASE_II_PROMOTER
NME3 membership MSigDB_c5.bp:POSITIVE_REGULATION_OF_CELLULAR_PROCESS
MRPL12 membership MSigDB_c5.bp:POSITIVE_REGULATION_OF_TRANSCRIPTIONDNA_DEPENDENT
BIRC2 membership MSigDB_c5.bp:PROTEIN_KINASE_CASCADE
CDK9 membership MSigDB_c5.bp:TRANSCRIPTION_FROM_RNA_POLYMERASE_II_PROMOTER
APOL3 membership MSigDB_c5.bp:INFLAMMATORY_RESPONSE
PTHLH membership MSigDB_c5.bp:EPIDERMIS_DEVELOPMENT
CARD9 membership MSigDB_c5.bp:POSITIVE_REGULATION_OF_BIOLOGICAL_PROCESS
HTATIP2 membership MSigDB_c5.bp:TRANSCRIPTION_FROM_RNA_POLYMERASE_II_PROMOTER
RIPK1 membership MSigDB_c5.bp:PROTEIN_KINASE_CASCADE
H1FNT membership MSigDB_c5.bp:REPRODUCTION
SAE1 membership MSigDB_c5.bp:PROTEIN_MODIFICATION_PROCESS
DGCR14 membership MSigDB_c5.bp:ANATOMICAL_STRUCTURE_DEVELOPMENT
COG2 membership MSigDB_c5.bp:PROTEIN_METABOLIC_PROCESS
PDHB membership MSigDB_c5.bp:CELLULAR_RESPIRATION
ITGB2 membership MSigDB_c5.bp:PHOSPHORYLATION
WNT7A membership MSigDB_c5.bp:ANATOMICAL_STRUCTURE_DEVELOPMENT
VDAC1 membership MSigDB_c5.bp:APOPTOTIC_PROGRAM
PPM1D membership MSigDB_c5.bp:CELL_PROLIFERATION_GO_0008283
KNG1 membership MSigDB_c5.bp:RESPONSE_TO_STRESS
KCNMB3 membership MSigDB_c5.bp:REGULATION_OF_BIOLOGICAL_QUALITY
GATM membership MSigDB_c5.bp:AMINO_ACID_AND_DERIVATIVE_METABOLIC_PROCESS
ERCC3 membership MSigDB_c5.bp:POSITIVE_REGULATION_OF_TRANSCRIPTION
HSPB1 membership MSigDB_c5.bp:NEGATIVE_REGULATION_OF_DEVELOPMENTAL_PROCESS
FEZ2 membership MSigDB_c5.bp:SIGNAL_TRANSDUCTION
ZFHX3 membership MSigDB_c5.bp:RNA_BIOSYNTHETIC_PROCESS
ECH1 membership MSigDB_c5.bp:ORGANIC_ACID_METABOLIC_PROCESS
PAX8 membership MSigDB_c5.bp:POSITIVE_REGULATION_OF_NUCLEOBASENUCLEOSIDENUCLEOTIDE_AND_NUCLEIC_ACID_METABOLIC_PROCESS
MAP3K10 membership MSigDB_c5.bp:REGULATION_OF_APOPTOSIS
CARTPT membership MSigDB_c5.bp:REGULATION_OF_TRANSFERASE_ACTIVITY
CCKBR membership MSigDB_c5.bp:CATION_HOMEOSTASIS
CD59 membership MSigDB_c5.bp:RESPONSE_TO_WOUNDING
CEBPZ membership MSigDB_c5.bp:TRANSCRIPTION_DNA_DEPENDENT
PAM membership MSigDB_c5.bp:M_PHASE
VIMP membership MSigDB_c5.bp:CELLULAR_PROTEIN_CATABOLIC_PROCESS
CDO1 membership MSigDB_c5.bp:AMINO_ACID_DERIVATIVE_METABOLIC_PROCESS
RPS6KA5 membership MSigDB_c5.bp:CELLULAR_PROTEIN_METABOLIC_PROCESS
SMAD2 membership MSigDB_c5.bp:REGULATION_OF_TRANSFORMING_GROWTH_FACTOR_BETA_RECEPTOR_SIGNALING_PATHWAY
LDB1 membership MSigDB_c5.bp:HOMEOSTATIC_PROCESS
GCK membership MSigDB_c5.bp:CARBOXYLIC_ACID_METABOLIC_PROCESS
SIRT2 membership MSigDB_c5.bp:SYSTEM_DEVELOPMENT
GAS7 membership MSigDB_c5.bp:CELL_CYCLE_GO_0007049
GRK1 membership MSigDB_c5.bp:DETECTION_OF_STIMULUS_INVOLVED_IN_SENSORY_PERCEPTION
NME5 membership MSigDB_c5.bp:SEXUAL_REPRODUCTION
ATP6AP2 membership MSigDB_c5.bp:REGULATION_OF_METABOLIC_PROCESS
ETF1 membership MSigDB_c5.bp:CELLULAR_MACROMOLECULE_METABOLIC_PROCESS
MFN2 membership MSigDB_c5.bp:ESTABLISHMENT_OF_LOCALIZATION
SP4 membership MSigDB_c5.bp:BIOPOLYMER_METABOLIC_PROCESS
PINK1 membership MSigDB_c5.bp:PROTEIN_MODIFICATION_PROCESS
CIDEA membership MSigDB_c5.bp:MACROMOLECULE_CATABOLIC_PROCESS
CDK10 membership MSigDB_c5.bp:NEGATIVE_REGULATION_OF_CELLULAR_PROCESS
RUNX1 membership MSigDB_c5.bp:REGULATION_OF_METABOLIC_PROCESS
SLC6A14 membership MSigDB_c5.bp:AMINO_ACID_AND_DERIVATIVE_METABOLIC_PROCESS
HDAC5 membership MSigDB_c5.bp:REGULATION_OF_GENE_EXPRESSION
ALB membership MSigDB_c5.bp:TRANSPORT
SEMA4F membership MSigDB_c5.bp:AXON_GUIDANCE
KCNA10 membership MSigDB_c5.bp:MONOVALENT_INORGANIC_CATION_TRANSPORT
COLEC12 membership MSigDB_c5.bp:INNATE_IMMUNE_RESPONSE
PTPRJ membership MSigDB_c5.bp:CELLULAR_PROTEIN_METABOLIC_PROCESS
CHEK2 membership MSigDB_c5.bp:DNA_INTEGRITY_CHECKPOINT
ARHGEF11 membership MSigDB_c5.bp:BIOPOLYMER_METABOLIC_PROCESS
RIMS1 membership MSigDB_c5.bp:SECRETION
SFRP5 membership MSigDB_c5.bp:ANATOMICAL_STRUCTURE_MORPHOGENESIS
GLIS1 membership MSigDB_c5.bp:NEGATIVE_REGULATION_OF_TRANSCRIPTION
VWF membership MSigDB_c5.bp:BLOOD_COAGULATION
HEXIM2 membership MSigDB_c5.bp:BIOPOLYMER_METABOLIC_PROCESS
KIAA1217 membership MSigDB_c5.bp:EMBRYONIC_DEVELOPMENT
PTPN21 membership MSigDB_c5.bp:CELLULAR_PROTEIN_METABOLIC_PROCESS
PIK3C2A membership MSigDB_c5.bp:PHOSPHOLIPID_BIOSYNTHETIC_PROCESS
SIM2 membership MSigDB_c5.bp:SYSTEM_DEVELOPMENT
SCN4B membership MSigDB_c5.bp:ESTABLISHMENT_OF_LOCALIZATION
SRI membership MSigDB_c5.bp:CELL_CELL_SIGNALING
CHD1 membership MSigDB_c5.bp:TRANSCRIPTION
CRIPAK membership MSigDB_c5.bp:REGULATION_OF_KINASE_ACTIVITY
DIS3 membership MSigDB_c5.bp:RIBOSOME_BIOGENESIS_AND_ASSEMBLY
PTPN21 membership MSigDB_c5.bp:CELLULAR_MACROMOLECULE_METABOLIC_PROCESS
SMARCC2 membership MSigDB_c5.bp:TRANSCRIPTION_FROM_RNA_POLYMERASE_II_PROMOTER
OPTN membership MSigDB_c5.bp:SECRETION_BY_CELL
GSK3B membership MSigDB_c5.bp:PROTEIN_TARGETING
TAB1 membership MSigDB_c5.bp:SIGNAL_TRANSDUCTION
ISCU membership MSigDB_c5.bp:COFACTOR_METABOLIC_PROCESS
CRTC1 membership MSigDB_c5.bp:TRANSCRIPTION_DNA_DEPENDENT
TSHR membership MSigDB_c5.bp:G_PROTEIN_SIGNALING_COUPLED_TO_CYCLIC_NUCLEOTIDE_SECOND_MESSENGER
EIF4B membership MSigDB_c5.bp:MACROMOLECULAR_COMPLEX_ASSEMBLY
PI4KA membership MSigDB_c5.bp:GLYCEROPHOSPHOLIPID_BIOSYNTHETIC_PROCESS
GBF1 membership MSigDB_c5.bp:SECRETION
ATG7 membership MSigDB_c5.bp:REGULATION_OF_CELLULAR_PROTEIN_METABOLIC_PROCESS
PF4 membership MSigDB_c5.bp:NEGATIVE_REGULATION_OF_DEVELOPMENTAL_PROCESS
SRSF6 membership MSigDB_c5.bp:MRNA_PROCESSING_GO_0006397
HADHB membership MSigDB_c5.bp:CELLULAR_LIPID_METABOLIC_PROCESS
COL5A2 membership MSigDB_c5.bp:ORGAN_DEVELOPMENT
SIRT2 membership MSigDB_c5.bp:REGULATION_OF_TRANSCRIPTION
RCC1 membership MSigDB_c5.bp:CELL_CYCLE_PHASE
EXOSC7 membership MSigDB_c5.bp:ORGANELLE_ORGANIZATION_AND_BIOGENESIS
PATZ1 membership MSigDB_c5.bp:TRANSCRIPTION
TLK1 membership MSigDB_c5.bp:CHROMOSOME_ORGANIZATION_AND_BIOGENESIS
NPAS2 membership MSigDB_c5.bp:TRANSCRIPTION_DNA_DEPENDENT
FOXP2 membership MSigDB_c5.bp:MULTICELLULAR_ORGANISMAL_DEVELOPMENT
ALAS2 membership MSigDB_c5.bp:HEMOPOIESIS
CALCA membership MSigDB_c5.bp:TUBE_MORPHOGENESIS
CITED2 membership MSigDB_c5.bp:POSITIVE_REGULATION_OF_METABOLIC_PROCESS
MYF6 membership MSigDB_c5.bp:BIOPOLYMER_METABOLIC_PROCESS
PBRM1 membership MSigDB_c5.bp:CELL_CYCLE_GO_0007049
ADCYAP1 membership MSigDB_c5.bp:REPRODUCTIVE_PROCESS
CTSZ membership MSigDB_c5.bp:PROTEIN_METABOLIC_PROCESS
SNW1 membership MSigDB_c5.bp:REGULATION_OF_RNA_METABOLIC_PROCESS
GRIK2 membership MSigDB_c5.bp:SIGNAL_TRANSDUCTION
KNG1 membership MSigDB_c5.bp:REGULATION_OF_BIOLOGICAL_QUALITY
USP39 membership MSigDB_c5.bp:RNA_SPLICING
CDKN2D membership MSigDB_c5.bp:RESPONSE_TO_ENDOGENOUS_STIMULUS
SCIN membership MSigDB_c5.bp:IMMUNE_SYSTEM_DEVELOPMENT
CHST4 membership MSigDB_c5.bp:AMINO_SUGAR_METABOLIC_PROCESS
BLZF1 membership MSigDB_c5.bp:REGULATION_OF_NUCLEOBASENUCLEOSIDENUCLEOTIDE_AND_NUCLEIC_ACID_METABOLIC_PROCESS
ROPN1B membership MSigDB_c5.bp:SMALL_GTPASE_MEDIATED_SIGNAL_TRANSDUCTION
CCL19 membership MSigDB_c5.bp:ION_HOMEOSTASIS
ALDOA membership MSigDB_c5.bp:CELLULAR_MACROMOLECULE_CATABOLIC_PROCESS
TAZ membership MSigDB_c5.bp:HEMOPOIESIS
ORC1 membership MSigDB_c5.bp:NUCLEOBASENUCLEOSIDENUCLEOTIDE_AND_NUCLEIC_ACID_METABOLIC_PROCESS
RSAD2 membership MSigDB_c5.bp:IMMUNE_EFFECTOR_PROCESS
STX18 membership MSigDB_c5.bp:ESTABLISHMENT_OF_LOCALIZATION
MDFIC membership MSigDB_c5.bp:POSITIVE_REGULATION_OF_JNK_ACTIVITY
SBF1 membership MSigDB_c5.bp:BIOPOLYMER_MODIFICATION
SLA2 membership MSigDB_c5.bp:NEGATIVE_REGULATION_OF_METABOLIC_PROCESS
AMPH membership MSigDB_c5.bp:NEUROLOGICAL_SYSTEM_PROCESS
EPS15 membership MSigDB_c5.bp:CELL_PROLIFERATION_GO_0008283
AQP2 membership MSigDB_c5.bp:ESTABLISHMENT_OF_LOCALIZATION
SLC20A1 membership MSigDB_c5.bp:TRANSPORT
VIL1 membership MSigDB_c5.bp:PROTEIN_COMPLEX_ASSEMBLY
CHRM1 membership MSigDB_c5.bp:SECOND_MESSENGER_MEDIATED_SIGNALING
SLC7A8 membership MSigDB_c5.bp:CARBOXYLIC_ACID_METABOLIC_PROCESS
LIMA1 membership MSigDB_c5.bp:NEGATIVE_REGULATION_OF_CYTOSKELETON_ORGANIZATION_AND_BIOGENESIS
PGLYRP1 membership MSigDB_c5.bp:RESPONSE_TO_BACTERIUM
ERGIC1 membership MSigDB_c5.bp:GOLGI_VESICLE_TRANSPORT
B3GALNT1 membership MSigDB_c5.bp:CELLULAR_PROTEIN_METABOLIC_PROCESS
IL16 membership MSigDB_c5.bp:IMMUNE_RESPONSE
BRSK1 membership MSigDB_c5.bp:REGULATION_OF_MITOSIS
SHC1 membership MSigDB_c5.bp:REGULATION_OF_SIGNAL_TRANSDUCTION
EIF2A membership MSigDB_c5.bp:MACROMOLECULE_BIOSYNTHETIC_PROCESS
ZNF202 membership MSigDB_c5.bp:NEGATIVE_REGULATION_OF_CELLULAR_PROCESS
IL7R membership MSigDB_c5.bp:NUCLEOBASENUCLEOSIDENUCLEOTIDE_AND_NUCLEIC_ACID_METABOLIC_PROCESS
ZNF74 membership MSigDB_c5.bp:REGULATION_OF_NUCLEOBASENUCLEOSIDENUCLEOTIDE_AND_NUCLEIC_ACID_METABOLIC_PROCESS
HTATIP2 membership MSigDB_c5.bp:ANATOMICAL_STRUCTURE_FORMATION
PGF membership MSigDB_c5.bp:REGULATION_OF_CELL_PROLIFERATION
RPS11 membership MSigDB_c5.bp:CELLULAR_MACROMOLECULE_METABOLIC_PROCESS
GRM8 membership MSigDB_c5.bp:G_PROTEIN_SIGNALING_COUPLED_TO_CAMP_NUCLEOTIDE_SECOND_MESSENGER
EFNB3 membership MSigDB_c5.bp:NERVOUS_SYSTEM_DEVELOPMENT
BIRC2 membership MSigDB_c5.bp:REGULATION_OF_I_KAPPAB_KINASE_NF_KAPPAB_CASCADE
SOD1 membership MSigDB_c5.bp:REGULATION_OF_METABOLIC_PROCESS
RPL6 membership MSigDB_c5.bp:NUCLEOBASENUCLEOSIDENUCLEOTIDE_AND_NUCLEIC_ACID_METABOLIC_PROCESS
PARK2 membership MSigDB_c5.bp:CELLULAR_MACROMOLECULE_CATABOLIC_PROCESS
PRMT1 membership MSigDB_c5.bp:ONE_CARBON_COMPOUND_METABOLIC_PROCESS
UBE3C membership MSigDB_c5.bp:PROTEIN_POLYUBIQUITINATION
CEBPG membership MSigDB_c5.bp:NUCLEOBASENUCLEOSIDENUCLEOTIDE_AND_NUCLEIC_ACID_METABOLIC_PROCESS
NTF3 membership MSigDB_c5.bp:ANATOMICAL_STRUCTURE_DEVELOPMENT
DGKA membership MSigDB_c5.bp:SIGNAL_TRANSDUCTION
TPT1 membership MSigDB_c5.bp:NEGATIVE_REGULATION_OF_CELLULAR_PROCESS
HMGCR membership MSigDB_c5.bp:CELL_MIGRATION
CETP membership MSigDB_c5.bp:CELLULAR_LIPID_METABOLIC_PROCESS
FCAR membership MSigDB_c5.bp:IMMUNE_RESPONSE
CD81 membership MSigDB_c5.bp:PEPTIDYL_AMINO_ACID_MODIFICATION
AZU1 membership MSigDB_c5.bp:CYTOKINE_PRODUCTION
NLRP2 membership MSigDB_c5.bp:CYTOKINE_PRODUCTION
TDGF1 membership MSigDB_c5.bp:REGULATION_OF_MOLECULAR_FUNCTION
DFFA membership MSigDB_c5.bp:CELL_DEVELOPMENT
PRKACB membership MSigDB_c5.bp:CELLULAR_MACROMOLECULE_METABOLIC_PROCESS
ANG membership MSigDB_c5.bp:POSITIVE_REGULATION_OF_PROTEIN_SECRETION
SREBF2 membership MSigDB_c5.bp:REGULATION_OF_CELLULAR_METABOLIC_PROCESS
ERCC6 membership MSigDB_c5.bp:NUCLEOTIDE_EXCISION_REPAIR
F5 membership MSigDB_c5.bp:REGULATION_OF_BODY_FLUID_LEVELS
TRA2B membership MSigDB_c5.bp:RNA_SPLICING
SHISA5 membership MSigDB_c5.bp:REGULATION_OF_SIGNAL_TRANSDUCTION
RPS3A membership MSigDB_c5.bp:CELLULAR_BIOSYNTHETIC_PROCESS
DDX11 membership MSigDB_c5.bp:MITOTIC_CELL_CYCLE
UBB membership MSigDB_c5.bp:PROTEIN_UBIQUITINATION
PPIE membership MSigDB_c5.bp:REGULATION_OF_METABOLIC_PROCESS
GOT1 membership MSigDB_c5.bp:CARBOXYLIC_ACID_METABOLIC_PROCESS
HBS1L membership MSigDB_c5.bp:CELLULAR_MACROMOLECULE_METABOLIC_PROCESS
SCN9A membership MSigDB_c5.bp:METAL_ION_TRANSPORT
FSCN2 membership MSigDB_c5.bp:ACTIN_FILAMENT_ORGANIZATION
SLC9A3R1 membership MSigDB_c5.bp:CELLULAR_COMPONENT_ASSEMBLY
NKX2-5 membership MSigDB_c5.bp:NEGATIVE_REGULATION_OF_RNA_METABOLIC_PROCESS
AMTN membership MSigDB_c5.bp:ORGAN_MORPHOGENESIS
SMAD4 membership MSigDB_c5.bp:RNA_METABOLIC_PROCESS
P2RX1 membership MSigDB_c5.bp:SIGNAL_TRANSDUCTION
VWF membership MSigDB_c5.bp:RESPONSE_TO_EXTERNAL_STIMULUS
CIR1 membership MSigDB_c5.bp:NEGATIVE_REGULATION_OF_TRANSCRIPTION_DNA_DEPENDENT
EDN2 membership MSigDB_c5.bp:REGULATION_OF_KINASE_ACTIVITY
HS3ST3B1 membership MSigDB_c5.bp:SULFUR_METABOLIC_PROCESS
GHRL membership MSigDB_c5.bp:NEGATIVE_REGULATION_OF_TRANSLATION
CD84 membership MSigDB_c5.bp:HOMOPHILIC_CELL_ADHESION
KIF1B membership MSigDB_c5.bp:MICROTUBULE_BASED_PROCESS
PTHLH membership MSigDB_c5.bp:CAMP_MEDIATED_SIGNALING
SLAMF1 membership MSigDB_c5.bp:POSITIVE_REGULATION_OF_CELLULAR_PROCESS
EREG membership MSigDB_c5.bp:REGULATION_OF_IMMUNE_RESPONSE
PREX1 membership MSigDB_c5.bp:ACTIN_FILAMENT_BASED_PROCESS
INHBA membership MSigDB_c5.bp:BIOSYNTHETIC_PROCESS
SAMD4A membership MSigDB_c5.bp:REGULATION_OF_CELLULAR_METABOLIC_PROCESS
MTERF membership MSigDB_c5.bp:RNA_BIOSYNTHETIC_PROCESS
VIPR1 membership MSigDB_c5.bp:CYCLIC_NUCLEOTIDE_MEDIATED_SIGNALING
GADD45G membership MSigDB_c5.bp:POSITIVE_REGULATION_OF_TRANSFERASE_ACTIVITY
RAD17 membership MSigDB_c5.bp:REGULATION_OF_METABOLIC_PROCESS
NFKBIE membership MSigDB_c5.bp:NEGATIVE_REGULATION_OF_BIOLOGICAL_PROCESS
NFATC2 membership MSigDB_c5.bp:REGULATION_OF_NUCLEOBASENUCLEOSIDENUCLEOTIDE_AND_NUCLEIC_ACID_METABOLIC_PROCESS
RUNX1 membership MSigDB_c5.bp:NUCLEOBASENUCLEOSIDENUCLEOTIDE_AND_NUCLEIC_ACID_METABOLIC_PROCESS
IP6K2 membership MSigDB_c5.bp:POSITIVE_REGULATION_OF_BIOLOGICAL_PROCESS
HTATIP2 membership MSigDB_c5.bp:REGULATION_OF_GENE_EXPRESSION
IL1RAP membership MSigDB_c5.bp:RESPONSE_TO_WOUNDING
LEPREL4 membership MSigDB_c5.bp:MEIOSIS_I
CXCL12 membership MSigDB_c5.bp:REGULATION_OF_CELLULAR_METABOLIC_PROCESS
NPY1R membership MSigDB_c5.bp:G_PROTEIN_SIGNALING_COUPLED_TO_CAMP_NUCLEOTIDE_SECOND_MESSENGER
CCND2 membership MSigDB_c5.bp:POST_TRANSLATIONAL_PROTEIN_MODIFICATION
OPHN1 membership MSigDB_c5.bp:NERVOUS_SYSTEM_DEVELOPMENT
CSGALNACT1 membership MSigDB_c5.bp:MACROMOLECULE_BIOSYNTHETIC_PROCESS
RAD54B membership MSigDB_c5.bp:MEIOSIS_I
DUSP10 membership MSigDB_c5.bp:BIOPOLYMER_MODIFICATION
NSD1 membership MSigDB_c5.bp:NEGATIVE_REGULATION_OF_TRANSCRIPTION_FROM_RNA_POLYMERASE_II_PROMOTER
TGFB1 membership MSigDB_c5.bp:POSITIVE_REGULATION_OF_RNA_METABOLIC_PROCESS
AIMP1 membership MSigDB_c5.bp:REGULATION_OF_ENDOTHELIAL_CELL_PROLIFERATION
KRT16 membership MSigDB_c5.bp:TISSUE_DEVELOPMENT
PPT1 membership MSigDB_c5.bp:REGULATION_OF_CELLULAR_COMPONENT_ORGANIZATION_AND_BIOGENESIS
CLDN4 membership MSigDB_c5.bp:CELL_CELL_ADHESION
UBE2V1 membership MSigDB_c5.bp:DNA_METABOLIC_PROCESS
ALDH8A1 membership MSigDB_c5.bp:HORMONE_METABOLIC_PROCESS
AGGF1 membership MSigDB_c5.bp:ORGAN_DEVELOPMENT
GHRH membership MSigDB_c5.bp:TRANSPORT
ADI1 membership MSigDB_c5.bp:SULFUR_METABOLIC_PROCESS
GGT5 membership MSigDB_c5.bp:CARBOXYLIC_ACID_METABOLIC_PROCESS
DBH membership MSigDB_c5.bp:SYSTEM_PROCESS
PWP2 membership MSigDB_c5.bp:SIGNAL_TRANSDUCTION
NEBL membership MSigDB_c5.bp:REGULATION_OF_CELLULAR_COMPONENT_SIZE
CDK5R1 membership MSigDB_c5.bp:POSITIVE_REGULATION_OF_DEVELOPMENTAL_PROCESS
SIRPG membership MSigDB_c5.bp:REGULATION_OF_CELL_CELL_ADHESION
CD4 membership MSigDB_c5.bp:LEUKOCYTE_DIFFERENTIATION
SEC23IP membership MSigDB_c5.bp:PROTEIN_LOCALIZATION
TSPO membership MSigDB_c5.bp:MACROMOLECULE_LOCALIZATION
UBE3A membership MSigDB_c5.bp:ORGAN_DEVELOPMENT
KDM4A membership MSigDB_c5.bp:BIOPOLYMER_MODIFICATION
GMPS membership MSigDB_c5.bp:HETEROCYCLE_METABOLIC_PROCESS
SLC40A1 membership MSigDB_c5.bp:TRANSITION_METAL_ION_TRANSPORT
RAD54B membership MSigDB_c5.bp:M_PHASE
THEG membership MSigDB_c5.bp:MACROMOLECULAR_COMPLEX_ASSEMBLY
KPNA2 membership MSigDB_c5.bp:NUCLEOCYTOPLASMIC_TRANSPORT
UCP3 membership MSigDB_c5.bp:CATION_TRANSPORT
SNCA membership MSigDB_c5.bp:NEGATIVE_REGULATION_OF_BIOLOGICAL_PROCESS
B4GALT7 membership MSigDB_c5.bp:EXTRACELLULAR_STRUCTURE_ORGANIZATION_AND_BIOGENESIS
HSD3B1 membership MSigDB_c5.bp:BIOSYNTHETIC_PROCESS
RASA1 membership MSigDB_c5.bp:ACTIN_CYTOSKELETON_ORGANIZATION_AND_BIOGENESIS
PITX2 membership MSigDB_c5.bp:TRANSCRIPTION_DNA_DEPENDENT
RGS1 membership MSigDB_c5.bp:CYCLIC_NUCLEOTIDE_MEDIATED_SIGNALING
KAT8 membership MSigDB_c5.bp:POSITIVE_REGULATION_OF_BIOLOGICAL_PROCESS
DDX25 membership MSigDB_c5.bp:REPRODUCTION
RAB6C membership MSigDB_c5.bp:RESPONSE_TO_DRUG
TNPO1 membership MSigDB_c5.bp:PROTEIN_IMPORT_INTO_NUCLEUS_TRANSLOCATION
CD276 membership MSigDB_c5.bp:POSITIVE_REGULATION_OF_T_CELL_PROLIFERATION
CASP8 membership MSigDB_c5.bp:POSITIVE_REGULATION_OF_I_KAPPAB_KINASE_NF_KAPPAB_CASCADE
SLIT1 membership MSigDB_c5.bp:GENERATION_OF_NEURONS
NLRP2 membership MSigDB_c5.bp:REGULATION_OF_PROTEIN_SECRETION
CAMKK2 membership MSigDB_c5.bp:PHOSPHORYLATION
STRN4 membership MSigDB_c5.bp:SIGNAL_TRANSDUCTION
PIGU membership MSigDB_c5.bp:PROTEIN_METABOLIC_PROCESS
BRD7 membership MSigDB_c5.bp:TRANSCRIPTION
SLC17A3 membership MSigDB_c5.bp:ION_TRANSPORT
ING4 membership MSigDB_c5.bp:NEGATIVE_REGULATION_OF_BIOLOGICAL_PROCESS
NAA15 membership MSigDB_c5.bp:POSITIVE_REGULATION_OF_METABOLIC_PROCESS
LIMD1 membership MSigDB_c5.bp:BIOPOLYMER_METABOLIC_PROCESS
TNNT2 membership MSigDB_c5.bp:ACTIN_FILAMENT_BASED_PROCESS
SLC6A6 membership MSigDB_c5.bp:AMINO_ACID_AND_DERIVATIVE_METABOLIC_PROCESS
SOD1 membership MSigDB_c5.bp:SEXUAL_REPRODUCTION
CHRNA7 membership MSigDB_c5.bp:PROTEIN_KINASE_CASCADE
MPST membership MSigDB_c5.bp:NITROGEN_COMPOUND_CATABOLIC_PROCESS
CDC45 membership MSigDB_c5.bp:REGULATION_OF_CELL_CYCLE
SLC4A11 membership MSigDB_c5.bp:SODIUM_ION_TRANSPORT
DGCR6 membership MSigDB_c5.bp:MULTICELLULAR_ORGANISMAL_DEVELOPMENT
NCBP2 membership MSigDB_c5.bp:REGULATION_OF_TRANSPORT
HCLS1 membership MSigDB_c5.bp:INTRACELLULAR_SIGNALING_CASCADE
HOXD13 membership MSigDB_c5.bp:ANATOMICAL_STRUCTURE_DEVELOPMENT
PET112 membership MSigDB_c5.bp:CELLULAR_MACROMOLECULE_METABOLIC_PROCESS
POLR1C membership MSigDB_c5.bp:TRANSCRIPTION_DNA_DEPENDENT
BDKRB2 membership MSigDB_c5.bp:SIGNAL_TRANSDUCTION
ZMIZ2 membership MSigDB_c5.bp:POSITIVE_REGULATION_OF_CELLULAR_PROCESS
CLN6 membership MSigDB_c5.bp:REGULATION_OF_PH
NOLC1 membership MSigDB_c5.bp:RRNA_METABOLIC_PROCESS
TGFB3 membership MSigDB_c5.bp:SIGNAL_TRANSDUCTION
COL17A1 membership MSigDB_c5.bp:ORGAN_DEVELOPMENT
DDO membership MSigDB_c5.bp:AMINE_CATABOLIC_PROCESS
ATP2B2 membership MSigDB_c5.bp:SYSTEM_PROCESS
TLR1 membership MSigDB_c5.bp:CYTOKINE_BIOSYNTHETIC_PROCESS
DAZL membership MSigDB_c5.bp:REPRODUCTION
SRSF12 membership MSigDB_c5.bp:MRNA_SPLICE_SITE_SELECTION
HS3ST5 membership MSigDB_c5.bp:PROTEOGLYCAN_METABOLIC_PROCESS
NPC2 membership MSigDB_c5.bp:CHEMICAL_HOMEOSTASIS
HNRNPR membership MSigDB_c5.bp:MRNA_PROCESSING_GO_0006397
HIVEP3 membership MSigDB_c5.bp:REGULATION_OF_TRANSCRIPTION
NFYA membership MSigDB_c5.bp:TRANSCRIPTION
KCNMB2 membership MSigDB_c5.bp:TRANSMISSION_OF_NERVE_IMPULSE
TNFRSF9 membership MSigDB_c5.bp:REGULATION_OF_PROGRAMMED_CELL_DEATH
SPATA4 membership MSigDB_c5.bp:GAMETE_GENERATION
SMPX membership MSigDB_c5.bp:STRIATED_MUSCLE_CONTRACTION_GO_0006941
PARD6B membership MSigDB_c5.bp:PROTEIN_METABOLIC_PROCESS
GRM5 membership MSigDB_c5.bp:SYNAPTIC_TRANSMISSION
RAP2A membership MSigDB_c5.bp:SIGNAL_TRANSDUCTION
NCKAP1 membership MSigDB_c5.bp:CELL_DEVELOPMENT
HSBP1 membership MSigDB_c5.bp:NEGATIVE_REGULATION_OF_RNA_METABOLIC_PROCESS
B4GALT4 membership MSigDB_c5.bp:CELLULAR_LIPID_METABOLIC_PROCESS
FABP1 membership MSigDB_c5.bp:SYSTEM_DEVELOPMENT
PPM1A membership MSigDB_c5.bp:POSITIVE_REGULATION_OF_BIOLOGICAL_PROCESS
POLK membership MSigDB_c5.bp:BIOPOLYMER_METABOLIC_PROCESS
XRCC6BP1 membership MSigDB_c5.bp:DNA_REPAIR
AKT1S1 membership MSigDB_c5.bp:NEGATIVE_REGULATION_OF_PROGRAMMED_CELL_DEATH
PDIA2 membership MSigDB_c5.bp:RESPONSE_TO_STRESS
DERL2 membership MSigDB_c5.bp:BIOPOLYMER_CATABOLIC_PROCESS
KLRK1 membership MSigDB_c5.bp:SIGNAL_TRANSDUCTION
MALT1 membership MSigDB_c5.bp:PROTEIN_COMPLEX_ASSEMBLY
DTNBP1 membership MSigDB_c5.bp:ORGANELLE_ORGANIZATION_AND_BIOGENESIS
NME2 membership MSigDB_c5.bp:CELL_PROLIFERATION_GO_0008283
PMS1 membership MSigDB_c5.bp:DNA_METABOLIC_PROCESS
NOTCH2 membership MSigDB_c5.bp:CELL_PROLIFERATION_GO_0008283
API5 membership MSigDB_c5.bp:NEGATIVE_REGULATION_OF_PROGRAMMED_CELL_DEATH
LEP membership MSigDB_c5.bp:RESPONSE_TO_EXTRACELLULAR_STIMULUS
IL7R membership MSigDB_c5.bp:REGULATION_OF_METABOLIC_PROCESS
RND1 membership MSigDB_c5.bp:NEGATIVE_REGULATION_OF_CELL_ADHESION
ELANE membership MSigDB_c5.bp:CYTOKINE_BIOSYNTHETIC_PROCESS
ID1 membership MSigDB_c5.bp:NUCLEOBASENUCLEOSIDENUCLEOTIDE_AND_NUCLEIC_ACID_METABOLIC_PROCESS
MYO7A membership MSigDB_c5.bp:VACUOLE_ORGANIZATION_AND_BIOGENESIS
GFI1B membership MSigDB_c5.bp:NUCLEOBASENUCLEOSIDENUCLEOTIDE_AND_NUCLEIC_ACID_METABOLIC_PROCESS
MDM2 membership MSigDB_c5.bp:PROTEIN_CATABOLIC_PROCESS
VEGFA membership MSigDB_c5.bp:NEGATIVE_REGULATION_OF_PROGRAMMED_CELL_DEATH
KLF12 membership MSigDB_c5.bp:NEGATIVE_REGULATION_OF_RNA_METABOLIC_PROCESS
TBX3 membership MSigDB_c5.bp:POSITIVE_REGULATION_OF_CELL_CYCLE
LYN membership MSigDB_c5.bp:BIOPOLYMER_METABOLIC_PROCESS
PARK2 membership MSigDB_c5.bp:BIOPOLYMER_MODIFICATION
MAPK1 membership MSigDB_c5.bp:SIGNAL_TRANSDUCTION
IRAK2 membership MSigDB_c5.bp:SIGNAL_TRANSDUCTION
POLQ membership MSigDB_c5.bp:RESPONSE_TO_DNA_DAMAGE_STIMULUS
PNMA1 membership MSigDB_c5.bp:SYSTEM_DEVELOPMENT
MMP10 membership MSigDB_c5.bp:PROTEOLYSIS
UHRF1 membership MSigDB_c5.bp:REGULATION_OF_RNA_METABOLIC_PROCESS
TNFSF13 membership MSigDB_c5.bp:NUCLEOBASENUCLEOSIDENUCLEOTIDE_AND_NUCLEIC_ACID_METABOLIC_PROCESS
KRT17 membership MSigDB_c5.bp:ANATOMICAL_STRUCTURE_DEVELOPMENT
SNCAIP membership MSigDB_c5.bp:AROMATIC_COMPOUND_METABOLIC_PROCESS
APOBEC3G membership MSigDB_c5.bp:BIOPOLYMER_MODIFICATION
STIM2 membership MSigDB_c5.bp:NEGATIVE_REGULATION_OF_BIOLOGICAL_PROCESS
FSCN2 membership MSigDB_c5.bp:SYSTEM_PROCESS
IFNK membership MSigDB_c5.bp:POSITIVE_REGULATION_OF_DEFENSE_RESPONSE
FLNA membership MSigDB_c5.bp:REGULATION_OF_CELLULAR_METABOLIC_PROCESS
MAZ membership MSigDB_c5.bp:RNA_BIOSYNTHETIC_PROCESS
PTGES3 membership MSigDB_c5.bp:ORGANELLE_ORGANIZATION_AND_BIOGENESIS
ROCK2 membership MSigDB_c5.bp:BIOPOLYMER_METABOLIC_PROCESS
IL2 membership MSigDB_c5.bp:GROWTH
HDAC8 membership MSigDB_c5.bp:REGULATION_OF_TRANSCRIPTION_FROM_RNA_POLYMERASE_II_PROMOTER
TPPP membership MSigDB_c5.bp:MICROTUBULE_POLYMERIZATION_OR_DEPOLYMERIZATION
L2HGDH membership MSigDB_c5.bp:CELLULAR_PROTEIN_METABOLIC_PROCESS
SLC26A4 membership MSigDB_c5.bp:ESTABLISHMENT_OF_LOCALIZATION
RIPK4 membership MSigDB_c5.bp:BIOPOLYMER_MODIFICATION
SERTAD2 membership MSigDB_c5.bp:REGULATION_OF_BIOLOGICAL_QUALITY
MED17 membership MSigDB_c5.bp:RNA_BIOSYNTHETIC_PROCESS
LTBP4 membership MSigDB_c5.bp:CELLULAR_PROTEIN_METABOLIC_PROCESS
TMSB4Y membership MSigDB_c5.bp:PROTEIN_LOCALIZATION
ATN1 membership MSigDB_c5.bp:SYSTEM_DEVELOPMENT
PTGFR membership MSigDB_c5.bp:CELL_SURFACE_RECEPTOR_LINKED_SIGNAL_TRANSDUCTION_GO_0007166
E2F2 membership MSigDB_c5.bp:RNA_BIOSYNTHETIC_PROCESS
MAP3K5 membership MSigDB_c5.bp:REGULATION_OF_MOLECULAR_FUNCTION
NAP1L1 membership MSigDB_c5.bp:CHROMATIN_ASSEMBLY_OR_DISASSEMBLY
HIPK3 membership MSigDB_c5.bp:REGULATION_OF_TRANSFERASE_ACTIVITY
RBPJ membership MSigDB_c5.bp:NEGATIVE_REGULATION_OF_METABOLIC_PROCESS
MPZL1 membership MSigDB_c5.bp:CELL_CELL_SIGNALING
COPG2 membership MSigDB_c5.bp:CELLULAR_LOCALIZATION
MAP2K6 membership MSigDB_c5.bp:CELL_CYCLE_GO_0007049
MAVS membership MSigDB_c5.bp:PROTEIN_KINASE_CASCADE
AXIN1 membership MSigDB_c5.bp:SEXUAL_REPRODUCTION
XAB2 membership MSigDB_c5.bp:NUCLEOBASENUCLEOSIDENUCLEOTIDE_AND_NUCLEIC_ACID_METABOLIC_PROCESS
MDM2 membership MSigDB_c5.bp:NUCLEOBASENUCLEOSIDENUCLEOTIDE_AND_NUCLEIC_ACID_METABOLIC_PROCESS
AZU1 membership MSigDB_c5.bp:REGULATION_OF_TRANSLATION
PREB membership MSigDB_c5.bp:REGULATION_OF_NUCLEOBASENUCLEOSIDENUCLEOTIDE_AND_NUCLEIC_ACID_METABOLIC_PROCESS
CASP2 membership MSigDB_c5.bp:PROGRAMMED_CELL_DEATH
CBL membership MSigDB_c5.bp:POSITIVE_REGULATION_OF_CELLULAR_COMPONENT_ORGANIZATION_AND_BIOGENESIS
PHF5A membership MSigDB_c5.bp:REGULATION_OF_TRANSCRIPTIONDNA_DEPENDENT
FARP2 membership MSigDB_c5.bp:INTRACELLULAR_SIGNALING_CASCADE
IL12B membership MSigDB_c5.bp:T_CELL_ACTIVATION
DNM1L membership MSigDB_c5.bp:MULTICELLULAR_ORGANISMAL_DEVELOPMENT
ACO2 membership MSigDB_c5.bp:CELLULAR_CARBOHYDRATE_METABOLIC_PROCESS
PIGT membership MSigDB_c5.bp:GLYCEROPHOSPHOLIPID_BIOSYNTHETIC_PROCESS
TRA2A membership MSigDB_c5.bp:MRNA_PROCESSING_GO_0006397
UBE2D1 membership MSigDB_c5.bp:CATABOLIC_PROCESS
LTB membership MSigDB_c5.bp:REGULATION_OF_CELLULAR_METABOLIC_PROCESS
PLG membership MSigDB_c5.bp:REGULATION_OF_ANGIOGENESIS
MINK1 membership MSigDB_c5.bp:PROTEIN_KINASE_CASCADE
BCL10 membership MSigDB_c5.bp:POSITIVE_REGULATION_OF_TRANSCRIPTION
IFNAR1 membership MSigDB_c5.bp:MULTI_ORGANISM_PROCESS
PTPRC membership MSigDB_c5.bp:NEGATIVE_REGULATION_OF_MULTICELLULAR_ORGANISMAL_PROCESS
FST membership MSigDB_c5.bp:NEGATIVE_REGULATION_OF_TRANSCRIPTION_FROM_RNA_POLYMERASE_II_PROMOTER
CLCF1 membership MSigDB_c5.bp:CELL_DEVELOPMENT
CCL25 membership MSigDB_c5.bp:IMMUNE_RESPONSE
BCL6 membership MSigDB_c5.bp:REGULATION_OF_DEVELOPMENTAL_PROCESS
PSG11 membership MSigDB_c5.bp:REPRODUCTIVE_PROCESS
PARD6B membership MSigDB_c5.bp:PROTEIN_COMPLEX_ASSEMBLY
CRTAM membership MSigDB_c5.bp:SECRETION
LY75 membership MSigDB_c5.bp:RESPONSE_TO_WOUNDING
TNFSF15 membership MSigDB_c5.bp:APOPTOTIC_PROGRAM
DEFB127 membership MSigDB_c5.bp:RESPONSE_TO_BIOTIC_STIMULUS
RABGGTA membership MSigDB_c5.bp:PROTEIN_METABOLIC_PROCESS
INHBB membership MSigDB_c5.bp:MACROMOLECULE_BIOSYNTHETIC_PROCESS
GSN membership MSigDB_c5.bp:NEGATIVE_REGULATION_OF_PROTEIN_METABOLIC_PROCESS
CHRNE membership MSigDB_c5.bp:SYSTEM_PROCESS
LTK membership MSigDB_c5.bp:SIGNAL_TRANSDUCTION
ITLN1 membership MSigDB_c5.bp:POSITIVE_REGULATION_OF_PHOSPHATE_METABOLIC_PROCESS
PSEN1 membership MSigDB_c5.bp:PROTEIN_METABOLIC_PROCESS
SYT1 membership MSigDB_c5.bp:DETECTION_OF_CHEMICAL_STIMULUS
NANOG membership MSigDB_c5.bp:REGULATION_OF_NUCLEOBASENUCLEOSIDENUCLEOTIDE_AND_NUCLEIC_ACID_METABOLIC_PROCESS
DVL2 membership MSigDB_c5.bp:ORGAN_DEVELOPMENT
FAF1 membership MSigDB_c5.bp:PROTEIN_LOCALIZATION
SAP18 membership MSigDB_c5.bp:RNA_BIOSYNTHETIC_PROCESS
ANG membership MSigDB_c5.bp:NEGATIVE_REGULATION_OF_CELLULAR_PROCESS
ZNF675 membership MSigDB_c5.bp:MAPKKK_CASCADE_GO_0000165
ZIC3 membership MSigDB_c5.bp:MULTICELLULAR_ORGANISMAL_DEVELOPMENT
GADD45G membership MSigDB_c5.bp:BIOPOLYMER_METABOLIC_PROCESS
ENSA membership MSigDB_c5.bp:RESPONSE_TO_EXTERNAL_STIMULUS
LSP1 membership MSigDB_c5.bp:DEFENSE_RESPONSE
FST membership MSigDB_c5.bp:REGULATION_OF_TRANSCRIPTIONDNA_DEPENDENT
CUX1 membership MSigDB_c5.bp:TRANSCRIPTION_DNA_DEPENDENT
SF3B3 membership MSigDB_c5.bp:MRNA_METABOLIC_PROCESS
CYFIP1 membership MSigDB_c5.bp:GENERATION_OF_NEURONS
ERCC4 membership MSigDB_c5.bp:NUCLEOTIDE_EXCISION_REPAIR
NOD2 membership MSigDB_c5.bp:REGULATION_OF_DNA_BINDING
NRP1 membership MSigDB_c5.bp:POSITIVE_REGULATION_OF_CELL_PROLIFERATION
PRKD1 membership MSigDB_c5.bp:CELLULAR_MACROMOLECULE_METABOLIC_PROCESS
POLE membership MSigDB_c5.bp:BIOPOLYMER_METABOLIC_PROCESS
APC membership MSigDB_c5.bp:REGULATION_OF_CELL_PROLIFERATION
MRPL12 membership MSigDB_c5.bp:TRANSCRIPTION_DNA_DEPENDENT
NAGPA membership MSigDB_c5.bp:VACUOLE_ORGANIZATION_AND_BIOGENESIS
GLP1R membership MSigDB_c5.bp:G_PROTEIN_SIGNALING_COUPLED_TO_CYCLIC_NUCLEOTIDE_SECOND_MESSENGER
TKTL1 membership MSigDB_c5.bp:CELLULAR_MACROMOLECULE_CATABOLIC_PROCESS
RNASE6 membership MSigDB_c5.bp:RNA_METABOLIC_PROCESS
COL4A3 membership MSigDB_c5.bp:ANATOMICAL_STRUCTURE_MORPHOGENESIS
BRD7 membership MSigDB_c5.bp:REGULATION_OF_NUCLEOBASENUCLEOSIDENUCLEOTIDE_AND_NUCLEIC_ACID_METABOLIC_PROCESS
TADA2A membership MSigDB_c5.bp:BIOPOLYMER_METABOLIC_PROCESS
PRKCH membership MSigDB_c5.bp:POST_TRANSLATIONAL_PROTEIN_MODIFICATION
CD1D membership MSigDB_c5.bp:REGULATION_OF_IMMUNE_SYSTEM_PROCESS
BRCA1 membership MSigDB_c5.bp:REGULATION_OF_RNA_METABOLIC_PROCESS
DERL1 membership MSigDB_c5.bp:REPRODUCTION
KCNS3 membership MSigDB_c5.bp:ION_TRANSPORT
CPLX1 membership MSigDB_c5.bp:CELL_CELL_SIGNALING
GALR3 membership MSigDB_c5.bp:CELL_SURFACE_RECEPTOR_LINKED_SIGNAL_TRANSDUCTION_GO_0007166
ELF1 membership MSigDB_c5.bp:POSITIVE_REGULATION_OF_NUCLEOBASENUCLEOSIDENUCLEOTIDE_AND_NUCLEIC_ACID_METABOLIC_PROCESS
SMAD2 membership MSigDB_c5.bp:NEGATIVE_REGULATION_OF_TRANSCRIPTION
CRTAM membership MSigDB_c5.bp:REGULATION_OF_IMMUNE_RESPONSE
BMPR1A membership MSigDB_c5.bp:CELLULAR_MACROMOLECULE_METABOLIC_PROCESS
TDGF1 membership MSigDB_c5.bp:REGULATION_OF_TRANSFERASE_ACTIVITY
NHP2 membership MSigDB_c5.bp:BIOPOLYMER_MODIFICATION
GBGT1 membership MSigDB_c5.bp:LIPID_METABOLIC_PROCESS
CFLAR membership MSigDB_c5.bp:REGULATION_OF_SIGNAL_TRANSDUCTION
TMX1 membership MSigDB_c5.bp:NEGATIVE_REGULATION_OF_APOPTOSIS
ADIPOR2 membership MSigDB_c5.bp:CELLULAR_LIPID_METABOLIC_PROCESS
FOXE1 membership MSigDB_c5.bp:RNA_METABOLIC_PROCESS
EPGN membership MSigDB_c5.bp:ORGAN_MORPHOGENESIS
LCMT1 membership MSigDB_c5.bp:PROTEIN_MODIFICATION_PROCESS
CD101 membership MSigDB_c5.bp:CELL_SURFACE_RECEPTOR_LINKED_SIGNAL_TRANSDUCTION_GO_0007166
MYF5 membership MSigDB_c5.bp:STRIATED_MUSCLE_DEVELOPMENT
CSF3 membership MSigDB_c5.bp:CELL_PROLIFERATION_GO_0008283
RPL34 membership MSigDB_c5.bp:MACROMOLECULE_BIOSYNTHETIC_PROCESS
SYCP3 membership MSigDB_c5.bp:REPRODUCTION
NGLY1 membership MSigDB_c5.bp:GLYCOPROTEIN_METABOLIC_PROCESS
PTPN22 membership MSigDB_c5.bp:PROTEIN_MODIFICATION_PROCESS
SPRR2A membership MSigDB_c5.bp:OVULATION_CYCLE
SERPINB9 membership MSigDB_c5.bp:PROGRAMMED_CELL_DEATH
NDST1 membership MSigDB_c5.bp:SULFUR_METABOLIC_PROCESS
NUP62 membership MSigDB_c5.bp:REGULATION_OF_CELL_PROLIFERATION
HELLS membership MSigDB_c5.bp:CHROMATIN_MODIFICATION
CREBBP membership MSigDB_c5.bp:POSITIVE_REGULATION_OF_BIOLOGICAL_PROCESS
ZNF593 membership MSigDB_c5.bp:NEGATIVE_REGULATION_OF_CELLULAR_METABOLIC_PROCESS
FGF4 membership MSigDB_c5.bp:REGULATION_OF_CELL_PROLIFERATION
TLR7 membership MSigDB_c5.bp:CELLULAR_BIOSYNTHETIC_PROCESS
MAPKAPK2 membership MSigDB_c5.bp:BIOPOLYMER_MODIFICATION
FST membership MSigDB_c5.bp:NEGATIVE_REGULATION_OF_CELLULAR_METABOLIC_PROCESS
BAIAP2 membership MSigDB_c5.bp:AXONOGENESIS
CDKL5 membership MSigDB_c5.bp:PROTEIN_AMINO_ACID_AUTOPHOSPHORYLATION
APTX membership MSigDB_c5.bp:REGULATION_OF_PROTEIN_STABILITY
TP73 membership MSigDB_c5.bp:REGULATION_OF_APOPTOSIS
MAML1 membership MSigDB_c5.bp:REGULATION_OF_TRANSCRIPTIONDNA_DEPENDENT
BET1 membership MSigDB_c5.bp:GOLGI_VESICLE_TRANSPORT
PQBP1 membership MSigDB_c5.bp:BIOPOLYMER_METABOLIC_PROCESS
DHCR24 membership MSigDB_c5.bp:REGULATION_OF_HYDROLASE_ACTIVITY
RAN membership MSigDB_c5.bp:BIOPOLYMER_METABOLIC_PROCESS
PIGC membership MSigDB_c5.bp:PHOSPHOLIPID_BIOSYNTHETIC_PROCESS
SP2 membership MSigDB_c5.bp:REGULATION_OF_TRANSCRIPTION
CXCL10 membership MSigDB_c5.bp:SYSTEM_PROCESS
ZHX3 membership MSigDB_c5.bp:NEGATIVE_REGULATION_OF_RNA_METABOLIC_PROCESS
POLD1 membership MSigDB_c5.bp:CELL_CYCLE_PHASE
CD74 membership MSigDB_c5.bp:NEGATIVE_REGULATION_OF_DEVELOPMENTAL_PROCESS
SOX18 membership MSigDB_c5.bp:REGULATION_OF_GENE_EXPRESSION
LCMT1 membership MSigDB_c5.bp:BIOPOLYMER_MODIFICATION
UHRF2 membership MSigDB_c5.bp:BIOPOLYMER_CATABOLIC_PROCESS
DFFB membership MSigDB_c5.bp:PROGRAMMED_CELL_DEATH
DRD1 membership MSigDB_c5.bp:CELLULAR_HOMEOSTASIS
TCF15 membership MSigDB_c5.bp:ANATOMICAL_STRUCTURE_DEVELOPMENT
PTPN14 membership MSigDB_c5.bp:PROTEIN_AMINO_ACID_DEPHOSPHORYLATION
EIF5A membership MSigDB_c5.bp:PROTEIN_TARGETING
ERCC3 membership MSigDB_c5.bp:REGULATION_OF_METABOLIC_PROCESS
AGXT membership MSigDB_c5.bp:ESTABLISHMENT_OF_LOCALIZATION
POLG membership MSigDB_c5.bp:DNA_REPAIR
ARF6 membership MSigDB_c5.bp:MICROTUBULE_BASED_PROCESS
DNAJC19 membership MSigDB_c5.bp:REPRODUCTION
NDUFA13 membership MSigDB_c5.bp:NEGATIVE_REGULATION_OF_TRANSCRIPTION_DNA_DEPENDENT
MGAT4B membership MSigDB_c5.bp:MACROMOLECULE_BIOSYNTHETIC_PROCESS
ACIN1 membership MSigDB_c5.bp:REGULATION_OF_MYELOID_CELL_DIFFERENTIATION
CRH membership MSigDB_c5.bp:NEUROLOGICAL_SYSTEM_PROCESS
PTPRT membership MSigDB_c5.bp:BIOPOLYMER_MODIFICATION
TOMM34 membership MSigDB_c5.bp:ORGANELLE_ORGANIZATION_AND_BIOGENESIS
NDUFA13 membership MSigDB_c5.bp:REGULATION_OF_TRANSCRIPTION
VDR membership MSigDB_c5.bp:NEGATIVE_REGULATION_OF_NUCLEOBASENUCLEOSIDENUCLEOTIDE_AND_NUCLEIC_ACID_METABOLIC_PROCESS
NCBP2 membership MSigDB_c5.bp:RNA_SPLICING
SCG2 membership MSigDB_c5.bp:RESPONSE_TO_EXTERNAL_STIMULUS
PRTN3 membership MSigDB_c5.bp:POSITIVE_REGULATION_OF_BIOLOGICAL_PROCESS
CANX membership MSigDB_c5.bp:MULTICELLULAR_ORGANISMAL_DEVELOPMENT
NPM1 membership MSigDB_c5.bp:REGULATION_OF_APOPTOSIS
BMP7 membership MSigDB_c5.bp:REGULATION_OF_GENE_EXPRESSION
CRMP1 membership MSigDB_c5.bp:NERVOUS_SYSTEM_DEVELOPMENT
FAF1 membership MSigDB_c5.bp:REGULATION_OF_CELLULAR_COMPONENT_ORGANIZATION_AND_BIOGENESIS
AKR1C2 membership MSigDB_c5.bp:FATTY_ACID_METABOLIC_PROCESS
TNFSF14 membership MSigDB_c5.bp:REGULATION_OF_INTRACELLULAR_TRANSPORT
CCL5 membership MSigDB_c5.bp:IMMUNE_SYSTEM_PROCESS
ERCC1 membership MSigDB_c5.bp:NEGATIVE_REGULATION_OF_CELLULAR_COMPONENT_ORGANIZATION_AND_BIOGENESIS
UPF1 membership MSigDB_c5.bp:CELL_CYCLE_GO_0007049
MYH9 membership MSigDB_c5.bp:VASCULATURE_DEVELOPMENT
MRPL23 membership MSigDB_c5.bp:BIOSYNTHETIC_PROCESS
ME1 membership MSigDB_c5.bp:ORGANIC_ACID_METABOLIC_PROCESS
GPR89A membership MSigDB_c5.bp:REGULATION_OF_I_KAPPAB_KINASE_NF_KAPPAB_CASCADE
DAZ1 membership MSigDB_c5.bp:CELLULAR_MACROMOLECULE_METABOLIC_PROCESS
HDLBP membership MSigDB_c5.bp:STEROID_METABOLIC_PROCESS
CD276 membership MSigDB_c5.bp:MACROMOLECULE_BIOSYNTHETIC_PROCESS
FOXN1 membership MSigDB_c5.bp:ANATOMICAL_STRUCTURE_DEVELOPMENT
STK10 membership MSigDB_c5.bp:BIOPOLYMER_MODIFICATION
TP53 membership MSigDB_c5.bp:POSITIVE_REGULATION_OF_CELLULAR_METABOLIC_PROCESS
NR4A3 membership MSigDB_c5.bp:CELLULAR_PROTEIN_METABOLIC_PROCESS
IL1R2 membership MSigDB_c5.bp:IMMUNE_RESPONSE
TSPYL2 membership MSigDB_c5.bp:REGULATION_OF_KINASE_ACTIVITY
CHAF1B membership MSigDB_c5.bp:CHROMATIN_ASSEMBLY_OR_DISASSEMBLY
IL1A membership MSigDB_c5.bp:NEGATIVE_REGULATION_OF_APOPTOSIS
PGLYRP4 membership MSigDB_c5.bp:DETECTION_OF_EXTERNAL_STIMULUS
A4GNT membership MSigDB_c5.bp:PROTEIN_METABOLIC_PROCESS
IL31RA membership MSigDB_c5.bp:REGULATION_OF_PROTEIN_AMINO_ACID_PHOSPHORYLATION
GATAD2A membership MSigDB_c5.bp:NEGATIVE_REGULATION_OF_RNA_METABOLIC_PROCESS
EDARADD membership MSigDB_c5.bp:PROTEIN_KINASE_CASCADE
PAX4 membership MSigDB_c5.bp:ANATOMICAL_STRUCTURE_DEVELOPMENT
PTPN3 membership MSigDB_c5.bp:PROTEIN_METABOLIC_PROCESS
PRDX3 membership MSigDB_c5.bp:REGULATION_OF_BINDING
TEK membership MSigDB_c5.bp:SIGNAL_TRANSDUCTION
CFHR1 membership MSigDB_c5.bp:INFLAMMATORY_RESPONSE
ERCC1 membership MSigDB_c5.bp:CHROMOSOME_ORGANIZATION_AND_BIOGENESIS
PAX5 membership MSigDB_c5.bp:SYSTEM_DEVELOPMENT
ATP2C1 membership MSigDB_c5.bp:INTRACELLULAR_TRANSPORT
THY1 membership MSigDB_c5.bp:ANATOMICAL_STRUCTURE_FORMATION
CD276 membership MSigDB_c5.bp:POSITIVE_REGULATION_OF_PROTEIN_METABOLIC_PROCESS
WASL membership MSigDB_c5.bp:ACTIN_POLYMERIZATION_AND_OR_DEPOLYMERIZATION
TLR2 membership MSigDB_c5.bp:CELL_DEVELOPMENT
TBX19 membership MSigDB_c5.bp:REGULATION_OF_CELLULAR_METABOLIC_PROCESS
CFHR1 membership MSigDB_c5.bp:REGULATION_OF_MULTICELLULAR_ORGANISMAL_PROCESS
MYH10 membership MSigDB_c5.bp:CYTOKINESIS
UBE2N membership MSigDB_c5.bp:REGULATION_OF_ORGANELLE_ORGANIZATION_AND_BIOGENESIS
MAP3K7 membership MSigDB_c5.bp:REGULATION_OF_PROTEIN_KINASE_ACTIVITY
MYO9B membership MSigDB_c5.bp:ESTABLISHMENT_OF_CELLULAR_LOCALIZATION
SNAPC4 membership MSigDB_c5.bp:TRANSCRIPTION_FROM_RNA_POLYMERASE_III_PROMOTER
NEK6 membership MSigDB_c5.bp:PROTEIN_MODIFICATION_PROCESS
FASLG membership MSigDB_c5.bp:POSITIVE_REGULATION_OF_CELLULAR_PROCESS
AGFG1 membership MSigDB_c5.bp:NUCLEOBASENUCLEOSIDENUCLEOTIDE_AND_NUCLEIC_ACID_TRANSPORT
HGS membership MSigDB_c5.bp:NEGATIVE_REGULATION_OF_CELL_PROLIFERATION
GRIK2 membership MSigDB_c5.bp:TRANSMISSION_OF_NERVE_IMPULSE
ALDH5A1 membership MSigDB_c5.bp:AMINO_ACID_AND_DERIVATIVE_METABOLIC_PROCESS
MNAT1 membership MSigDB_c5.bp:RESPONSE_TO_ENDOGENOUS_STIMULUS
MYH9 membership MSigDB_c5.bp:ACTIN_FILAMENT_BASED_MOVEMENT
CHST13 membership MSigDB_c5.bp:CARBOHYDRATE_BIOSYNTHETIC_PROCESS
CHRNA7 membership MSigDB_c5.bp:RESPONSE_TO_WOUNDING
DUSP2 membership MSigDB_c5.bp:BIOPOLYMER_MODIFICATION
ACE2 membership MSigDB_c5.bp:VIRAL_REPRODUCTION
MARS2 membership MSigDB_c5.bp:AMINO_ACID_METABOLIC_PROCESS
NLRP12 membership MSigDB_c5.bp:REGULATION_OF_PHOSPHORYLATION
WNK2 membership MSigDB_c5.bp:PROTEIN_METABOLIC_PROCESS
STAB1 membership MSigDB_c5.bp:CELL_CELL_SIGNALING
NRTN membership MSigDB_c5.bp:CELL_SURFACE_RECEPTOR_LINKED_SIGNAL_TRANSDUCTION_GO_0007166
NRTN membership MSigDB_c5.bp:PROTEIN_KINASE_CASCADE
SCLY membership MSigDB_c5.bp:AMINO_ACID_AND_DERIVATIVE_METABOLIC_PROCESS
RNF4 membership MSigDB_c5.bp:TRANSCRIPTION_DNA_DEPENDENT
IGF2BP2 membership MSigDB_c5.bp:REGULATION_OF_METABOLIC_PROCESS
SMG6 membership MSigDB_c5.bp:RNA_CATABOLIC_PROCESS
SMC3 membership MSigDB_c5.bp:MICROTUBULE_BASED_PROCESS
ZNF202 membership MSigDB_c5.bp:NEGATIVE_REGULATION_OF_TRANSCRIPTION
RASD1 membership MSigDB_c5.bp:G_PROTEIN_COUPLED_RECEPTOR_PROTEIN_SIGNALING_PATHWAY
GDNF membership MSigDB_c5.bp:ANATOMICAL_STRUCTURE_MORPHOGENESIS
CDK11B membership MSigDB_c5.bp:RNA_PROCESSING
KLF9 membership MSigDB_c5.bp:REGULATION_OF_TRANSCRIPTION_FROM_RNA_POLYMERASE_II_PROMOTER
CD59 membership MSigDB_c5.bp:HEMOSTASIS
ALOX12 membership MSigDB_c5.bp:FATTY_ACID_OXIDATION
XIAP membership MSigDB_c5.bp:PROGRAMMED_CELL_DEATH
GLMN membership MSigDB_c5.bp:CELL_ACTIVATION
IL21 membership MSigDB_c5.bp:LEUKOCYTE_ACTIVATION
BMP4 membership MSigDB_c5.bp:POSITIVE_REGULATION_OF_PROTEIN_AMINO_ACID_PHOSPHORYLATION
TAB2 membership MSigDB_c5.bp:POSITIVE_REGULATION_OF_I_KAPPAB_KINASE_NF_KAPPAB_CASCADE
ARID4A membership MSigDB_c5.bp:NEGATIVE_REGULATION_OF_CELLULAR_PROCESS
ANAPC5 membership MSigDB_c5.bp:MITOSIS
RRAGC membership MSigDB_c5.bp:SIGNAL_TRANSDUCTION
RYBP membership MSigDB_c5.bp:NEGATIVE_REGULATION_OF_CELLULAR_METABOLIC_PROCESS
VCPIP1 membership MSigDB_c5.bp:POST_TRANSLATIONAL_PROTEIN_MODIFICATION
PTEN membership MSigDB_c5.bp:CELL_PROLIFERATION_GO_0008283
SIGIRR membership MSigDB_c5.bp:CELLULAR_BIOSYNTHETIC_PROCESS
NCK1 membership MSigDB_c5.bp:POSITIVE_REGULATION_OF_PROTEIN_METABOLIC_PROCESS
ACR membership MSigDB_c5.bp:ADENYLATE_CYCLASE_ACTIVATION
CBL membership MSigDB_c5.bp:EPIDERMAL_GROWTH_FACTOR_RECEPTOR_SIGNALING_PATHWAY
COL4A3 membership MSigDB_c5.bp:NEGATIVE_REGULATION_OF_ANGIOGENESIS
HDAC2 membership MSigDB_c5.bp:RNA_METABOLIC_PROCESS
RAB3A membership MSigDB_c5.bp:SYSTEM_PROCESS
FOXL2 membership MSigDB_c5.bp:CELLULAR_CATABOLIC_PROCESS
PIK3C2A membership MSigDB_c5.bp:LIPID_BIOSYNTHETIC_PROCESS
HIVEP3 membership MSigDB_c5.bp:POSITIVE_REGULATION_OF_CELLULAR_METABOLIC_PROCESS
ZNF367 membership MSigDB_c5.bp:REGULATION_OF_TRANSCRIPTIONDNA_DEPENDENT
CDKN2B membership MSigDB_c5.bp:CELLULAR_RESPONSE_TO_NUTRIENT_LEVELS
IL17C membership MSigDB_c5.bp:CELL_SURFACE_RECEPTOR_LINKED_SIGNAL_TRANSDUCTION_GO_0007166
PTH membership MSigDB_c5.bp:ANATOMICAL_STRUCTURE_DEVELOPMENT
FGD1 membership MSigDB_c5.bp:REGULATION_OF_HYDROLASE_ACTIVITY
CLEC7A membership MSigDB_c5.bp:INTRACELLULAR_SIGNALING_CASCADE
ZNF675 membership MSigDB_c5.bp:TISSUE_REMODELING
CHRNA7 membership MSigDB_c5.bp:POSITIVE_REGULATION_OF_BIOLOGICAL_PROCESS
RPS2 membership MSigDB_c5.bp:TRANSLATION
TRIAP1 membership MSigDB_c5.bp:MITOTIC_CELL_CYCLE_CHECKPOINT
INHBA membership MSigDB_c5.bp:CELL_CELL_SIGNALING
FOLR3 membership MSigDB_c5.bp:VITAMIN_TRANSPORT
IFT57 membership MSigDB_c5.bp:REGULATION_OF_APOPTOSIS
APTX membership MSigDB_c5.bp:RESPONSE_TO_STRESS
PPARGC1B membership MSigDB_c5.bp:POSITIVE_REGULATION_OF_TRANSCRIPTIONDNA_DEPENDENT
KAT6A membership MSigDB_c5.bp:REGULATION_OF_TRANSCRIPTION
MEX3B membership MSigDB_c5.bp:PROTEIN_MODIFICATION_PROCESS
CAMKK2 membership MSigDB_c5.bp:PROTEIN_KINASE_CASCADE
PHB membership MSigDB_c5.bp:APOPTOSIS_GO
LTK membership MSigDB_c5.bp:PROTEIN_METABOLIC_PROCESS
RPS6KA3 membership MSigDB_c5.bp:CENTRAL_NERVOUS_SYSTEM_DEVELOPMENT
IGSF6 membership MSigDB_c5.bp:CELL_SURFACE_RECEPTOR_LINKED_SIGNAL_TRANSDUCTION_GO_0007166
SKP2 membership MSigDB_c5.bp:MITOTIC_CELL_CYCLE
AP1G1 membership MSigDB_c5.bp:ESTABLISHMENT_OF_LOCALIZATION
CDC23 membership MSigDB_c5.bp:G1_PHASE_OF_MITOTIC_CELL_CYCLE
SFN membership MSigDB_c5.bp:DNA_DAMAGE_RESPONSESIGNAL_TRANSDUCTION
IL31RA membership MSigDB_c5.bp:CELL_PROLIFERATION_GO_0008283
DUSP8 membership MSigDB_c5.bp:INACTIVATION_OF_MAPK_ACTIVITY
MYF6 membership MSigDB_c5.bp:RNA_BIOSYNTHETIC_PROCESS
GHRH membership MSigDB_c5.bp:G_PROTEIN_SIGNALING_COUPLED_TO_CAMP_NUCLEOTIDE_SECOND_MESSENGER
GATAD2A membership MSigDB_c5.bp:TRANSCRIPTION_DNA_DEPENDENT
ABI2 membership MSigDB_c5.bp:PROTEIN_MODIFICATION_PROCESS
TRAT1 membership MSigDB_c5.bp:CELLULAR_PROTEIN_METABOLIC_PROCESS
MED13 membership MSigDB_c5.bp:REGULATION_OF_METABOLIC_PROCESS
PPARGC1A membership MSigDB_c5.bp:POSITIVE_REGULATION_OF_CELLULAR_COMPONENT_ORGANIZATION_AND_BIOGENESIS
STT3A membership MSigDB_c5.bp:PROTEIN_METABOLIC_PROCESS
TINAG membership MSigDB_c5.bp:EMBRYONIC_DEVELOPMENT
DYNLRB1 membership MSigDB_c5.bp:RESPONSE_TO_LIGHT_STIMULUS
NUSAP1 membership MSigDB_c5.bp:POSITIVE_REGULATION_OF_CELL_CYCLE
NFX1 membership MSigDB_c5.bp:NEGATIVE_REGULATION_OF_CELLULAR_PROCESS
AGTR2 membership MSigDB_c5.bp:REGULATION_OF_BLOOD_PRESSURE
HSPB1 membership MSigDB_c5.bp:CELL_DEVELOPMENT
KLF10 membership MSigDB_c5.bp:NEGATIVE_REGULATION_OF_TRANSCRIPTION_FROM_RNA_POLYMERASE_II_PROMOTER
FKBP9 membership MSigDB_c5.bp:PROTEIN_METABOLIC_PROCESS
ST8SIA2 membership MSigDB_c5.bp:MACROMOLECULE_BIOSYNTHETIC_PROCESS
RIPK4 membership MSigDB_c5.bp:PROTEIN_METABOLIC_PROCESS
CD276 membership MSigDB_c5.bp:POSITIVE_REGULATION_OF_CELL_PROLIFERATION
RBM14 membership MSigDB_c5.bp:POSITIVE_REGULATION_OF_BIOLOGICAL_PROCESS
HMGA1 membership MSigDB_c5.bp:CELLULAR_COMPONENT_ASSEMBLY
ORC2 membership MSigDB_c5.bp:REGULATION_OF_TRANSCRIPTION
KIF3B membership MSigDB_c5.bp:ESTABLISHMENT_OF_CELLULAR_LOCALIZATION
DYRK2 membership MSigDB_c5.bp:CELLULAR_PROTEIN_METABOLIC_PROCESS
TERF2IP membership MSigDB_c5.bp:DNA_METABOLIC_PROCESS
TPP1 membership MSigDB_c5.bp:BONE_REMODELING
KAT8 membership MSigDB_c5.bp:PROTEIN_METABOLIC_PROCESS
OPA1 membership MSigDB_c5.bp:PROGRAMMED_CELL_DEATH
GLRX2 membership MSigDB_c5.bp:PROTEIN_METABOLIC_PROCESS
SEPT5 membership MSigDB_c5.bp:CELLULAR_LOCALIZATION
TSC22D3 membership MSigDB_c5.bp:BIOPOLYMER_METABOLIC_PROCESS
SPRR2A membership MSigDB_c5.bp:FEMALE_PREGNANCY
FAF1 membership MSigDB_c5.bp:PROTEIN_TARGETING
PEX16 membership MSigDB_c5.bp:ESTABLISHMENT_OF_PROTEIN_LOCALIZATION
CUBN membership MSigDB_c5.bp:ESTABLISHMENT_OF_LOCALIZATION
ALOX15B membership MSigDB_c5.bp:CELL_DEVELOPMENT
NAP1L1 membership MSigDB_c5.bp:ESTABLISHMENT_AND_OR_MAINTENANCE_OF_CHROMATIN_ARCHITECTURE
CUL1 membership MSigDB_c5.bp:CELL_PROLIFERATION_GO_0008283
CCNA1 membership MSigDB_c5.bp:CELL_CYCLE_GO_0007049
S1PR4 membership MSigDB_c5.bp:PHOSPHOINOSITIDE_MEDIATED_SIGNALING
HNF1B membership MSigDB_c5.bp:BIOPOLYMER_METABOLIC_PROCESS
SNAPIN membership MSigDB_c5.bp:PROTEIN_TRANSPORT
SFN membership MSigDB_c5.bp:REGULATION_OF_PROTEIN_KINASE_ACTIVITY
EIF4H membership MSigDB_c5.bp:REGULATION_OF_CELLULAR_METABOLIC_PROCESS
TRIB3 membership MSigDB_c5.bp:REGULATION_OF_KINASE_ACTIVITY
CYP11B2 membership MSigDB_c5.bp:SYSTEM_PROCESS
PCBP4 membership MSigDB_c5.bp:POSITIVE_REGULATION_OF_BIOLOGICAL_PROCESS
MAD2L2 membership MSigDB_c5.bp:CELL_CYCLE_GO_0007049
ERCC2 membership MSigDB_c5.bp:POSITIVE_REGULATION_OF_DEVELOPMENTAL_PROCESS
ERCC6 membership MSigDB_c5.bp:TRANSCRIPTION
CUL5 membership MSigDB_c5.bp:REGULATION_OF_CELL_CYCLE
CD24 membership MSigDB_c5.bp:SYNAPTIC_TRANSMISSION
AGTR1 membership MSigDB_c5.bp:CELL_SURFACE_RECEPTOR_LINKED_SIGNAL_TRANSDUCTION_GO_0007166
LEP membership MSigDB_c5.bp:REGULATION_OF_RESPONSE_TO_STIMULUS
MBD1 membership MSigDB_c5.bp:TRANSCRIPTION
GLP2R membership MSigDB_c5.bp:CYCLIC_NUCLEOTIDE_MEDIATED_SIGNALING
LRP5 membership MSigDB_c5.bp:POSITIVE_REGULATION_OF_CELL_PROLIFERATION
KHDRBS1 membership MSigDB_c5.bp:NEGATIVE_REGULATION_OF_CELLULAR_PROCESS
FOXP3 membership MSigDB_c5.bp:ADAPTIVE_IMMUNE_RESPONSE
GLDC membership MSigDB_c5.bp:AMINO_ACID_AND_DERIVATIVE_METABOLIC_PROCESS
ATG7 membership MSigDB_c5.bp:REGULATION_OF_PROTEIN_MODIFICATION_PROCESS
CCR9 membership MSigDB_c5.bp:SIGNAL_TRANSDUCTION
NLGN1 membership MSigDB_c5.bp:CYTOSKELETON_ORGANIZATION_AND_BIOGENESIS
NARFL membership MSigDB_c5.bp:NEGATIVE_REGULATION_OF_BINDING
KIF1A membership MSigDB_c5.bp:CYTOSKELETON_ORGANIZATION_AND_BIOGENESIS
RPGR membership MSigDB_c5.bp:PROTEIN_TRANSPORT
HCFC1 membership MSigDB_c5.bp:POSITIVE_REGULATION_OF_CELL_CYCLE
SYT5 membership MSigDB_c5.bp:SYSTEM_PROCESS
CXCL14 membership MSigDB_c5.bp:RESPONSE_TO_EXTERNAL_STIMULUS
LCK membership MSigDB_c5.bp:POSITIVE_REGULATION_OF_BIOLOGICAL_PROCESS
LRMP membership MSigDB_c5.bp:MEMBRANE_ORGANIZATION_AND_BIOGENESIS
TNFRSF10B membership MSigDB_c5.bp:POSITIVE_REGULATION_OF_I_KAPPAB_KINASE_NF_KAPPAB_CASCADE
LTB4R membership MSigDB_c5.bp:SIGNAL_TRANSDUCTION
FOXO4 membership MSigDB_c5.bp:REGULATION_OF_TRANSCRIPTIONDNA_DEPENDENT
GML membership MSigDB_c5.bp:NEGATIVE_REGULATION_OF_BIOLOGICAL_PROCESS
DGCR6 membership MSigDB_c5.bp:ANATOMICAL_STRUCTURE_MORPHOGENESIS
AIPL1 membership MSigDB_c5.bp:LIPOPROTEIN_BIOSYNTHETIC_PROCESS
CXCL6 membership MSigDB_c5.bp:LOCOMOTORY_BEHAVIOR
DCT membership MSigDB_c5.bp:ORGAN_DEVELOPMENT
NRD1 membership MSigDB_c5.bp:CELL_DEVELOPMENT
FOS membership MSigDB_c5.bp:TRANSCRIPTION_DNA_DEPENDENT
CD79A membership MSigDB_c5.bp:SYSTEM_DEVELOPMENT
APLN membership MSigDB_c5.bp:REPRODUCTIVE_PROCESS
GPR21 membership MSigDB_c5.bp:G_PROTEIN_COUPLED_RECEPTOR_PROTEIN_SIGNALING_PATHWAY
STAT2 membership MSigDB_c5.bp:REGULATION_OF_TRANSCRIPTION
DAPK3 membership MSigDB_c5.bp:PROTEIN_AMINO_ACID_PHOSPHORYLATION
BAG1 membership MSigDB_c5.bp:PROGRAMMED_CELL_DEATH
TAC3 membership MSigDB_c5.bp:G_PROTEIN_COUPLED_RECEPTOR_PROTEIN_SIGNALING_PATHWAY
UBE3C membership MSigDB_c5.bp:PROTEIN_METABOLIC_PROCESS
WWP1 membership MSigDB_c5.bp:NEGATIVE_REGULATION_OF_CELLULAR_METABOLIC_PROCESS
PRPF31 membership MSigDB_c5.bp:NUCLEOBASENUCLEOSIDENUCLEOTIDE_AND_NUCLEIC_ACID_METABOLIC_PROCESS
SUV39H2 membership MSigDB_c5.bp:ESTABLISHMENT_AND_OR_MAINTENANCE_OF_CHROMATIN_ARCHITECTURE
NFYB membership MSigDB_c5.bp:RNA_BIOSYNTHETIC_PROCESS
UBR3 membership MSigDB_c5.bp:NEUROLOGICAL_SYSTEM_PROCESS
SSTR2 membership MSigDB_c5.bp:G_PROTEIN_COUPLED_RECEPTOR_PROTEIN_SIGNALING_PATHWAY
PHF12 membership MSigDB_c5.bp:NEGATIVE_REGULATION_OF_CELLULAR_PROCESS
DUT membership MSigDB_c5.bp:NUCLEOBASENUCLEOSIDENUCLEOTIDE_AND_NUCLEIC_ACID_METABOLIC_PROCESS
TRIB1 membership MSigDB_c5.bp:PROTEIN_MODIFICATION_PROCESS
DERL2 membership MSigDB_c5.bp:REGULATION_OF_GROWTH
TAMM41 membership MSigDB_c5.bp:TRANSPORT
CEBPG membership MSigDB_c5.bp:IMMUNE_EFFECTOR_PROCESS
EBI3 membership MSigDB_c5.bp:POSITIVE_REGULATION_OF_CELL_PROLIFERATION
AIMP1 membership MSigDB_c5.bp:TRANSLATION
PCBP4 membership MSigDB_c5.bp:INTRACELLULAR_SIGNALING_CASCADE
FTO membership MSigDB_c5.bp:MULTICELLULAR_ORGANISMAL_DEVELOPMENT
ING4 membership MSigDB_c5.bp:PROTEIN_MODIFICATION_PROCESS
ATP2C1 membership MSigDB_c5.bp:CYTOSKELETON_ORGANIZATION_AND_BIOGENESIS
IFNLR1 membership MSigDB_c5.bp:IMMUNE_SYSTEM_PROCESS
TSC1 membership MSigDB_c5.bp:POST_TRANSLATIONAL_PROTEIN_MODIFICATION
LEFTY2 membership MSigDB_c5.bp:REPRODUCTION
NOTCH4 membership MSigDB_c5.bp:CELL_FATE_COMMITMENT
DGKD membership MSigDB_c5.bp:RESPONSE_TO_CHEMICAL_STIMULUS
ERC1 membership MSigDB_c5.bp:ANTI_APOPTOSIS
CDK1 membership MSigDB_c5.bp:NEGATIVE_REGULATION_OF_CELLULAR_PROCESS
BCL6 membership MSigDB_c5.bp:REGULATION_OF_TRANSCRIPTION
STX18 membership MSigDB_c5.bp:SECRETORY_PATHWAY
EIF1 membership MSigDB_c5.bp:TRANSLATIONAL_INITIATION
EIF4H membership MSigDB_c5.bp:BIOSYNTHETIC_PROCESS
CALCA membership MSigDB_c5.bp:CYTOKINE_PRODUCTION
AMBP membership MSigDB_c5.bp:REGULATION_OF_MAPKKK_CASCADE
RTN1 membership MSigDB_c5.bp:MULTICELLULAR_ORGANISMAL_DEVELOPMENT
A4GNT membership MSigDB_c5.bp:PROTEIN_MODIFICATION_PROCESS
DUSP6 membership MSigDB_c5.bp:PROTEIN_MODIFICATION_PROCESS
SIAH1 membership MSigDB_c5.bp:AXON_GUIDANCE
YWHAG membership MSigDB_c5.bp:NERVOUS_SYSTEM_DEVELOPMENT
APOA2 membership MSigDB_c5.bp:CHEMICAL_HOMEOSTASIS
OAZ1 membership MSigDB_c5.bp:AMINE_BIOSYNTHETIC_PROCESS
LARGE membership MSigDB_c5.bp:CELLULAR_LIPID_METABOLIC_PROCESS
ENPP7 membership MSigDB_c5.bp:REGULATION_OF_NUCLEOBASENUCLEOSIDENUCLEOTIDE_AND_NUCLEIC_ACID_METABOLIC_PROCESS
FOXN1 membership MSigDB_c5.bp:REGULATION_OF_NUCLEOBASENUCLEOSIDENUCLEOTIDE_AND_NUCLEIC_ACID_METABOLIC_PROCESS
TIAL1 membership MSigDB_c5.bp:POSITIVE_REGULATION_OF_DEVELOPMENTAL_PROCESS
ADRB3 membership MSigDB_c5.bp:ESTABLISHMENT_OF_LOCALIZATION
MBL2 membership MSigDB_c5.bp:PROTEOLYSIS
HELLS membership MSigDB_c5.bp:NEGATIVE_REGULATION_OF_TRANSCRIPTION
PLCE1 membership MSigDB_c5.bp:REGULATION_OF_SIGNAL_TRANSDUCTION
SERPINB9 membership MSigDB_c5.bp:NEGATIVE_REGULATION_OF_APOPTOSIS
CDH1 membership MSigDB_c5.bp:REGULATION_OF_TRANSPORT
TPX2 membership MSigDB_c5.bp:CELL_CYCLE_GO_0007049
ELK1 membership MSigDB_c5.bp:POSITIVE_REGULATION_OF_TRANSCRIPTION_FROM_RNA_POLYMERASE_II_PROMOTER
PDK2 membership MSigDB_c5.bp:ALCOHOL_METABOLIC_PROCESS
CDKN1B membership MSigDB_c5.bp:G1_S_TRANSITION_OF_MITOTIC_CELL_CYCLE
IFNB1 membership MSigDB_c5.bp:REGULATION_OF_APOPTOSIS
ANAPC4 membership MSigDB_c5.bp:CELLULAR_MACROMOLECULE_CATABOLIC_PROCESS
PBX1 membership MSigDB_c5.bp:NERVOUS_SYSTEM_DEVELOPMENT
IKBKAP membership MSigDB_c5.bp:REGULATION_OF_TRANSCRIPTION
IL4 membership MSigDB_c5.bp:MACROMOLECULE_BIOSYNTHETIC_PROCESS
FAF1 membership MSigDB_c5.bp:POSITIVE_REGULATION_OF_CELLULAR_PROCESS
ALOX12 membership MSigDB_c5.bp:APOPTOSIS_GO
VPS45 membership MSigDB_c5.bp:INTRACELLULAR_TRANSPORT
CEP290 membership MSigDB_c5.bp:TRANSPORT
GUCA2B membership MSigDB_c5.bp:EXCRETION
GPR3 membership MSigDB_c5.bp:CAMP_MEDIATED_SIGNALING
RPL6 membership MSigDB_c5.bp:REGULATION_OF_TRANSCRIPTIONDNA_DEPENDENT
SFTPD membership MSigDB_c5.bp:CELL_PROLIFERATION_GO_0008283
CD24 membership MSigDB_c5.bp:PROTEIN_LOCALIZATION
ZNF345 membership MSigDB_c5.bp:REGULATION_OF_NUCLEOBASENUCLEOSIDENUCLEOTIDE_AND_NUCLEIC_ACID_METABOLIC_PROCESS
LCAT membership MSigDB_c5.bp:HOMEOSTATIC_PROCESS
IFNL1 membership MSigDB_c5.bp:PEPTIDYL_AMINO_ACID_MODIFICATION
TGFBRAP1 membership MSigDB_c5.bp:TRANSCRIPTION
HAND2 membership MSigDB_c5.bp:NUCLEOBASENUCLEOSIDENUCLEOTIDE_AND_NUCLEIC_ACID_METABOLIC_PROCESS
GLRB membership MSigDB_c5.bp:ANATOMICAL_STRUCTURE_DEVELOPMENT
CARTPT membership MSigDB_c5.bp:REGULATION_OF_GENE_EXPRESSION
CXCR4 membership MSigDB_c5.bp:POSITIVE_REGULATION_OF_MAP_KINASE_ACTIVITY
TRPC3 membership MSigDB_c5.bp:METAL_ION_TRANSPORT
CXCL12 membership MSigDB_c5.bp:ACTIN_POLYMERIZATION_AND_OR_DEPOLYMERIZATION
SLC1A6 membership MSigDB_c5.bp:SYSTEM_PROCESS
EIF2B4 membership MSigDB_c5.bp:PROTEIN_RNA_COMPLEX_ASSEMBLY
LRRC4C membership MSigDB_c5.bp:NEURON_DIFFERENTIATION
BTG1 membership MSigDB_c5.bp:ANATOMICAL_STRUCTURE_DEVELOPMENT
SPEG membership MSigDB_c5.bp:CELL_PROLIFERATION_GO_0008283
APH1A membership MSigDB_c5.bp:GLYCOPROTEIN_METABOLIC_PROCESS
FOXN3 membership MSigDB_c5.bp:MITOTIC_CELL_CYCLE
ITGB2 membership MSigDB_c5.bp:REGULATION_OF_PROTEIN_METABOLIC_PROCESS
TRAF6 membership MSigDB_c5.bp:POSITIVE_REGULATION_OF_RESPONSE_TO_STIMULUS
NAA10 membership MSigDB_c5.bp:CELLULAR_PROTEIN_METABOLIC_PROCESS
STK3 membership MSigDB_c5.bp:CELLULAR_MACROMOLECULE_METABOLIC_PROCESS
PTPRC membership MSigDB_c5.bp:NEGATIVE_REGULATION_OF_TRANSFERASE_ACTIVITY
CCDC88A membership MSigDB_c5.bp:CELL_PROJECTION_BIOGENESIS
STMN1 membership MSigDB_c5.bp:MICROTUBULE_BASED_PROCESS
GOLT1B membership MSigDB_c5.bp:INTRACELLULAR_SIGNALING_CASCADE
PEA15 membership MSigDB_c5.bp:TRANSPORT
DRD4 membership MSigDB_c5.bp:CELL_CELL_SIGNALING
PDGFRA membership MSigDB_c5.bp:CELL_SURFACE_RECEPTOR_LINKED_SIGNAL_TRANSDUCTION_GO_0007166
KHDRBS1 membership MSigDB_c5.bp:MRNA_PROCESSING_GO_0006397
RNF217 membership MSigDB_c5.bp:POST_TRANSLATIONAL_PROTEIN_MODIFICATION
SESN1 membership MSigDB_c5.bp:RESPONSE_TO_ENDOGENOUS_STIMULUS
PEX26 membership MSigDB_c5.bp:ESTABLISHMENT_OF_CELLULAR_LOCALIZATION
SMG6 membership MSigDB_c5.bp:REGULATION_OF_METABOLIC_PROCESS
CIAPIN1 membership MSigDB_c5.bp:PROGRAMMED_CELL_DEATH
EFNA2 membership MSigDB_c5.bp:CELL_CELL_SIGNALING
BET1L membership MSigDB_c5.bp:TRANSPORT
GRM4 membership MSigDB_c5.bp:SECRETION_BY_CELL
KCNK7 membership MSigDB_c5.bp:CATION_TRANSPORT
OXSR1 membership MSigDB_c5.bp:PROTEIN_METABOLIC_PROCESS
GHSR membership MSigDB_c5.bp:REGULATION_OF_DEFENSE_RESPONSE
POLL membership MSigDB_c5.bp:RESPONSE_TO_STRESS
MTHFR membership MSigDB_c5.bp:CARBOXYLIC_ACID_METABOLIC_PROCESS
GLUD1 membership MSigDB_c5.bp:CARBOXYLIC_ACID_METABOLIC_PROCESS
PPAP2A membership MSigDB_c5.bp:LIPID_METABOLIC_PROCESS
NCBP1 membership MSigDB_c5.bp:POSITIVE_REGULATION_OF_BIOLOGICAL_PROCESS
MED6 membership MSigDB_c5.bp:POSITIVE_REGULATION_OF_CELLULAR_METABOLIC_PROCESS
IL12RB1 membership MSigDB_c5.bp:POSITIVE_REGULATION_OF_CELL_PROLIFERATION
TMEM9B membership MSigDB_c5.bp:POSITIVE_REGULATION_OF_BIOLOGICAL_PROCESS
PAIP2 membership MSigDB_c5.bp:REGULATION_OF_CELLULAR_PROTEIN_METABOLIC_PROCESS
VEGFC membership MSigDB_c5.bp:SIGNAL_TRANSDUCTION
KAT6A membership MSigDB_c5.bp:REGULATION_OF_METABOLIC_PROCESS
EYA3 membership MSigDB_c5.bp:ANATOMICAL_STRUCTURE_MORPHOGENESIS
TRIAP1 membership MSigDB_c5.bp:CELL_CYCLE_PHASE
DPYS membership MSigDB_c5.bp:RESPONSE_TO_CHEMICAL_STIMULUS
WRNIP1 membership MSigDB_c5.bp:DNA_METABOLIC_PROCESS
AVPR1A membership MSigDB_c5.bp:GENERATION_OF_PRECURSOR_METABOLITES_AND_ENERGY
INHA membership MSigDB_c5.bp:HEMOPOIETIC_OR_LYMPHOID_ORGAN_DEVELOPMENT
ING4 membership MSigDB_c5.bp:NUCLEOBASENUCLEOSIDENUCLEOTIDE_AND_NUCLEIC_ACID_METABOLIC_PROCESS
AVPR2 membership MSigDB_c5.bp:CAMP_MEDIATED_SIGNALING
MXI1 membership MSigDB_c5.bp:CELL_PROLIFERATION_GO_0008283
GRB7 membership MSigDB_c5.bp:TRANSMEMBRANE_RECEPTOR_PROTEIN_TYROSINE_KINASE_SIGNALING_PATHWAY
USH2A membership MSigDB_c5.bp:SYSTEM_PROCESS
MNX1 membership MSigDB_c5.bp:TRANSCRIPTION_DNA_DEPENDENT
AMT membership MSigDB_c5.bp:CATABOLIC_PROCESS
DNAJB1 membership MSigDB_c5.bp:RESPONSE_TO_BIOTIC_STIMULUS
LEPREL4 membership MSigDB_c5.bp:MEIOTIC_CELL_CYCLE
CD24 membership MSigDB_c5.bp:RESPONSE_TO_BIOTIC_STIMULUS
MT3 membership MSigDB_c5.bp:CELL_PROLIFERATION_GO_0008283
KCNC3 membership MSigDB_c5.bp:METAL_ION_TRANSPORT
RAG1 membership MSigDB_c5.bp:SYSTEM_DEVELOPMENT
PIGC membership MSigDB_c5.bp:LIPID_BIOSYNTHETIC_PROCESS
RNASEH1 membership MSigDB_c5.bp:BIOPOLYMER_CATABOLIC_PROCESS
ASMTL membership MSigDB_c5.bp:BIOSYNTHETIC_PROCESS
STX12 membership MSigDB_c5.bp:REGULATION_OF_PROTEIN_STABILITY
PIGB membership MSigDB_c5.bp:CELLULAR_LIPID_METABOLIC_PROCESS
CUL1 membership MSigDB_c5.bp:REGULATION_OF_APOPTOSIS
ARAP1 membership MSigDB_c5.bp:NEGATIVE_REGULATION_OF_CYTOSKELETON_ORGANIZATION_AND_BIOGENESIS
AFAP1L2 membership MSigDB_c5.bp:REGULATION_OF_SIGNAL_TRANSDUCTION
TMPRSS3 membership MSigDB_c5.bp:ION_HOMEOSTASIS
SIRT1 membership MSigDB_c5.bp:NEGATIVE_REGULATION_OF_TRANSCRIPTION
EDA membership MSigDB_c5.bp:REGULATION_OF_BINDING
UPF1 membership MSigDB_c5.bp:MACROMOLECULE_BIOSYNTHETIC_PROCESS
CLCNKB membership MSigDB_c5.bp:EXCRETION
INHBA membership MSigDB_c5.bp:RNA_BIOSYNTHETIC_PROCESS
TNPO1 membership MSigDB_c5.bp:PROTEIN_IMPORT_INTO_NUCLEUS
NR2F2 membership MSigDB_c5.bp:REGULATION_OF_NUCLEOBASENUCLEOSIDENUCLEOTIDE_AND_NUCLEIC_ACID_METABOLIC_PROCESS
TWIST2 membership MSigDB_c5.bp:NEGATIVE_REGULATION_OF_CELLULAR_METABOLIC_PROCESS
LIF membership MSigDB_c5.bp:POSITIVE_REGULATION_OF_BIOLOGICAL_PROCESS
PTPRC membership MSigDB_c5.bp:REGULATION_OF_PROGRAMMED_CELL_DEATH
GADD45A membership MSigDB_c5.bp:DNA_REPAIR
RYBP membership MSigDB_c5.bp:REGULATION_OF_CELLULAR_METABOLIC_PROCESS
RREB1 membership MSigDB_c5.bp:MULTICELLULAR_ORGANISMAL_DEVELOPMENT
BCAT1 membership MSigDB_c5.bp:G1_S_TRANSITION_OF_MITOTIC_CELL_CYCLE
GRM8 membership MSigDB_c5.bp:NEGATIVE_REGULATION_OF_NUCLEOBASENUCLEOSIDENUCLEOTIDE_AND_NUCLEIC_ACID_METABOLIC_PROCESS
B3GNT8 membership MSigDB_c5.bp:CARBOHYDRATE_METABOLIC_PROCESS
AQP2 membership MSigDB_c5.bp:EXCRETION
SLC16A1 membership MSigDB_c5.bp:MONOCARBOXYLIC_ACID_TRANSPORT
APOA5 membership MSigDB_c5.bp:GROWTH
PTPN22 membership MSigDB_c5.bp:SIGNAL_TRANSDUCTION
SKIL membership MSigDB_c5.bp:TRANSCRIPTION_DNA_DEPENDENT
BUB1 membership MSigDB_c5.bp:CELL_CYCLE_CHECKPOINT_GO_0000075
SERPINB9 membership MSigDB_c5.bp:NEGATIVE_REGULATION_OF_PROGRAMMED_CELL_DEATH
PPARGC1B membership MSigDB_c5.bp:SIGNAL_TRANSDUCTION
TDGF1 membership MSigDB_c5.bp:PHOSPHORYLATION
CITED2 membership MSigDB_c5.bp:POSITIVE_REGULATION_OF_TRANSCRIPTIONDNA_DEPENDENT
RHOT1 membership MSigDB_c5.bp:APOPTOSIS_GO
BNIP3 membership MSigDB_c5.bp:ESTABLISHMENT_OF_LOCALIZATION
STK36 membership MSigDB_c5.bp:REGULATION_OF_TRANSCRIPTION
MEST membership MSigDB_c5.bp:MULTICELLULAR_ORGANISMAL_DEVELOPMENT
SLC9A3R1 membership MSigDB_c5.bp:PROTEIN_COMPLEX_ASSEMBLY
PIGC membership MSigDB_c5.bp:BIOSYNTHETIC_PROCESS
CHST9 membership MSigDB_c5.bp:PROTEOGLYCAN_METABOLIC_PROCESS
POLR2K membership MSigDB_c5.bp:BIOPOLYMER_METABOLIC_PROCESS
NAGPA membership MSigDB_c5.bp:INTRACELLULAR_PROTEIN_TRANSPORT
FGD6 membership MSigDB_c5.bp:ACTIN_CYTOSKELETON_ORGANIZATION_AND_BIOGENESIS
NAIP membership MSigDB_c5.bp:NEGATIVE_REGULATION_OF_BIOLOGICAL_PROCESS
ADRB3 membership MSigDB_c5.bp:SECOND_MESSENGER_MEDIATED_SIGNALING
PTGES3 membership MSigDB_c5.bp:CELLULAR_LIPID_METABOLIC_PROCESS
WNK1 membership MSigDB_c5.bp:CELLULAR_PROTEIN_METABOLIC_PROCESS
SLC25A1 membership MSigDB_c5.bp:ORGANIC_ACID_TRANSPORT
EIF2AK3 membership MSigDB_c5.bp:CELLULAR_RESPONSE_TO_STIMULUS
COL4A4 membership MSigDB_c5.bp:REGULATION_OF_GROWTH
ME3 membership MSigDB_c5.bp:CARBOHYDRATE_METABOLIC_PROCESS
NACA membership MSigDB_c5.bp:CELLULAR_MACROMOLECULE_METABOLIC_PROCESS
HMOX1 membership MSigDB_c5.bp:SIGNAL_TRANSDUCTION
CDK11A membership MSigDB_c5.bp:MRNA_PROCESSING_GO_0006397
NOTCH2 membership MSigDB_c5.bp:REGULATION_OF_SIGNAL_TRANSDUCTION
NLRC4 membership MSigDB_c5.bp:CELL_DEVELOPMENT
YWHAH membership MSigDB_c5.bp:REGULATION_OF_METABOLIC_PROCESS
TLK1 membership MSigDB_c5.bp:PROTEIN_METABOLIC_PROCESS
CDC25A membership MSigDB_c5.bp:REGULATION_OF_TRANSFERASE_ACTIVITY
NFX1 membership MSigDB_c5.bp:REGULATION_OF_RNA_METABOLIC_PROCESS
LYST membership MSigDB_c5.bp:VESICLE_MEDIATED_TRANSPORT
RND1 membership MSigDB_c5.bp:ACTIN_CYTOSKELETON_ORGANIZATION_AND_BIOGENESIS
CHST13 membership MSigDB_c5.bp:PROTEOGLYCAN_BIOSYNTHETIC_PROCESS
CDC42EP5 membership MSigDB_c5.bp:CYTOSKELETON_ORGANIZATION_AND_BIOGENESIS
ERCC2 membership MSigDB_c5.bp:RESPONSE_TO_LIGHT_STIMULUS
MAPT membership MSigDB_c5.bp:NEURITE_DEVELOPMENT
BDNF membership MSigDB_c5.bp:SYSTEM_DEVELOPMENT
MKL2 membership MSigDB_c5.bp:REGULATION_OF_DEVELOPMENTAL_PROCESS
ACLY membership MSigDB_c5.bp:TRICARBOXYLIC_ACID_CYCLE_INTERMEDIATE_METABOLIC_PROCESS
CCR8 membership MSigDB_c5.bp:RESPONSE_TO_EXTERNAL_STIMULUS
PTPRC membership MSigDB_c5.bp:NEGATIVE_REGULATION_OF_RESPONSE_TO_STIMULUS
IL17F membership MSigDB_c5.bp:VASCULATURE_DEVELOPMENT
HNRNPAB membership MSigDB_c5.bp:TRANSCRIPTION_DNA_DEPENDENT
CAP2 membership MSigDB_c5.bp:ESTABLISHMENT_AND_OR_MAINTENANCE_OF_CELL_POLARITY
CDKN2B membership MSigDB_c5.bp:TRANSMEMBRANE_RECEPTOR_PROTEIN_SERINE_THREONINE_KINASE_SIGNALING_PATHWAY
TRIO membership MSigDB_c5.bp:CELL_SURFACE_RECEPTOR_LINKED_SIGNAL_TRANSDUCTION_GO_0007166
AGGF1 membership MSigDB_c5.bp:RNA_METABOLIC_PROCESS
MIB2 membership MSigDB_c5.bp:SIGNAL_TRANSDUCTION
ADAM12 membership MSigDB_c5.bp:MUSCLE_CELL_DIFFERENTIATION
JUNB membership MSigDB_c5.bp:REGULATION_OF_GENE_EXPRESSION
LIN7A membership MSigDB_c5.bp:SECRETORY_PATHWAY
GNA15 membership MSigDB_c5.bp:CATION_HOMEOSTASIS
EDNRA membership MSigDB_c5.bp:PHOSPHOLIPASE_C_ACTIVATION
TAP2 membership MSigDB_c5.bp:ESTABLISHMENT_OF_CELLULAR_LOCALIZATION
LEP membership MSigDB_c5.bp:ENERGY_DERIVATION_BY_OXIDATION_OF_ORGANIC_COMPOUNDS
CLN3 membership MSigDB_c5.bp:APOPTOSIS_GO
ZBTB18 membership MSigDB_c5.bp:BIOPOLYMER_METABOLIC_PROCESS
PROC membership MSigDB_c5.bp:NEGATIVE_REGULATION_OF_CELLULAR_PROCESS
MUSK membership MSigDB_c5.bp:CELL_SURFACE_RECEPTOR_LINKED_SIGNAL_TRANSDUCTION_GO_0007166
GGCX membership MSigDB_c5.bp:CELLULAR_PROTEIN_METABOLIC_PROCESS
AURKA membership MSigDB_c5.bp:M_PHASE
UTF1 membership MSigDB_c5.bp:TRANSCRIPTION
RBAK membership MSigDB_c5.bp:RNA_METABOLIC_PROCESS
GATA1 membership MSigDB_c5.bp:TRANSCRIPTION_FROM_RNA_POLYMERASE_II_PROMOTER
SOD1 membership MSigDB_c5.bp:TRANSMISSION_OF_NERVE_IMPULSE
LST1 membership MSigDB_c5.bp:GENERATION_OF_NEURONS
SARS membership MSigDB_c5.bp:NUCLEOBASENUCLEOSIDENUCLEOTIDE_AND_NUCLEIC_ACID_METABOLIC_PROCESS
CRHR1 membership MSigDB_c5.bp:G_PROTEIN_SIGNALING_COUPLED_TO_CYCLIC_NUCLEOTIDE_SECOND_MESSENGER
ROBO1 membership MSigDB_c5.bp:NERVOUS_SYSTEM_DEVELOPMENT
NSMAF membership MSigDB_c5.bp:CELLULAR_LIPID_METABOLIC_PROCESS
LDB1 membership MSigDB_c5.bp:NEGATIVE_REGULATION_OF_BIOLOGICAL_PROCESS
NAA16 membership MSigDB_c5.bp:N_TERMINAL_PROTEIN_AMINO_ACID_MODIFICATION
IER3 membership MSigDB_c5.bp:NEGATIVE_REGULATION_OF_DEVELOPMENTAL_PROCESS
NCOA6 membership MSigDB_c5.bp:SYSTEM_DEVELOPMENT
GTPBP2 membership MSigDB_c5.bp:INTRACELLULAR_SIGNALING_CASCADE
MFN2 membership MSigDB_c5.bp:REGULATION_OF_CELL_CYCLE
ERBB2 membership MSigDB_c5.bp:ORGAN_DEVELOPMENT
GFPT2 membership MSigDB_c5.bp:ALCOHOL_METABOLIC_PROCESS
B3GALT2 membership MSigDB_c5.bp:GLYCOPROTEIN_METABOLIC_PROCESS
AQP6 membership MSigDB_c5.bp:EXCRETION
TNFRSF10D membership MSigDB_c5.bp:NEGATIVE_REGULATION_OF_APOPTOSIS
GUSB membership MSigDB_c5.bp:NITROGEN_COMPOUND_METABOLIC_PROCESS
LECT1 membership MSigDB_c5.bp:CELLULAR_MACROMOLECULE_METABOLIC_PROCESS
XCR1 membership MSigDB_c5.bp:CATION_HOMEOSTASIS
ALDH3B2 membership MSigDB_c5.bp:LIPID_METABOLIC_PROCESS
CARD8 membership MSigDB_c5.bp:CYTOKINE_SECRETION
TNP1 membership MSigDB_c5.bp:SEXUAL_REPRODUCTION
TAZ membership MSigDB_c5.bp:PHOSPHOLIPID_METABOLIC_PROCESS
CTDP1 membership MSigDB_c5.bp:PROTEIN_METABOLIC_PROCESS
SAC3D1 membership MSigDB_c5.bp:CENTROSOME_ORGANIZATION_AND_BIOGENESIS
POU6F2 membership MSigDB_c5.bp:REGULATION_OF_CELLULAR_METABOLIC_PROCESS
CDKN2D membership MSigDB_c5.bp:REGULATION_OF_KINASE_ACTIVITY
LTB4R membership MSigDB_c5.bp:IMMUNE_RESPONSE
DNAJB6 membership MSigDB_c5.bp:CYTOSKELETON_ORGANIZATION_AND_BIOGENESIS
GPS2 membership MSigDB_c5.bp:JNK_CASCADE
RYBP membership MSigDB_c5.bp:MULTICELLULAR_ORGANISMAL_DEVELOPMENT
RAD9A membership MSigDB_c5.bp:NEGATIVE_REGULATION_OF_BIOLOGICAL_PROCESS
RORB membership MSigDB_c5.bp:TRANSCRIPTION_DNA_DEPENDENT
NGFRAP1 membership MSigDB_c5.bp:MULTICELLULAR_ORGANISMAL_DEVELOPMENT
PIGV membership MSigDB_c5.bp:BIOPOLYMER_MODIFICATION
HLX membership MSigDB_c5.bp:MULTICELLULAR_ORGANISMAL_DEVELOPMENT
HK1 membership MSigDB_c5.bp:CARBOHYDRATE_METABOLIC_PROCESS
ALS2 membership MSigDB_c5.bp:POSITIVE_REGULATION_OF_CATALYTIC_ACTIVITY
HSD17B11 membership MSigDB_c5.bp:HORMONE_METABOLIC_PROCESS
TWIST2 membership MSigDB_c5.bp:REGULATION_OF_CELLULAR_METABOLIC_PROCESS
DCX membership MSigDB_c5.bp:MULTICELLULAR_ORGANISMAL_DEVELOPMENT
TSSK4 membership MSigDB_c5.bp:PROTEIN_MODIFICATION_PROCESS
MNX1 membership MSigDB_c5.bp:IMMUNE_SYSTEM_PROCESS
PIGG membership MSigDB_c5.bp:BIOSYNTHETIC_PROCESS
ATP2A1 membership MSigDB_c5.bp:TRANSPORT
CLDN23 membership MSigDB_c5.bp:CELL_CELL_ADHESION
WNK1 membership MSigDB_c5.bp:PROTEIN_METABOLIC_PROCESS
ACVR1 membership MSigDB_c5.bp:G1_S_TRANSITION_OF_MITOTIC_CELL_CYCLE
CLCA1 membership MSigDB_c5.bp:TRANSPORT
TAF1 membership MSigDB_c5.bp:PROTEIN_AMINO_ACID_AUTOPHOSPHORYLATION
KIRREL3 membership MSigDB_c5.bp:IMMUNE_SYSTEM_DEVELOPMENT
KIF11 membership MSigDB_c5.bp:CELL_CYCLE_PHASE
IZUMO1 membership MSigDB_c5.bp:SEXUAL_REPRODUCTION
SLIT1 membership MSigDB_c5.bp:AXON_GUIDANCE
HDAC8 membership MSigDB_c5.bp:REGULATION_OF_GENE_EXPRESSION
ERP44 membership MSigDB_c5.bp:REGULATION_OF_HOMEOSTATIC_PROCESS
BNIP3 membership MSigDB_c5.bp:IMMUNE_EFFECTOR_PROCESS
PIR membership MSigDB_c5.bp:RNA_BIOSYNTHETIC_PROCESS
TLR3 membership MSigDB_c5.bp:CYTOKINE_METABOLIC_PROCESS
PDF membership MSigDB_c5.bp:POSITIVE_REGULATION_OF_CELLULAR_PROCESS
CSPG5 membership MSigDB_c5.bp:ESTABLISHMENT_OF_LOCALIZATION
EPAS1 membership MSigDB_c5.bp:RESPONSE_TO_STRESS
RAD21 membership MSigDB_c5.bp:M_PHASE
CDKN2A membership MSigDB_c5.bp:NEGATIVE_REGULATION_OF_BIOLOGICAL_PROCESS
LAT2 membership MSigDB_c5.bp:POSITIVE_REGULATION_OF_IMMUNE_RESPONSE
CDH1 membership MSigDB_c5.bp:PROTEIN_TRANSPORT
BTG3 membership MSigDB_c5.bp:CELL_CYCLE_GO_0007049
IL12B membership MSigDB_c5.bp:TRANSLATION
KCNQ2 membership MSigDB_c5.bp:METAL_ION_TRANSPORT
ITLN1 membership MSigDB_c5.bp:CELLULAR_PROTEIN_METABOLIC_PROCESS
CCL3 membership MSigDB_c5.bp:INFLAMMATORY_RESPONSE
STK4 membership MSigDB_c5.bp:ANATOMICAL_STRUCTURE_MORPHOGENESIS
NUFIP1 membership MSigDB_c5.bp:REGULATION_OF_TRANSCRIPTIONDNA_DEPENDENT
SHROOM2 membership MSigDB_c5.bp:ESTABLISHMENT_OF_ORGANELLE_LOCALIZATION
SHROOM2 membership MSigDB_c5.bp:ESTABLISHMENT_OF_CELLULAR_LOCALIZATION
ADM membership MSigDB_c5.bp:HORMONE_METABOLIC_PROCESS
SORBS3 membership MSigDB_c5.bp:REGULATION_OF_CYTOSKELETON_ORGANIZATION_AND_BIOGENESIS
CDKN2D membership MSigDB_c5.bp:G1_S_TRANSITION_OF_MITOTIC_CELL_CYCLE
UBB membership MSigDB_c5.bp:POSITIVE_REGULATION_OF_CELLULAR_PROCESS
POLR2C membership MSigDB_c5.bp:TRANSCRIPTION_FROM_RNA_POLYMERASE_II_PROMOTER
MAP2K3 membership MSigDB_c5.bp:REGULATION_OF_NUCLEOBASENUCLEOSIDENUCLEOTIDE_AND_NUCLEIC_ACID_METABOLIC_PROCESS
RNASE2 membership MSigDB_c5.bp:CELLULAR_CATABOLIC_PROCESS
BOLL membership MSigDB_c5.bp:REGULATION_OF_CELLULAR_METABOLIC_PROCESS
VCP membership MSigDB_c5.bp:INTRACELLULAR_SIGNALING_CASCADE
CD27 membership MSigDB_c5.bp:PROGRAMMED_CELL_DEATH
MAP3K3 membership MSigDB_c5.bp:POSITIVE_REGULATION_OF_CELLULAR_PROCESS
EIF4B membership MSigDB_c5.bp:REGULATION_OF_CELLULAR_PROTEIN_METABOLIC_PROCESS
NUP62 membership MSigDB_c5.bp:NEGATIVE_REGULATION_OF_DEVELOPMENTAL_PROCESS
MIOX membership MSigDB_c5.bp:CATABOLIC_PROCESS
PYY membership MSigDB_c5.bp:BEHAVIOR
PRKD1 membership MSigDB_c5.bp:CELLULAR_PROTEIN_METABOLIC_PROCESS
ORAI1 membership MSigDB_c5.bp:ESTABLISHMENT_OF_LOCALIZATION
GABRR2 membership MSigDB_c5.bp:SYSTEM_PROCESS
TIMM8B membership MSigDB_c5.bp:NEUROLOGICAL_SYSTEM_PROCESS
AHR membership MSigDB_c5.bp:REGULATION_OF_TRANSCRIPTIONDNA_DEPENDENT
ERP29 membership MSigDB_c5.bp:CELLULAR_MACROMOLECULE_METABOLIC_PROCESS
ATP2A1 membership MSigDB_c5.bp:REGULATION_OF_MUSCLE_CONTRACTION
MRPL12 membership MSigDB_c5.bp:REGULATION_OF_TRANSCRIPTIONDNA_DEPENDENT
HNF4A membership MSigDB_c5.bp:REGULATION_OF_TRANSCRIPTION
TGM3 membership MSigDB_c5.bp:MACROMOLECULAR_COMPLEX_ASSEMBLY
LYST membership MSigDB_c5.bp:CELLULAR_LOCALIZATION
GPR34 membership MSigDB_c5.bp:SIGNAL_TRANSDUCTION
GTF2F2 membership MSigDB_c5.bp:MACROMOLECULAR_COMPLEX_ASSEMBLY
CHRNB1 membership MSigDB_c5.bp:TRANSMISSION_OF_NERVE_IMPULSE
FAS membership MSigDB_c5.bp:POSITIVE_REGULATION_OF_BIOLOGICAL_PROCESS
BCL10 membership MSigDB_c5.bp:TUBE_DEVELOPMENT
S100A12 membership MSigDB_c5.bp:RESPONSE_TO_STRESS
DUOX2 membership MSigDB_c5.bp:CELL_SURFACE_RECEPTOR_LINKED_SIGNAL_TRANSDUCTION_GO_0007166
ETF1 membership MSigDB_c5.bp:TRANSLATION
TRAF2 membership MSigDB_c5.bp:ADAPTIVE_IMMUNE_RESPONSE
SLC22A7 membership MSigDB_c5.bp:ION_TRANSPORT
ZNF202 membership MSigDB_c5.bp:TRANSCRIPTION_FROM_RNA_POLYMERASE_II_PROMOTER
HSPA1B membership MSigDB_c5.bp:NEGATIVE_REGULATION_OF_APOPTOSIS
CCNA2 membership MSigDB_c5.bp:CELL_CYCLE_PHASE
FBP2 membership MSigDB_c5.bp:CELLULAR_CARBOHYDRATE_METABOLIC_PROCESS
IL11 membership MSigDB_c5.bp:NEGATIVE_REGULATION_OF_BIOLOGICAL_PROCESS
ABI3 membership MSigDB_c5.bp:BIOPOLYMER_METABOLIC_PROCESS
RBPMS membership MSigDB_c5.bp:RNA_PROCESSING
PTCH1 membership MSigDB_c5.bp:CELL_PROLIFERATION_GO_0008283
ZNF281 membership MSigDB_c5.bp:NEGATIVE_REGULATION_OF_TRANSCRIPTION_DNA_DEPENDENT
CHPT1 membership MSigDB_c5.bp:PHOSPHOLIPID_METABOLIC_PROCESS
CDK5 membership MSigDB_c5.bp:ANATOMICAL_STRUCTURE_DEVELOPMENT
RPL4 membership MSigDB_c5.bp:CELLULAR_PROTEIN_METABOLIC_PROCESS
CD40LG membership MSigDB_c5.bp:REGULATION_OF_APOPTOSIS
CASP1 membership MSigDB_c5.bp:POSITIVE_REGULATION_OF_SIGNAL_TRANSDUCTION
GFI1B membership MSigDB_c5.bp:REGULATION_OF_CELLULAR_METABOLIC_PROCESS
INHBA membership MSigDB_c5.bp:NEGATIVE_REGULATION_OF_PROTEIN_METABOLIC_PROCESS
AGAP2 membership MSigDB_c5.bp:SIGNAL_TRANSDUCTION
UNC119 membership MSigDB_c5.bp:DETECTION_OF_ABIOTIC_STIMULUS
PFKM membership MSigDB_c5.bp:CARBOHYDRATE_CATABOLIC_PROCESS
ARF6 membership MSigDB_c5.bp:MEMBRANE_ORGANIZATION_AND_BIOGENESIS
GHRL membership MSigDB_c5.bp:PROTEIN_METABOLIC_PROCESS
ASNS membership MSigDB_c5.bp:REGULATION_OF_CELL_CYCLE
IL18BP membership MSigDB_c5.bp:IMMUNE_RESPONSE
IGF1 membership MSigDB_c5.bp:POSITIVE_REGULATION_OF_CELL_PROLIFERATION
CAP1 membership MSigDB_c5.bp:ESTABLISHMENT_AND_OR_MAINTENANCE_OF_CELL_POLARITY
HDAC5 membership MSigDB_c5.bp:CHROMATIN_MODIFICATION
STX12 membership MSigDB_c5.bp:PROTEIN_STABILIZATION
DUSP16 membership MSigDB_c5.bp:SIGNAL_TRANSDUCTION
ASTL membership MSigDB_c5.bp:PROTEOLYSIS
NOX4 membership MSigDB_c5.bp:ANATOMICAL_STRUCTURE_DEVELOPMENT
NEK6 membership MSigDB_c5.bp:BIOPOLYMER_MODIFICATION
PPP2R4 membership MSigDB_c5.bp:BIOPOLYMER_MODIFICATION
MCL1 membership MSigDB_c5.bp:NEGATIVE_REGULATION_OF_BIOLOGICAL_PROCESS
OPN1SW membership MSigDB_c5.bp:RESPONSE_TO_ABIOTIC_STIMULUS
NMUR2 membership MSigDB_c5.bp:DI___TRI_VALENT_INORGANIC_CATION_TRANSPORT
FGD1 membership MSigDB_c5.bp:SYSTEM_DEVELOPMENT
MAPK7 membership MSigDB_c5.bp:SIGNAL_TRANSDUCTION
NEUROG1 membership MSigDB_c5.bp:REGULATION_OF_METABOLIC_PROCESS
LRP2 membership MSigDB_c5.bp:MEMBRANE_ORGANIZATION_AND_BIOGENESIS
TSPYL2 membership MSigDB_c5.bp:NEGATIVE_REGULATION_OF_NUCLEOBASENUCLEOSIDENUCLEOTIDE_AND_NUCLEIC_ACID_METABOLIC_PROCESS
KCNJ6 membership MSigDB_c5.bp:ION_TRANSPORT
PTRF membership MSigDB_c5.bp:CELLULAR_COMPONENT_ASSEMBLY
CHST9 membership MSigDB_c5.bp:PROTEIN_METABOLIC_PROCESS
CXCL6 membership MSigDB_c5.bp:DEFENSE_RESPONSE
FOXF1 membership MSigDB_c5.bp:NUCLEOBASENUCLEOSIDENUCLEOTIDE_AND_NUCLEIC_ACID_METABOLIC_PROCESS
TNKS membership MSigDB_c5.bp:PROTEIN_MODIFICATION_PROCESS
NKX2-5 membership MSigDB_c5.bp:NEGATIVE_REGULATION_OF_BIOLOGICAL_PROCESS
SIRT4 membership MSigDB_c5.bp:NEGATIVE_REGULATION_OF_TRANSCRIPTION
NUP214 membership MSigDB_c5.bp:NUCLEOCYTOPLASMIC_TRANSPORT
BAX membership MSigDB_c5.bp:POSITIVE_REGULATION_OF_CASPASE_ACTIVITY
AMIGO1 membership MSigDB_c5.bp:REGULATION_OF_CELLULAR_COMPONENT_ORGANIZATION_AND_BIOGENESIS
KLF5 membership MSigDB_c5.bp:TRANSCRIPTION_DNA_DEPENDENT
MAPK15 membership MSigDB_c5.bp:PROTEIN_METABOLIC_PROCESS
CASP3 membership MSigDB_c5.bp:APOPTOTIC_PROGRAM
NHEJ1 membership MSigDB_c5.bp:LEUKOCYTE_ACTIVATION
SPTLC1 membership MSigDB_c5.bp:MEMBRANE_LIPID_METABOLIC_PROCESS
IL5 membership MSigDB_c5.bp:BIOPOLYMER_METABOLIC_PROCESS
CIDEA membership MSigDB_c5.bp:BIOPOLYMER_CATABOLIC_PROCESS
CHEK1 membership MSigDB_c5.bp:SEXUAL_REPRODUCTION
NEDD8 membership MSigDB_c5.bp:CELLULAR_MACROMOLECULE_CATABOLIC_PROCESS
STAT1 membership MSigDB_c5.bp:APOPTOTIC_PROGRAM
TP53 membership MSigDB_c5.bp:RESPONSE_TO_STRESS
LCK membership MSigDB_c5.bp:INTRACELLULAR_SIGNALING_CASCADE
VPS4B membership MSigDB_c5.bp:ORGANELLE_ORGANIZATION_AND_BIOGENESIS
IL12B membership MSigDB_c5.bp:LYMPHOCYTE_DIFFERENTIATION
CSGALNACT2 membership MSigDB_c5.bp:CARBOHYDRATE_METABOLIC_PROCESS
PYCARD membership MSigDB_c5.bp:REGULATION_OF_TRANSCRIPTION
NOD2 membership MSigDB_c5.bp:DETECTION_OF_CHEMICAL_STIMULUS
TCF12 membership MSigDB_c5.bp:ORGAN_DEVELOPMENT
TOMM34 membership MSigDB_c5.bp:MITOCHONDRIAL_TRANSPORT
SRSF2 membership MSigDB_c5.bp:RNA_PROCESSING
CDKN1A membership MSigDB_c5.bp:REGULATION_OF_APOPTOSIS
COPB1 membership MSigDB_c5.bp:GOLGI_VESICLE_TRANSPORT
DFFA membership MSigDB_c5.bp:CELL_STRUCTURE_DISASSEMBLY_DURING_APOPTOSIS
F2R membership MSigDB_c5.bp:INTRACELLULAR_TRANSPORT
GTF2H1 membership MSigDB_c5.bp:REGULATION_OF_METABOLIC_PROCESS
GALR2 membership MSigDB_c5.bp:CELLULAR_CATION_HOMEOSTASIS
STON1 membership MSigDB_c5.bp:TRANSPORT
OPRL1 membership MSigDB_c5.bp:INTRACELLULAR_SIGNALING_CASCADE
TESK2 membership MSigDB_c5.bp:CELL_MATRIX_ADHESION
CD2 membership MSigDB_c5.bp:REGULATION_OF_APOPTOSIS
DOLPP1 membership MSigDB_c5.bp:CELLULAR_PROTEIN_METABOLIC_PROCESS
PHF21A membership MSigDB_c5.bp:REGULATION_OF_TRANSCRIPTIONDNA_DEPENDENT
MALT1 membership MSigDB_c5.bp:IMMUNE_EFFECTOR_PROCESS
RIPPLY1 membership MSigDB_c5.bp:REGULATION_OF_RNA_METABOLIC_PROCESS
ADORA2A membership MSigDB_c5.bp:HEMOSTASIS
TP73 membership MSigDB_c5.bp:RESPONSE_TO_STRESS
MFN2 membership MSigDB_c5.bp:NEGATIVE_REGULATION_OF_BIOLOGICAL_PROCESS
TGFA membership MSigDB_c5.bp:REGULATION_OF_MITOSIS
NKX2-2 membership MSigDB_c5.bp:MULTICELLULAR_ORGANISMAL_DEVELOPMENT
CSE1L membership MSigDB_c5.bp:CELL_DEVELOPMENT
PRKCI membership MSigDB_c5.bp:ESTABLISHMENT_OF_LOCALIZATION
CDKN1C membership MSigDB_c5.bp:REGULATION_OF_PROTEIN_KINASE_ACTIVITY
CDKN2D membership MSigDB_c5.bp:NEGATIVE_REGULATION_OF_PHOSPHATE_METABOLIC_PROCESS
GCLC membership MSigDB_c5.bp:TUBE_MORPHOGENESIS
NNAT membership MSigDB_c5.bp:BIOPOLYMER_MODIFICATION
CASP6 membership MSigDB_c5.bp:CELL_DEVELOPMENT
TNFSF14 membership MSigDB_c5.bp:PROTEIN_TARGETING
MRAS membership MSigDB_c5.bp:CYTOSKELETON_ORGANIZATION_AND_BIOGENESIS
BAIAP2 membership MSigDB_c5.bp:NERVOUS_SYSTEM_DEVELOPMENT
NDUFB9 membership MSigDB_c5.bp:NEUROLOGICAL_SYSTEM_PROCESS
CITED2 membership MSigDB_c5.bp:SIGNAL_TRANSDUCTION
DIO2 membership MSigDB_c5.bp:HORMONE_METABOLIC_PROCESS
APBA1 membership MSigDB_c5.bp:MACROMOLECULAR_COMPLEX_ASSEMBLY
CDKN2D membership MSigDB_c5.bp:INTERPHASE_OF_MITOTIC_CELL_CYCLE
DDX39A membership MSigDB_c5.bp:NUCLEAR_TRANSPORT
ALK membership MSigDB_c5.bp:PROTEIN_METABOLIC_PROCESS
HUNK membership MSigDB_c5.bp:MULTICELLULAR_ORGANISMAL_DEVELOPMENT
IL4 membership MSigDB_c5.bp:REGULATION_OF_PROTEIN_METABOLIC_PROCESS
SMARCD1 membership MSigDB_c5.bp:REGULATION_OF_NUCLEOBASENUCLEOSIDENUCLEOTIDE_AND_NUCLEIC_ACID_METABOLIC_PROCESS
SCAP membership MSigDB_c5.bp:POSITIVE_REGULATION_OF_TRANSCRIPTION
ABL2 membership MSigDB_c5.bp:PROTEIN_AMINO_ACID_PHOSPHORYLATION
GATA3 membership MSigDB_c5.bp:RNA_METABOLIC_PROCESS
BCAR1 membership MSigDB_c5.bp:REGULATION_OF_DEVELOPMENTAL_PROCESS
EGF membership MSigDB_c5.bp:REGULATION_OF_PHOSPHORYLATION
EGLN1 membership MSigDB_c5.bp:NUCLEOBASENUCLEOSIDENUCLEOTIDE_AND_NUCLEIC_ACID_METABOLIC_PROCESS
CRABP2 membership MSigDB_c5.bp:SYSTEM_DEVELOPMENT
CREBBP membership MSigDB_c5.bp:CELLULAR_PROTEIN_METABOLIC_PROCESS
OXER1 membership MSigDB_c5.bp:NUCLEOTIDE_METABOLIC_PROCESS
PFKM membership MSigDB_c5.bp:CARBOHYDRATE_METABOLIC_PROCESS
BOLL membership MSigDB_c5.bp:M_PHASE
HAND2 membership MSigDB_c5.bp:RNA_METABOLIC_PROCESS
TXK membership MSigDB_c5.bp:PROTEIN_MODIFICATION_PROCESS
MID1 membership MSigDB_c5.bp:CYTOSKELETON_ORGANIZATION_AND_BIOGENESIS
BTG2 membership MSigDB_c5.bp:CELL_PROLIFERATION_GO_0008283
TBX2 membership MSigDB_c5.bp:BIOPOLYMER_METABOLIC_PROCESS
PI4KA membership MSigDB_c5.bp:LIPID_METABOLIC_PROCESS
XCR1 membership MSigDB_c5.bp:LOCOMOTORY_BEHAVIOR
TIA1 membership MSigDB_c5.bp:APOPTOSIS_GO
DAPK2 membership MSigDB_c5.bp:PROTEIN_METABOLIC_PROCESS
CARD8 membership MSigDB_c5.bp:REGULATION_OF_SIGNAL_TRANSDUCTION
PPARD membership MSigDB_c5.bp:REGULATION_OF_METABOLIC_PROCESS
TBCA membership MSigDB_c5.bp:CELLULAR_PROTEIN_METABOLIC_PROCESS
GEMIN4 membership MSigDB_c5.bp:RNA_PROCESSING
OPHN1 membership MSigDB_c5.bp:SIGNAL_TRANSDUCTION
HSF2BP membership MSigDB_c5.bp:TRANSCRIPTION_FROM_RNA_POLYMERASE_II_PROMOTER
PDCD4 membership MSigDB_c5.bp:AGING
FAF1 membership MSigDB_c5.bp:NEGATIVE_REGULATION_OF_BIOLOGICAL_PROCESS
CHST1 membership MSigDB_c5.bp:NITROGEN_COMPOUND_METABOLIC_PROCESS
ATP1A1 membership MSigDB_c5.bp:REGULATION_OF_PH
PDIA3 membership MSigDB_c5.bp:MAINTENANCE_OF_PROTEIN_LOCALIZATION
CAMKK2 membership MSigDB_c5.bp:REGULATION_OF_CATALYTIC_ACTIVITY
PHF5A membership MSigDB_c5.bp:TRANSCRIPTION_DNA_DEPENDENT
GABRB2 membership MSigDB_c5.bp:SYNAPTIC_TRANSMISSION
PICK1 membership MSigDB_c5.bp:DNA_MODIFICATION
KCNIP3 membership MSigDB_c5.bp:REGULATION_OF_CELLULAR_METABOLIC_PROCESS
UBE2N membership MSigDB_c5.bp:REGULATION_OF_DNA_METABOLIC_PROCESS
PIGS membership MSigDB_c5.bp:LIPID_BIOSYNTHETIC_PROCESS
COL1A2 membership MSigDB_c5.bp:ANATOMICAL_STRUCTURE_DEVELOPMENT
HOXA13 membership MSigDB_c5.bp:SKELETAL_DEVELOPMENT
EIF4H membership MSigDB_c5.bp:CELLULAR_COMPONENT_ASSEMBLY
UBE4A membership MSigDB_c5.bp:CELLULAR_MACROMOLECULE_CATABOLIC_PROCESS
DGKK membership MSigDB_c5.bp:RESPONSE_TO_STRESS
TNIK membership MSigDB_c5.bp:INTRACELLULAR_SIGNALING_CASCADE
PRLR membership MSigDB_c5.bp:REGULATION_OF_MOLECULAR_FUNCTION
LHX6 membership MSigDB_c5.bp:BRAIN_DEVELOPMENT
F2RL1 membership MSigDB_c5.bp:CHEMICAL_HOMEOSTASIS
KCNQ1 membership MSigDB_c5.bp:ESTABLISHMENT_OF_LOCALIZATION
MGAT4A membership MSigDB_c5.bp:BIOPOLYMER_METABOLIC_PROCESS
ELF2 membership MSigDB_c5.bp:REGULATION_OF_METABOLIC_PROCESS
SOD2 membership MSigDB_c5.bp:RESPONSE_TO_CHEMICAL_STIMULUS
IL12A membership MSigDB_c5.bp:CELLULAR_PROTEIN_METABOLIC_PROCESS
BCAT1 membership MSigDB_c5.bp:CARBOXYLIC_ACID_METABOLIC_PROCESS
MDM4 membership MSigDB_c5.bp:PROTEIN_COMPLEX_ASSEMBLY
CAMKK2 membership MSigDB_c5.bp:POSITIVE_REGULATION_OF_BIOLOGICAL_PROCESS
ASNS membership MSigDB_c5.bp:PROGRAMMED_CELL_DEATH
ARF6 membership MSigDB_c5.bp:REGULATION_OF_ACTIN_POLYMERIZATION_AND_OR_DEPOLYMERIZATION
BCL2A1 membership MSigDB_c5.bp:CELL_DEVELOPMENT
EPHA8 membership MSigDB_c5.bp:PROTEIN_AMINO_ACID_PHOSPHORYLATION
GCK membership MSigDB_c5.bp:REGULATION_OF_METABOLIC_PROCESS
MYH9 membership MSigDB_c5.bp:CELL_MIGRATION
UBE2V1 membership MSigDB_c5.bp:POSITIVE_REGULATION_OF_I_KAPPAB_KINASE_NF_KAPPAB_CASCADE
PTCH1 membership MSigDB_c5.bp:GROWTH
TMX1 membership MSigDB_c5.bp:CELL_DEVELOPMENT
CDKN2A membership MSigDB_c5.bp:CELL_CYCLE_CHECKPOINT_GO_0000075
BOC membership MSigDB_c5.bp:REGULATION_OF_CELL_DIFFERENTIATION
SOCS1 membership MSigDB_c5.bp:REGULATION_OF_TYROSINE_PHOSPHORYLATION_OF_STAT_PROTEIN
MT2A membership MSigDB_c5.bp:HOMEOSTATIC_PROCESS
SERGEF membership MSigDB_c5.bp:SECRETION_BY_CELL
SNX6 membership MSigDB_c5.bp:REGULATION_OF_NUCLEOBASENUCLEOSIDENUCLEOTIDE_AND_NUCLEIC_ACID_METABOLIC_PROCESS
TNFSF10 membership MSigDB_c5.bp:PROGRAMMED_CELL_DEATH
DDAH2 membership MSigDB_c5.bp:NITROGEN_COMPOUND_CATABOLIC_PROCESS
SLA2 membership MSigDB_c5.bp:REGULATION_OF_CELLULAR_METABOLIC_PROCESS
TCF25 membership MSigDB_c5.bp:NEGATIVE_REGULATION_OF_TRANSCRIPTION_DNA_DEPENDENT
HEXIM2 membership MSigDB_c5.bp:NEGATIVE_REGULATION_OF_TRANSCRIPTION
GADD45B membership MSigDB_c5.bp:PROGRAMMED_CELL_DEATH
NLRC4 membership MSigDB_c5.bp:RESPONSE_TO_EXTERNAL_STIMULUS
IMPG1 membership MSigDB_c5.bp:SENSORY_PERCEPTION
DUSP2 membership MSigDB_c5.bp:PROTEIN_METABOLIC_PROCESS
PRDX5 membership MSigDB_c5.bp:RESPONSE_TO_WOUNDING
NME5 membership MSigDB_c5.bp:PROGRAMMED_CELL_DEATH
TNFRSF8 membership MSigDB_c5.bp:MACROMOLECULE_BIOSYNTHETIC_PROCESS
SFTPD membership MSigDB_c5.bp:ANATOMICAL_STRUCTURE_DEVELOPMENT
TP53RK membership MSigDB_c5.bp:PROTEIN_METABOLIC_PROCESS
NR2C2 membership MSigDB_c5.bp:TRANSCRIPTION
RYBP membership MSigDB_c5.bp:NEGATIVE_REGULATION_OF_METABOLIC_PROCESS
ZEB1 membership MSigDB_c5.bp:REGULATION_OF_RNA_METABOLIC_PROCESS
CDK11A membership MSigDB_c5.bp:REGULATION_OF_NUCLEOBASENUCLEOSIDENUCLEOTIDE_AND_NUCLEIC_ACID_METABOLIC_PROCESS
MRE11A membership MSigDB_c5.bp:REGULATION_OF_CELLULAR_METABOLIC_PROCESS
NR5A1 membership MSigDB_c5.bp:ORGAN_DEVELOPMENT
SRSF12 membership MSigDB_c5.bp:RNA_PROCESSING
SPRR2F membership MSigDB_c5.bp:RHYTHMIC_PROCESS
S1PR3 membership MSigDB_c5.bp:CATION_HOMEOSTASIS
MAN1A2 membership MSigDB_c5.bp:MACROMOLECULE_BIOSYNTHETIC_PROCESS
SYVN1 membership MSigDB_c5.bp:CELLULAR_PROTEIN_METABOLIC_PROCESS
TGFBR2 membership MSigDB_c5.bp:POSITIVE_REGULATION_OF_CELLULAR_PROCESS
AGO1 membership MSigDB_c5.bp:PROTEIN_METABOLIC_PROCESS
UBN1 membership MSigDB_c5.bp:REGULATION_OF_RNA_METABOLIC_PROCESS
SPI1 membership MSigDB_c5.bp:POSITIVE_REGULATION_OF_CELLULAR_METABOLIC_PROCESS
PLCE1 membership MSigDB_c5.bp:SYSTEM_DEVELOPMENT
GSK3B membership MSigDB_c5.bp:ESTABLISHMENT_OF_CELLULAR_LOCALIZATION
GMFG membership MSigDB_c5.bp:BIOPOLYMER_METABOLIC_PROCESS
MAZ membership MSigDB_c5.bp:CELLULAR_COMPONENT_DISASSEMBLY
UBE2N membership MSigDB_c5.bp:CELLULAR_MACROMOLECULE_METABOLIC_PROCESS
OPRL1 membership MSigDB_c5.bp:CELLULAR_CATION_HOMEOSTASIS
MAS1 membership MSigDB_c5.bp:ANATOMICAL_STRUCTURE_MORPHOGENESIS
KCNMB4 membership MSigDB_c5.bp:REGULATION_OF_MEMBRANE_POTENTIAL
UBTF membership MSigDB_c5.bp:RNA_BIOSYNTHETIC_PROCESS
KRT1 membership MSigDB_c5.bp:ECTODERM_DEVELOPMENT
SLIT2 membership MSigDB_c5.bp:REGULATION_OF_ANATOMICAL_STRUCTURE_MORPHOGENESIS
TDGF1 membership MSigDB_c5.bp:POSITIVE_REGULATION_OF_PEPTIDYL_TYROSINE_PHOSPHORYLATION
LATS2 membership MSigDB_c5.bp:BIOPOLYMER_MODIFICATION
EDA membership MSigDB_c5.bp:REGULATION_OF_MOLECULAR_FUNCTION
GPS1 membership MSigDB_c5.bp:INTRACELLULAR_SIGNALING_CASCADE
TLR3 membership MSigDB_c5.bp:DEFENSE_RESPONSE_TO_BACTERIUM
PEA15 membership MSigDB_c5.bp:NEGATIVE_REGULATION_OF_APOPTOSIS
CAND1 membership MSigDB_c5.bp:PROTEIN_UBIQUITINATION
KPNB1 membership MSigDB_c5.bp:NLS_BEARING_SUBSTRATE_IMPORT_INTO_NUCLEUS
IFNGR1 membership MSigDB_c5.bp:RESPONSE_TO_BIOTIC_STIMULUS
STK36 membership MSigDB_c5.bp:REGULATION_OF_BINDING
SLIT1 membership MSigDB_c5.bp:ORGAN_DEVELOPMENT
MAB21L1 membership MSigDB_c5.bp:ANATOMICAL_STRUCTURE_DEVELOPMENT
ZBTB18 membership MSigDB_c5.bp:REGULATION_OF_RNA_METABOLIC_PROCESS
SPOCK1 membership MSigDB_c5.bp:SYSTEM_DEVELOPMENT
HDAC7 membership MSigDB_c5.bp:HEMOPOIETIC_OR_LYMPHOID_ORGAN_DEVELOPMENT
TCN2 membership MSigDB_c5.bp:VITAMIN_TRANSPORT
CHST15 membership MSigDB_c5.bp:ALCOHOL_METABOLIC_PROCESS
BAIAP2 membership MSigDB_c5.bp:ANATOMICAL_STRUCTURE_MORPHOGENESIS
MX1 membership MSigDB_c5.bp:CELL_DEVELOPMENT
HIRIP3 membership MSigDB_c5.bp:ORGANELLE_ORGANIZATION_AND_BIOGENESIS
PDS5B membership MSigDB_c5.bp:MITOSIS
MPZL1 membership MSigDB_c5.bp:CELL_SURFACE_RECEPTOR_LINKED_SIGNAL_TRANSDUCTION_GO_0007166
ADAM23 membership MSigDB_c5.bp:MULTICELLULAR_ORGANISMAL_DEVELOPMENT
NDST1 membership MSigDB_c5.bp:CARBOHYDRATE_METABOLIC_PROCESS
DNAJB1 membership MSigDB_c5.bp:RESPONSE_TO_STRESS
NOD1 membership MSigDB_c5.bp:CELLULAR_COMPONENT_ASSEMBLY
XRCC6BP1 membership MSigDB_c5.bp:DOUBLE_STRAND_BREAK_REPAIR
SRSF12 membership MSigDB_c5.bp:BIOPOLYMER_METABOLIC_PROCESS
PTK6 membership MSigDB_c5.bp:BIOPOLYMER_MODIFICATION
TBX5 membership MSigDB_c5.bp:REGULATION_OF_CELL_PROLIFERATION
FOXP3 membership MSigDB_c5.bp:REGULATION_OF_IMMUNE_SYSTEM_PROCESS
GLRX2 membership MSigDB_c5.bp:POST_TRANSLATIONAL_PROTEIN_MODIFICATION
BET1 membership MSigDB_c5.bp:ESTABLISHMENT_OF_CELLULAR_LOCALIZATION
APH1A membership MSigDB_c5.bp:PROTEOLYSIS
JMY membership MSigDB_c5.bp:REGULATION_OF_TRANSCRIPTIONDNA_DEPENDENT
POU5F1 membership MSigDB_c5.bp:REGULATION_OF_TRANSCRIPTION
RXRA membership MSigDB_c5.bp:POSITIVE_REGULATION_OF_TRANSCRIPTIONDNA_DEPENDENT
FGF2 membership MSigDB_c5.bp:REGULATION_OF_TRANSFERASE_ACTIVITY
NLGN1 membership MSigDB_c5.bp:PROTEIN_TARGETING
PTPRO membership MSigDB_c5.bp:CELLULAR_MACROMOLECULE_METABOLIC_PROCESS
PTHLH membership MSigDB_c5.bp:G_PROTEIN_SIGNALING_ADENYLATE_CYCLASE_ACTIVATING_PATHWAY
ITGA11 membership MSigDB_c5.bp:ORGAN_DEVELOPMENT
PITPNM1 membership MSigDB_c5.bp:SYSTEM_PROCESS
ZNF177 membership MSigDB_c5.bp:REGULATION_OF_NUCLEOBASENUCLEOSIDENUCLEOTIDE_AND_NUCLEIC_ACID_METABOLIC_PROCESS
EVL membership MSigDB_c5.bp:ACTIN_FILAMENT_BASED_PROCESS
DHX8 membership MSigDB_c5.bp:RNA_METABOLIC_PROCESS
SLC7A8 membership MSigDB_c5.bp:NEUTRAL_AMINO_ACID_TRANSPORT
OPN1MW membership MSigDB_c5.bp:SYSTEM_PROCESS
DAD1 membership MSigDB_c5.bp:REGULATION_OF_APOPTOSIS
RND1 membership MSigDB_c5.bp:CYTOSKELETON_ORGANIZATION_AND_BIOGENESIS
SUPT4H1 membership MSigDB_c5.bp:NEGATIVE_REGULATION_OF_METABOLIC_PROCESS
GRM2 membership MSigDB_c5.bp:NEGATIVE_REGULATION_OF_CATALYTIC_ACTIVITY
KARS membership MSigDB_c5.bp:BIOSYNTHETIC_PROCESS
BCL2L1 membership MSigDB_c5.bp:CHEMICAL_HOMEOSTASIS
SLC26A4 membership MSigDB_c5.bp:SENSORY_PERCEPTION
DDAH1 membership MSigDB_c5.bp:AMINO_ACID_AND_DERIVATIVE_METABOLIC_PROCESS
FABP1 membership MSigDB_c5.bp:ORGAN_DEVELOPMENT
TFAP2B membership MSigDB_c5.bp:TRANSCRIPTION_FROM_RNA_POLYMERASE_II_PROMOTER
GAD1 membership MSigDB_c5.bp:AMINO_ACID_METABOLIC_PROCESS
MIS12 membership MSigDB_c5.bp:PROTEIN_METABOLIC_PROCESS
KATNA1 membership MSigDB_c5.bp:CELL_CYCLE_GO_0007049
FGFR4 membership MSigDB_c5.bp:SIGNAL_TRANSDUCTION
GLI1 membership MSigDB_c5.bp:TISSUE_REMODELING
AZU1 membership MSigDB_c5.bp:RESPONSE_TO_BACTERIUM
NLRP12 membership MSigDB_c5.bp:POST_TRANSLATIONAL_PROTEIN_MODIFICATION
CANX membership MSigDB_c5.bp:SECRETION_BY_CELL
GPR68 membership MSigDB_c5.bp:RESPONSE_TO_WOUNDING
EIF2AK4 membership MSigDB_c5.bp:POST_TRANSLATIONAL_PROTEIN_MODIFICATION
YWHAH membership MSigDB_c5.bp:TRANSMISSION_OF_NERVE_IMPULSE
ERCC6 membership MSigDB_c5.bp:POSITIVE_REGULATION_OF_NUCLEOBASENUCLEOSIDENUCLEOTIDE_AND_NUCLEIC_ACID_METABOLIC_PROCESS
CEBPB membership MSigDB_c5.bp:RESPONSE_TO_EXTERNAL_STIMULUS
LPL membership MSigDB_c5.bp:LIPID_METABOLIC_PROCESS
KMT2A membership MSigDB_c5.bp:HEMOPOIESIS
CYP11B2 membership MSigDB_c5.bp:REGULATION_OF_BIOLOGICAL_QUALITY
PTPRZ1 membership MSigDB_c5.bp:PROTEIN_METABOLIC_PROCESS
PPARGC1A membership MSigDB_c5.bp:RNA_METABOLIC_PROCESS
SLC25A10 membership MSigDB_c5.bp:MONOCARBOXYLIC_ACID_METABOLIC_PROCESS
PDPN membership MSigDB_c5.bp:POSITIVE_REGULATION_OF_BIOLOGICAL_PROCESS
TRNT1 membership MSigDB_c5.bp:ESTABLISHMENT_OF_PROTEIN_LOCALIZATION
IL4 membership MSigDB_c5.bp:HUMORAL_IMMUNE_RESPONSE
LTB4R membership MSigDB_c5.bp:RESPONSE_TO_EXTERNAL_STIMULUS
CACNA1D membership MSigDB_c5.bp:CALCIUM_ION_TRANSPORT
S1PR1 membership MSigDB_c5.bp:CELL_SURFACE_RECEPTOR_LINKED_SIGNAL_TRANSDUCTION_GO_0007166
NCR1 membership MSigDB_c5.bp:REGULATION_OF_DEVELOPMENTAL_PROCESS
GSK3B membership MSigDB_c5.bp:CELLULAR_CARBOHYDRATE_METABOLIC_PROCESS
LHX1 membership MSigDB_c5.bp:MULTICELLULAR_ORGANISMAL_DEVELOPMENT
GMEB2 membership MSigDB_c5.bp:BIOPOLYMER_METABOLIC_PROCESS
SLC25A13 membership MSigDB_c5.bp:AMINO_ACID_TRANSPORT
WNK3 membership MSigDB_c5.bp:PROTEIN_METABOLIC_PROCESS
TCF3 membership MSigDB_c5.bp:POSITIVE_REGULATION_OF_CELLULAR_PROCESS
BRAF membership MSigDB_c5.bp:ANATOMICAL_STRUCTURE_DEVELOPMENT
SCN8A membership MSigDB_c5.bp:MULTICELLULAR_ORGANISMAL_DEVELOPMENT
EP300 membership MSigDB_c5.bp:REGULATION_OF_DNA_BINDING
TGFB1 membership MSigDB_c5.bp:REGULATION_OF_PROGRAMMED_CELL_DEATH
ACKR2 membership MSigDB_c5.bp:RESPONSE_TO_CHEMICAL_STIMULUS
PRKCQ membership MSigDB_c5.bp:REGULATION_OF_MOLECULAR_FUNCTION
CX3CL1 membership MSigDB_c5.bp:REGULATION_OF_CELL_CELL_ADHESION
FYB membership MSigDB_c5.bp:ESTABLISHMENT_OF_CELLULAR_LOCALIZATION
BCL2 membership MSigDB_c5.bp:DEFENSE_RESPONSE_TO_VIRUS
RGMB membership MSigDB_c5.bp:REGULATION_OF_METABOLIC_PROCESS
ELMO1 membership MSigDB_c5.bp:MEMBRANE_ORGANIZATION_AND_BIOGENESIS
AIFM3 membership MSigDB_c5.bp:CASPASE_ACTIVATION
PRMT7 membership MSigDB_c5.bp:PROTEIN_METABOLIC_PROCESS
PTPLAD1 membership MSigDB_c5.bp:POSITIVE_REGULATION_OF_TRANSFERASE_ACTIVITY
MALT1 membership MSigDB_c5.bp:REGULATION_OF_RESPONSE_TO_STIMULUS
TRPC3 membership MSigDB_c5.bp:DETECTION_OF_ABIOTIC_STIMULUS
PRDM1 membership MSigDB_c5.bp:NEGATIVE_REGULATION_OF_CELLULAR_PROCESS
MMP9 membership MSigDB_c5.bp:IMMUNE_SYSTEM_DEVELOPMENT
HTR5A membership MSigDB_c5.bp:CELL_SURFACE_RECEPTOR_LINKED_SIGNAL_TRANSDUCTION_GO_0007166
FZR1 membership MSigDB_c5.bp:CELLULAR_PROTEIN_METABOLIC_PROCESS
ASNA1 membership MSigDB_c5.bp:ESTABLISHMENT_OF_LOCALIZATION
UTP3 membership MSigDB_c5.bp:ANATOMICAL_STRUCTURE_DEVELOPMENT
CAPG membership MSigDB_c5.bp:NEGATIVE_REGULATION_OF_CELLULAR_COMPONENT_ORGANIZATION_AND_BIOGENESIS
NUP62 membership MSigDB_c5.bp:NEGATIVE_REGULATION_OF_BIOLOGICAL_PROCESS
ST8SIA4 membership MSigDB_c5.bp:PROTEIN_MODIFICATION_PROCESS
CD1D membership MSigDB_c5.bp:POSITIVE_REGULATION_OF_RESPONSE_TO_STIMULUS
PYGB membership MSigDB_c5.bp:BIOPOLYMER_METABOLIC_PROCESS
GNG3 membership MSigDB_c5.bp:PROTEIN_KINASE_CASCADE
CKS2 membership MSigDB_c5.bp:REGULATION_OF_CATALYTIC_ACTIVITY
SCG2 membership MSigDB_c5.bp:REGULATION_OF_RESPONSE_TO_STIMULUS
ERGIC1 membership MSigDB_c5.bp:ESTABLISHMENT_OF_CELLULAR_LOCALIZATION
NMUR2 membership MSigDB_c5.bp:SECRETION_BY_CELL
MED12 membership MSigDB_c5.bp:POSITIVE_REGULATION_OF_RNA_METABOLIC_PROCESS
TFPI membership MSigDB_c5.bp:RESPONSE_TO_WOUNDING
XRCC6 membership MSigDB_c5.bp:TRANSCRIPTION_DNA_DEPENDENT
BAD membership MSigDB_c5.bp:CELL_DEVELOPMENT
NFATC3 membership MSigDB_c5.bp:RESPONSE_TO_WOUNDING
MYF5 membership MSigDB_c5.bp:REGULATION_OF_NUCLEOBASENUCLEOSIDENUCLEOTIDE_AND_NUCLEIC_ACID_METABOLIC_PROCESS
SGSH membership MSigDB_c5.bp:CELLULAR_MACROMOLECULE_METABOLIC_PROCESS
IRAK2 membership MSigDB_c5.bp:I_KAPPAB_KINASE_NF_KAPPAB_CASCADE
BBC3 membership MSigDB_c5.bp:POSITIVE_REGULATION_OF_CELLULAR_PROCESS
SCAP membership MSigDB_c5.bp:BIOPOLYMER_METABOLIC_PROCESS
SST membership MSigDB_c5.bp:RESPONSE_TO_CHEMICAL_STIMULUS
EGR4 membership MSigDB_c5.bp:POSITIVE_REGULATION_OF_CELLULAR_PROCESS
UBB membership MSigDB_c5.bp:REGULATION_OF_GROWTH
TGFBR1 membership MSigDB_c5.bp:TRANSMEMBRANE_RECEPTOR_PROTEIN_SERINE_THREONINE_KINASE_SIGNALING_PATHWAY
KCNA10 membership MSigDB_c5.bp:METAL_ION_TRANSPORT
IL10 membership MSigDB_c5.bp:IMMUNE_SYSTEM_DEVELOPMENT
CD40LG membership MSigDB_c5.bp:IMMUNE_RESPONSE
LSM1 membership MSigDB_c5.bp:RNA_PROCESSING
CCND2 membership MSigDB_c5.bp:POSITIVE_REGULATION_OF_CELLULAR_PROCESS
INHA membership MSigDB_c5.bp:SECRETION
PAK2 membership MSigDB_c5.bp:REGULATION_OF_CATALYTIC_ACTIVITY
TRIAP1 membership MSigDB_c5.bp:RESPONSE_TO_DNA_DAMAGE_STIMULUS
PRC1 membership MSigDB_c5.bp:CELL_DIVISION
TNIK membership MSigDB_c5.bp:STRESS_ACTIVATED_PROTEIN_KINASE_SIGNALING_PATHWAY
CACNA1D membership MSigDB_c5.bp:CATION_TRANSPORT
COX18 membership MSigDB_c5.bp:PROTEIN_LOCALIZATION
NOP56 membership MSigDB_c5.bp:RNA_METABOLIC_PROCESS
KAL1 membership MSigDB_c5.bp:MULTICELLULAR_ORGANISMAL_DEVELOPMENT
KCNC4 membership MSigDB_c5.bp:METAL_ION_TRANSPORT
NANOG membership MSigDB_c5.bp:RNA_BIOSYNTHETIC_PROCESS
RAE1 membership MSigDB_c5.bp:NUCLEOCYTOPLASMIC_TRANSPORT
DYRK2 membership MSigDB_c5.bp:INDUCTION_OF_APOPTOSIS_BY_INTRACELLULAR_SIGNALS
ERN2 membership MSigDB_c5.bp:APOPTOSIS_GO
MSTN membership MSigDB_c5.bp:MULTICELLULAR_ORGANISMAL_DEVELOPMENT
HSP90AB1 membership MSigDB_c5.bp:NITROGEN_COMPOUND_METABOLIC_PROCESS
PRKAR2B membership MSigDB_c5.bp:INTRACELLULAR_SIGNALING_CASCADE
PKN1 membership MSigDB_c5.bp:REGULATION_OF_MOLECULAR_FUNCTION
CYSLTR1 membership MSigDB_c5.bp:DEFENSE_RESPONSE
AMIGO1 membership MSigDB_c5.bp:ANATOMICAL_STRUCTURE_MORPHOGENESIS
FRK membership MSigDB_c5.bp:POST_TRANSLATIONAL_PROTEIN_MODIFICATION
GAS1 membership MSigDB_c5.bp:NEGATIVE_REGULATION_OF_BIOLOGICAL_PROCESS
ERBB4 membership MSigDB_c5.bp:MULTICELLULAR_ORGANISMAL_DEVELOPMENT
FGD2 membership MSigDB_c5.bp:REGULATION_OF_GTPASE_ACTIVITY
DDAH2 membership MSigDB_c5.bp:CARBOXYLIC_ACID_METABOLIC_PROCESS
P2RY4 membership MSigDB_c5.bp:G_PROTEIN_COUPLED_RECEPTOR_PROTEIN_SIGNALING_PATHWAY
BCL10 membership MSigDB_c5.bp:POSITIVE_REGULATION_OF_TRANSCRIPTIONDNA_DEPENDENT
AFAP1L2 membership MSigDB_c5.bp:POSITIVE_REGULATION_OF_BIOLOGICAL_PROCESS
DUSP13 membership MSigDB_c5.bp:PROTEIN_METABOLIC_PROCESS
PLK4 membership MSigDB_c5.bp:PROTEIN_AMINO_ACID_PHOSPHORYLATION
MAP7 membership MSigDB_c5.bp:ANATOMICAL_STRUCTURE_MORPHOGENESIS
CDKN2D membership MSigDB_c5.bp:REGULATION_OF_CATALYTIC_ACTIVITY
GRIK2 membership MSigDB_c5.bp:REGULATION_OF_BIOLOGICAL_QUALITY
SAP30BP membership MSigDB_c5.bp:PROGRAMMED_CELL_DEATH
EIF3B membership MSigDB_c5.bp:CELLULAR_MACROMOLECULE_METABOLIC_PROCESS
FOLR1 membership MSigDB_c5.bp:COFACTOR_TRANSPORT
PTMS membership MSigDB_c5.bp:BIOPOLYMER_METABOLIC_PROCESS
YBX3 membership MSigDB_c5.bp:RESPONSE_TO_STRESS
BCL2 membership MSigDB_c5.bp:NEURON_APOPTOSIS
RGMB membership MSigDB_c5.bp:ENZYME_LINKED_RECEPTOR_PROTEIN_SIGNALING_PATHWAY
CECR2 membership MSigDB_c5.bp:BIOPOLYMER_CATABOLIC_PROCESS
ADORA3 membership MSigDB_c5.bp:POSITIVE_REGULATION_OF_CATALYTIC_ACTIVITY
TFAP2B membership MSigDB_c5.bp:BIOPOLYMER_METABOLIC_PROCESS
DZIP3 membership MSigDB_c5.bp:BIOPOLYMER_METABOLIC_PROCESS
RIPK4 membership MSigDB_c5.bp:CELLULAR_MACROMOLECULE_METABOLIC_PROCESS
MNT membership MSigDB_c5.bp:RNA_BIOSYNTHETIC_PROCESS
ALOX15B membership MSigDB_c5.bp:POSITIVE_REGULATION_OF_BIOLOGICAL_PROCESS
ABL1 membership MSigDB_c5.bp:REGULATION_OF_DEVELOPMENTAL_PROCESS
F2RL1 membership MSigDB_c5.bp:SIGNAL_TRANSDUCTION
PTPRC membership MSigDB_c5.bp:POSITIVE_REGULATION_OF_MULTICELLULAR_ORGANISMAL_PROCESS
UNC5C membership MSigDB_c5.bp:SYSTEM_DEVELOPMENT
TRIM28 membership MSigDB_c5.bp:POSITIVE_REGULATION_OF_TRANSCRIPTIONDNA_DEPENDENT
PTPN13 membership MSigDB_c5.bp:CELLULAR_MACROMOLECULE_METABOLIC_PROCESS
TGFB1 membership MSigDB_c5.bp:REGULATION_OF_PROTEIN_MODIFICATION_PROCESS
NFATC4 membership MSigDB_c5.bp:RESPONSE_TO_EXTERNAL_STIMULUS
PPARGC1A membership MSigDB_c5.bp:FATTY_ACID_OXIDATION
GNRH1 membership MSigDB_c5.bp:REGULATION_OF_CELL_PROLIFERATION
PEX16 membership MSigDB_c5.bp:ESTABLISHMENT_OF_CELLULAR_LOCALIZATION
TCEB1 membership MSigDB_c5.bp:TRANSCRIPTION_FROM_RNA_POLYMERASE_II_PROMOTER
NOTCH2 membership MSigDB_c5.bp:SYSTEM_DEVELOPMENT
EIF3C membership MSigDB_c5.bp:REGULATION_OF_METABOLIC_PROCESS
MSH5 membership MSigDB_c5.bp:DNA_DEPENDENT_DNA_REPLICATION
GAD2 membership MSigDB_c5.bp:ORGANIC_ACID_METABOLIC_PROCESS
TGFB1I1 membership MSigDB_c5.bp:TRANSCRIPTION
UBP1 membership MSigDB_c5.bp:REPRODUCTION
GHSR membership MSigDB_c5.bp:HORMONE_SECRETION
MAPT membership MSigDB_c5.bp:NERVOUS_SYSTEM_DEVELOPMENT
BTRC membership MSigDB_c5.bp:PROTEIN_METABOLIC_PROCESS
CUL1 membership MSigDB_c5.bp:PROGRAMMED_CELL_DEATH
ATF6 membership MSigDB_c5.bp:RNA_BIOSYNTHETIC_PROCESS
TOM1 membership MSigDB_c5.bp:ESTABLISHMENT_OF_LOCALIZATION
STK17B membership MSigDB_c5.bp:PROTEIN_MODIFICATION_PROCESS
PABPC4 membership MSigDB_c5.bp:RNA_CATABOLIC_PROCESS
HNF1B membership MSigDB_c5.bp:REGULATION_OF_GENE_EXPRESSION
ACVR2A membership MSigDB_c5.bp:REGULATION_OF_CELL_DIFFERENTIATION
KNG1 membership MSigDB_c5.bp:RESPONSE_TO_WOUNDING
ECD membership MSigDB_c5.bp:GLUCOSE_METABOLIC_PROCESS
RAD51 membership MSigDB_c5.bp:DNA_RECOMBINATION
PRKCG membership MSigDB_c5.bp:CATABOLIC_PROCESS
NLRP3 membership MSigDB_c5.bp:REGULATION_OF_TRANSCRIPTION_FACTOR_ACTIVITY
LIN7A membership MSigDB_c5.bp:PROTEIN_METABOLIC_PROCESS
KAT8 membership MSigDB_c5.bp:POSITIVE_REGULATION_OF_CELLULAR_PROCESS
GSG2 membership MSigDB_c5.bp:INTRACELLULAR_SIGNALING_CASCADE
ELF2 membership MSigDB_c5.bp:REGULATION_OF_NUCLEOBASENUCLEOSIDENUCLEOTIDE_AND_NUCLEIC_ACID_METABOLIC_PROCESS
IGSF6 membership MSigDB_c5.bp:IMMUNE_RESPONSE
PRLR membership MSigDB_c5.bp:CELL_SURFACE_RECEPTOR_LINKED_SIGNAL_TRANSDUCTION_GO_0007166
NFS1 membership MSigDB_c5.bp:AMINE_METABOLIC_PROCESS
HCRTR1 membership MSigDB_c5.bp:NEUROLOGICAL_SYSTEM_PROCESS
LY86 membership MSigDB_c5.bp:IMMUNE_RESPONSE
APOBEC3G membership MSigDB_c5.bp:RESPONSE_TO_BIOTIC_STIMULUS
INHA membership MSigDB_c5.bp:NEGATIVE_REGULATION_OF_IMMUNE_SYSTEM_PROCESS
GAD1 membership MSigDB_c5.bp:CELL_CELL_SIGNALING
ADIPOR2 membership MSigDB_c5.bp:SIGNAL_TRANSDUCTION
PRKCG membership MSigDB_c5.bp:REGULATION_OF_NUCLEOBASENUCLEOSIDENUCLEOTIDE_AND_NUCLEIC_ACID_METABOLIC_PROCESS
ASAH2 membership MSigDB_c5.bp:LIPID_METABOLIC_PROCESS
DUOX1 membership MSigDB_c5.bp:RESPONSE_TO_CHEMICAL_STIMULUS
ATRIP membership MSigDB_c5.bp:DNA_INTEGRITY_CHECKPOINT
SPP2 membership MSigDB_c5.bp:ORGAN_DEVELOPMENT
IL4 membership MSigDB_c5.bp:CELL_DEVELOPMENT
PMVK membership MSigDB_c5.bp:PROTEIN_MODIFICATION_PROCESS
GTF2F2 membership MSigDB_c5.bp:RNA_ELONGATION
CCL13 membership MSigDB_c5.bp:CELLULAR_CATION_HOMEOSTASIS
SET membership MSigDB_c5.bp:NUCLEOBASENUCLEOSIDENUCLEOTIDE_AND_NUCLEIC_ACID_METABOLIC_PROCESS
GLA membership MSigDB_c5.bp:SPHINGOLIPID_METABOLIC_PROCESS
PLAU membership MSigDB_c5.bp:CELLULAR_MACROMOLECULE_METABOLIC_PROCESS
CRNKL1 membership MSigDB_c5.bp:RNA_PROCESSING
EIF2AK3 membership MSigDB_c5.bp:NEGATIVE_REGULATION_OF_CELLULAR_METABOLIC_PROCESS
PRL membership MSigDB_c5.bp:IMMUNE_SYSTEM_PROCESS
CD74 membership MSigDB_c5.bp:CELLULAR_LIPID_METABOLIC_PROCESS
CTRL membership MSigDB_c5.bp:CELLULAR_PROTEIN_METABOLIC_PROCESS
XBP1 membership MSigDB_c5.bp:IMMUNE_RESPONSE
SRCAP membership MSigDB_c5.bp:REGULATION_OF_NUCLEOBASENUCLEOSIDENUCLEOTIDE_AND_NUCLEIC_ACID_METABOLIC_PROCESS
EXOSC3 membership MSigDB_c5.bp:RNA_PROCESSING
WNK1 membership MSigDB_c5.bp:POST_TRANSLATIONAL_PROTEIN_MODIFICATION
BCL2 membership MSigDB_c5.bp:NEGATIVE_REGULATION_OF_APOPTOSIS
EIF2B1 membership MSigDB_c5.bp:RESPONSE_TO_ABIOTIC_STIMULUS
TPR membership MSigDB_c5.bp:ESTABLISHMENT_OF_CELLULAR_LOCALIZATION
EGLN2 membership MSigDB_c5.bp:CATABOLIC_PROCESS
ALDOA membership MSigDB_c5.bp:CELLULAR_CARBOHYDRATE_CATABOLIC_PROCESS
TIE1 membership MSigDB_c5.bp:SIGNAL_TRANSDUCTION
NDE1 membership MSigDB_c5.bp:MICROTUBULE_ORGANIZING_CENTER_ORGANIZATION_AND_BIOGENESIS
AKAP10 membership MSigDB_c5.bp:SIGNAL_TRANSDUCTION
SIK2 membership MSigDB_c5.bp:REGULATION_OF_SIGNAL_TRANSDUCTION
PEG10 membership MSigDB_c5.bp:TRANSMEMBRANE_RECEPTOR_PROTEIN_SERINE_THREONINE_KINASE_SIGNALING_PATHWAY
HSPB1 membership MSigDB_c5.bp:RIBONUCLEOPROTEIN_COMPLEX_BIOGENESIS_AND_ASSEMBLY
RGN membership MSigDB_c5.bp:CHEMICAL_HOMEOSTASIS
TBX3 membership MSigDB_c5.bp:REGULATION_OF_GENE_EXPRESSION
IRF2 membership MSigDB_c5.bp:NEGATIVE_REGULATION_OF_TRANSCRIPTION
GALNT2 membership MSigDB_c5.bp:PROTEIN_AMINO_ACID_O_LINKED_GLYCOSYLATION
MAN1A2 membership MSigDB_c5.bp:GLYCOPROTEIN_BIOSYNTHETIC_PROCESS
CROCC membership MSigDB_c5.bp:CENTROSOME_ORGANIZATION_AND_BIOGENESIS
GLO1 membership MSigDB_c5.bp:NEGATIVE_REGULATION_OF_DEVELOPMENTAL_PROCESS
ALDH18A1 membership MSigDB_c5.bp:CARBOXYLIC_ACID_METABOLIC_PROCESS
TLR8 membership MSigDB_c5.bp:RESPONSE_TO_VIRUS
RPL28 membership MSigDB_c5.bp:MACROMOLECULE_BIOSYNTHETIC_PROCESS
MBTPS1 membership MSigDB_c5.bp:PROTEIN_METABOLIC_PROCESS
CDH13 membership MSigDB_c5.bp:TRANSPORT
PLAGL1 membership MSigDB_c5.bp:REGULATION_OF_TRANSCRIPTION
TLR3 membership MSigDB_c5.bp:POSITIVE_REGULATION_OF_METABOLIC_PROCESS
EEF1E1 membership MSigDB_c5.bp:POSITIVE_REGULATION_OF_DEVELOPMENTAL_PROCESS
PARD6B membership MSigDB_c5.bp:CELLULAR_COMPONENT_ASSEMBLY
CREBBP membership MSigDB_c5.bp:MACROMOLECULAR_COMPLEX_ASSEMBLY
MCAM membership MSigDB_c5.bp:ANATOMICAL_STRUCTURE_DEVELOPMENT
PSEN1 membership MSigDB_c5.bp:CELL_DEVELOPMENT
HEXIM2 membership MSigDB_c5.bp:REGULATION_OF_NUCLEOBASENUCLEOSIDENUCLEOTIDE_AND_NUCLEIC_ACID_METABOLIC_PROCESS
MDGA2 membership MSigDB_c5.bp:MULTICELLULAR_ORGANISMAL_DEVELOPMENT
SMARCC2 membership MSigDB_c5.bp:NEGATIVE_REGULATION_OF_NUCLEOBASENUCLEOSIDENUCLEOTIDE_AND_NUCLEIC_ACID_METABOLIC_PROCESS
NUP205 membership MSigDB_c5.bp:PROTEIN_IMPORT
MDFI membership MSigDB_c5.bp:NEGATIVE_REGULATION_OF_TRANSCRIPTION
PFDN5 membership MSigDB_c5.bp:REGULATION_OF_METABOLIC_PROCESS
MTF1 membership MSigDB_c5.bp:REGULATION_OF_TRANSCRIPTION
PTPRC membership MSigDB_c5.bp:BIOPOLYMER_MODIFICATION
MIS12 membership MSigDB_c5.bp:ORGANELLE_ORGANIZATION_AND_BIOGENESIS
CACNA1B membership MSigDB_c5.bp:SYSTEM_PROCESS
DUSP3 membership MSigDB_c5.bp:PROTEIN_AMINO_ACID_DEPHOSPHORYLATION
PRIM2 membership MSigDB_c5.bp:RNA_BIOSYNTHETIC_PROCESS
NF1 membership MSigDB_c5.bp:REGULATION_OF_PROTEIN_KINASE_ACTIVITY
HPX membership MSigDB_c5.bp:ION_HOMEOSTASIS
EGLN2 membership MSigDB_c5.bp:HOMEOSTATIC_PROCESS
KAT2A membership MSigDB_c5.bp:PROTEIN_METABOLIC_PROCESS
CRIM1 membership MSigDB_c5.bp:NERVOUS_SYSTEM_DEVELOPMENT
COPZ1 membership MSigDB_c5.bp:GOLGI_VESICLE_TRANSPORT
NR5A1 membership MSigDB_c5.bp:CELL_CELL_SIGNALING
SIRT5 membership MSigDB_c5.bp:NEGATIVE_REGULATION_OF_CELLULAR_PROCESS
HDAC2 membership MSigDB_c5.bp:REGULATION_OF_GENE_EXPRESSION
TLR8 membership MSigDB_c5.bp:REGULATION_OF_IMMUNE_SYSTEM_PROCESS
CAMK2A membership MSigDB_c5.bp:PHOSPHORYLATION
RREB1 membership MSigDB_c5.bp:REGULATION_OF_TRANSCRIPTION
ANG membership MSigDB_c5.bp:POSITIVE_REGULATION_OF_HYDROLASE_ACTIVITY
EIF2B2 membership MSigDB_c5.bp:RESPONSE_TO_ABIOTIC_STIMULUS
AFAP1L2 membership MSigDB_c5.bp:CELL_CYCLE_GO_0007049
BTG1 membership MSigDB_c5.bp:ANATOMICAL_STRUCTURE_MORPHOGENESIS
MPHOSPH9 membership MSigDB_c5.bp:M_PHASE
HTR4 membership MSigDB_c5.bp:INTRACELLULAR_SIGNALING_CASCADE
PEX12 membership MSigDB_c5.bp:PROTEIN_TRANSPORT
PRKAA1 membership MSigDB_c5.bp:PROTEIN_MODIFICATION_PROCESS
NXF2 membership MSigDB_c5.bp:MULTICELLULAR_ORGANISMAL_DEVELOPMENT
PHEX membership MSigDB_c5.bp:BIOPOLYMER_METABOLIC_PROCESS
EIF2AK4 membership MSigDB_c5.bp:PROTEIN_AMINO_ACID_PHOSPHORYLATION
MMP7 membership MSigDB_c5.bp:CELLULAR_PROTEIN_METABOLIC_PROCESS
ESPL1 membership MSigDB_c5.bp:CELL_CYCLE_PROCESS
ARF6 membership MSigDB_c5.bp:REGULATION_OF_CELLULAR_COMPONENT_SIZE
KIFAP3 membership MSigDB_c5.bp:CELLULAR_COMPONENT_ASSEMBLY
CLN3 membership MSigDB_c5.bp:CELLULAR_MONOVALENT_INORGANIC_CATION_HOMEOSTASIS
PPP2R3B membership MSigDB_c5.bp:PROTEIN_MODIFICATION_PROCESS
ING2 membership MSigDB_c5.bp:REGULATION_OF_GENE_EXPRESSION
FNTA membership MSigDB_c5.bp:BIOPOLYMER_MODIFICATION
HSPB1 membership MSigDB_c5.bp:ANTI_APOPTOSIS
DPM1 membership MSigDB_c5.bp:PROTEIN_AMINO_ACID_O_LINKED_GLYCOSYLATION
CARD11 membership MSigDB_c5.bp:POSITIVE_REGULATION_OF_MULTICELLULAR_ORGANISMAL_PROCESS
LPAR3 membership MSigDB_c5.bp:ION_HOMEOSTASIS
TGFB1 membership MSigDB_c5.bp:REGULATION_OF_DNA_METABOLIC_PROCESS
RPL19 membership MSigDB_c5.bp:MACROMOLECULE_BIOSYNTHETIC_PROCESS
DNAJC1 membership MSigDB_c5.bp:REGULATION_OF_PROTEIN_SECRETION
CCL22 membership MSigDB_c5.bp:RESPONSE_TO_BIOTIC_STIMULUS
DRD2 membership MSigDB_c5.bp:G_PROTEIN_SIGNALING_COUPLED_TO_CAMP_NUCLEOTIDE_SECOND_MESSENGER
RUNX1 membership MSigDB_c5.bp:REGULATION_OF_RNA_METABOLIC_PROCESS
SHROOM2 membership MSigDB_c5.bp:ESTABLISHMENT_OF_LOCALIZATION
QSOX1 membership MSigDB_c5.bp:NEGATIVE_REGULATION_OF_CELLULAR_PROCESS
MAST1 membership MSigDB_c5.bp:PROTEIN_MODIFICATION_PROCESS
SLC34A3 membership MSigDB_c5.bp:TRANSPORT
CPNE1 membership MSigDB_c5.bp:LIPID_METABOLIC_PROCESS
ACIN1 membership MSigDB_c5.bp:SYSTEM_DEVELOPMENT
POT1 membership MSigDB_c5.bp:ORGANELLE_ORGANIZATION_AND_BIOGENESIS
NUP85 membership MSigDB_c5.bp:CELL_SURFACE_RECEPTOR_LINKED_SIGNAL_TRANSDUCTION_GO_0007166
ANG membership MSigDB_c5.bp:REGULATION_OF_METABOLIC_PROCESS
TOB2 membership MSigDB_c5.bp:GAMETE_GENERATION
BCL10 membership MSigDB_c5.bp:NEGATIVE_REGULATION_OF_DEVELOPMENTAL_PROCESS
GCLC membership MSigDB_c5.bp:RESPONSE_TO_STRESS
NAP1L2 membership MSigDB_c5.bp:PROTEIN_DNA_COMPLEX_ASSEMBLY
SIRT5 membership MSigDB_c5.bp:CELLULAR_PROTEIN_METABOLIC_PROCESS
GALNT1 membership MSigDB_c5.bp:BIOSYNTHETIC_PROCESS
TFAP2A membership MSigDB_c5.bp:RNA_METABOLIC_PROCESS
VCPIP1 membership MSigDB_c5.bp:CELLULAR_PROTEIN_METABOLIC_PROCESS
DTNA membership MSigDB_c5.bp:SIGNAL_TRANSDUCTION
NDUFS7 membership MSigDB_c5.bp:CELLULAR_MACROMOLECULE_METABOLIC_PROCESS
CACNA1B membership MSigDB_c5.bp:SYNAPTIC_TRANSMISSION
PHB membership MSigDB_c5.bp:ESTABLISHMENT_AND_OR_MAINTENANCE_OF_CHROMATIN_ARCHITECTURE
DAZL membership MSigDB_c5.bp:REGULATION_OF_METABOLIC_PROCESS
NBN membership MSigDB_c5.bp:SIGNAL_TRANSDUCTION
SCARF1 membership MSigDB_c5.bp:ESTABLISHMENT_OF_LOCALIZATION
PROK2 membership MSigDB_c5.bp:CELL_PROLIFERATION_GO_0008283
GCK membership MSigDB_c5.bp:RESPONSE_TO_ENDOGENOUS_STIMULUS
DYRK2 membership MSigDB_c5.bp:BIOPOLYMER_MODIFICATION
CXCL14 membership MSigDB_c5.bp:RESPONSE_TO_CHEMICAL_STIMULUS
MED24 membership MSigDB_c5.bp:INTRACELLULAR_SIGNALING_CASCADE
SLC16A7 membership MSigDB_c5.bp:TRANSPORT
HAND1 membership MSigDB_c5.bp:TRANSCRIPTION_FROM_RNA_POLYMERASE_II_PROMOTER
SART1 membership MSigDB_c5.bp:MULTICELLULAR_ORGANISMAL_DEVELOPMENT
TIAL1 membership MSigDB_c5.bp:REGULATION_OF_TRANSCRIPTIONDNA_DEPENDENT
TMEM176B membership MSigDB_c5.bp:ANATOMICAL_STRUCTURE_MORPHOGENESIS
ACVR1 membership MSigDB_c5.bp:REGULATION_OF_CELLULAR_METABOLIC_PROCESS
ZNF157 membership MSigDB_c5.bp:TRANSCRIPTION_FROM_RNA_POLYMERASE_II_PROMOTER
DDB1 membership MSigDB_c5.bp:REGULATION_OF_CELL_CYCLE
ERCC3 membership MSigDB_c5.bp:CELL_CYCLE_GO_0007049
MAPK8IP3 membership MSigDB_c5.bp:REGULATION_OF_SIGNAL_TRANSDUCTION
NFATC1 membership MSigDB_c5.bp:TRANSCRIPTION
TAOK2 membership MSigDB_c5.bp:REGULATION_OF_CELLULAR_COMPONENT_ORGANIZATION_AND_BIOGENESIS
JMY membership MSigDB_c5.bp:REGULATION_OF_TRANSCRIPTION
ACVR1 membership MSigDB_c5.bp:POSITIVE_REGULATION_OF_BIOLOGICAL_PROCESS
ERN1 membership MSigDB_c5.bp:CELLULAR_MACROMOLECULE_METABOLIC_PROCESS
GLI1 membership MSigDB_c5.bp:RNA_METABOLIC_PROCESS
DRAP1 membership MSigDB_c5.bp:NUCLEOBASENUCLEOSIDENUCLEOTIDE_AND_NUCLEIC_ACID_METABOLIC_PROCESS
CD36 membership MSigDB_c5.bp:RESPONSE_TO_EXTERNAL_STIMULUS
ABRA membership MSigDB_c5.bp:REGULATION_OF_SMALL_GTPASE_MEDIATED_SIGNAL_TRANSDUCTION
TCFL5 membership MSigDB_c5.bp:REGULATION_OF_CELL_PROLIFERATION
ZNF396 membership MSigDB_c5.bp:REGULATION_OF_GENE_EXPRESSION
SIAH2 membership MSigDB_c5.bp:CELLULAR_PROTEIN_CATABOLIC_PROCESS
ZNF202 membership MSigDB_c5.bp:LIPID_METABOLIC_PROCESS
GABARAP membership MSigDB_c5.bp:CELLULAR_LOCALIZATION
AGRN membership MSigDB_c5.bp:CELLULAR_MACROMOLECULE_METABOLIC_PROCESS
SGK3 membership MSigDB_c5.bp:PHOSPHORYLATION
PPARG membership MSigDB_c5.bp:TRANSCRIPTION_DNA_DEPENDENT
RTN4RL1 membership MSigDB_c5.bp:ANATOMICAL_STRUCTURE_DEVELOPMENT
ACVR1 membership MSigDB_c5.bp:INTERPHASE_OF_MITOTIC_CELL_CYCLE
CKLF membership MSigDB_c5.bp:CELL_MIGRATION
HDAC4 membership MSigDB_c5.bp:REGULATION_OF_CELLULAR_METABOLIC_PROCESS
SUPT4H1 membership MSigDB_c5.bp:NEGATIVE_REGULATION_OF_CELLULAR_PROCESS
CDC42 membership MSigDB_c5.bp:NEGATIVE_REGULATION_OF_BIOLOGICAL_PROCESS
PTPRU membership MSigDB_c5.bp:CELLULAR_PROTEIN_METABOLIC_PROCESS
PRKCG membership MSigDB_c5.bp:POSITIVE_REGULATION_OF_BIOLOGICAL_PROCESS
PRDX4 membership MSigDB_c5.bp:PHOSPHORYLATION
FADD membership MSigDB_c5.bp:POSITIVE_REGULATION_OF_SIGNAL_TRANSDUCTION
MRE11A membership MSigDB_c5.bp:REGULATION_OF_METABOLIC_PROCESS
ANGPTL3 membership MSigDB_c5.bp:NEGATIVE_REGULATION_OF_HYDROLASE_ACTIVITY
MAP3K6 membership MSigDB_c5.bp:STRESS_ACTIVATED_PROTEIN_KINASE_SIGNALING_PATHWAY
FOXH1 membership MSigDB_c5.bp:REGULATION_OF_TRANSCRIPTION
FST membership MSigDB_c5.bp:MULTICELLULAR_ORGANISMAL_DEVELOPMENT
FGF14 membership MSigDB_c5.bp:SYSTEM_DEVELOPMENT
GUK1 membership MSigDB_c5.bp:PURINE_NUCLEOTIDE_METABOLIC_PROCESS
TMEM8B membership MSigDB_c5.bp:CELL_MATRIX_ADHESION
PTPRC membership MSigDB_c5.bp:MULTI_ORGANISM_PROCESS
BCL2L11 membership MSigDB_c5.bp:APOPTOSIS_GO
BPY2 membership MSigDB_c5.bp:REPRODUCTIVE_PROCESS
CUL5 membership MSigDB_c5.bp:INDUCTION_OF_APOPTOSIS_BY_INTRACELLULAR_SIGNALS
ATF6 membership MSigDB_c5.bp:ER_NUCLEAR_SIGNALING_PATHWAY
AKT1 membership MSigDB_c5.bp:BIOPOLYMER_METABOLIC_PROCESS
ALOX12 membership MSigDB_c5.bp:REGULATION_OF_DEVELOPMENTAL_PROCESS
SMARCA1 membership MSigDB_c5.bp:NERVOUS_SYSTEM_DEVELOPMENT
NNAT membership MSigDB_c5.bp:ANATOMICAL_STRUCTURE_DEVELOPMENT
YWHAH membership MSigDB_c5.bp:REGULATION_OF_CELLULAR_COMPONENT_ORGANIZATION_AND_BIOGENESIS
ENDOU membership MSigDB_c5.bp:REPRODUCTION
EIF2AK2 membership MSigDB_c5.bp:NEGATIVE_REGULATION_OF_BIOLOGICAL_PROCESS
STATH membership MSigDB_c5.bp:MULTICELLULAR_ORGANISMAL_DEVELOPMENT
ADRA2A membership MSigDB_c5.bp:G_PROTEIN_SIGNALING_COUPLED_TO_CAMP_NUCLEOTIDE_SECOND_MESSENGER
NRL membership MSigDB_c5.bp:CELLULAR_MORPHOGENESIS_DURING_DIFFERENTIATION
PTX3 membership MSigDB_c5.bp:RESPONSE_TO_EXTERNAL_STIMULUS
CCND2 membership MSigDB_c5.bp:POSITIVE_REGULATION_OF_CATALYTIC_ACTIVITY
CARTPT membership MSigDB_c5.bp:GENERATION_OF_A_SIGNAL_INVOLVED_IN_CELL_CELL_SIGNALING
PCBP4 membership MSigDB_c5.bp:RESPONSE_TO_DNA_DAMAGE_STIMULUS
STAT3 membership MSigDB_c5.bp:REGULATION_OF_GENE_EXPRESSION
RAD21 membership MSigDB_c5.bp:MEIOSIS_I
MAML2 membership MSigDB_c5.bp:POSITIVE_REGULATION_OF_CELLULAR_PROCESS
ACVR2A membership MSigDB_c5.bp:POSITIVE_REGULATION_OF_CELLULAR_PROCESS
CD1D membership MSigDB_c5.bp:INNATE_IMMUNE_RESPONSE
PYCR1 membership MSigDB_c5.bp:CELLULAR_BIOSYNTHETIC_PROCESS
KITLG membership MSigDB_c5.bp:SIGNAL_TRANSDUCTION
PLK3 membership MSigDB_c5.bp:PROTEIN_METABOLIC_PROCESS
SNRPB membership MSigDB_c5.bp:BIOPOLYMER_METABOLIC_PROCESS
SP3 membership MSigDB_c5.bp:REGULATION_OF_RNA_METABOLIC_PROCESS
NCK1 membership MSigDB_c5.bp:REGULATION_OF_CYTOSKELETON_ORGANIZATION_AND_BIOGENESIS
NCK2 membership MSigDB_c5.bp:POSITIVE_REGULATION_OF_CELLULAR_PROTEIN_METABOLIC_PROCESS
S1PR3 membership MSigDB_c5.bp:REGULATION_OF_CELL_PROLIFERATION
CASP6 membership MSigDB_c5.bp:PROTEOLYSIS
PYDC1 membership MSigDB_c5.bp:IMMUNE_SYSTEM_PROCESS
CD9 membership MSigDB_c5.bp:ANATOMICAL_STRUCTURE_DEVELOPMENT
PPT1 membership MSigDB_c5.bp:LIPID_CATABOLIC_PROCESS
ARF6 membership MSigDB_c5.bp:POSITIVE_REGULATION_OF_CELLULAR_METABOLIC_PROCESS
EGR2 membership MSigDB_c5.bp:ORGAN_DEVELOPMENT
ZMYND11 membership MSigDB_c5.bp:RNA_BIOSYNTHETIC_PROCESS
UBE2C membership MSigDB_c5.bp:BIOPOLYMER_MODIFICATION
RRN3 membership MSigDB_c5.bp:TRANSCRIPTION_DNA_DEPENDENT
TFPI membership MSigDB_c5.bp:WOUND_HEALING
PPIH membership MSigDB_c5.bp:TRANSPORT
NOL3 membership MSigDB_c5.bp:BIOPOLYMER_METABOLIC_PROCESS
ZBTB38 membership MSigDB_c5.bp:REGULATION_OF_CELLULAR_METABOLIC_PROCESS
ERCC2 membership MSigDB_c5.bp:RESPONSE_TO_CHEMICAL_STIMULUS
SRSF6 membership MSigDB_c5.bp:RNA_METABOLIC_PROCESS
CCL4 membership MSigDB_c5.bp:REPRODUCTION
ROCK1 membership MSigDB_c5.bp:RAS_PROTEIN_SIGNAL_TRANSDUCTION
GPS1 membership MSigDB_c5.bp:REGULATION_OF_CATALYTIC_ACTIVITY
TIMM17A membership MSigDB_c5.bp:PROTEIN_TRANSPORT
CREBZF membership MSigDB_c5.bp:REGULATION_OF_DNA_BINDING
TP53 membership MSigDB_c5.bp:POSITIVE_REGULATION_OF_METABOLIC_PROCESS
KRT1 membership MSigDB_c5.bp:SYSTEM_DEVELOPMENT
KIF3B membership MSigDB_c5.bp:MICROTUBULE_BASED_MOVEMENT
STRADA membership MSigDB_c5.bp:POST_TRANSLATIONAL_PROTEIN_MODIFICATION
CASP8AP2 membership MSigDB_c5.bp:REGULATION_OF_MOLECULAR_FUNCTION
FBXO11 membership MSigDB_c5.bp:PROTEIN_METABOLIC_PROCESS
CAPN3 membership MSigDB_c5.bp:PROTEIN_METABOLIC_PROCESS
GMDS membership MSigDB_c5.bp:CARBOHYDRATE_METABOLIC_PROCESS
EIF2AK4 membership MSigDB_c5.bp:BIOSYNTHETIC_PROCESS
EIF5 membership MSigDB_c5.bp:REGULATION_OF_CELLULAR_COMPONENT_ORGANIZATION_AND_BIOGENESIS
DDX11 membership MSigDB_c5.bp:CHROMOSOME_SEGREGATION
EIF4A3 membership MSigDB_c5.bp:TRANSLATION
APOE membership MSigDB_c5.bp:REGULATION_OF_APOPTOSIS
MAP3K10 membership MSigDB_c5.bp:PROTEIN_MODIFICATION_PROCESS
CASP14 membership MSigDB_c5.bp:MULTICELLULAR_ORGANISMAL_DEVELOPMENT
TRAT1 membership MSigDB_c5.bp:CALCIUM_MEDIATED_SIGNALING
GPR98 membership MSigDB_c5.bp:REGULATION_OF_CELL_DIFFERENTIATION
SOD1 membership MSigDB_c5.bp:EMBRYONIC_MORPHOGENESIS
TMPRSS11E membership MSigDB_c5.bp:CELLULAR_MACROMOLECULE_METABOLIC_PROCESS
KRT5 membership MSigDB_c5.bp:ANATOMICAL_STRUCTURE_DEVELOPMENT
NAA16 membership MSigDB_c5.bp:TRANSCRIPTION_DNA_DEPENDENT
IFNA2 membership MSigDB_c5.bp:REGULATION_OF_PROGRAMMED_CELL_DEATH
ME3 membership MSigDB_c5.bp:MONOCARBOXYLIC_ACID_METABOLIC_PROCESS
RAB3GAP1 membership MSigDB_c5.bp:REGULATION_OF_MOLECULAR_FUNCTION
NLRP3 membership MSigDB_c5.bp:NEGATIVE_REGULATION_OF_TRANSPORT
LATS2 membership MSigDB_c5.bp:INTERPHASE_OF_MITOTIC_CELL_CYCLE
CDKN1A membership MSigDB_c5.bp:PHOSPHORYLATION
BRSK2 membership MSigDB_c5.bp:NERVOUS_SYSTEM_DEVELOPMENT
NFATC2 membership MSigDB_c5.bp:RNA_METABOLIC_PROCESS
PPOX membership MSigDB_c5.bp:PIGMENT_METABOLIC_PROCESS
NF2 membership MSigDB_c5.bp:NEGATIVE_REGULATION_OF_PHOSPHATE_METABOLIC_PROCESS
PSEN2 membership MSigDB_c5.bp:GLYCOPROTEIN_CATABOLIC_PROCESS
BRCA2 membership MSigDB_c5.bp:ORGANELLE_ORGANIZATION_AND_BIOGENESIS
YWHAH membership MSigDB_c5.bp:REGULATION_OF_CELLULAR_METABOLIC_PROCESS
NFAM1 membership MSigDB_c5.bp:INTRACELLULAR_SIGNALING_CASCADE
ILF3 membership MSigDB_c5.bp:REGULATION_OF_TRANSCRIPTION
SPOP membership MSigDB_c5.bp:NUCLEOBASENUCLEOSIDENUCLEOTIDE_AND_NUCLEIC_ACID_METABOLIC_PROCESS
BNIP1 membership MSigDB_c5.bp:MEMBRANE_ORGANIZATION_AND_BIOGENESIS
TUSC3 membership MSigDB_c5.bp:PROTEIN_METABOLIC_PROCESS
SMARCD2 membership MSigDB_c5.bp:TRANSCRIPTION
NBN membership MSigDB_c5.bp:CELL_CYCLE_GO_0007049
CD86 membership MSigDB_c5.bp:CELL_PROLIFERATION_GO_0008283
NUPL2 membership MSigDB_c5.bp:PROTEIN_EXPORT_FROM_NUCLEUS
RPS6KA5 membership MSigDB_c5.bp:CHROMOSOME_ORGANIZATION_AND_BIOGENESIS
IL5 membership MSigDB_c5.bp:REGULATION_OF_CELLULAR_METABOLIC_PROCESS
ATP2C1 membership MSigDB_c5.bp:ORGANELLE_ORGANIZATION_AND_BIOGENESIS
MED26 membership MSigDB_c5.bp:RNA_BIOSYNTHETIC_PROCESS
F2RL3 membership MSigDB_c5.bp:RESPONSE_TO_STRESS
KCNMB3 membership MSigDB_c5.bp:ION_HOMEOSTASIS
BAG5 membership MSigDB_c5.bp:PROTEIN_METABOLIC_PROCESS
SENP7 membership MSigDB_c5.bp:CELLULAR_PROTEIN_METABOLIC_PROCESS
LDB1 membership MSigDB_c5.bp:NUCLEOBASENUCLEOSIDENUCLEOTIDE_AND_NUCLEIC_ACID_METABOLIC_PROCESS
FBXO22 membership MSigDB_c5.bp:BIOPOLYMER_CATABOLIC_PROCESS
KAT8 membership MSigDB_c5.bp:HEMOPOIESIS
DUSP22 membership MSigDB_c5.bp:MAPKKK_CASCADE_GO_0000165
IL2 membership MSigDB_c5.bp:LEUKOCYTE_DIFFERENTIATION
CTBP1 membership MSigDB_c5.bp:REPRODUCTION
NFATC4 membership MSigDB_c5.bp:DEFENSE_RESPONSE
EID2 membership MSigDB_c5.bp:NEGATIVE_REGULATION_OF_CELLULAR_PROCESS
EIF2B4 membership MSigDB_c5.bp:RESPONSE_TO_STRESS
AATF membership MSigDB_c5.bp:REGULATION_OF_DEVELOPMENTAL_PROCESS
CARM1 membership MSigDB_c5.bp:CELLULAR_PROTEIN_METABOLIC_PROCESS
COL1A2 membership MSigDB_c5.bp:SYSTEM_DEVELOPMENT
BPTF membership MSigDB_c5.bp:ESTABLISHMENT_AND_OR_MAINTENANCE_OF_CHROMATIN_ARCHITECTURE
MOB1B membership MSigDB_c5.bp:CELLULAR_MACROMOLECULE_METABOLIC_PROCESS
RTN4 membership MSigDB_c5.bp:NERVOUS_SYSTEM_DEVELOPMENT
BTK membership MSigDB_c5.bp:ORGAN_DEVELOPMENT
SMARCD1 membership MSigDB_c5.bp:POSITIVE_REGULATION_OF_METABOLIC_PROCESS
TUSC3 membership MSigDB_c5.bp:PROTEIN_MODIFICATION_PROCESS
EIF4A3 membership MSigDB_c5.bp:NEGATIVE_REGULATION_OF_BIOLOGICAL_PROCESS
MRAS membership MSigDB_c5.bp:RAS_PROTEIN_SIGNAL_TRANSDUCTION
HDAC1 membership MSigDB_c5.bp:ESTABLISHMENT_AND_OR_MAINTENANCE_OF_CHROMATIN_ARCHITECTURE
FUT1 membership MSigDB_c5.bp:BIOPOLYMER_METABOLIC_PROCESS
UBE2V1 membership MSigDB_c5.bp:NUCLEOBASENUCLEOSIDENUCLEOTIDE_AND_NUCLEIC_ACID_METABOLIC_PROCESS
EPAS1 membership MSigDB_c5.bp:POSITIVE_REGULATION_OF_CELLULAR_METABOLIC_PROCESS
HDAC5 membership MSigDB_c5.bp:DNA_PACKAGING
DAPK1 membership MSigDB_c5.bp:REGULATION_OF_APOPTOSIS
PHKA2 membership MSigDB_c5.bp:PROTEIN_MODIFICATION_PROCESS
MAFA membership MSigDB_c5.bp:TRANSCRIPTION
PRKCG membership MSigDB_c5.bp:RESPONSE_TO_ENDOGENOUS_STIMULUS
RBFOX2 membership MSigDB_c5.bp:REGULATION_OF_CELL_PROLIFERATION
CXCL1 membership MSigDB_c5.bp:NERVOUS_SYSTEM_DEVELOPMENT
HTATIP2 membership MSigDB_c5.bp:POSITIVE_REGULATION_OF_BIOLOGICAL_PROCESS
NFAT5 membership MSigDB_c5.bp:RNA_BIOSYNTHETIC_PROCESS
HNF1A membership MSigDB_c5.bp:POSITIVE_REGULATION_OF_TRANSCRIPTION
MYH10 membership MSigDB_c5.bp:CELL_CYCLE_GO_0007049
TONSL membership MSigDB_c5.bp:NEGATIVE_REGULATION_OF_INTRACELLULAR_TRANSPORT
FNTA membership MSigDB_c5.bp:MACROMOLECULE_BIOSYNTHETIC_PROCESS
HSF4 membership MSigDB_c5.bp:TRANSCRIPTION
MDFI membership MSigDB_c5.bp:ESTABLISHMENT_OF_CELLULAR_LOCALIZATION
SUMO1 membership MSigDB_c5.bp:RESPONSE_TO_ENDOGENOUS_STIMULUS
MKNK1 membership MSigDB_c5.bp:PHOSPHORYLATION
MTCP1 membership MSigDB_c5.bp:CELL_PROLIFERATION_GO_0008283
TNFRSF13B membership MSigDB_c5.bp:CELL_SURFACE_RECEPTOR_LINKED_SIGNAL_TRANSDUCTION_GO_0007166
IRF2 membership MSigDB_c5.bp:NEGATIVE_REGULATION_OF_NUCLEOBASENUCLEOSIDENUCLEOTIDE_AND_NUCLEIC_ACID_METABOLIC_PROCESS
GMNN membership MSigDB_c5.bp:NEGATIVE_REGULATION_OF_CELLULAR_PROCESS
SIGIRR membership MSigDB_c5.bp:REGULATION_OF_TRANSCRIPTION
ZNF202 membership MSigDB_c5.bp:NEGATIVE_REGULATION_OF_CELLULAR_METABOLIC_PROCESS
SH2B2 membership MSigDB_c5.bp:SIGNAL_TRANSDUCTION
GATAD2A membership MSigDB_c5.bp:TRANSCRIPTION
RBM14 membership MSigDB_c5.bp:TRANSCRIPTION_DNA_DEPENDENT
POLL membership MSigDB_c5.bp:BIOPOLYMER_METABOLIC_PROCESS
AQP1 membership MSigDB_c5.bp:ESTABLISHMENT_OF_LOCALIZATION
CHRNA1 membership MSigDB_c5.bp:NEUROLOGICAL_SYSTEM_PROCESS
DFNB31 membership MSigDB_c5.bp:ANATOMICAL_STRUCTURE_MORPHOGENESIS
ATF7IP membership MSigDB_c5.bp:NEGATIVE_REGULATION_OF_METABOLIC_PROCESS
NPC1 membership MSigDB_c5.bp:BILE_ACID_METABOLIC_PROCESS
TPT1 membership MSigDB_c5.bp:REGULATION_OF_PROGRAMMED_CELL_DEATH
BCL10 membership MSigDB_c5.bp:POSITIVE_REGULATION_OF_CELLULAR_PROTEIN_METABOLIC_PROCESS
ABL1 membership MSigDB_c5.bp:DNA_REPLICATION
CORIN membership MSigDB_c5.bp:PROTEOLYSIS
ENPP7 membership MSigDB_c5.bp:DNA_METABOLIC_PROCESS
OPN1LW membership MSigDB_c5.bp:SIGNAL_TRANSDUCTION
BNIP2 membership MSigDB_c5.bp:NEGATIVE_REGULATION_OF_BIOLOGICAL_PROCESS
MX1 membership MSigDB_c5.bp:DEFENSE_RESPONSE
TRAF5 membership MSigDB_c5.bp:POSITIVE_REGULATION_OF_I_KAPPAB_KINASE_NF_KAPPAB_CASCADE
TULP2 membership MSigDB_c5.bp:SENSORY_PERCEPTION
CCR8 membership MSigDB_c5.bp:LOCOMOTORY_BEHAVIOR
DAPK2 membership MSigDB_c5.bp:CELLULAR_MACROMOLECULE_METABOLIC_PROCESS
EDNRA membership MSigDB_c5.bp:G_PROTEIN_SIGNALING_COUPLED_TO_IP3_SECOND_MESSENGERPHOSPHOLIPASE_C_ACTIVATING
FLNA membership MSigDB_c5.bp:REGULATION_OF_SIGNAL_TRANSDUCTION
MED1 membership MSigDB_c5.bp:POSITIVE_REGULATION_OF_TRANSCRIPTIONDNA_DEPENDENT
TAAR6 membership MSigDB_c5.bp:CELL_SURFACE_RECEPTOR_LINKED_SIGNAL_TRANSDUCTION_GO_0007166
BET1L membership MSigDB_c5.bp:VESICLE_MEDIATED_TRANSPORT
OAZ2 membership MSigDB_c5.bp:AMINO_ACID_DERIVATIVE_METABOLIC_PROCESS
INHBA membership MSigDB_c5.bp:CELL_ACTIVATION
SPOCK1 membership MSigDB_c5.bp:CELL_PROLIFERATION_GO_0008283
RNF14 membership MSigDB_c5.bp:BIOPOLYMER_METABOLIC_PROCESS
NME1 membership MSigDB_c5.bp:POSITIVE_REGULATION_OF_BINDING
PF4 membership MSigDB_c5.bp:LOCOMOTORY_BEHAVIOR
ZNF189 membership MSigDB_c5.bp:RNA_BIOSYNTHETIC_PROCESS
IER3 membership MSigDB_c5.bp:REGULATION_OF_PROGRAMMED_CELL_DEATH
TIMM50 membership MSigDB_c5.bp:BIOPOLYMER_MODIFICATION
ULK1 membership MSigDB_c5.bp:PROTEIN_MODIFICATION_PROCESS
MAP3K4 membership MSigDB_c5.bp:MAPKKK_CASCADE_GO_0000165
CCL2 membership MSigDB_c5.bp:BEHAVIOR
UQCRC1 membership MSigDB_c5.bp:PHOSPHORYLATION
CTSB membership MSigDB_c5.bp:PROGRAMMED_CELL_DEATH
MADD membership MSigDB_c5.bp:REGULATION_OF_CATALYTIC_ACTIVITY
CCT6A membership MSigDB_c5.bp:CELLULAR_PROTEIN_METABOLIC_PROCESS
ASMTL membership MSigDB_c5.bp:AMINO_ACID_AND_DERIVATIVE_METABOLIC_PROCESS
POU3F2 membership MSigDB_c5.bp:REGULATION_OF_CELL_PROLIFERATION
FOXG1 membership MSigDB_c5.bp:SYSTEM_DEVELOPMENT
RABGGTB membership MSigDB_c5.bp:SYSTEM_PROCESS
GRIN2B membership MSigDB_c5.bp:GLUTAMATE_SIGNALING_PATHWAY
ALS2 membership MSigDB_c5.bp:NEUROGENESIS
CERS1 membership MSigDB_c5.bp:CELLULAR_LIPID_METABOLIC_PROCESS
NMUR1 membership MSigDB_c5.bp:METAL_ION_TRANSPORT
WNK1 membership MSigDB_c5.bp:BIOPOLYMER_METABOLIC_PROCESS
NAA16 membership MSigDB_c5.bp:PROTEIN_METABOLIC_PROCESS
GNG3 membership MSigDB_c5.bp:REGULATION_OF_CATALYTIC_ACTIVITY
EPS15 membership MSigDB_c5.bp:ENZYME_LINKED_RECEPTOR_PROTEIN_SIGNALING_PATHWAY
TLE1 membership MSigDB_c5.bp:TRANSCRIPTION
MNT membership MSigDB_c5.bp:REGULATION_OF_CELL_PROLIFERATION
ABCB4 membership MSigDB_c5.bp:RESPONSE_TO_CHEMICAL_STIMULUS
RNF11 membership MSigDB_c5.bp:PROTEOLYSIS
KCNJ3 membership MSigDB_c5.bp:POTASSIUM_ION_TRANSPORT
EIF1 membership MSigDB_c5.bp:REGULATION_OF_PROTEIN_METABOLIC_PROCESS
CLEC11A membership MSigDB_c5.bp:POSITIVE_REGULATION_OF_BIOLOGICAL_PROCESS
ITGB1BP1 membership MSigDB_c5.bp:CELL_MATRIX_ADHESION
BCL2L1 membership MSigDB_c5.bp:CELLULAR_LOCALIZATION
FANCG membership MSigDB_c5.bp:NUCLEOBASENUCLEOSIDENUCLEOTIDE_AND_NUCLEIC_ACID_METABOLIC_PROCESS
SHC3 membership MSigDB_c5.bp:ENZYME_LINKED_RECEPTOR_PROTEIN_SIGNALING_PATHWAY
SLC13A4 membership MSigDB_c5.bp:ION_TRANSPORT
FAF1 membership MSigDB_c5.bp:MACROMOLECULE_LOCALIZATION
ADM membership MSigDB_c5.bp:STEROID_METABOLIC_PROCESS
ONECUT2 membership MSigDB_c5.bp:ANATOMICAL_STRUCTURE_DEVELOPMENT
MAP4K3 membership MSigDB_c5.bp:PHOSPHORYLATION
AKAP9 membership MSigDB_c5.bp:ESTABLISHMENT_OF_LOCALIZATION
EIF2AK3 membership MSigDB_c5.bp:UNFOLDED_PROTEIN_RESPONSE
SNRPN membership MSigDB_c5.bp:NUCLEOBASENUCLEOSIDENUCLEOTIDE_AND_NUCLEIC_ACID_METABOLIC_PROCESS
TBX5 membership MSigDB_c5.bp:ANATOMICAL_STRUCTURE_MORPHOGENESIS
SLC2A5 membership MSigDB_c5.bp:ESTABLISHMENT_OF_LOCALIZATION
ARNTL membership MSigDB_c5.bp:RNA_BIOSYNTHETIC_PROCESS
OPRL1 membership MSigDB_c5.bp:CELLULAR_HOMEOSTASIS
GLIS1 membership MSigDB_c5.bp:NEGATIVE_REGULATION_OF_RNA_METABOLIC_PROCESS
KHDRBS1 membership MSigDB_c5.bp:NEGATIVE_REGULATION_OF_BIOLOGICAL_PROCESS
MAP3K4 membership MSigDB_c5.bp:RESPONSE_TO_STRESS
REN membership MSigDB_c5.bp:PROTEOLYSIS
CDK11B membership MSigDB_c5.bp:REGULATION_OF_CELLULAR_METABOLIC_PROCESS
FOXF1 membership MSigDB_c5.bp:POSITIVE_REGULATION_OF_TRANSCRIPTIONDNA_DEPENDENT
CCRN4L membership MSigDB_c5.bp:RNA_BIOSYNTHETIC_PROCESS
CARTPT membership MSigDB_c5.bp:SYSTEM_DEVELOPMENT
JMY membership MSigDB_c5.bp:REGULATION_OF_TRANSCRIPTION_FROM_RNA_POLYMERASE_II_PROMOTER
KCND3 membership MSigDB_c5.bp:METAL_ION_TRANSPORT
LAMB3 membership MSigDB_c5.bp:ANATOMICAL_STRUCTURE_DEVELOPMENT
LTB membership MSigDB_c5.bp:REGULATION_OF_METABOLIC_PROCESS
ATP6V1F membership MSigDB_c5.bp:CATION_TRANSPORT
SOCS6 membership MSigDB_c5.bp:DEFENSE_RESPONSE
PAX3 membership MSigDB_c5.bp:SYSTEM_PROCESS
PPEF2 membership MSigDB_c5.bp:PROTEIN_MODIFICATION_PROCESS
DNAJC19 membership MSigDB_c5.bp:NEUROLOGICAL_SYSTEM_PROCESS
CLCNKB membership MSigDB_c5.bp:SECRETION
CCL5 membership MSigDB_c5.bp:RESPONSE_TO_OXIDATIVE_STRESS
VIMP membership MSigDB_c5.bp:PROTEIN_LOCALIZATION
MAP3K11 membership MSigDB_c5.bp:PROTEIN_METABOLIC_PROCESS
MRPL3 membership MSigDB_c5.bp:CELLULAR_BIOSYNTHETIC_PROCESS
HNF4A membership MSigDB_c5.bp:TRANSCRIPTION
KHDRBS1 membership MSigDB_c5.bp:REGULATION_OF_GENE_EXPRESSION
GSPT1 membership MSigDB_c5.bp:MITOTIC_CELL_CYCLE
TADA3 membership MSigDB_c5.bp:TRANSCRIPTION
CCND3 membership MSigDB_c5.bp:POSITIVE_REGULATION_OF_PROTEIN_AMINO_ACID_PHOSPHORYLATION
PIGT membership MSigDB_c5.bp:LIPOPROTEIN_METABOLIC_PROCESS
APOA2 membership MSigDB_c5.bp:IMMUNE_RESPONSE
PTEN membership MSigDB_c5.bp:REGULATION_OF_CELL_ADHESION
UBE2V1 membership MSigDB_c5.bp:REGULATION_OF_TRANSCRIPTION_FACTOR_ACTIVITY
INHBA membership MSigDB_c5.bp:NEGATIVE_REGULATION_OF_IMMUNE_SYSTEM_PROCESS
CDKL5 membership MSigDB_c5.bp:CELLULAR_MACROMOLECULE_METABOLIC_PROCESS
SOD2 membership MSigDB_c5.bp:TRANSCRIPTION_DNA_DEPENDENT
SNF8 membership MSigDB_c5.bp:REGULATION_OF_TRANSCRIPTION
BCL3 membership MSigDB_c5.bp:PROTEIN_KINASE_CASCADE
TCF7L2 membership MSigDB_c5.bp:TRANSCRIPTION_FROM_RNA_POLYMERASE_II_PROMOTER
IRF4 membership MSigDB_c5.bp:POSITIVE_REGULATION_OF_CELLULAR_PROTEIN_METABOLIC_PROCESS
NCK1 membership MSigDB_c5.bp:LYMPHOCYTE_ACTIVATION
TBR1 membership MSigDB_c5.bp:CENTRAL_NERVOUS_SYSTEM_DEVELOPMENT
PIGU membership MSigDB_c5.bp:PHOSPHOINOSITIDE_METABOLIC_PROCESS
MYO3A membership MSigDB_c5.bp:SYSTEM_PROCESS
GFRA3 membership MSigDB_c5.bp:PERIPHERAL_NERVOUS_SYSTEM_DEVELOPMENT
PTPN14 membership MSigDB_c5.bp:CELLULAR_PROTEIN_METABOLIC_PROCESS
CD47 membership MSigDB_c5.bp:POSITIVE_REGULATION_OF_IMMUNE_SYSTEM_PROCESS
CREG1 membership MSigDB_c5.bp:REGULATION_OF_TRANSCRIPTION_FROM_RNA_POLYMERASE_II_PROMOTER
SCTR membership MSigDB_c5.bp:EXCRETION
SHC1 membership MSigDB_c5.bp:ACTIVATION_OF_MAPK_ACTIVITY
ANAPC10 membership MSigDB_c5.bp:PROTEIN_METABOLIC_PROCESS
NOL3 membership MSigDB_c5.bp:PROGRAMMED_CELL_DEATH
HADHB membership MSigDB_c5.bp:ORGANIC_ACID_METABOLIC_PROCESS
CCDC88A membership MSigDB_c5.bp:REGULATION_OF_CELLULAR_COMPONENT_ORGANIZATION_AND_BIOGENESIS
HOXA13 membership MSigDB_c5.bp:MULTICELLULAR_ORGANISMAL_DEVELOPMENT
CHERP membership MSigDB_c5.bp:NERVOUS_SYSTEM_DEVELOPMENT
CBX4 membership MSigDB_c5.bp:NEGATIVE_REGULATION_OF_DEVELOPMENTAL_PROCESS
PRKCZ membership MSigDB_c5.bp:BIOPOLYMER_METABOLIC_PROCESS
EGFR membership MSigDB_c5.bp:NITROGEN_COMPOUND_METABOLIC_PROCESS
IRS1 membership MSigDB_c5.bp:SIGNAL_TRANSDUCTION
KCNK1 membership MSigDB_c5.bp:ESTABLISHMENT_OF_LOCALIZATION
FARSB membership MSigDB_c5.bp:MACROMOLECULE_BIOSYNTHETIC_PROCESS
AKR1D1 membership MSigDB_c5.bp:STEROID_BIOSYNTHETIC_PROCESS
GUCY1B3 membership MSigDB_c5.bp:SYSTEM_PROCESS
ITGA2 membership MSigDB_c5.bp:CELL_SUBSTRATE_ADHESION
DUSP9 membership MSigDB_c5.bp:PROTEIN_MODIFICATION_PROCESS
AGRN membership MSigDB_c5.bp:DEVELOPMENTAL_MATURATION
NUAK2 membership MSigDB_c5.bp:CELLULAR_RESPONSE_TO_STIMULUS
STAT3 membership MSigDB_c5.bp:TRANSCRIPTION_DNA_DEPENDENT
FURIN membership MSigDB_c5.bp:PROTEOLYSIS
RELA membership MSigDB_c5.bp:REGULATION_OF_CELLULAR_METABOLIC_PROCESS
LAT membership MSigDB_c5.bp:REGULATION_OF_MULTICELLULAR_ORGANISMAL_PROCESS
SMARCC2 membership MSigDB_c5.bp:CHROMATIN_REMODELING
TBX5 membership MSigDB_c5.bp:RNA_BIOSYNTHETIC_PROCESS
TNFRSF8 membership MSigDB_c5.bp:POSITIVE_REGULATION_OF_METABOLIC_PROCESS
CCR5 membership MSigDB_c5.bp:DEFENSE_RESPONSE
FIS1 membership MSigDB_c5.bp:CELL_DEVELOPMENT
KMT2A membership MSigDB_c5.bp:RNA_BIOSYNTHETIC_PROCESS
CUZD1 membership MSigDB_c5.bp:CELLULAR_PROTEIN_METABOLIC_PROCESS
TSN membership MSigDB_c5.bp:BIOPOLYMER_METABOLIC_PROCESS
CDKN2A membership MSigDB_c5.bp:NUCLEAR_ORGANIZATION_AND_BIOGENESIS
PDCD4 membership MSigDB_c5.bp:REGULATION_OF_CELLULAR_METABOLIC_PROCESS
AARS membership MSigDB_c5.bp:AMINE_METABOLIC_PROCESS
NHLH2 membership MSigDB_c5.bp:NERVOUS_SYSTEM_DEVELOPMENT
GTPBP4 membership MSigDB_c5.bp:REGULATION_OF_DNA_REPLICATION
GMDS membership MSigDB_c5.bp:ALCOHOL_METABOLIC_PROCESS
AIFM2 membership MSigDB_c5.bp:POSITIVE_REGULATION_OF_BIOLOGICAL_PROCESS
LANCL2 membership MSigDB_c5.bp:NEGATIVE_REGULATION_OF_CELLULAR_PROCESS
ASRGL1 membership MSigDB_c5.bp:CARBOXYLIC_ACID_METABOLIC_PROCESS
IL9 membership MSigDB_c5.bp:REGULATION_OF_PROTEIN_METABOLIC_PROCESS
CHRNB4 membership MSigDB_c5.bp:ESTABLISHMENT_OF_LOCALIZATION
CADM1 membership MSigDB_c5.bp:CELL_RECOGNITION
HNF1A membership MSigDB_c5.bp:REGULATION_OF_NUCLEOBASENUCLEOSIDENUCLEOTIDE_AND_NUCLEIC_ACID_METABOLIC_PROCESS
NASP membership MSigDB_c5.bp:CELL_PROLIFERATION_GO_0008283
CDKN2D membership MSigDB_c5.bp:APOPTOSIS_GO
PF4 membership MSigDB_c5.bp:ANATOMICAL_STRUCTURE_DEVELOPMENT
TGFB1 membership MSigDB_c5.bp:RESPONSE_TO_STRESS
CYP4A11 membership MSigDB_c5.bp:FATTY_ACID_METABOLIC_PROCESS
ANG membership MSigDB_c5.bp:REGULATION_OF_TRANSFERASE_ACTIVITY
NFX1 membership MSigDB_c5.bp:TRANSCRIPTION_DNA_DEPENDENT
BCL3 membership MSigDB_c5.bp:INTRACELLULAR_PROTEIN_TRANSPORT
ELMO1 membership MSigDB_c5.bp:VESICLE_MEDIATED_TRANSPORT
SMPD2 membership MSigDB_c5.bp:PHOSPHOLIPID_METABOLIC_PROCESS
OXA1L membership MSigDB_c5.bp:AEROBIC_RESPIRATION
DIABLO membership MSigDB_c5.bp:REGULATION_OF_HYDROLASE_ACTIVITY
B4GALT7 membership MSigDB_c5.bp:NEGATIVE_REGULATION_OF_BIOLOGICAL_PROCESS
NLRP12 membership MSigDB_c5.bp:REGULATION_OF_SECRETION
MAP3K11 membership MSigDB_c5.bp:PROTEIN_MODIFICATION_PROCESS
KLK8 membership MSigDB_c5.bp:EXTRACELLULAR_STRUCTURE_ORGANIZATION_AND_BIOGENESIS
WNK4 membership MSigDB_c5.bp:PROTEIN_KINASE_CASCADE
PRPF6 membership MSigDB_c5.bp:TRANSCRIPTION
RRH membership MSigDB_c5.bp:SENSORY_PERCEPTION
MDFI membership MSigDB_c5.bp:MAINTENANCE_OF_CELLULAR_LOCALIZATION
HDAC11 membership MSigDB_c5.bp:BIOPOLYMER_METABOLIC_PROCESS
CCKBR membership MSigDB_c5.bp:SIGNAL_TRANSDUCTION
UBE2I membership MSigDB_c5.bp:PROTEOLYSIS
FCGR3B membership MSigDB_c5.bp:IMMUNE_RESPONSE
MDGA1 membership MSigDB_c5.bp:ORGAN_DEVELOPMENT
ACHE membership MSigDB_c5.bp:TISSUE_REMODELING
ABL1 membership MSigDB_c5.bp:REGULATION_OF_METABOLIC_PROCESS
ROR2 membership MSigDB_c5.bp:MULTICELLULAR_ORGANISMAL_DEVELOPMENT
AKR1A1 membership MSigDB_c5.bp:ALCOHOL_METABOLIC_PROCESS
KHDRBS1 membership MSigDB_c5.bp:CELL_SURFACE_RECEPTOR_LINKED_SIGNAL_TRANSDUCTION_GO_0007166
MYC membership MSigDB_c5.bp:TRANSCRIPTION_FROM_RNA_POLYMERASE_II_PROMOTER
STRADA membership MSigDB_c5.bp:NUCLEAR_EXPORT
GLP1R membership MSigDB_c5.bp:REGULATION_OF_CATALYTIC_ACTIVITY
KPNA3 membership MSigDB_c5.bp:ESTABLISHMENT_OF_LOCALIZATION
CDKN2C membership MSigDB_c5.bp:NEGATIVE_REGULATION_OF_PHOSPHORYLATION
NEURL1 membership MSigDB_c5.bp:ANATOMICAL_STRUCTURE_DEVELOPMENT
CD276 membership MSigDB_c5.bp:LYMPHOCYTE_ACTIVATION
GPAA1 membership MSigDB_c5.bp:CELLULAR_PROTEIN_METABOLIC_PROCESS
MED24 membership MSigDB_c5.bp:BIOPOLYMER_METABOLIC_PROCESS
CLCN5 membership MSigDB_c5.bp:ESTABLISHMENT_OF_LOCALIZATION
EIF3A membership MSigDB_c5.bp:REGULATION_OF_GENE_EXPRESSION
SOD1 membership MSigDB_c5.bp:CELLULAR_HOMEOSTASIS
SMPD3 membership MSigDB_c5.bp:CATABOLIC_PROCESS
SOCS5 membership MSigDB_c5.bp:MULTICELLULAR_ORGANISMAL_DEVELOPMENT
GCLC membership MSigDB_c5.bp:CELL_DEVELOPMENT
ATG4B membership MSigDB_c5.bp:MACROMOLECULE_LOCALIZATION
HDAC4 membership MSigDB_c5.bp:INFLAMMATORY_RESPONSE
PPP2CA membership MSigDB_c5.bp:CELL_DEVELOPMENT
BLZF1 membership MSigDB_c5.bp:REGULATION_OF_TRANSCRIPTION_FROM_RNA_POLYMERASE_II_PROMOTER
SREBF1 membership MSigDB_c5.bp:REGULATION_OF_RNA_METABOLIC_PROCESS
SART1 membership MSigDB_c5.bp:REGULATION_OF_MULTICELLULAR_ORGANISMAL_PROCESS
MED17 membership MSigDB_c5.bp:POSITIVE_REGULATION_OF_BIOLOGICAL_PROCESS
AKT2 membership MSigDB_c5.bp:CELLULAR_MACROMOLECULE_METABOLIC_PROCESS
UBB membership MSigDB_c5.bp:CELL_CYCLE_GO_0007049
ARTN membership MSigDB_c5.bp:GENERATION_OF_NEURONS
RPL23A membership MSigDB_c5.bp:TRANSLATION
GHRL membership MSigDB_c5.bp:NEGATIVE_REGULATION_OF_CELLULAR_BIOSYNTHETIC_PROCESS
FGD5 membership MSigDB_c5.bp:REGULATION_OF_SIGNAL_TRANSDUCTION
DLX2 membership MSigDB_c5.bp:MULTICELLULAR_ORGANISMAL_DEVELOPMENT
BTG1 membership MSigDB_c5.bp:REGULATION_OF_PROGRAMMED_CELL_DEATH
HERPUD1 membership MSigDB_c5.bp:RESPONSE_TO_CHEMICAL_STIMULUS
PXK membership MSigDB_c5.bp:PROTEIN_METABOLIC_PROCESS
HDAC6 membership MSigDB_c5.bp:HISTONE_MODIFICATION
CEBPB membership MSigDB_c5.bp:INFLAMMATORY_RESPONSE
F2RL1 membership MSigDB_c5.bp:CELL_SURFACE_RECEPTOR_LINKED_SIGNAL_TRANSDUCTION_GO_0007166
IDE membership MSigDB_c5.bp:CELLULAR_PROTEIN_METABOLIC_PROCESS
ARAP1 membership MSigDB_c5.bp:REGULATION_OF_RHO_PROTEIN_SIGNAL_TRANSDUCTION
CUX1 membership MSigDB_c5.bp:NEGATIVE_REGULATION_OF_RNA_METABOLIC_PROCESS
SOCS1 membership MSigDB_c5.bp:PROTEIN_AMINO_ACID_PHOSPHORYLATION
IL2RA membership MSigDB_c5.bp:CELL_SURFACE_RECEPTOR_LINKED_SIGNAL_TRANSDUCTION_GO_0007166
PRDX1 membership MSigDB_c5.bp:MULTICELLULAR_ORGANISMAL_DEVELOPMENT
LITAF membership MSigDB_c5.bp:TRANSCRIPTION_FROM_RNA_POLYMERASE_II_PROMOTER
RNF139 membership MSigDB_c5.bp:UBIQUITIN_CYCLE
TP73 membership MSigDB_c5.bp:RNA_METABOLIC_PROCESS
SMAD4 membership MSigDB_c5.bp:NEGATIVE_REGULATION_OF_TRANSCRIPTION_DNA_DEPENDENT
MMRN1 membership MSigDB_c5.bp:BLOOD_COAGULATION
PFKFB1 membership MSigDB_c5.bp:MACROMOLECULE_BIOSYNTHETIC_PROCESS
TFG membership MSigDB_c5.bp:PROTEIN_KINASE_CASCADE
CHST15 membership MSigDB_c5.bp:BIOSYNTHETIC_PROCESS
CYFIP1 membership MSigDB_c5.bp:SYSTEM_DEVELOPMENT
TNFRSF8 membership MSigDB_c5.bp:REGULATION_OF_APOPTOSIS
TBX5 membership MSigDB_c5.bp:MULTICELLULAR_ORGANISMAL_DEVELOPMENT
PAK1 membership MSigDB_c5.bp:PROTEIN_AMINO_ACID_AUTOPHOSPHORYLATION
CRHR1 membership MSigDB_c5.bp:G_PROTEIN_SIGNALING_COUPLED_TO_CAMP_NUCLEOTIDE_SECOND_MESSENGER
IGFBP3 membership MSigDB_c5.bp:REGULATION_OF_APOPTOSIS
IL18 membership MSigDB_c5.bp:MACROMOLECULE_BIOSYNTHETIC_PROCESS
ACSL1 membership MSigDB_c5.bp:DIGESTION
SPHK1 membership MSigDB_c5.bp:SIGNAL_TRANSDUCTION
ESR2 membership MSigDB_c5.bp:REGULATION_OF_METABOLIC_PROCESS
SMARCE1 membership MSigDB_c5.bp:CELLULAR_COMPONENT_DISASSEMBLY
MNAT1 membership MSigDB_c5.bp:REGULATION_OF_NUCLEOBASENUCLEOSIDENUCLEOTIDE_AND_NUCLEIC_ACID_METABOLIC_PROCESS
ALDH5A1 membership MSigDB_c5.bp:NERVOUS_SYSTEM_DEVELOPMENT
RAG1 membership MSigDB_c5.bp:IMMUNE_SYSTEM_PROCESS
AKR1C1 membership MSigDB_c5.bp:CELLULAR_COMPONENT_ASSEMBLY
ALOX12 membership MSigDB_c5.bp:CELLULAR_LIPID_METABOLIC_PROCESS
NEU3 membership MSigDB_c5.bp:SPHINGOLIPID_METABOLIC_PROCESS
ATG4A membership MSigDB_c5.bp:PROTEIN_TARGETING_TO_MEMBRANE
AURKC membership MSigDB_c5.bp:POST_TRANSLATIONAL_PROTEIN_MODIFICATION
REG1A membership MSigDB_c5.bp:POSITIVE_REGULATION_OF_CELLULAR_PROCESS
RNASEH2A membership MSigDB_c5.bp:BIOPOLYMER_CATABOLIC_PROCESS
CCND1 membership MSigDB_c5.bp:POSITIVE_REGULATION_OF_CATALYTIC_ACTIVITY
TNFSF4 membership MSigDB_c5.bp:CELL_PROLIFERATION_GO_0008283
PSEN1 membership MSigDB_c5.bp:REGULATION_OF_CATALYTIC_ACTIVITY
PRPF8 membership MSigDB_c5.bp:RNA_METABOLIC_PROCESS
LANCL2 membership MSigDB_c5.bp:REGULATION_OF_GENE_EXPRESSION
HDAC9 membership MSigDB_c5.bp:ANATOMICAL_STRUCTURE_DEVELOPMENT
TGFB1 membership MSigDB_c5.bp:POSITIVE_REGULATION_OF_IMMUNE_SYSTEM_PROCESS
RPS6KA5 membership MSigDB_c5.bp:ORGANELLE_ORGANIZATION_AND_BIOGENESIS
LCK membership MSigDB_c5.bp:CELLULAR_PROTEIN_METABOLIC_PROCESS
RFC4 membership MSigDB_c5.bp:BIOPOLYMER_METABOLIC_PROCESS
RHOT2 membership MSigDB_c5.bp:INTRACELLULAR_TRANSPORT
F10 membership MSigDB_c5.bp:WOUND_HEALING
TDGF1 membership MSigDB_c5.bp:POSITIVE_REGULATION_OF_PHOSPHORYLATION
TNIK membership MSigDB_c5.bp:JNK_CASCADE
DDB2 membership MSigDB_c5.bp:BIOPOLYMER_MODIFICATION
NF2 membership MSigDB_c5.bp:NEGATIVE_REGULATION_OF_SIGNAL_TRANSDUCTION
CSNK1A1 membership MSigDB_c5.bp:CELLULAR_PROTEIN_METABOLIC_PROCESS
ATP1A3 membership MSigDB_c5.bp:ION_HOMEOSTASIS
NFKBIL1 membership MSigDB_c5.bp:ESTABLISHMENT_OF_PROTEIN_LOCALIZATION
NRIP1 membership MSigDB_c5.bp:POSITIVE_REGULATION_OF_CELLULAR_METABOLIC_PROCESS
TYMP membership MSigDB_c5.bp:DNA_METABOLIC_PROCESS
BCL3 membership MSigDB_c5.bp:NEGATIVE_REGULATION_OF_CELLULAR_BIOSYNTHETIC_PROCESS
SART1 membership MSigDB_c5.bp:REGULATION_OF_CELL_DIFFERENTIATION
FOXC2 membership MSigDB_c5.bp:ANATOMICAL_STRUCTURE_DEVELOPMENT
PSG8 membership MSigDB_c5.bp:REPRODUCTIVE_PROCESS
TBX5 membership MSigDB_c5.bp:CELL_MIGRATION
EIF3A membership MSigDB_c5.bp:REGULATION_OF_CELLULAR_METABOLIC_PROCESS
PSMD14 membership MSigDB_c5.bp:CELLULAR_CATABOLIC_PROCESS
PTPRC membership MSigDB_c5.bp:LYMPHOCYTE_ACTIVATION
RGN membership MSigDB_c5.bp:POSITIVE_REGULATION_OF_CATALYTIC_ACTIVITY
LYN membership MSigDB_c5.bp:REGULATION_OF_SIGNAL_TRANSDUCTION
PPARD membership MSigDB_c5.bp:REGULATION_OF_RNA_METABOLIC_PROCESS
EHF membership MSigDB_c5.bp:MULTICELLULAR_ORGANISMAL_DEVELOPMENT
SRGN membership MSigDB_c5.bp:ORGAN_DEVELOPMENT
UBE2V2 membership MSigDB_c5.bp:UBIQUITIN_CYCLE
GPX3 membership MSigDB_c5.bp:RESPONSE_TO_CHEMICAL_STIMULUS
SYN3 membership MSigDB_c5.bp:SECRETION_BY_CELL
CAMK2A membership MSigDB_c5.bp:POSITIVE_REGULATION_OF_TRANSCRIPTION_FACTOR_ACTIVITY
DAZ1 membership MSigDB_c5.bp:CELLULAR_BIOSYNTHETIC_PROCESS
PMAIP1 membership MSigDB_c5.bp:APOPTOSIS_GO
ECD membership MSigDB_c5.bp:CATABOLIC_PROCESS
TRAIP membership MSigDB_c5.bp:REGULATION_OF_DEVELOPMENTAL_PROCESS
E2F2 membership MSigDB_c5.bp:TRANSCRIPTION_INITIATION_FROM_RNA_POLYMERASE_II_PROMOTER
KRT32 membership MSigDB_c5.bp:MULTICELLULAR_ORGANISMAL_DEVELOPMENT
BMP10 membership MSigDB_c5.bp:NEGATIVE_REGULATION_OF_CELLULAR_PROCESS
CLDN15 membership MSigDB_c5.bp:CELL_CELL_ADHESION
ARID5B membership MSigDB_c5.bp:RNA_METABOLIC_PROCESS
EFEMP1 membership MSigDB_c5.bp:SENSORY_PERCEPTION
CLDN11 membership MSigDB_c5.bp:CALCIUM_INDEPENDENT_CELL_CELL_ADHESION
CDHR2 membership MSigDB_c5.bp:GROWTH
ATP6V0A4 membership MSigDB_c5.bp:EXCRETION
CREBBP membership MSigDB_c5.bp:ESTABLISHMENT_AND_OR_MAINTENANCE_OF_CHROMATIN_ARCHITECTURE
PTHLH membership MSigDB_c5.bp:REPRODUCTION
HIPK2 membership MSigDB_c5.bp:JNK_CASCADE
NLGN1 membership MSigDB_c5.bp:EXTRACELLULAR_STRUCTURE_ORGANIZATION_AND_BIOGENESIS
FOXD3 membership MSigDB_c5.bp:NEGATIVE_REGULATION_OF_TRANSCRIPTION
NCK1 membership MSigDB_c5.bp:CELL_ACTIVATION
EDF1 membership MSigDB_c5.bp:TRANSCRIPTION
EDNRB membership MSigDB_c5.bp:G_PROTEIN_SIGNALING_COUPLED_TO_CYCLIC_NUCLEOTIDE_SECOND_MESSENGER
CERK membership MSigDB_c5.bp:SPHINGOID_METABOLIC_PROCESS
MAEA membership MSigDB_c5.bp:CELL_DEVELOPMENT
NFYA membership MSigDB_c5.bp:REGULATION_OF_TRANSCRIPTIONDNA_DEPENDENT
SLA2 membership MSigDB_c5.bp:POSITIVE_REGULATION_OF_BIOLOGICAL_PROCESS
ERCC3 membership MSigDB_c5.bp:POSITIVE_REGULATION_OF_NUCLEOBASENUCLEOSIDENUCLEOTIDE_AND_NUCLEIC_ACID_METABOLIC_PROCESS
CRTC1 membership MSigDB_c5.bp:POSITIVE_REGULATION_OF_TRANSCRIPTION
PTCH1 membership MSigDB_c5.bp:BIOPOLYMER_METABOLIC_PROCESS
ACVR1 membership MSigDB_c5.bp:POSITIVE_REGULATION_OF_NUCLEOBASENUCLEOSIDENUCLEOTIDE_AND_NUCLEIC_ACID_METABOLIC_PROCESS
ABCF1 membership MSigDB_c5.bp:CELLULAR_PROTEIN_METABOLIC_PROCESS
CDC42EP1 membership MSigDB_c5.bp:POSITIVE_REGULATION_OF_CELLULAR_PROCESS
S100A11 membership MSigDB_c5.bp:NEGATIVE_REGULATION_OF_BIOLOGICAL_PROCESS
CADM1 membership MSigDB_c5.bp:POSITIVE_REGULATION_OF_SECRETION
RCC1 membership MSigDB_c5.bp:INTERPHASE
ARHGAP27 membership MSigDB_c5.bp:POSITIVE_REGULATION_OF_HYDROLASE_ACTIVITY
BUB1 membership MSigDB_c5.bp:MITOTIC_CELL_CYCLE
ALDH5A1 membership MSigDB_c5.bp:GENERATION_OF_PRECURSOR_METABOLITES_AND_ENERGY
EGLN2 membership MSigDB_c5.bp:MACROMOLECULE_CATABOLIC_PROCESS
RAMP3 membership MSigDB_c5.bp:RECEPTOR_MEDIATED_ENDOCYTOSIS
GCLC membership MSigDB_c5.bp:NEGATIVE_REGULATION_OF_PROGRAMMED_CELL_DEATH
ATP1A4 membership MSigDB_c5.bp:ION_HOMEOSTASIS
RTN4RL1 membership MSigDB_c5.bp:NEURON_DEVELOPMENT
CHRNA7 membership MSigDB_c5.bp:REGULATION_OF_DEFENSE_RESPONSE
CACNG1 membership MSigDB_c5.bp:SYSTEM_PROCESS
NDUFA13 membership MSigDB_c5.bp:NEGATIVE_REGULATION_OF_PROTEIN_METABOLIC_PROCESS
ARHGEF2 membership MSigDB_c5.bp:REGULATION_OF_CELLULAR_PROTEIN_METABOLIC_PROCESS
ACKR4 membership MSigDB_c5.bp:IMMUNE_RESPONSE
STON1 membership MSigDB_c5.bp:REGULATION_OF_ENDOCYTOSIS
STX11 membership MSigDB_c5.bp:MEMBRANE_FUSION
ACVRL1 membership MSigDB_c5.bp:SYSTEM_DEVELOPMENT
ARFRP1 membership MSigDB_c5.bp:SIGNAL_TRANSDUCTION
PAX3 membership MSigDB_c5.bp:TRANSCRIPTION
HSPD1 membership MSigDB_c5.bp:PROGRAMMED_CELL_DEATH
CIAO1 membership MSigDB_c5.bp:REGULATION_OF_TRANSCRIPTIONDNA_DEPENDENT
ENO1 membership MSigDB_c5.bp:NUCLEOBASENUCLEOSIDENUCLEOTIDE_AND_NUCLEIC_ACID_METABOLIC_PROCESS
CD40 membership MSigDB_c5.bp:CELLULAR_COMPONENT_ASSEMBLY
CCL24 membership MSigDB_c5.bp:RESPONSE_TO_CHEMICAL_STIMULUS
AP3S2 membership MSigDB_c5.bp:ESTABLISHMENT_OF_PROTEIN_LOCALIZATION
S100A6 membership MSigDB_c5.bp:SIGNAL_TRANSDUCTION
CCL21 membership MSigDB_c5.bp:BEHAVIOR
KCNIP1 membership MSigDB_c5.bp:SYSTEM_PROCESS
GPX1 membership MSigDB_c5.bp:ANTI_APOPTOSIS
SKAP2 membership MSigDB_c5.bp:MACROMOLECULAR_COMPLEX_ASSEMBLY
EID2 membership MSigDB_c5.bp:REGULATION_OF_TRANSFORMING_GROWTH_FACTOR_BETA_RECEPTOR_SIGNALING_PATHWAY
POLRMT membership MSigDB_c5.bp:RNA_BIOSYNTHETIC_PROCESS
FUT1 membership MSigDB_c5.bp:PROTEIN_MODIFICATION_PROCESS
DPM3 membership MSigDB_c5.bp:CELLULAR_LIPID_METABOLIC_PROCESS
NEFL membership MSigDB_c5.bp:MICROTUBULE_BASED_PROCESS
SCIN membership MSigDB_c5.bp:ACTIN_FILAMENT_BASED_PROCESS
STX12 membership MSigDB_c5.bp:PROTEIN_METABOLIC_PROCESS
ZNF345 membership MSigDB_c5.bp:NEGATIVE_REGULATION_OF_TRANSCRIPTION_FROM_RNA_POLYMERASE_II_PROMOTER
PRKCG membership MSigDB_c5.bp:POSITIVE_REGULATION_OF_RESPONSE_TO_STIMULUS
PEX19 membership MSigDB_c5.bp:ESTABLISHMENT_OF_LOCALIZATION
NLRC4 membership MSigDB_c5.bp:POSITIVE_REGULATION_OF_CASPASE_ACTIVITY
TIAL1 membership MSigDB_c5.bp:REGULATION_OF_TRANSCRIPTION
ALDH1L1 membership MSigDB_c5.bp:CARBOXYLIC_ACID_METABOLIC_PROCESS
RARS membership MSigDB_c5.bp:NUCLEOBASENUCLEOSIDENUCLEOTIDE_AND_NUCLEIC_ACID_METABOLIC_PROCESS
ANXA1 membership MSigDB_c5.bp:NEGATIVE_REGULATION_OF_CELLULAR_PROCESS
CDKN1A membership MSigDB_c5.bp:POSITIVE_REGULATION_OF_DEVELOPMENTAL_PROCESS
FFAR1 membership MSigDB_c5.bp:CELL_SURFACE_RECEPTOR_LINKED_SIGNAL_TRANSDUCTION_GO_0007166
HDAC9 membership MSigDB_c5.bp:DEFENSE_RESPONSE
ADCY7 membership MSigDB_c5.bp:REGULATION_OF_CATALYTIC_ACTIVITY
NOD2 membership MSigDB_c5.bp:TRANSCRIPTION
SLC40A1 membership MSigDB_c5.bp:DI___TRI_VALENT_INORGANIC_CATION_TRANSPORT
RCVRN membership MSigDB_c5.bp:NEUROLOGICAL_SYSTEM_PROCESS
TLN2 membership MSigDB_c5.bp:PROTEIN_COMPLEX_ASSEMBLY
POLR3G membership MSigDB_c5.bp:REGULATION_OF_TRANSCRIPTION
FARP2 membership MSigDB_c5.bp:NEUROGENESIS
SGCG membership MSigDB_c5.bp:ORGAN_DEVELOPMENT
POU4F1 membership MSigDB_c5.bp:CELLULAR_MORPHOGENESIS_DURING_DIFFERENTIATION
ST6GALNAC6 membership MSigDB_c5.bp:MEMBRANE_LIPID_BIOSYNTHETIC_PROCESS
GATAD2A membership MSigDB_c5.bp:REGULATION_OF_METABOLIC_PROCESS
NPC1 membership MSigDB_c5.bp:ESTABLISHMENT_OF_LOCALIZATION
TRAK1 membership MSigDB_c5.bp:REGULATION_OF_NUCLEOBASENUCLEOSIDENUCLEOTIDE_AND_NUCLEIC_ACID_METABOLIC_PROCESS
SOX30 membership MSigDB_c5.bp:RNA_METABOLIC_PROCESS
ECH1 membership MSigDB_c5.bp:FATTY_ACID_OXIDATION
BMX membership MSigDB_c5.bp:SYSTEM_DEVELOPMENT
PRG3 membership MSigDB_c5.bp:MACROMOLECULE_BIOSYNTHETIC_PROCESS
CD9 membership MSigDB_c5.bp:REGULATION_OF_ACTION_POTENTIAL
KCNIP3 membership MSigDB_c5.bp:REGULATION_OF_GENE_EXPRESSION
BAG4 membership MSigDB_c5.bp:CELLULAR_PROTEIN_METABOLIC_PROCESS
UBE2D3 membership MSigDB_c5.bp:CELLULAR_MACROMOLECULE_METABOLIC_PROCESS
SLC25A12 membership MSigDB_c5.bp:ORGANIC_ACID_TRANSPORT
HSF4 membership MSigDB_c5.bp:REGULATION_OF_NUCLEOBASENUCLEOSIDENUCLEOTIDE_AND_NUCLEIC_ACID_METABOLIC_PROCESS
FZR1 membership MSigDB_c5.bp:MACROMOLECULE_CATABOLIC_PROCESS
PTGES3 membership MSigDB_c5.bp:FATTY_ACID_BIOSYNTHETIC_PROCESS
IL10 membership MSigDB_c5.bp:REGULATION_OF_TRANSLATION
NFKBIE membership MSigDB_c5.bp:MACROMOLECULE_LOCALIZATION
RPL14 membership MSigDB_c5.bp:CELLULAR_PROTEIN_METABOLIC_PROCESS
NHEJ1 membership MSigDB_c5.bp:B_CELL_ACTIVATION
NOTCH2 membership MSigDB_c5.bp:ORGAN_DEVELOPMENT
MAP3K13 membership MSigDB_c5.bp:JNK_CASCADE
PATZ1 membership MSigDB_c5.bp:RNA_METABOLIC_PROCESS
SLC35A1 membership MSigDB_c5.bp:PROTEIN_METABOLIC_PROCESS
CD27 membership MSigDB_c5.bp:REGULATION_OF_SIGNAL_TRANSDUCTION
LRP2 membership MSigDB_c5.bp:CELLULAR_MACROMOLECULE_METABOLIC_PROCESS
GLIS1 membership MSigDB_c5.bp:REGULATION_OF_NUCLEOBASENUCLEOSIDENUCLEOTIDE_AND_NUCLEIC_ACID_METABOLIC_PROCESS
BMF membership MSigDB_c5.bp:APOPTOSIS_GO
MYC membership MSigDB_c5.bp:TRANSCRIPTION
HPRT1 membership MSigDB_c5.bp:PROTEIN_METABOLIC_PROCESS
ERCC2 membership MSigDB_c5.bp:TRANSCRIPTION_DNA_DEPENDENT
SLC3A1 membership MSigDB_c5.bp:AMINO_ACID_TRANSPORT
POU3F3 membership MSigDB_c5.bp:CENTRAL_NERVOUS_SYSTEM_DEVELOPMENT
RTP4 membership MSigDB_c5.bp:PROTEIN_LOCALIZATION
DAXX membership MSigDB_c5.bp:REGULATION_OF_NUCLEOBASENUCLEOSIDENUCLEOTIDE_AND_NUCLEIC_ACID_METABOLIC_PROCESS
SLC7A9 membership MSigDB_c5.bp:TRANSPORT
NME2 membership MSigDB_c5.bp:RNA_METABOLIC_PROCESS
E2F1 membership MSigDB_c5.bp:INTERPHASE_OF_MITOTIC_CELL_CYCLE
RBM14 membership MSigDB_c5.bp:RNA_METABOLIC_PROCESS
IL3 membership MSigDB_c5.bp:PROTEIN_AMINO_ACID_PHOSPHORYLATION
SLC8A1 membership MSigDB_c5.bp:MONOVALENT_INORGANIC_CATION_TRANSPORT
RGS3 membership MSigDB_c5.bp:NEGATIVE_REGULATION_OF_CATALYTIC_ACTIVITY
ARF6 membership MSigDB_c5.bp:NEGATIVE_REGULATION_OF_BIOLOGICAL_PROCESS
HCLS1 membership MSigDB_c5.bp:REGULATION_OF_TRANSCRIPTIONDNA_DEPENDENT
API5 membership MSigDB_c5.bp:PROGRAMMED_CELL_DEATH
ENPP7 membership MSigDB_c5.bp:NEGATIVE_REGULATION_OF_CELL_PROLIFERATION
KCNC1 membership MSigDB_c5.bp:CATION_TRANSPORT
AIP membership MSigDB_c5.bp:PROTEIN_IMPORT
KRT9 membership MSigDB_c5.bp:EPIDERMIS_DEVELOPMENT
PKN1 membership MSigDB_c5.bp:ACTIVATION_OF_JNK_ACTIVITY
HTR2C membership MSigDB_c5.bp:NEUROLOGICAL_SYSTEM_PROCESS
BUD31 membership MSigDB_c5.bp:REGULATION_OF_GENE_EXPRESSION
EID2 membership MSigDB_c5.bp:NUCLEOBASENUCLEOSIDENUCLEOTIDE_AND_NUCLEIC_ACID_METABOLIC_PROCESS
CDH13 membership MSigDB_c5.bp:APOPTOSIS_GO
ACVRL1 membership MSigDB_c5.bp:CELLULAR_MACROMOLECULE_METABOLIC_PROCESS
BCL10 membership MSigDB_c5.bp:SYSTEM_DEVELOPMENT
SF3A2 membership MSigDB_c5.bp:NUCLEOBASENUCLEOSIDENUCLEOTIDE_AND_NUCLEIC_ACID_METABOLIC_PROCESS
IGFBP3 membership MSigDB_c5.bp:MUSCLE_DEVELOPMENT
CALCA membership MSigDB_c5.bp:POSITIVE_REGULATION_OF_CELL_DIFFERENTIATION
THY1 membership MSigDB_c5.bp:NEURON_DEVELOPMENT
PIGC membership MSigDB_c5.bp:GLYCEROPHOSPHOLIPID_METABOLIC_PROCESS
RRAGA membership MSigDB_c5.bp:MULTI_ORGANISM_PROCESS
SCG2 membership MSigDB_c5.bp:CELL_MIGRATION
IFNA17 membership MSigDB_c5.bp:MULTI_ORGANISM_PROCESS
OCA2 membership MSigDB_c5.bp:PIGMENT_METABOLIC_PROCESS
GLP1R membership MSigDB_c5.bp:SIGNAL_TRANSDUCTION
TNFAIP1 membership MSigDB_c5.bp:MULTICELLULAR_ORGANISMAL_DEVELOPMENT
E2F3 membership MSigDB_c5.bp:RNA_METABOLIC_PROCESS
IGF1R membership MSigDB_c5.bp:PROTEIN_METABOLIC_PROCESS
SEC22B membership MSigDB_c5.bp:GOLGI_VESICLE_TRANSPORT
GHRH membership MSigDB_c5.bp:INTRACELLULAR_SIGNALING_CASCADE
IL21 membership MSigDB_c5.bp:CELL_ACTIVATION
CSNK1E membership MSigDB_c5.bp:RESPONSE_TO_ENDOGENOUS_STIMULUS
PLAU membership MSigDB_c5.bp:BEHAVIOR
LCP2 membership MSigDB_c5.bp:SIGNAL_TRANSDUCTION
CCND1 membership MSigDB_c5.bp:POSITIVE_REGULATION_OF_PHOSPHORYLATION
MMS19 membership MSigDB_c5.bp:NUCLEOBASENUCLEOSIDENUCLEOTIDE_AND_NUCLEIC_ACID_METABOLIC_PROCESS
CALCA membership MSigDB_c5.bp:ENDOTHELIAL_CELL_PROLIFERATION
CYP4F2 membership MSigDB_c5.bp:LIPID_METABOLIC_PROCESS
FUT4 membership MSigDB_c5.bp:GLYCOPROTEIN_METABOLIC_PROCESS
HDAC5 membership MSigDB_c5.bp:ORGANELLE_ORGANIZATION_AND_BIOGENESIS
ECH1 membership MSigDB_c5.bp:MONOCARBOXYLIC_ACID_METABOLIC_PROCESS
NFKB1 membership MSigDB_c5.bp:REGULATION_OF_DEVELOPMENTAL_PROCESS
ZNF593 membership MSigDB_c5.bp:REGULATION_OF_TRANSCRIPTIONDNA_DEPENDENT
SHOX membership MSigDB_c5.bp:NUCLEOBASENUCLEOSIDENUCLEOTIDE_AND_NUCLEIC_ACID_METABOLIC_PROCESS
BIRC6 membership MSigDB_c5.bp:NEGATIVE_REGULATION_OF_CELLULAR_PROCESS
BMP7 membership MSigDB_c5.bp:POSITIVE_REGULATION_OF_BIOLOGICAL_PROCESS
CHFR membership MSigDB_c5.bp:M_PHASE
NRXN3 membership MSigDB_c5.bp:CELLULAR_MORPHOGENESIS_DURING_DIFFERENTIATION
HSPB1 membership MSigDB_c5.bp:RESPONSE_TO_BIOTIC_STIMULUS
LSAMP membership MSigDB_c5.bp:SYSTEM_DEVELOPMENT
SYN3 membership MSigDB_c5.bp:SECRETION
GABRR2 membership MSigDB_c5.bp:NEUROLOGICAL_SYSTEM_PROCESS
SMAD3 membership MSigDB_c5.bp:CELL_CYCLE_GO_0007049
VHL membership MSigDB_c5.bp:REGULATION_OF_CELL_PROLIFERATION
NUP133 membership MSigDB_c5.bp:NUCLEAR_EXPORT
JMJD1C membership MSigDB_c5.bp:RNA_METABOLIC_PROCESS
NDUFS4 membership MSigDB_c5.bp:SECOND_MESSENGER_MEDIATED_SIGNALING
BAP1 membership MSigDB_c5.bp:CELL_PROLIFERATION_GO_0008283
ACLY membership MSigDB_c5.bp:PURINE_NUCLEOTIDE_METABOLIC_PROCESS
CUL2 membership MSigDB_c5.bp:REGULATION_OF_CELL_CYCLE
GALR2 membership MSigDB_c5.bp:CYCLIC_NUCLEOTIDE_MEDIATED_SIGNALING
NAE1 membership MSigDB_c5.bp:CELLULAR_MACROMOLECULE_METABOLIC_PROCESS
ENPP7 membership MSigDB_c5.bp:MEMBRANE_LIPID_METABOLIC_PROCESS
CD2AP membership MSigDB_c5.bp:CELLULAR_COMPONENT_ASSEMBLY
ATG4A membership MSigDB_c5.bp:INTRACELLULAR_PROTEIN_TRANSPORT
ZBTB32 membership MSigDB_c5.bp:NEGATIVE_REGULATION_OF_BIOLOGICAL_PROCESS
IGFBP3 membership MSigDB_c5.bp:REGULATION_OF_PROTEIN_MODIFICATION_PROCESS
GGCX membership MSigDB_c5.bp:REGULATION_OF_BIOLOGICAL_QUALITY
ZMYND11 membership MSigDB_c5.bp:NEGATIVE_REGULATION_OF_METABOLIC_PROCESS
NAPG membership MSigDB_c5.bp:INTRACELLULAR_TRANSPORT
WAS membership MSigDB_c5.bp:CELLULAR_COMPONENT_ASSEMBLY
DLL3 membership MSigDB_c5.bp:SKELETAL_DEVELOPMENT
SMC1A membership MSigDB_c5.bp:RESPONSE_TO_STRESS
HSBP1 membership MSigDB_c5.bp:NEGATIVE_REGULATION_OF_TRANSCRIPTION_FROM_RNA_POLYMERASE_II_PROMOTER
GPS1 membership MSigDB_c5.bp:PROTEIN_KINASE_CASCADE
ST8SIA3 membership MSigDB_c5.bp:GLYCOPROTEIN_BIOSYNTHETIC_PROCESS
SPHK1 membership MSigDB_c5.bp:SPHINGOID_METABOLIC_PROCESS
BMI1 membership MSigDB_c5.bp:POSITIVE_REGULATION_OF_CELL_PROLIFERATION
PDGFC membership MSigDB_c5.bp:NERVOUS_SYSTEM_DEVELOPMENT
CITED1 membership MSigDB_c5.bp:BIOPOLYMER_METABOLIC_PROCESS
THY1 membership MSigDB_c5.bp:CELL_SURFACE_RECEPTOR_LINKED_SIGNAL_TRANSDUCTION_GO_0007166
ELAVL2 membership MSigDB_c5.bp:REGULATION_OF_TRANSCRIPTION
NCKIPSD membership MSigDB_c5.bp:NUCLEAR_IMPORT
FOXO4 membership MSigDB_c5.bp:REGULATION_OF_TRANSCRIPTION
TAX1BP1 membership MSigDB_c5.bp:NEGATIVE_REGULATION_OF_PROGRAMMED_CELL_DEATH
PLAGL1 membership MSigDB_c5.bp:PROGRAMMED_CELL_DEATH
CDH13 membership MSigDB_c5.bp:REGULATION_OF_TRANSPORT
ARNTL membership MSigDB_c5.bp:TRANSCRIPTION_FROM_RNA_POLYMERASE_II_PROMOTER
FPR1 membership MSigDB_c5.bp:CAMP_MEDIATED_SIGNALING
ZNHIT3 membership MSigDB_c5.bp:REGULATION_OF_NUCLEOBASENUCLEOSIDENUCLEOTIDE_AND_NUCLEIC_ACID_METABOLIC_PROCESS
EIF2AK4 membership MSigDB_c5.bp:PROTEIN_METABOLIC_PROCESS
GLRX2 membership MSigDB_c5.bp:PROTEIN_FOLDING
LCAT membership MSigDB_c5.bp:LIPID_HOMEOSTASIS
ALDH5A1 membership MSigDB_c5.bp:ORGANIC_ACID_METABOLIC_PROCESS
PRKCA membership MSigDB_c5.bp:REGULATION_OF_DEVELOPMENTAL_PROCESS
SEPT11 membership MSigDB_c5.bp:CELLULAR_COMPONENT_ASSEMBLY
CFHR1 membership MSigDB_c5.bp:IMMUNE_RESPONSE
HCLS1 membership MSigDB_c5.bp:PEPTIDYL_TYROSINE_PHOSPHORYLATION
SLC40A1 membership MSigDB_c5.bp:REGULATION_OF_BIOLOGICAL_QUALITY
ADRA2C membership MSigDB_c5.bp:REGULATION_OF_MAP_KINASE_ACTIVITY
TFAP4 membership MSigDB_c5.bp:REGULATION_OF_RNA_METABOLIC_PROCESS
RIMS1 membership MSigDB_c5.bp:GENERATION_OF_A_SIGNAL_INVOLVED_IN_CELL_CELL_SIGNALING
TLR9 membership MSigDB_c5.bp:CYTOKINE_PRODUCTION
CEBPG membership MSigDB_c5.bp:CYTOKINE_BIOSYNTHETIC_PROCESS
PARP3 membership MSigDB_c5.bp:BIOPOLYMER_MODIFICATION
AFAP1L2 membership MSigDB_c5.bp:POSITIVE_REGULATION_OF_NUCLEOBASENUCLEOSIDENUCLEOTIDE_AND_NUCLEIC_ACID_METABOLIC_PROCESS
EIF2AK4 membership MSigDB_c5.bp:PHOSPHORYLATION
SUDS3 membership MSigDB_c5.bp:NEGATIVE_REGULATION_OF_NUCLEOBASENUCLEOSIDENUCLEOTIDE_AND_NUCLEIC_ACID_METABOLIC_PROCESS
CCR4 membership MSigDB_c5.bp:CELLULAR_CATION_HOMEOSTASIS
RPH3AL membership MSigDB_c5.bp:ESTABLISHMENT_OF_LOCALIZATION
INSR membership MSigDB_c5.bp:PROTEIN_OLIGOMERIZATION
LSM6 membership MSigDB_c5.bp:RNA_PROCESSING
LIMA1 membership MSigDB_c5.bp:NEGATIVE_REGULATION_OF_CELLULAR_PROCESS
F2 membership MSigDB_c5.bp:ESTABLISHMENT_OF_CELLULAR_LOCALIZATION
TSTA3 membership MSigDB_c5.bp:CELLULAR_CARBOHYDRATE_METABOLIC_PROCESS
CALCA membership MSigDB_c5.bp:NEGATIVE_REGULATION_OF_TRANSCRIPTION
ZNF157 membership MSigDB_c5.bp:NEGATIVE_REGULATION_OF_RNA_METABOLIC_PROCESS
IL1RAP membership MSigDB_c5.bp:MACROMOLECULAR_COMPLEX_ASSEMBLY
FOXL2 membership MSigDB_c5.bp:CELLULAR_COMPONENT_DISASSEMBLY
CAMK1 membership MSigDB_c5.bp:CELLULAR_MACROMOLECULE_METABOLIC_PROCESS
KCNE2 membership MSigDB_c5.bp:REGULATION_OF_MULTICELLULAR_ORGANISMAL_PROCESS
CASP9 membership MSigDB_c5.bp:CASPASE_ACTIVATION
IL12A membership MSigDB_c5.bp:REGULATION_OF_PROGRAMMED_CELL_DEATH
ELK1 membership MSigDB_c5.bp:REGULATION_OF_TRANSCRIPTION_FROM_RNA_POLYMERASE_II_PROMOTER
BAP1 membership MSigDB_c5.bp:NEGATIVE_REGULATION_OF_CELL_PROLIFERATION
SLC22A1 membership MSigDB_c5.bp:TRANSPORT
MYOD1 membership MSigDB_c5.bp:PROTEIN_METABOLIC_PROCESS
IL12B membership MSigDB_c5.bp:RESPONSE_TO_BIOTIC_STIMULUS
CD74 membership MSigDB_c5.bp:ORGANIC_ACID_METABOLIC_PROCESS
DFFB membership MSigDB_c5.bp:NUCLEOBASENUCLEOSIDENUCLEOTIDE_AND_NUCLEIC_ACID_METABOLIC_PROCESS
CREM membership MSigDB_c5.bp:TRANSCRIPTION_DNA_DEPENDENT
MCHR1 membership MSigDB_c5.bp:CELLULAR_HOMEOSTASIS
HDAC4 membership MSigDB_c5.bp:B_CELL_ACTIVATION
PTPRC membership MSigDB_c5.bp:POSITIVE_REGULATION_OF_RESPONSE_TO_STIMULUS
CDCA5 membership MSigDB_c5.bp:M_PHASE
FOXD3 membership MSigDB_c5.bp:NEGATIVE_REGULATION_OF_CELLULAR_PROCESS
GCM2 membership MSigDB_c5.bp:GLAND_DEVELOPMENT
SIRT4 membership MSigDB_c5.bp:REGULATION_OF_METABOLIC_PROCESS
GFPT2 membership MSigDB_c5.bp:ENERGY_DERIVATION_BY_OXIDATION_OF_ORGANIC_COMPOUNDS
FOXD3 membership MSigDB_c5.bp:RNA_METABOLIC_PROCESS
LTB4R2 membership MSigDB_c5.bp:CAMP_MEDIATED_SIGNALING
SPHK1 membership MSigDB_c5.bp:NEGATIVE_REGULATION_OF_CELLULAR_PROCESS
DMBX1 membership MSigDB_c5.bp:NERVOUS_SYSTEM_DEVELOPMENT
SLC30A5 membership MSigDB_c5.bp:CATION_HOMEOSTASIS
PRKD3 membership MSigDB_c5.bp:POST_TRANSLATIONAL_PROTEIN_MODIFICATION
PML membership MSigDB_c5.bp:REGULATION_OF_TRANSCRIPTION
HMGB1 membership MSigDB_c5.bp:TRANSCRIPTION
ASMTL membership MSigDB_c5.bp:NITROGEN_COMPOUND_METABOLIC_PROCESS
NDST1 membership MSigDB_c5.bp:CELLULAR_MACROMOLECULE_METABOLIC_PROCESS
HNF1B membership MSigDB_c5.bp:POSITIVE_REGULATION_OF_TRANSCRIPTIONDNA_DEPENDENT
GPR176 membership MSigDB_c5.bp:NEUROLOGICAL_SYSTEM_PROCESS
HPRT1 membership MSigDB_c5.bp:SYNAPTIC_TRANSMISSION
FBN2 membership MSigDB_c5.bp:ANATOMICAL_STRUCTURE_MORPHOGENESIS
MMP1 membership MSigDB_c5.bp:CELLULAR_PROTEIN_METABOLIC_PROCESS
HCN4 membership MSigDB_c5.bp:CATION_TRANSPORT
PAX8 membership MSigDB_c5.bp:REGULATION_OF_TRANSCRIPTIONDNA_DEPENDENT
AKT1 membership MSigDB_c5.bp:RESPONSE_TO_TEMPERATURE_STIMULUS
C5AR1 membership MSigDB_c5.bp:CELL_SURFACE_RECEPTOR_LINKED_SIGNAL_TRANSDUCTION_GO_0007166
RAD9A membership MSigDB_c5.bp:DNA_DEPENDENT_DNA_REPLICATION
ALDH9A1 membership MSigDB_c5.bp:TRANSMISSION_OF_NERVE_IMPULSE
TAP2 membership MSigDB_c5.bp:TRANSPORT
ASAH1 membership MSigDB_c5.bp:CELLULAR_LIPID_METABOLIC_PROCESS
GALNT5 membership MSigDB_c5.bp:AMINE_METABOLIC_PROCESS
TCF12 membership MSigDB_c5.bp:IMMUNE_RESPONSE
ERCC6 membership MSigDB_c5.bp:REGULATION_OF_METABOLIC_PROCESS
RNASET2 membership MSigDB_c5.bp:RNA_METABOLIC_PROCESS
CHST13 membership MSigDB_c5.bp:CARBOHYDRATE_METABOLIC_PROCESS
MTERF membership MSigDB_c5.bp:PROTEIN_COMPLEX_DISASSEMBLY
POMC membership MSigDB_c5.bp:SIGNAL_TRANSDUCTION
NOD2 membership MSigDB_c5.bp:DEFENSE_RESPONSE_TO_BACTERIUM
SIRT5 membership MSigDB_c5.bp:REGULATION_OF_RNA_METABOLIC_PROCESS
TARBP2 membership MSigDB_c5.bp:RNA_METABOLIC_PROCESS
CD70 membership MSigDB_c5.bp:POSITIVE_REGULATION_OF_DEVELOPMENTAL_PROCESS
MAP3K9 membership MSigDB_c5.bp:PROTEIN_AUTOPROCESSING
NUP62 membership MSigDB_c5.bp:I_KAPPAB_KINASE_NF_KAPPAB_CASCADE
PFKL membership MSigDB_c5.bp:CELLULAR_MACROMOLECULE_CATABOLIC_PROCESS
FUT2 membership MSigDB_c5.bp:BIOPOLYMER_METABOLIC_PROCESS
EIF2B2 membership MSigDB_c5.bp:RESPONSE_TO_HORMONE_STIMULUS
AQP9 membership MSigDB_c5.bp:IMMUNE_SYSTEM_PROCESS
NUFIP1 membership MSigDB_c5.bp:BIOPOLYMER_METABOLIC_PROCESS
GLRX2 membership MSigDB_c5.bp:COFACTOR_METABOLIC_PROCESS
APC membership MSigDB_c5.bp:REGULATION_OF_PROTEIN_KINASE_ACTIVITY
TCF4 membership MSigDB_c5.bp:POSITIVE_REGULATION_OF_NUCLEOBASENUCLEOSIDENUCLEOTIDE_AND_NUCLEIC_ACID_METABOLIC_PROCESS
PRMT5 membership MSigDB_c5.bp:M_PHASE_OF_MITOTIC_CELL_CYCLE
TBRG4 membership MSigDB_c5.bp:CELL_CYCLE_PHASE
MED1 membership MSigDB_c5.bp:POSITIVE_REGULATION_OF_RNA_METABOLIC_PROCESS
TYMS membership MSigDB_c5.bp:NUCLEOBASENUCLEOSIDE_AND_NUCLEOTIDE_METABOLIC_PROCESS
C3AR1 membership MSigDB_c5.bp:RESPONSE_TO_EXTERNAL_STIMULUS
FAS membership MSigDB_c5.bp:PROTEIN_COMPLEX_ASSEMBLY
CAMK2A membership MSigDB_c5.bp:POSITIVE_REGULATION_OF_BINDING
UBB membership MSigDB_c5.bp:NEUROGENESIS
AGGF1 membership MSigDB_c5.bp:POSITIVE_REGULATION_OF_CELL_PROLIFERATION
UFD1L membership MSigDB_c5.bp:ORGAN_DEVELOPMENT
PEX14 membership MSigDB_c5.bp:INTRACELLULAR_PROTEIN_TRANSPORT
ZFPM2 membership MSigDB_c5.bp:REGULATION_OF_TRANSCRIPTIONDNA_DEPENDENT
ADRB2 membership MSigDB_c5.bp:VACUOLAR_TRANSPORT
KCNK1 membership MSigDB_c5.bp:TRANSPORT
MDM2 membership MSigDB_c5.bp:BIOPOLYMER_METABOLIC_PROCESS
SH3GL2 membership MSigDB_c5.bp:MULTICELLULAR_ORGANISMAL_DEVELOPMENT
STK4 membership MSigDB_c5.bp:BIOPOLYMER_MODIFICATION
CACNA1H membership MSigDB_c5.bp:MYOBLAST_DIFFERENTIATION
USP25 membership MSigDB_c5.bp:PROTEOLYSIS
PTPRC membership MSigDB_c5.bp:REGULATION_OF_KINASE_ACTIVITY
ZMYND11 membership MSigDB_c5.bp:NEGATIVE_REGULATION_OF_TRANSCRIPTION_DNA_DEPENDENT
ICMT membership MSigDB_c5.bp:ESTABLISHMENT_OF_CELLULAR_LOCALIZATION
CADM1 membership MSigDB_c5.bp:T_CELL_PROLIFERATION
CDA membership MSigDB_c5.bp:REGULATION_OF_NUCLEOBASENUCLEOSIDENUCLEOTIDE_AND_NUCLEIC_ACID_METABOLIC_PROCESS
NFATC3 membership MSigDB_c5.bp:TRANSCRIPTION_FROM_RNA_POLYMERASE_II_PROMOTER
TGFBRAP1 membership MSigDB_c5.bp:SIGNAL_TRANSDUCTION
AP1G1 membership MSigDB_c5.bp:INTRACELLULAR_PROTEIN_TRANSPORT
CCM2 membership MSigDB_c5.bp:PROTEIN_KINASE_CASCADE
GRM3 membership MSigDB_c5.bp:SIGNAL_TRANSDUCTION
KCNF1 membership MSigDB_c5.bp:CATION_TRANSPORT
CCL25 membership MSigDB_c5.bp:G_PROTEIN_COUPLED_RECEPTOR_PROTEIN_SIGNALING_PATHWAY
OPTN membership MSigDB_c5.bp:TRANSPORT
CDC42BPG membership MSigDB_c5.bp:REGULATION_OF_SIGNAL_TRANSDUCTION
KRT7 membership MSigDB_c5.bp:TRANSLATION
UBR3 membership MSigDB_c5.bp:BIOPOLYMER_METABOLIC_PROCESS
CAND1 membership MSigDB_c5.bp:REGULATION_OF_MOLECULAR_FUNCTION
NME1 membership MSigDB_c5.bp:NEGATIVE_REGULATION_OF_CELLULAR_PROCESS
CDC42BPG membership MSigDB_c5.bp:ACTIN_FILAMENT_BASED_PROCESS
DAXX membership MSigDB_c5.bp:RNA_BIOSYNTHETIC_PROCESS
NPM2 membership MSigDB_c5.bp:CELL_CYCLE_GO_0007049
NLGN1 membership MSigDB_c5.bp:PROTEIN_TRANSPORT
TBRG1 membership MSigDB_c5.bp:CELL_CYCLE_ARREST_GO_0007050
ACHE membership MSigDB_c5.bp:TISSUE_DEVELOPMENT
UBE3C membership MSigDB_c5.bp:PROTEIN_UBIQUITINATION
IL12B membership MSigDB_c5.bp:REGULATION_OF_CYTOKINE_PRODUCTION
WASF1 membership MSigDB_c5.bp:CELLULAR_MACROMOLECULE_METABOLIC_PROCESS
GZMA membership MSigDB_c5.bp:SIGNAL_TRANSDUCTION
IRF4 membership MSigDB_c5.bp:BIOSYNTHETIC_PROCESS
SMG1 membership MSigDB_c5.bp:MACROMOLECULE_LOCALIZATION
NOTCH4 membership MSigDB_c5.bp:TRANSCRIPTION_DNA_DEPENDENT
MYLIP membership MSigDB_c5.bp:PROTEIN_METABOLIC_PROCESS
ADRB2 membership MSigDB_c5.bp:NEGATIVE_REGULATION_OF_BIOLOGICAL_PROCESS
XRCC4 membership MSigDB_c5.bp:NUCLEOBASENUCLEOSIDENUCLEOTIDE_AND_NUCLEIC_ACID_METABOLIC_PROCESS
CASP3 membership MSigDB_c5.bp:CELLULAR_PROTEIN_METABOLIC_PROCESS
TLR7 membership MSigDB_c5.bp:REGULATION_OF_PROTEIN_METABOLIC_PROCESS
ANAPC5 membership MSigDB_c5.bp:CELLULAR_PROTEIN_METABOLIC_PROCESS
IVNS1ABP membership MSigDB_c5.bp:RNA_SPLICING
CYP27B1 membership MSigDB_c5.bp:VITAMIN_METABOLIC_PROCESS
GDNF membership MSigDB_c5.bp:NEURON_DIFFERENTIATION
SPHK1 membership MSigDB_c5.bp:CELL_DEVELOPMENT
LIG3 membership MSigDB_c5.bp:GAMETE_GENERATION
CTNNBIP1 membership MSigDB_c5.bp:REGULATION_OF_NUCLEOBASENUCLEOSIDENUCLEOTIDE_AND_NUCLEIC_ACID_METABOLIC_PROCESS
TAF1L membership MSigDB_c5.bp:REGULATION_OF_NUCLEOBASENUCLEOSIDENUCLEOTIDE_AND_NUCLEIC_ACID_METABOLIC_PROCESS
EDA membership MSigDB_c5.bp:POSITIVE_REGULATION_OF_TRANSCRIPTION_FACTOR_ACTIVITY
FCGR1A membership MSigDB_c5.bp:TRANSPORT
HELLS membership MSigDB_c5.bp:NEGATIVE_REGULATION_OF_TRANSCRIPTION_DNA_DEPENDENT
RAPGEF1 membership MSigDB_c5.bp:TRANSMEMBRANE_RECEPTOR_PROTEIN_TYROSINE_KINASE_SIGNALING_PATHWAY
CD3E membership MSigDB_c5.bp:CELLULAR_MACROMOLECULE_METABOLIC_PROCESS
SOX12 membership MSigDB_c5.bp:TRANSCRIPTION
SRSF1 membership MSigDB_c5.bp:NUCLEOBASENUCLEOSIDENUCLEOTIDE_AND_NUCLEIC_ACID_METABOLIC_PROCESS
PROC membership MSigDB_c5.bp:REGULATION_OF_DEVELOPMENTAL_PROCESS
GLRA2 membership MSigDB_c5.bp:G_PROTEIN_COUPLED_RECEPTOR_PROTEIN_SIGNALING_PATHWAY
CD28 membership MSigDB_c5.bp:CYTOKINE_METABOLIC_PROCESS
EIF2S3 membership MSigDB_c5.bp:RIBONUCLEOPROTEIN_COMPLEX_BIOGENESIS_AND_ASSEMBLY
ZNF174 membership MSigDB_c5.bp:REGULATION_OF_GENE_EXPRESSION
CCNA2 membership MSigDB_c5.bp:INTRACELLULAR_SIGNALING_CASCADE
KPNA4 membership MSigDB_c5.bp:NUCLEAR_TRANSPORT
GGT5 membership MSigDB_c5.bp:AMINO_ACID_AND_DERIVATIVE_METABOLIC_PROCESS
GCA membership MSigDB_c5.bp:MEMBRANE_ORGANIZATION_AND_BIOGENESIS
GSS membership MSigDB_c5.bp:RESPONSE_TO_OXIDATIVE_STRESS
KDELR2 membership MSigDB_c5.bp:PROTEIN_LOCALIZATION
AATF membership MSigDB_c5.bp:NEGATIVE_REGULATION_OF_PROGRAMMED_CELL_DEATH
IL20 membership MSigDB_c5.bp:REGULATION_OF_RESPONSE_TO_EXTERNAL_STIMULUS
DHCR7 membership MSigDB_c5.bp:STEROID_METABOLIC_PROCESS
IL20 membership MSigDB_c5.bp:REGULATION_OF_PHOSPHORYLATION
ZRANB2 membership MSigDB_c5.bp:NUCLEOBASENUCLEOSIDENUCLEOTIDE_AND_NUCLEIC_ACID_METABOLIC_PROCESS
HDAC4 membership MSigDB_c5.bp:REGULATION_OF_GENE_EXPRESSION
TRPV4 membership MSigDB_c5.bp:CHEMICAL_HOMEOSTASIS
STAT4 membership MSigDB_c5.bp:SIGNAL_TRANSDUCTION
SNCA membership MSigDB_c5.bp:REGULATION_OF_PROGRAMMED_CELL_DEATH
FOXP3 membership MSigDB_c5.bp:NEGATIVE_REGULATION_OF_RESPONSE_TO_STIMULUS
NLRP14 membership MSigDB_c5.bp:GAMETE_GENERATION
HIC1 membership MSigDB_c5.bp:REGULATION_OF_NUCLEOBASENUCLEOSIDENUCLEOTIDE_AND_NUCLEIC_ACID_METABOLIC_PROCESS
CARD8 membership MSigDB_c5.bp:REGULATION_OF_MOLECULAR_FUNCTION
SSR1 membership MSigDB_c5.bp:PROTEIN_LOCALIZATION
ACVR2A membership MSigDB_c5.bp:SIGNAL_TRANSDUCTION
HRH3 membership MSigDB_c5.bp:G_PROTEIN_COUPLED_RECEPTOR_PROTEIN_SIGNALING_PATHWAY
TGIF1 membership MSigDB_c5.bp:REGULATION_OF_CELLULAR_METABOLIC_PROCESS
ABCD3 membership MSigDB_c5.bp:TRANSPORT
CHRM2 membership MSigDB_c5.bp:G_PROTEIN_COUPLED_RECEPTOR_PROTEIN_SIGNALING_PATHWAY
MRE11A membership MSigDB_c5.bp:CELL_CYCLE_PROCESS
MTIF3 membership MSigDB_c5.bp:RIBONUCLEOPROTEIN_COMPLEX_BIOGENESIS_AND_ASSEMBLY
KALRN membership MSigDB_c5.bp:SYSTEM_DEVELOPMENT
TLN1 membership MSigDB_c5.bp:PROTEIN_COMPLEX_ASSEMBLY
AVPR1B membership MSigDB_c5.bp:CELLULAR_HOMEOSTASIS
GTPBP4 membership MSigDB_c5.bp:CELL_PROLIFERATION_GO_0008283
INHA membership MSigDB_c5.bp:MACROMOLECULE_BIOSYNTHETIC_PROCESS
IL31RA membership MSigDB_c5.bp:PHOSPHORYLATION
NKX2-5 membership MSigDB_c5.bp:NEGATIVE_REGULATION_OF_NUCLEOBASENUCLEOSIDENUCLEOTIDE_AND_NUCLEIC_ACID_METABOLIC_PROCESS
CASP5 membership MSigDB_c5.bp:PROTEOLYSIS
TPPP membership MSigDB_c5.bp:CELLULAR_MACROMOLECULE_METABOLIC_PROCESS
MERTK membership MSigDB_c5.bp:BIOPOLYMER_MODIFICATION
GOT2 membership MSigDB_c5.bp:AMINO_ACID_METABOLIC_PROCESS
AFAP1L2 membership MSigDB_c5.bp:REGULATION_OF_TRANSCRIPTION
IFNW1 membership MSigDB_c5.bp:RESPONSE_TO_BIOTIC_STIMULUS
TRIM15 membership MSigDB_c5.bp:SYSTEM_DEVELOPMENT
TAB2 membership MSigDB_c5.bp:POSITIVE_REGULATION_OF_SIGNAL_TRANSDUCTION
MED20 membership MSigDB_c5.bp:RNA_METABOLIC_PROCESS
MAN1C1 membership MSigDB_c5.bp:PROTEIN_AMINO_ACID_N_LINKED_GLYCOSYLATION
RAD54B membership MSigDB_c5.bp:DNA_RECOMBINATION
DUSP8 membership MSigDB_c5.bp:INTRACELLULAR_SIGNALING_CASCADE
NRIP1 membership MSigDB_c5.bp:NEGATIVE_REGULATION_OF_METABOLIC_PROCESS
MC1R membership MSigDB_c5.bp:SECOND_MESSENGER_MEDIATED_SIGNALING
DNMT1 membership MSigDB_c5.bp:DNA_METABOLIC_PROCESS
RASA1 membership MSigDB_c5.bp:CELL_SUBSTRATE_ADHESION
BLNK membership MSigDB_c5.bp:HUMORAL_IMMUNE_RESPONSE
RYR1 membership MSigDB_c5.bp:DI___TRI_VALENT_INORGANIC_CATION_TRANSPORT
CENPE membership MSigDB_c5.bp:CHROMOSOME_ORGANIZATION_AND_BIOGENESIS
BDKRB2 membership MSigDB_c5.bp:ION_HOMEOSTASIS
ANAPC10 membership MSigDB_c5.bp:INTERPHASE_OF_MITOTIC_CELL_CYCLE
ATR membership MSigDB_c5.bp:RESPONSE_TO_ENDOGENOUS_STIMULUS
SART1 membership MSigDB_c5.bp:T_CELL_DIFFERENTIATION
AMIGO3 membership MSigDB_c5.bp:HETEROPHILIC_CELL_ADHESION
MOB1B membership MSigDB_c5.bp:CELLULAR_PROTEIN_METABOLIC_PROCESS
CCDC88C membership MSigDB_c5.bp:REGULATION_OF_PROTEIN_AMINO_ACID_PHOSPHORYLATION
ARID4A membership MSigDB_c5.bp:RNA_METABOLIC_PROCESS
TMED10 membership MSigDB_c5.bp:ESTABLISHMENT_OF_LOCALIZATION
MAP3K4 membership MSigDB_c5.bp:SIGNAL_TRANSDUCTION
NMT1 membership MSigDB_c5.bp:PROTEIN_MODIFICATION_PROCESS
HDAC4 membership MSigDB_c5.bp:REGULATION_OF_DEVELOPMENTAL_PROCESS
NF2 membership MSigDB_c5.bp:REGULATION_OF_DNA_REPLICATION
SLC4A11 membership MSigDB_c5.bp:CATION_HOMEOSTASIS
MKL2 membership MSigDB_c5.bp:POSITIVE_REGULATION_OF_TRANSCRIPTION_FROM_RNA_POLYMERASE_II_PROMOTER
DMAP1 membership MSigDB_c5.bp:REGULATION_OF_GENE_EXPRESSION_EPIGENETIC
LMX1B membership MSigDB_c5.bp:REGULATION_OF_TRANSCRIPTIONDNA_DEPENDENT
S1PR4 membership MSigDB_c5.bp:INTRACELLULAR_SIGNALING_CASCADE
RET membership MSigDB_c5.bp:PHOSPHORYLATION
DMRT1 membership MSigDB_c5.bp:REPRODUCTIVE_PROCESS
JMY membership MSigDB_c5.bp:REGULATION_OF_PROGRAMMED_CELL_DEATH
RB1 membership MSigDB_c5.bp:NEGATIVE_REGULATION_OF_NUCLEOBASENUCLEOSIDENUCLEOTIDE_AND_NUCLEIC_ACID_METABOLIC_PROCESS
OTUD7B membership MSigDB_c5.bp:NEGATIVE_REGULATION_OF_BIOLOGICAL_PROCESS
SPARC membership MSigDB_c5.bp:BONE_REMODELING
S100B membership MSigDB_c5.bp:CELLULAR_MORPHOGENESIS_DURING_DIFFERENTIATION
ICOSLG membership MSigDB_c5.bp:IMMUNE_SYSTEM_PROCESS
SEPT9 membership MSigDB_c5.bp:MACROMOLECULAR_COMPLEX_ASSEMBLY
FST membership MSigDB_c5.bp:RNA_METABOLIC_PROCESS
BIRC5 membership MSigDB_c5.bp:REGULATION_OF_MITOTIC_CELL_CYCLE
HIC1 membership MSigDB_c5.bp:BIOPOLYMER_METABOLIC_PROCESS
PIM2 membership MSigDB_c5.bp:CELLULAR_MACROMOLECULE_METABOLIC_PROCESS
GPR65 membership MSigDB_c5.bp:G_PROTEIN_COUPLED_RECEPTOR_PROTEIN_SIGNALING_PATHWAY
VCL membership MSigDB_c5.bp:CELL_PROJECTION_BIOGENESIS
LNPEP membership MSigDB_c5.bp:CELLULAR_PROTEIN_METABOLIC_PROCESS
CIDEB membership MSigDB_c5.bp:POSITIVE_REGULATION_OF_BIOLOGICAL_PROCESS
KIR2DL3 membership MSigDB_c5.bp:IMMUNE_RESPONSE
LMX1B membership MSigDB_c5.bp:NERVOUS_SYSTEM_DEVELOPMENT
PDCD5 membership MSigDB_c5.bp:REGULATION_OF_DEVELOPMENTAL_PROCESS
PSMG4 membership MSigDB_c5.bp:REGULATION_OF_METABOLIC_PROCESS
IFNK membership MSigDB_c5.bp:REGULATION_OF_DEFENSE_RESPONSE
CDKN2C membership MSigDB_c5.bp:REGULATION_OF_PHOSPHORYLATION
NAPA membership MSigDB_c5.bp:MEMBRANE_ORGANIZATION_AND_BIOGENESIS
RPS19 membership MSigDB_c5.bp:MACROMOLECULE_BIOSYNTHETIC_PROCESS
MTERF membership MSigDB_c5.bp:MACROMOLECULAR_COMPLEX_DISASSEMBLY
SIRT5 membership MSigDB_c5.bp:NEGATIVE_REGULATION_OF_TRANSCRIPTION
NT5M membership MSigDB_c5.bp:PYRIMIDINE_NUCLEOTIDE_METABOLIC_PROCESS
VCPIP1 membership MSigDB_c5.bp:UBIQUITIN_CYCLE
MAPKAPK2 membership MSigDB_c5.bp:PHOSPHORYLATION
RNASE3 membership MSigDB_c5.bp:CATABOLIC_PROCESS
FEZ1 membership MSigDB_c5.bp:NEURITE_DEVELOPMENT
RPS6KA4 membership MSigDB_c5.bp:PHOSPHORYLATION
LAX1 membership MSigDB_c5.bp:INTRACELLULAR_SIGNALING_CASCADE
INS membership MSigDB_c5.bp:REGULATION_OF_METABOLIC_PROCESS
TARBP2 membership MSigDB_c5.bp:REGULATION_OF_IMMUNE_SYSTEM_PROCESS
PABPC4 membership MSigDB_c5.bp:WOUND_HEALING
NPBWR2 membership MSigDB_c5.bp:G_PROTEIN_COUPLED_RECEPTOR_PROTEIN_SIGNALING_PATHWAY
CHRNA7 membership MSigDB_c5.bp:REGULATION_OF_DEVELOPMENTAL_PROCESS
NLRP12 membership MSigDB_c5.bp:ESTABLISHMENT_OF_PROTEIN_LOCALIZATION
TLE1 membership MSigDB_c5.bp:REGULATION_OF_GENE_EXPRESSION
SLC27A2 membership MSigDB_c5.bp:ORGANIC_ACID_METABOLIC_PROCESS
CETP membership MSigDB_c5.bp:TRANSPORT
KLF10 membership MSigDB_c5.bp:TRANSFORMING_GROWTH_FACTOR_BETA_RECEPTOR_SIGNALING_PATHWAY
FOXO1 membership MSigDB_c5.bp:POSITIVE_REGULATION_OF_CELLULAR_METABOLIC_PROCESS
MRE11A membership MSigDB_c5.bp:RESPONSE_TO_ENDOGENOUS_STIMULUS
BDKRB2 membership MSigDB_c5.bp:REGULATION_OF_BIOLOGICAL_QUALITY
BAX membership MSigDB_c5.bp:REGULATION_OF_APOPTOSIS
KPNA6 membership MSigDB_c5.bp:TRANSPORT
JAK2 membership MSigDB_c5.bp:ORGAN_DEVELOPMENT
STRADA membership MSigDB_c5.bp:PROTEIN_TARGETING
NOL8 membership MSigDB_c5.bp:GROWTH
GTF2H1 membership MSigDB_c5.bp:REGULATION_OF_CELLULAR_METABOLIC_PROCESS
KLRD1 membership MSigDB_c5.bp:SIGNAL_TRANSDUCTION
CDK1 membership MSigDB_c5.bp:ANTI_APOPTOSIS
GMPR membership MSigDB_c5.bp:RESPONSE_TO_TEMPERATURE_STIMULUS
CSF3R membership MSigDB_c5.bp:DEFENSE_RESPONSE
GPX1 membership MSigDB_c5.bp:MITOCHONDRION_ORGANIZATION_AND_BIOGENESIS
TLR9 membership MSigDB_c5.bp:PROTEIN_METABOLIC_PROCESS
UBE2N membership MSigDB_c5.bp:PROTEIN_MODIFICATION_PROCESS
USE1 membership MSigDB_c5.bp:TRANSPORT
CIDEC membership MSigDB_c5.bp:REGULATION_OF_PROGRAMMED_CELL_DEATH
TDGF1 membership MSigDB_c5.bp:PEPTIDYL_TYROSINE_PHOSPHORYLATION
ALDH4A1 membership MSigDB_c5.bp:CELLULAR_CATABOLIC_PROCESS
CNBP membership MSigDB_c5.bp:TRANSCRIPTION_DNA_DEPENDENT
GATA6 membership MSigDB_c5.bp:REGULATION_OF_TRANSCRIPTIONDNA_DEPENDENT
AANAT membership MSigDB_c5.bp:CIRCADIAN_RHYTHM
FRS3 membership MSigDB_c5.bp:ENZYME_LINKED_RECEPTOR_PROTEIN_SIGNALING_PATHWAY
RALBP1 membership MSigDB_c5.bp:RESPONSE_TO_EXTERNAL_STIMULUS
CYB5R2 membership MSigDB_c5.bp:GENERATION_OF_PRECURSOR_METABOLITES_AND_ENERGY
CPNE6 membership MSigDB_c5.bp:VESICLE_MEDIATED_TRANSPORT
CD24 membership MSigDB_c5.bp:REGULATION_OF_CELL_PROLIFERATION
KDM5B membership MSigDB_c5.bp:BIOPOLYMER_METABOLIC_PROCESS
TGFBR1 membership MSigDB_c5.bp:CELLULAR_PROTEIN_COMPLEX_ASSEMBLY
CDKN3 membership MSigDB_c5.bp:REGULATION_OF_TRANSFERASE_ACTIVITY
MED4 membership MSigDB_c5.bp:INTRACELLULAR_SIGNALING_CASCADE
CCR2 membership MSigDB_c5.bp:CELL_SURFACE_RECEPTOR_LINKED_SIGNAL_TRANSDUCTION_GO_0007166
MDM4 membership MSigDB_c5.bp:NEGATIVE_REGULATION_OF_CELLULAR_METABOLIC_PROCESS
SLU7 membership MSigDB_c5.bp:RIBONUCLEOPROTEIN_COMPLEX_BIOGENESIS_AND_ASSEMBLY
CHST1 membership MSigDB_c5.bp:CELLULAR_CARBOHYDRATE_METABOLIC_PROCESS
ARNT2 membership MSigDB_c5.bp:EMBRYONIC_DEVELOPMENT
ERCC2 membership MSigDB_c5.bp:CELL_DEVELOPMENT
MEF2A membership MSigDB_c5.bp:ORGAN_DEVELOPMENT
BDKRB2 membership MSigDB_c5.bp:CHEMICAL_HOMEOSTASIS
SFTPD membership MSigDB_c5.bp:REGULATION_OF_TRANSLATION
TGIF1 membership MSigDB_c5.bp:TRANSCRIPTION_FROM_RNA_POLYMERASE_II_PROMOTER
ACN9 membership MSigDB_c5.bp:ALCOHOL_METABOLIC_PROCESS
SEMA3C membership MSigDB_c5.bp:RESPONSE_TO_CHEMICAL_STIMULUS
DICER1 membership MSigDB_c5.bp:NUCLEOBASENUCLEOSIDENUCLEOTIDE_AND_NUCLEIC_ACID_METABOLIC_PROCESS
SLC25A22 membership MSigDB_c5.bp:CARBOXYLIC_ACID_TRANSPORT
EPC1 membership MSigDB_c5.bp:TRANSCRIPTION_FROM_RNA_POLYMERASE_II_PROMOTER
MECP2 membership MSigDB_c5.bp:TRANSCRIPTION
F2RL3 membership MSigDB_c5.bp:RESPONSE_TO_WOUNDING
RBP2 membership MSigDB_c5.bp:TISSUE_DEVELOPMENT
EPRS membership MSigDB_c5.bp:CELLULAR_COMPONENT_ASSEMBLY
MKNK1 membership MSigDB_c5.bp:POST_TRANSLATIONAL_PROTEIN_MODIFICATION
CDC42EP2 membership MSigDB_c5.bp:REGULATION_OF_ANATOMICAL_STRUCTURE_MORPHOGENESIS
GC membership MSigDB_c5.bp:TRANSPORT
PRDM1 membership MSigDB_c5.bp:REGULATION_OF_CELLULAR_METABOLIC_PROCESS
FOXE1 membership MSigDB_c5.bp:POSITIVE_REGULATION_OF_RNA_METABOLIC_PROCESS
ZBTB14 membership MSigDB_c5.bp:RNA_BIOSYNTHETIC_PROCESS
HTATIP2 membership MSigDB_c5.bp:ESTABLISHMENT_OF_CELLULAR_LOCALIZATION
PRLR membership MSigDB_c5.bp:PROTEIN_METABOLIC_PROCESS
MCL1 membership MSigDB_c5.bp:NEGATIVE_REGULATION_OF_CELLULAR_PROCESS
ETF1 membership MSigDB_c5.bp:MACROMOLECULAR_COMPLEX_DISASSEMBLY
WAS membership MSigDB_c5.bp:COAGULATION
HRK membership MSigDB_c5.bp:REGULATION_OF_GENE_EXPRESSION
HDC membership MSigDB_c5.bp:CARBOXYLIC_ACID_METABOLIC_PROCESS
RAD9A membership MSigDB_c5.bp:RESPONSE_TO_DNA_DAMAGE_STIMULUS
CLASP2 membership MSigDB_c5.bp:CYTOSKELETON_ORGANIZATION_AND_BIOGENESIS
RP1 membership MSigDB_c5.bp:PHOTOTRANSDUCTION
KAT6B membership MSigDB_c5.bp:NEGATIVE_REGULATION_OF_NUCLEOBASENUCLEOSIDENUCLEOTIDE_AND_NUCLEIC_ACID_METABOLIC_PROCESS
THY1 membership MSigDB_c5.bp:CELL_SUBSTRATE_ADHESION
THRA membership MSigDB_c5.bp:NUCLEOBASENUCLEOSIDENUCLEOTIDE_AND_NUCLEIC_ACID_METABOLIC_PROCESS
CYB5R4 membership MSigDB_c5.bp:SYSTEM_PROCESS
ETV7 membership MSigDB_c5.bp:TRANSCRIPTION
TBP membership MSigDB_c5.bp:TRANSCRIPTION_FROM_RNA_POLYMERASE_II_PROMOTER
TLK2 membership MSigDB_c5.bp:INTRACELLULAR_SIGNALING_CASCADE
DPM2 membership MSigDB_c5.bp:LIPID_BIOSYNTHETIC_PROCESS
BRCA2 membership MSigDB_c5.bp:CELL_DIVISION
BMP6 membership MSigDB_c5.bp:REGULATION_OF_RNA_METABOLIC_PROCESS
UPK2 membership MSigDB_c5.bp:MORPHOGENESIS_OF_AN_EPITHELIUM
GCLC membership MSigDB_c5.bp:SYSTEM_PROCESS
ATG7 membership MSigDB_c5.bp:LIPOPROTEIN_BIOSYNTHETIC_PROCESS
BCL10 membership MSigDB_c5.bp:POSITIVE_REGULATION_OF_RNA_METABOLIC_PROCESS
SPINK5 membership MSigDB_c5.bp:IMMUNE_RESPONSE
DUSP9 membership MSigDB_c5.bp:BIOPOLYMER_MODIFICATION
CDC42EP1 membership MSigDB_c5.bp:POSITIVE_REGULATION_OF_CELLULAR_COMPONENT_ORGANIZATION_AND_BIOGENESIS
IFT88 membership MSigDB_c5.bp:SECRETION
IRF8 membership MSigDB_c5.bp:REGULATION_OF_TRANSCRIPTION_FROM_RNA_POLYMERASE_II_PROMOTER
SNX4 membership MSigDB_c5.bp:VESICLE_MEDIATED_TRANSPORT
CEBPG membership MSigDB_c5.bp:ORGAN_DEVELOPMENT
RGS16 membership MSigDB_c5.bp:G_PROTEIN_COUPLED_RECEPTOR_PROTEIN_SIGNALING_PATHWAY
ALG2 membership MSigDB_c5.bp:BIOPOLYMER_MODIFICATION
BMP2 membership MSigDB_c5.bp:NEGATIVE_REGULATION_OF_TRANSCRIPTION_DNA_DEPENDENT
CALCR membership MSigDB_c5.bp:G_PROTEIN_COUPLED_RECEPTOR_PROTEIN_SIGNALING_PATHWAY
ATPIF1 membership MSigDB_c5.bp:PROTEIN_HOMOOLIGOMERIZATION
TRIM27 membership MSigDB_c5.bp:TRANSCRIPTION_DNA_DEPENDENT
ADORA2B membership MSigDB_c5.bp:ADENYLATE_CYCLASE_ACTIVATION
SF3A2 membership MSigDB_c5.bp:CELLULAR_COMPONENT_ASSEMBLY
FEZ1 membership MSigDB_c5.bp:NEURON_DEVELOPMENT
TRIP4 membership MSigDB_c5.bp:RNA_METABOLIC_PROCESS
COG7 membership MSigDB_c5.bp:MACROMOLECULE_BIOSYNTHETIC_PROCESS
ADRB2 membership MSigDB_c5.bp:POSITIVE_REGULATION_OF_TRANSFERASE_ACTIVITY
ACVR1 membership MSigDB_c5.bp:PROTEIN_MODIFICATION_PROCESS
ATP6V1E1 membership MSigDB_c5.bp:CATION_TRANSPORT
LTB4R2 membership MSigDB_c5.bp:REGULATION_OF_MOLECULAR_FUNCTION
SYT1 membership MSigDB_c5.bp:ESTABLISHMENT_OF_LOCALIZATION
MAP3K12 membership MSigDB_c5.bp:PROTEIN_AMINO_ACID_PHOSPHORYLATION
TNFRSF1A membership MSigDB_c5.bp:SIGNAL_TRANSDUCTION
FLT1 membership MSigDB_c5.bp:POSITIVE_REGULATION_OF_BIOLOGICAL_PROCESS
PF4 membership MSigDB_c5.bp:REGULATION_OF_BODY_FLUID_LEVELS
BAI1 membership MSigDB_c5.bp:NEUROGENESIS
YWHAH membership MSigDB_c5.bp:LIPID_METABOLIC_PROCESS
PEX13 membership MSigDB_c5.bp:CELLULAR_PROTEIN_COMPLEX_ASSEMBLY
SMAD2 membership MSigDB_c5.bp:ANATOMICAL_STRUCTURE_DEVELOPMENT
GCHFR membership MSigDB_c5.bp:REGULATION_OF_BIOLOGICAL_QUALITY
NRG1 membership MSigDB_c5.bp:TRANSCRIPTION
IL10RB membership MSigDB_c5.bp:INFLAMMATORY_RESPONSE
SMPD3 membership MSigDB_c5.bp:MEMBRANE_LIPID_METABOLIC_PROCESS
LTB4R2 membership MSigDB_c5.bp:BEHAVIOR
MED1 membership MSigDB_c5.bp:REGULATION_OF_TRANSCRIPTION
RBBP8 membership MSigDB_c5.bp:RESPONSE_TO_STRESS
NFKBIE membership MSigDB_c5.bp:NEGATIVE_REGULATION_OF_TRANSPORT
SCARB1 membership MSigDB_c5.bp:TRANSPORT
NARFL membership MSigDB_c5.bp:NEGATIVE_REGULATION_OF_DNA_BINDING
GHRHR membership MSigDB_c5.bp:SIGNAL_TRANSDUCTION
ZNF675 membership MSigDB_c5.bp:MULTICELLULAR_ORGANISMAL_DEVELOPMENT
ECHS1 membership MSigDB_c5.bp:CELLULAR_LIPID_CATABOLIC_PROCESS
CSGALNACT1 membership MSigDB_c5.bp:NITROGEN_COMPOUND_METABOLIC_PROCESS
DOCK1 membership MSigDB_c5.bp:INTRACELLULAR_SIGNALING_CASCADE
TGFB2 membership MSigDB_c5.bp:NEGATIVE_REGULATION_OF_MULTICELLULAR_ORGANISMAL_PROCESS
CDKL2 membership MSigDB_c5.bp:SIGNAL_TRANSDUCTION
AP1M2 membership MSigDB_c5.bp:VESICLE_MEDIATED_TRANSPORT
UBB membership MSigDB_c5.bp:CELLULAR_PROTEIN_CATABOLIC_PROCESS
EEF2K membership MSigDB_c5.bp:CELLULAR_MACROMOLECULE_METABOLIC_PROCESS
TRPS1 membership MSigDB_c5.bp:TRANSCRIPTION
MDFI membership MSigDB_c5.bp:NEGATIVE_REGULATION_OF_BINDING
NAA15 membership MSigDB_c5.bp:PEPTIDYL_AMINO_ACID_MODIFICATION
TP73 membership MSigDB_c5.bp:POSITIVE_REGULATION_OF_BIOLOGICAL_PROCESS
MNAT1 membership MSigDB_c5.bp:POSITIVE_REGULATION_OF_TRANSCRIPTION_FROM_RNA_POLYMERASE_II_PROMOTER
LRMP membership MSigDB_c5.bp:ORGANELLE_ORGANIZATION_AND_BIOGENESIS
CXCL10 membership MSigDB_c5.bp:BEHAVIOR
TPD52L1 membership MSigDB_c5.bp:REGULATION_OF_PROGRAMMED_CELL_DEATH
CREB5 membership MSigDB_c5.bp:POSITIVE_REGULATION_OF_NUCLEOBASENUCLEOSIDENUCLEOTIDE_AND_NUCLEIC_ACID_METABOLIC_PROCESS
EIF2B4 membership MSigDB_c5.bp:RESPONSE_TO_ENDOGENOUS_STIMULUS
[truncated: 85,933,554 more chars]
