# Supplementary material for: Heterogeneous Network Edge Prediction: A Data Integration Approach to Prioritize Disease-Associated Genes
Source: PLoS Comput Biol. 2015 Jul 9;11(7):e1004259. doi: 10.1371/journal.pcbi.1004259 (PMC4497619; doi:10.1371/journal.pcbi.1004259)
Supplement: S2 Data — A table of network edges (sif format) and a table of node attributes. (ZIP) [file pcbi.1004259.s014.zip › node-table.txt]

id	name	kind
MSigDB_c1.all:chr10p11		c1.all
MSigDB_c1.all:chr10p12		c1.all
MSigDB_c1.all:chr10p13		c1.all
MSigDB_c1.all:chr10p14		c1.all
MSigDB_c1.all:chr10p15		c1.all
MSigDB_c1.all:chr10q		c1.all
MSigDB_c1.all:chr10q11		c1.all
MSigDB_c1.all:chr10q21		c1.all
MSigDB_c1.all:chr10q22		c1.all
MSigDB_c1.all:chr10q23		c1.all
MSigDB_c1.all:chr10q24		c1.all
MSigDB_c1.all:chr10q25		c1.all
MSigDB_c1.all:chr10q26		c1.all
MSigDB_c1.all:chr11p		c1.all
MSigDB_c1.all:chr11p11		c1.all
MSigDB_c1.all:chr11p12		c1.all
MSigDB_c1.all:chr11p13		c1.all
MSigDB_c1.all:chr11p14		c1.all
MSigDB_c1.all:chr11p15		c1.all
MSigDB_c1.all:chr11q		c1.all
MSigDB_c1.all:chr11q11		c1.all
MSigDB_c1.all:chr11q12		c1.all
MSigDB_c1.all:chr11q13		c1.all
MSigDB_c1.all:chr11q14		c1.all
MSigDB_c1.all:chr11q21		c1.all
MSigDB_c1.all:chr11q22		c1.all
MSigDB_c1.all:chr11q23		c1.all
MSigDB_c1.all:chr11q24		c1.all
MSigDB_c1.all:chr11q25		c1.all
MSigDB_c1.all:chr12p		c1.all
MSigDB_c1.all:chr12p11		c1.all
MSigDB_c1.all:chr12p12		c1.all
MSigDB_c1.all:chr12p13		c1.all
MSigDB_c1.all:chr12q		c1.all
MSigDB_c1.all:chr12q11		c1.all
MSigDB_c1.all:chr12q12		c1.all
MSigDB_c1.all:chr12q13		c1.all
MSigDB_c1.all:chr12q14		c1.all
MSigDB_c1.all:chr12q15		c1.all
MSigDB_c1.all:chr12q21		c1.all
MSigDB_c1.all:chr12q22		c1.all
MSigDB_c1.all:chr12q23		c1.all
MSigDB_c1.all:chr12q24		c1.all
MSigDB_c1.all:chr13q11		c1.all
MSigDB_c1.all:chr13q12		c1.all
MSigDB_c1.all:chr13q13		c1.all
MSigDB_c1.all:chr13q14		c1.all
MSigDB_c1.all:chr13q21		c1.all
MSigDB_c1.all:chr13q22		c1.all
MSigDB_c1.all:chr13q31		c1.all
MSigDB_c1.all:chr13q32		c1.all
MSigDB_c1.all:chr13q33		c1.all
MSigDB_c1.all:chr13q34		c1.all
MSigDB_c1.all:chr14q		c1.all
MSigDB_c1.all:chr14q11		c1.all
MSigDB_c1.all:chr14q12		c1.all
MSigDB_c1.all:chr14q13		c1.all
MSigDB_c1.all:chr14q21		c1.all
MSigDB_c1.all:chr14q22		c1.all
MSigDB_c1.all:chr14q23		c1.all
MSigDB_c1.all:chr14q24		c1.all
MSigDB_c1.all:chr14q31		c1.all
MSigDB_c1.all:chr14q32		c1.all
MSigDB_c1.all:chr15q		c1.all
MSigDB_c1.all:chr15q11		c1.all
MSigDB_c1.all:chr15q13		c1.all
MSigDB_c1.all:chr15q14		c1.all
MSigDB_c1.all:chr15q15		c1.all
MSigDB_c1.all:chr15q21		c1.all
MSigDB_c1.all:chr15q22		c1.all
MSigDB_c1.all:chr15q23		c1.all
MSigDB_c1.all:chr15q24		c1.all
MSigDB_c1.all:chr15q25		c1.all
MSigDB_c1.all:chr15q26		c1.all
MSigDB_c1.all:chr16p		c1.all
MSigDB_c1.all:chr16p11		c1.all
MSigDB_c1.all:chr16p12		c1.all
MSigDB_c1.all:chr16p13		c1.all
MSigDB_c1.all:chr16q11		c1.all
MSigDB_c1.all:chr16q12		c1.all
MSigDB_c1.all:chr16q13		c1.all
MSigDB_c1.all:chr16q21		c1.all
MSigDB_c1.all:chr16q22		c1.all
MSigDB_c1.all:chr16q23		c1.all
MSigDB_c1.all:chr16q24		c1.all
MSigDB_c1.all:chr17p11		c1.all
MSigDB_c1.all:chr17p12		c1.all
MSigDB_c1.all:chr17p13		c1.all
MSigDB_c1.all:chr17q		c1.all
MSigDB_c1.all:chr17q11		c1.all
MSigDB_c1.all:chr17q12		c1.all
MSigDB_c1.all:chr17q21		c1.all
MSigDB_c1.all:chr17q22		c1.all
MSigDB_c1.all:chr17q23		c1.all
MSigDB_c1.all:chr17q24		c1.all
MSigDB_c1.all:chr17q25		c1.all
MSigDB_c1.all:chr18p		c1.all
MSigDB_c1.all:chr18p11		c1.all
MSigDB_c1.all:chr18q11		c1.all
MSigDB_c1.all:chr18q12		c1.all
MSigDB_c1.all:chr18q21		c1.all
MSigDB_c1.all:chr18q22		c1.all
MSigDB_c1.all:chr18q23		c1.all
MSigDB_c1.all:chr19p		c1.all
MSigDB_c1.all:chr19p12		c1.all
MSigDB_c1.all:chr19p13		c1.all
MSigDB_c1.all:chr19q		c1.all
MSigDB_c1.all:chr19q12		c1.all
MSigDB_c1.all:chr19q13		c1.all
MSigDB_c1.all:chr1p		c1.all
MSigDB_c1.all:chr1p11		c1.all
MSigDB_c1.all:chr1p12		c1.all
MSigDB_c1.all:chr1p13		c1.all
MSigDB_c1.all:chr1p21		c1.all
MSigDB_c1.all:chr1p22		c1.all
MSigDB_c1.all:chr1p31		c1.all
MSigDB_c1.all:chr1p32		c1.all
MSigDB_c1.all:chr1p33		c1.all
MSigDB_c1.all:chr1p34		c1.all
MSigDB_c1.all:chr1p35		c1.all
MSigDB_c1.all:chr1p36		c1.all
MSigDB_c1.all:chr1q		c1.all
MSigDB_c1.all:chr1q12		c1.all
MSigDB_c1.all:chr1q21		c1.all
MSigDB_c1.all:chr1q22		c1.all
MSigDB_c1.all:chr1q23		c1.all
MSigDB_c1.all:chr1q24		c1.all
MSigDB_c1.all:chr1q25		c1.all
MSigDB_c1.all:chr1q31		c1.all
MSigDB_c1.all:chr1q32		c1.all
MSigDB_c1.all:chr1q41		c1.all
MSigDB_c1.all:chr1q42		c1.all
MSigDB_c1.all:chr1q43		c1.all
MSigDB_c1.all:chr1q44		c1.all
MSigDB_c1.all:chr20p11		c1.all
MSigDB_c1.all:chr20p12		c1.all
MSigDB_c1.all:chr20p13		c1.all
MSigDB_c1.all:chr20q11		c1.all
MSigDB_c1.all:chr20q12		c1.all
MSigDB_c1.all:chr20q13		c1.all
MSigDB_c1.all:chr21p11		c1.all
MSigDB_c1.all:chr21q11		c1.all
MSigDB_c1.all:chr21q21		c1.all
MSigDB_c1.all:chr21q22		c1.all
MSigDB_c1.all:chr22q		c1.all
MSigDB_c1.all:chr22q11		c1.all
MSigDB_c1.all:chr22q12		c1.all
MSigDB_c1.all:chr22q13		c1.all
MSigDB_c1.all:chr2p		c1.all
MSigDB_c1.all:chr2p11		c1.all
MSigDB_c1.all:chr2p12		c1.all
MSigDB_c1.all:chr2p13		c1.all
MSigDB_c1.all:chr2p14		c1.all
MSigDB_c1.all:chr2p15		c1.all
MSigDB_c1.all:chr2p16		c1.all
MSigDB_c1.all:chr2p21		c1.all
MSigDB_c1.all:chr2p22		c1.all
MSigDB_c1.all:chr2p23		c1.all
MSigDB_c1.all:chr2p24		c1.all
MSigDB_c1.all:chr2p25		c1.all
MSigDB_c1.all:chr2q		c1.all
MSigDB_c1.all:chr2q11		c1.all
MSigDB_c1.all:chr2q12		c1.all
MSigDB_c1.all:chr2q13		c1.all
MSigDB_c1.all:chr2q14		c1.all
MSigDB_c1.all:chr2q21		c1.all
MSigDB_c1.all:chr2q22		c1.all
MSigDB_c1.all:chr2q23		c1.all
MSigDB_c1.all:chr2q24		c1.all
MSigDB_c1.all:chr2q31		c1.all
MSigDB_c1.all:chr2q32		c1.all
MSigDB_c1.all:chr2q33		c1.all
MSigDB_c1.all:chr2q34		c1.all
MSigDB_c1.all:chr2q35		c1.all
MSigDB_c1.all:chr2q36		c1.all
MSigDB_c1.all:chr2q37		c1.all
MSigDB_c1.all:chr3p		c1.all
MSigDB_c1.all:chr3p11		c1.all
MSigDB_c1.all:chr3p12		c1.all
MSigDB_c1.all:chr3p13		c1.all
MSigDB_c1.all:chr3p14		c1.all
MSigDB_c1.all:chr3p21		c1.all
MSigDB_c1.all:chr3p22		c1.all
MSigDB_c1.all:chr3p23		c1.all
MSigDB_c1.all:chr3p24		c1.all
MSigDB_c1.all:chr3p25		c1.all
MSigDB_c1.all:chr3p26		c1.all
MSigDB_c1.all:chr3q		c1.all
MSigDB_c1.all:chr3q11		c1.all
MSigDB_c1.all:chr3q12		c1.all
MSigDB_c1.all:chr3q13		c1.all
MSigDB_c1.all:chr3q21		c1.all
MSigDB_c1.all:chr3q22		c1.all
MSigDB_c1.all:chr3q23		c1.all
MSigDB_c1.all:chr3q24		c1.all
MSigDB_c1.all:chr3q25		c1.all
MSigDB_c1.all:chr3q26		c1.all
MSigDB_c1.all:chr3q27		c1.all
MSigDB_c1.all:chr3q28		c1.all
MSigDB_c1.all:chr3q29		c1.all
MSigDB_c1.all:chr4p11		c1.all
MSigDB_c1.all:chr4p12		c1.all
MSigDB_c1.all:chr4p13		c1.all
MSigDB_c1.all:chr4p14		c1.all
MSigDB_c1.all:chr4p15		c1.all
MSigDB_c1.all:chr4p16		c1.all
MSigDB_c1.all:chr4q		c1.all
MSigDB_c1.all:chr4q11		c1.all
MSigDB_c1.all:chr4q12		c1.all
MSigDB_c1.all:chr4q13		c1.all
MSigDB_c1.all:chr4q21		c1.all
MSigDB_c1.all:chr4q22		c1.all
MSigDB_c1.all:chr4q23		c1.all
MSigDB_c1.all:chr4q24		c1.all
MSigDB_c1.all:chr4q25		c1.all
MSigDB_c1.all:chr4q26		c1.all
MSigDB_c1.all:chr4q27		c1.all
MSigDB_c1.all:chr4q28		c1.all
MSigDB_c1.all:chr4q31		c1.all
MSigDB_c1.all:chr4q32		c1.all
MSigDB_c1.all:chr4q33		c1.all
MSigDB_c1.all:chr4q34		c1.all
MSigDB_c1.all:chr4q35		c1.all
MSigDB_c1.all:chr5p12		c1.all
MSigDB_c1.all:chr5p13		c1.all
MSigDB_c1.all:chr5p14		c1.all
MSigDB_c1.all:chr5p15		c1.all
MSigDB_c1.all:chr5q		c1.all
MSigDB_c1.all:chr5q11		c1.all
MSigDB_c1.all:chr5q12		c1.all
MSigDB_c1.all:chr5q13		c1.all
MSigDB_c1.all:chr5q14		c1.all
MSigDB_c1.all:chr5q15		c1.all
MSigDB_c1.all:chr5q21		c1.all
MSigDB_c1.all:chr5q22		c1.all
MSigDB_c1.all:chr5q23		c1.all
MSigDB_c1.all:chr5q31		c1.all
MSigDB_c1.all:chr5q32		c1.all
MSigDB_c1.all:chr5q33		c1.all
MSigDB_c1.all:chr5q34		c1.all
MSigDB_c1.all:chr5q35		c1.all
MSigDB_c1.all:chr6p		c1.all
MSigDB_c1.all:chr6p11		c1.all
MSigDB_c1.all:chr6p12		c1.all
MSigDB_c1.all:chr6p21		c1.all
MSigDB_c1.all:chr6p22		c1.all
MSigDB_c1.all:chr6p23		c1.all
MSigDB_c1.all:chr6p24		c1.all
MSigDB_c1.all:chr6p25		c1.all
MSigDB_c1.all:chr6q		c1.all
MSigDB_c1.all:chr6q12		c1.all
MSigDB_c1.all:chr6q13		c1.all
MSigDB_c1.all:chr6q14		c1.all
MSigDB_c1.all:chr6q15		c1.all
MSigDB_c1.all:chr6q16		c1.all
MSigDB_c1.all:chr6q21		c1.all
MSigDB_c1.all:chr6q22		c1.all
MSigDB_c1.all:chr6q23		c1.all
MSigDB_c1.all:chr6q24		c1.all
MSigDB_c1.all:chr6q25		c1.all
MSigDB_c1.all:chr6q26		c1.all
MSigDB_c1.all:chr6q27		c1.all
MSigDB_c1.all:chr7p		c1.all
MSigDB_c1.all:chr7p11		c1.all
MSigDB_c1.all:chr7p12		c1.all
MSigDB_c1.all:chr7p13		c1.all
MSigDB_c1.all:chr7p14		c1.all
MSigDB_c1.all:chr7p15		c1.all
MSigDB_c1.all:chr7p21		c1.all
MSigDB_c1.all:chr7p22		c1.all
MSigDB_c1.all:chr7q		c1.all
MSigDB_c1.all:chr7q11		c1.all
MSigDB_c1.all:chr7q21		c1.all
MSigDB_c1.all:chr7q22		c1.all
MSigDB_c1.all:chr7q31		c1.all
MSigDB_c1.all:chr7q32		c1.all
MSigDB_c1.all:chr7q33		c1.all
MSigDB_c1.all:chr7q34		c1.all
MSigDB_c1.all:chr7q35		c1.all
MSigDB_c1.all:chr7q36		c1.all
MSigDB_c1.all:chr8p11		c1.all
MSigDB_c1.all:chr8p12		c1.all
MSigDB_c1.all:chr8p21		c1.all
MSigDB_c1.all:chr8p22		c1.all
MSigDB_c1.all:chr8p23		c1.all
MSigDB_c1.all:chr8q		c1.all
MSigDB_c1.all:chr8q11		c1.all
MSigDB_c1.all:chr8q12		c1.all
MSigDB_c1.all:chr8q13		c1.all
MSigDB_c1.all:chr8q21		c1.all
MSigDB_c1.all:chr8q22		c1.all
MSigDB_c1.all:chr8q23		c1.all
MSigDB_c1.all:chr8q24		c1.all
MSigDB_c1.all:chr9p		c1.all
MSigDB_c1.all:chr9p11		c1.all
MSigDB_c1.all:chr9p12		c1.all
MSigDB_c1.all:chr9p13		c1.all
MSigDB_c1.all:chr9p21		c1.all
MSigDB_c1.all:chr9p22		c1.all
MSigDB_c1.all:chr9p23		c1.all
MSigDB_c1.all:chr9p24		c1.all
MSigDB_c1.all:chr9q12		c1.all
MSigDB_c1.all:chr9q13		c1.all
MSigDB_c1.all:chr9q21		c1.all
MSigDB_c1.all:chr9q22		c1.all
MSigDB_c1.all:chr9q31		c1.all
MSigDB_c1.all:chr9q32		c1.all
MSigDB_c1.all:chr9q33		c1.all
MSigDB_c1.all:chr9q34		c1.all
MSigDB_c1.all:chrxp11		c1.all
MSigDB_c1.all:chrxp21		c1.all
MSigDB_c1.all:chrxp22		c1.all
MSigDB_c1.all:chrxq		c1.all
MSigDB_c1.all:chrxq11		c1.all
MSigDB_c1.all:chrxq12		c1.all
MSigDB_c1.all:chrxq13		c1.all
MSigDB_c1.all:chrxq21		c1.all
MSigDB_c1.all:chrxq22		c1.all
MSigDB_c1.all:chrxq23		c1.all
MSigDB_c1.all:chrxq24		c1.all
MSigDB_c1.all:chrxq25		c1.all
MSigDB_c1.all:chrxq26		c1.all
MSigDB_c1.all:chrxq27		c1.all
MSigDB_c1.all:chrxq28		c1.all
MSigDB_c1.all:chryp11		c1.all
MSigDB_c1.all:chryq11		c1.all
MSigDB_c2.cgp:ABBUD_LIF_SIGNALING_1_DN		c2.cgp
MSigDB_c2.cgp:ABBUD_LIF_SIGNALING_1_UP		c2.cgp
MSigDB_c2.cgp:ABBUD_LIF_SIGNALING_2_DN		c2.cgp
MSigDB_c2.cgp:ABBUD_LIF_SIGNALING_2_UP		c2.cgp
MSigDB_c2.cgp:ABDELMOHSEN_ELAVL4_TARGETS		c2.cgp
MSigDB_c2.cgp:ABDULRAHMAN_KIDNEY_CANCER_VHL_DN		c2.cgp
MSigDB_c2.cgp:ABDULRAHMAN_KIDNEY_CANCER_VHL_UP		c2.cgp
MSigDB_c2.cgp:ABE_INNER_EAR		c2.cgp
MSigDB_c2.cgp:ABE_VEGFA_TARGETS		c2.cgp
MSigDB_c2.cgp:ABE_VEGFA_TARGETS_2HR		c2.cgp
MSigDB_c2.cgp:ABE_VEGFA_TARGETS_30MIN		c2.cgp
MSigDB_c2.cgp:ABRAHAM_ALPC_VS_MULTIPLE_MYELOMA_DN		c2.cgp
MSigDB_c2.cgp:ABRAHAM_ALPC_VS_MULTIPLE_MYELOMA_UP		c2.cgp
MSigDB_c2.cgp:ABRAMSON_INTERACT_WITH_AIRE		c2.cgp
MSigDB_c2.cgp:ACEVEDO_FGFR1_TARGETS_IN_PROSTATE_CANCER_MODEL_DN		c2.cgp
MSigDB_c2.cgp:ACEVEDO_FGFR1_TARGETS_IN_PROSTATE_CANCER_MODEL_UP		c2.cgp
MSigDB_c2.cgp:ACEVEDO_LIVER_CANCER_DN		c2.cgp
MSigDB_c2.cgp:ACEVEDO_LIVER_CANCER_UP		c2.cgp
MSigDB_c2.cgp:ACEVEDO_LIVER_CANCER_WITH_H3K27ME3_DN		c2.cgp
MSigDB_c2.cgp:ACEVEDO_LIVER_CANCER_WITH_H3K27ME3_UP		c2.cgp
MSigDB_c2.cgp:ACEVEDO_LIVER_CANCER_WITH_H3K9ME3_DN		c2.cgp
MSigDB_c2.cgp:ACEVEDO_LIVER_CANCER_WITH_H3K9ME3_UP		c2.cgp
MSigDB_c2.cgp:ACEVEDO_LIVER_TUMOR_VS_NORMAL_ADJACENT_TISSUE_DN		c2.cgp
MSigDB_c2.cgp:ACEVEDO_LIVER_TUMOR_VS_NORMAL_ADJACENT_TISSUE_UP		c2.cgp
MSigDB_c2.cgp:ACEVEDO_METHYLATED_IN_LIVER_CANCER_DN		c2.cgp
MSigDB_c2.cgp:ACEVEDO_NORMAL_TISSUE_ADJACENT_TO_LIVER_TUMOR_DN		c2.cgp
MSigDB_c2.cgp:ACEVEDO_NORMAL_TISSUE_ADJACENT_TO_LIVER_TUMOR_UP		c2.cgp
MSigDB_c2.cgp:ACOSTA_PROLIFERATION_INDEPENDENT_MYC_TARGETS_DN		c2.cgp
MSigDB_c2.cgp:ACOSTA_PROLIFERATION_INDEPENDENT_MYC_TARGETS_UP		c2.cgp
MSigDB_c2.cgp:ADDYA_ERYTHROID_DIFFERENTIATION_BY_HEMIN		c2.cgp
MSigDB_c2.cgp:AFFAR_YY1_TARGETS_DN		c2.cgp
MSigDB_c2.cgp:AFFAR_YY1_TARGETS_UP		c2.cgp
MSigDB_c2.cgp:AGARWAL_AKT_PATHWAY_TARGETS		c2.cgp
MSigDB_c2.cgp:AGUIRRE_PANCREATIC_CANCER_COPY_NUMBER_DN		c2.cgp
MSigDB_c2.cgp:AGUIRRE_PANCREATIC_CANCER_COPY_NUMBER_UP		c2.cgp
MSigDB_c2.cgp:AIGNER_ZEB1_TARGETS		c2.cgp
MSigDB_c2.cgp:AIYAR_COBRA1_TARGETS_DN		c2.cgp
MSigDB_c2.cgp:AIYAR_COBRA1_TARGETS_UP		c2.cgp
MSigDB_c2.cgp:AKL_HTLV1_INFECTION_DN		c2.cgp
MSigDB_c2.cgp:AKL_HTLV1_INFECTION_UP		c2.cgp
MSigDB_c2.cgp:ALCALAY_AML_BY_NPM1_LOCALIZATION_DN		c2.cgp
MSigDB_c2.cgp:ALCALAY_AML_BY_NPM1_LOCALIZATION_UP		c2.cgp
MSigDB_c2.cgp:ALCALA_APOPTOSIS		c2.cgp
MSigDB_c2.cgp:ALFANO_MYC_TARGETS		c2.cgp
MSigDB_c2.cgp:ALONSO_METASTASIS_DN		c2.cgp
MSigDB_c2.cgp:ALONSO_METASTASIS_EMT_DN		c2.cgp
MSigDB_c2.cgp:ALONSO_METASTASIS_EMT_UP		c2.cgp
MSigDB_c2.cgp:ALONSO_METASTASIS_NEURAL_UP		c2.cgp
MSigDB_c2.cgp:ALONSO_METASTASIS_UP		c2.cgp
MSigDB_c2.cgp:ALTEMEIER_RESPONSE_TO_LPS_WITH_MECHANICAL_VENTILATION		c2.cgp
MSigDB_c2.cgp:AMBROSINI_FLAVOPIRIDOL_TREATMENT_TP53		c2.cgp
MSigDB_c2.cgp:AMIT_DELAYED_EARLY_GENES		c2.cgp
MSigDB_c2.cgp:AMIT_EGF_RESPONSE_120_HELA		c2.cgp
MSigDB_c2.cgp:AMIT_EGF_RESPONSE_120_MCF10A		c2.cgp
MSigDB_c2.cgp:AMIT_EGF_RESPONSE_20_HELA		c2.cgp
MSigDB_c2.cgp:AMIT_EGF_RESPONSE_20_MCF10A		c2.cgp
MSigDB_c2.cgp:AMIT_EGF_RESPONSE_240_HELA		c2.cgp
MSigDB_c2.cgp:AMIT_EGF_RESPONSE_240_MCF10A		c2.cgp
MSigDB_c2.cgp:AMIT_EGF_RESPONSE_40_HELA		c2.cgp
MSigDB_c2.cgp:AMIT_EGF_RESPONSE_40_MCF10A		c2.cgp
MSigDB_c2.cgp:AMIT_EGF_RESPONSE_480_HELA		c2.cgp
MSigDB_c2.cgp:AMIT_EGF_RESPONSE_480_MCF10A		c2.cgp
MSigDB_c2.cgp:AMIT_EGF_RESPONSE_60_HELA		c2.cgp
MSigDB_c2.cgp:AMIT_EGF_RESPONSE_60_MCF10A		c2.cgp
MSigDB_c2.cgp:AMIT_SERUM_RESPONSE_120_MCF10A		c2.cgp
MSigDB_c2.cgp:AMIT_SERUM_RESPONSE_20_MCF10A		c2.cgp
MSigDB_c2.cgp:AMIT_SERUM_RESPONSE_240_MCF10A		c2.cgp
MSigDB_c2.cgp:AMIT_SERUM_RESPONSE_40_MCF10A		c2.cgp
MSigDB_c2.cgp:AMIT_SERUM_RESPONSE_480_MCF10A		c2.cgp
MSigDB_c2.cgp:AMIT_SERUM_RESPONSE_60_MCF10A		c2.cgp
MSigDB_c2.cgp:AMUNDSON_DNA_DAMAGE_RESPONSE_TP53		c2.cgp
MSigDB_c2.cgp:AMUNDSON_GAMMA_RADIATION_RESISTANCE		c2.cgp
MSigDB_c2.cgp:AMUNDSON_GAMMA_RADIATION_RESPONSE		c2.cgp
MSigDB_c2.cgp:AMUNDSON_GENOTOXIC_SIGNATURE		c2.cgp
MSigDB_c2.cgp:AMUNDSON_POOR_SURVIVAL_AFTER_GAMMA_RADIATION_2G		c2.cgp
MSigDB_c2.cgp:AMUNDSON_POOR_SURVIVAL_AFTER_GAMMA_RADIATION_8G		c2.cgp
MSigDB_c2.cgp:AMUNDSON_RESPONSE_TO_ARSENITE		c2.cgp
MSigDB_c2.cgp:ANASTASSIOU_CANCER_MESENCHYMAL_TRANSITION_SIGNATURE		c2.cgp
MSigDB_c2.cgp:APPEL_IMATINIB_RESPONSE		c2.cgp
MSigDB_c2.cgp:APPIERTO_RESPONSE_TO_FENRETINIDE_DN		c2.cgp
MSigDB_c2.cgp:APPIERTO_RESPONSE_TO_FENRETINIDE_UP		c2.cgp
MSigDB_c2.cgp:APRELIKOVA_BRCA1_TARGETS		c2.cgp
MSigDB_c2.cgp:ASGHARZADEH_NEUROBLASTOMA_POOR_SURVIVAL_DN		c2.cgp
MSigDB_c2.cgp:ASTIER_INTEGRIN_SIGNALING		c2.cgp
MSigDB_c2.cgp:ASTON_MAJOR_DEPRESSIVE_DISORDER_DN		c2.cgp
MSigDB_c2.cgp:ASTON_MAJOR_DEPRESSIVE_DISORDER_UP		c2.cgp
MSigDB_c2.cgp:AUJLA_IL22_AND_IL17A_SIGNALING		c2.cgp
MSigDB_c2.cgp:AUNG_GASTRIC_CANCER		c2.cgp
MSigDB_c2.cgp:AZARE_NEOPLASTIC_TRANSFORMATION_BY_STAT3_DN		c2.cgp
MSigDB_c2.cgp:AZARE_NEOPLASTIC_TRANSFORMATION_BY_STAT3_UP		c2.cgp
MSigDB_c2.cgp:AZARE_STAT3_TARGETS		c2.cgp
MSigDB_c2.cgp:BACOLOD_RESISTANCE_TO_ALKYLATING_AGENTS_DN		c2.cgp
MSigDB_c2.cgp:BACOLOD_RESISTANCE_TO_ALKYLATING_AGENTS_UP		c2.cgp
MSigDB_c2.cgp:BAELDE_DIABETIC_NEPHROPATHY_DN		c2.cgp
MSigDB_c2.cgp:BAELDE_DIABETIC_NEPHROPATHY_UP		c2.cgp
MSigDB_c2.cgp:BAE_BRCA1_TARGETS_DN		c2.cgp
MSigDB_c2.cgp:BAE_BRCA1_TARGETS_UP		c2.cgp
MSigDB_c2.cgp:BAFNA_MUC4_TARGETS_DN		c2.cgp
MSigDB_c2.cgp:BAFNA_MUC4_TARGETS_UP		c2.cgp
MSigDB_c2.cgp:BAKER_HEMATOPOESIS_STAT1_TARGETS		c2.cgp
MSigDB_c2.cgp:BAKER_HEMATOPOESIS_STAT5_TARGETS		c2.cgp
MSigDB_c2.cgp:BAKER_HEMATOPOIESIS_STAT3_TARGETS		c2.cgp
MSigDB_c2.cgp:BAKKER_FOXO3_TARGETS_DN		c2.cgp
MSigDB_c2.cgp:BAKKER_FOXO3_TARGETS_UP		c2.cgp
MSigDB_c2.cgp:BALDWIN_PRKCI_TARGETS_UP		c2.cgp
MSigDB_c2.cgp:BALLIF_DEVELOPMENTAL_DISABILITY_P16_P12_DELETION		c2.cgp
MSigDB_c2.cgp:BANDRES_RESPONSE_TO_CARMUSTIN_MGMT_24HR_DN		c2.cgp
MSigDB_c2.cgp:BANDRES_RESPONSE_TO_CARMUSTIN_MGMT_24HR_UP		c2.cgp
MSigDB_c2.cgp:BANDRES_RESPONSE_TO_CARMUSTIN_MGMT_48HR_DN		c2.cgp
MSigDB_c2.cgp:BANDRES_RESPONSE_TO_CARMUSTIN_MGMT_48HR_UP		c2.cgp
MSigDB_c2.cgp:BANDRES_RESPONSE_TO_CARMUSTIN_WITHOUT_MGMT_24HR_DN		c2.cgp
MSigDB_c2.cgp:BANDRES_RESPONSE_TO_CARMUSTIN_WITHOUT_MGMT_24HR_UP		c2.cgp
MSigDB_c2.cgp:BANDRES_RESPONSE_TO_CARMUSTIN_WITHOUT_MGMT_48HR_DN		c2.cgp
MSigDB_c2.cgp:BANDRES_RESPONSE_TO_CARMUSTIN_WITHOUT_MGMT_48HR_UP		c2.cgp
MSigDB_c2.cgp:BARIS_THYROID_CANCER_DN		c2.cgp
MSigDB_c2.cgp:BARIS_THYROID_CANCER_UP		c2.cgp
MSigDB_c2.cgp:BARRIER_CANCER_RELAPSE_NORMAL_SAMPLE_DN		c2.cgp
MSigDB_c2.cgp:BARRIER_CANCER_RELAPSE_NORMAL_SAMPLE_UP		c2.cgp
MSigDB_c2.cgp:BARRIER_CANCER_RELAPSE_TUMOR_SAMPLE_DN		c2.cgp
MSigDB_c2.cgp:BARRIER_CANCER_RELAPSE_TUMOR_SAMPLE_UP		c2.cgp
MSigDB_c2.cgp:BARRIER_COLON_CANCER_RECURRENCE_DN		c2.cgp
MSigDB_c2.cgp:BARRIER_COLON_CANCER_RECURRENCE_UP		c2.cgp
MSigDB_c2.cgp:BASAKI_YBX1_TARGETS_DN		c2.cgp
MSigDB_c2.cgp:BASAKI_YBX1_TARGETS_UP		c2.cgp
MSigDB_c2.cgp:BASSO_B_LYMPHOCYTE_NETWORK		c2.cgp
MSigDB_c2.cgp:BASSO_CD40_SIGNALING_DN		c2.cgp
MSigDB_c2.cgp:BASSO_CD40_SIGNALING_UP		c2.cgp
MSigDB_c2.cgp:BASSO_HAIRY_CELL_LEUKEMIA_DN		c2.cgp
MSigDB_c2.cgp:BASSO_HAIRY_CELL_LEUKEMIA_UP		c2.cgp
MSigDB_c2.cgp:BAUS_TFF2_TARGETS_DN		c2.cgp
MSigDB_c2.cgp:BAUS_TFF2_TARGETS_UP		c2.cgp
MSigDB_c2.cgp:BECKER_TAMOXIFEN_RESISTANCE_DN		c2.cgp
MSigDB_c2.cgp:BECKER_TAMOXIFEN_RESISTANCE_UP		c2.cgp
MSigDB_c2.cgp:BEGUM_TARGETS_OF_PAX3_FOXO1_FUSION_AND_PAX3		c2.cgp
MSigDB_c2.cgp:BEGUM_TARGETS_OF_PAX3_FOXO1_FUSION_DN		c2.cgp
MSigDB_c2.cgp:BEGUM_TARGETS_OF_PAX3_FOXO1_FUSION_UP		c2.cgp
MSigDB_c2.cgp:BEIER_GLIOMA_STEM_CELL_DN		c2.cgp
MSigDB_c2.cgp:BEIER_GLIOMA_STEM_CELL_UP		c2.cgp
MSigDB_c2.cgp:BENNETT_SYSTEMIC_LUPUS_ERYTHEMATOSUS		c2.cgp
MSigDB_c2.cgp:BENPORATH_CYCLING_GENES		c2.cgp
MSigDB_c2.cgp:BENPORATH_EED_TARGETS		c2.cgp
MSigDB_c2.cgp:BENPORATH_ES_1		c2.cgp
MSigDB_c2.cgp:BENPORATH_ES_2		c2.cgp
MSigDB_c2.cgp:BENPORATH_ES_CORE_NINE		c2.cgp
MSigDB_c2.cgp:BENPORATH_ES_CORE_NINE_CORRELATED		c2.cgp
MSigDB_c2.cgp:BENPORATH_ES_WITH_H3K27ME3		c2.cgp
MSigDB_c2.cgp:BENPORATH_MYC_MAX_TARGETS		c2.cgp
MSigDB_c2.cgp:BENPORATH_MYC_TARGETS_WITH_EBOX		c2.cgp
MSigDB_c2.cgp:BENPORATH_NANOG_TARGETS		c2.cgp
MSigDB_c2.cgp:BENPORATH_NOS_TARGETS		c2.cgp
MSigDB_c2.cgp:BENPORATH_OCT4_TARGETS		c2.cgp
MSigDB_c2.cgp:BENPORATH_PRC2_TARGETS		c2.cgp
MSigDB_c2.cgp:BENPORATH_PROLIFERATION		c2.cgp
MSigDB_c2.cgp:BENPORATH_SOX2_TARGETS		c2.cgp
MSigDB_c2.cgp:BENPORATH_SUZ12_TARGETS		c2.cgp
MSigDB_c2.cgp:BERENJENO_ROCK_SIGNALING_NOT_VIA_RHOA_DN		c2.cgp
MSigDB_c2.cgp:BERENJENO_ROCK_SIGNALING_NOT_VIA_RHOA_UP		c2.cgp
MSigDB_c2.cgp:BERENJENO_TRANSFORMED_BY_RHOA_DN		c2.cgp
MSigDB_c2.cgp:BERENJENO_TRANSFORMED_BY_RHOA_FOREVER_DN		c2.cgp
MSigDB_c2.cgp:BERENJENO_TRANSFORMED_BY_RHOA_FOREVER_UP		c2.cgp
MSigDB_c2.cgp:BERENJENO_TRANSFORMED_BY_RHOA_REVERSIBLY_DN		c2.cgp
MSigDB_c2.cgp:BERENJENO_TRANSFORMED_BY_RHOA_REVERSIBLY_UP		c2.cgp
MSigDB_c2.cgp:BERENJENO_TRANSFORMED_BY_RHOA_UP		c2.cgp
MSigDB_c2.cgp:BERGER_MBD2_TARGETS		c2.cgp
MSigDB_c2.cgp:BERNARD_PPAPDC1B_TARGETS_DN		c2.cgp
MSigDB_c2.cgp:BERNARD_PPAPDC1B_TARGETS_UP		c2.cgp
MSigDB_c2.cgp:BERTUCCI_INVASIVE_CARCINOMA_DUCTAL_VS_LOBULAR_DN		c2.cgp
MSigDB_c2.cgp:BERTUCCI_INVASIVE_CARCINOMA_DUCTAL_VS_LOBULAR_UP		c2.cgp
MSigDB_c2.cgp:BERTUCCI_MEDULLARY_VS_DUCTAL_BREAST_CANCER_DN		c2.cgp
MSigDB_c2.cgp:BERTUCCI_MEDULLARY_VS_DUCTAL_BREAST_CANCER_UP		c2.cgp
MSigDB_c2.cgp:BHATI_G2M_ARREST_BY_2METHOXYESTRADIOL_DN		c2.cgp
MSigDB_c2.cgp:BHATI_G2M_ARREST_BY_2METHOXYESTRADIOL_UP		c2.cgp
MSigDB_c2.cgp:BHATTACHARYA_EMBRYONIC_STEM_CELL		c2.cgp
MSigDB_c2.cgp:BHAT_ESR1_TARGETS_NOT_VIA_AKT1_DN		c2.cgp
MSigDB_c2.cgp:BHAT_ESR1_TARGETS_NOT_VIA_AKT1_UP		c2.cgp
MSigDB_c2.cgp:BHAT_ESR1_TARGETS_VIA_AKT1_DN		c2.cgp
MSigDB_c2.cgp:BHAT_ESR1_TARGETS_VIA_AKT1_UP		c2.cgp
MSigDB_c2.cgp:BIDUS_METASTASIS_DN		c2.cgp
MSigDB_c2.cgp:BIDUS_METASTASIS_UP		c2.cgp
MSigDB_c2.cgp:BIERIE_INFLAMMATORY_RESPONSE_TGFB1		c2.cgp
MSigDB_c2.cgp:BILANGES_RAPAMYCIN_SENSITIVE_GENES		c2.cgp
MSigDB_c2.cgp:BILANGES_RAPAMYCIN_SENSITIVE_VIA_TSC1_AND_TSC2		c2.cgp
MSigDB_c2.cgp:BILANGES_SERUM_AND_RAPAMYCIN_SENSITIVE_GENES		c2.cgp
MSigDB_c2.cgp:BILANGES_SERUM_RESPONSE_TRANSLATION		c2.cgp
MSigDB_c2.cgp:BILANGES_SERUM_SENSITIVE_GENES		c2.cgp
MSigDB_c2.cgp:BILANGES_SERUM_SENSITIVE_VIA_TSC1		c2.cgp
MSigDB_c2.cgp:BILANGES_SERUM_SENSITIVE_VIA_TSC2		c2.cgp
MSigDB_c2.cgp:BILBAN_B_CLL_LPL_DN		c2.cgp
MSigDB_c2.cgp:BILBAN_B_CLL_LPL_UP		c2.cgp
MSigDB_c2.cgp:BILD_CTNNB1_ONCOGENIC_SIGNATURE		c2.cgp
MSigDB_c2.cgp:BILD_E2F3_ONCOGENIC_SIGNATURE		c2.cgp
MSigDB_c2.cgp:BILD_HRAS_ONCOGENIC_SIGNATURE		c2.cgp
MSigDB_c2.cgp:BILD_MYC_ONCOGENIC_SIGNATURE		c2.cgp
MSigDB_c2.cgp:BILD_SRC_ONCOGENIC_SIGNATURE		c2.cgp
MSigDB_c2.cgp:BLALOCK_ALZHEIMERS_DISEASE_DN		c2.cgp
MSigDB_c2.cgp:BLALOCK_ALZHEIMERS_DISEASE_INCIPIENT_DN		c2.cgp
MSigDB_c2.cgp:BLALOCK_ALZHEIMERS_DISEASE_INCIPIENT_UP		c2.cgp
MSigDB_c2.cgp:BLALOCK_ALZHEIMERS_DISEASE_UP		c2.cgp
MSigDB_c2.cgp:BLUM_RESPONSE_TO_SALIRASIB_DN		c2.cgp
MSigDB_c2.cgp:BLUM_RESPONSE_TO_SALIRASIB_UP		c2.cgp
MSigDB_c2.cgp:BOCHKIS_FOXA2_TARGETS		c2.cgp
MSigDB_c2.cgp:BOGNI_TREATMENT_RELATED_MYELOID_LEUKEMIA_DN		c2.cgp
MSigDB_c2.cgp:BOGNI_TREATMENT_RELATED_MYELOID_LEUKEMIA_UP		c2.cgp
MSigDB_c2.cgp:BOHN_PRIMARY_IMMUNODEFICIENCY_SYNDROM_DN		c2.cgp
MSigDB_c2.cgp:BOHN_PRIMARY_IMMUNODEFICIENCY_SYNDROM_UP		c2.cgp
MSigDB_c2.cgp:BONCI_TARGETS_OF_MIR15A_AND_MIR16_1		c2.cgp
MSigDB_c2.cgp:BONOME_OVARIAN_CANCER_POOR_SURVIVAL_DN		c2.cgp
MSigDB_c2.cgp:BONOME_OVARIAN_CANCER_POOR_SURVIVAL_UP		c2.cgp
MSigDB_c2.cgp:BONOME_OVARIAN_CANCER_SURVIVAL_OPTIMAL_DEBULKING		c2.cgp
MSigDB_c2.cgp:BONOME_OVARIAN_CANCER_SURVIVAL_SUBOPTIMAL_DEBULKING		c2.cgp
MSigDB_c2.cgp:BOQUEST_STEM_CELL_CULTURED_VS_FRESH_DN		c2.cgp
MSigDB_c2.cgp:BOQUEST_STEM_CELL_CULTURED_VS_FRESH_UP		c2.cgp
MSigDB_c2.cgp:BOQUEST_STEM_CELL_DN		c2.cgp
MSigDB_c2.cgp:BOQUEST_STEM_CELL_UP		c2.cgp
MSigDB_c2.cgp:BORCZUK_MALIGNANT_MESOTHELIOMA_DN		c2.cgp
MSigDB_c2.cgp:BORCZUK_MALIGNANT_MESOTHELIOMA_UP		c2.cgp
MSigDB_c2.cgp:BORLAK_LIVER_CANCER_EGF_UP		c2.cgp
MSigDB_c2.cgp:BOSCO_ALLERGEN_INDUCED_TH2_ASSOCIATED_MODULE		c2.cgp
MSigDB_c2.cgp:BOSCO_EPITHELIAL_DIFFERENTIATION_MODULE		c2.cgp
MSigDB_c2.cgp:BOSCO_INTERFERON_INDUCED_ANTIVIRAL_MODULE		c2.cgp
MSigDB_c2.cgp:BOSCO_TH1_CYTOTOXIC_MODULE		c2.cgp
MSigDB_c2.cgp:BOUDOUKHA_BOUND_BY_IGF2BP2		c2.cgp
MSigDB_c2.cgp:BOWIE_RESPONSE_TO_EXTRACELLULAR_MATRIX		c2.cgp
MSigDB_c2.cgp:BOWIE_RESPONSE_TO_TAMOXIFEN		c2.cgp
MSigDB_c2.cgp:BOYAULT_LIVER_CANCER_SUBCLASS_G123_DN		c2.cgp
MSigDB_c2.cgp:BOYAULT_LIVER_CANCER_SUBCLASS_G123_UP		c2.cgp
MSigDB_c2.cgp:BOYAULT_LIVER_CANCER_SUBCLASS_G12_DN		c2.cgp
MSigDB_c2.cgp:BOYAULT_LIVER_CANCER_SUBCLASS_G12_UP		c2.cgp
MSigDB_c2.cgp:BOYAULT_LIVER_CANCER_SUBCLASS_G1_DN		c2.cgp
MSigDB_c2.cgp:BOYAULT_LIVER_CANCER_SUBCLASS_G1_UP		c2.cgp
MSigDB_c2.cgp:BOYAULT_LIVER_CANCER_SUBCLASS_G2		c2.cgp
MSigDB_c2.cgp:BOYAULT_LIVER_CANCER_SUBCLASS_G23_DN		c2.cgp
MSigDB_c2.cgp:BOYAULT_LIVER_CANCER_SUBCLASS_G23_UP		c2.cgp
MSigDB_c2.cgp:BOYAULT_LIVER_CANCER_SUBCLASS_G3_DN		c2.cgp
MSigDB_c2.cgp:BOYAULT_LIVER_CANCER_SUBCLASS_G3_UP		c2.cgp
MSigDB_c2.cgp:BOYAULT_LIVER_CANCER_SUBCLASS_G56_DN		c2.cgp
MSigDB_c2.cgp:BOYAULT_LIVER_CANCER_SUBCLASS_G56_UP		c2.cgp
MSigDB_c2.cgp:BOYAULT_LIVER_CANCER_SUBCLASS_G5_DN		c2.cgp
MSigDB_c2.cgp:BOYAULT_LIVER_CANCER_SUBCLASS_G6_DN		c2.cgp
MSigDB_c2.cgp:BOYAULT_LIVER_CANCER_SUBCLASS_G6_UP		c2.cgp
MSigDB_c2.cgp:BOYERINAS_ONCOFETAL_TARGETS_OF_LET7A1		c2.cgp
MSigDB_c2.cgp:BOYLAN_MULTIPLE_MYELOMA_C_CLUSTER_DN		c2.cgp
MSigDB_c2.cgp:BOYLAN_MULTIPLE_MYELOMA_C_CLUSTER_UP		c2.cgp
MSigDB_c2.cgp:BOYLAN_MULTIPLE_MYELOMA_C_DN		c2.cgp
MSigDB_c2.cgp:BOYLAN_MULTIPLE_MYELOMA_C_D_DN		c2.cgp
MSigDB_c2.cgp:BOYLAN_MULTIPLE_MYELOMA_C_D_UP		c2.cgp
MSigDB_c2.cgp:BOYLAN_MULTIPLE_MYELOMA_C_UP		c2.cgp
MSigDB_c2.cgp:BOYLAN_MULTIPLE_MYELOMA_D_CLUSTER_DN		c2.cgp
MSigDB_c2.cgp:BOYLAN_MULTIPLE_MYELOMA_D_CLUSTER_UP		c2.cgp
MSigDB_c2.cgp:BOYLAN_MULTIPLE_MYELOMA_D_DN		c2.cgp
MSigDB_c2.cgp:BOYLAN_MULTIPLE_MYELOMA_D_UP		c2.cgp
MSigDB_c2.cgp:BOYLAN_MULTIPLE_MYELOMA_PCA1_DN		c2.cgp
MSigDB_c2.cgp:BOYLAN_MULTIPLE_MYELOMA_PCA1_UP		c2.cgp
MSigDB_c2.cgp:BOYLAN_MULTIPLE_MYELOMA_PCA3_DN		c2.cgp
MSigDB_c2.cgp:BOYLAN_MULTIPLE_MYELOMA_PCA3_UP		c2.cgp
MSigDB_c2.cgp:BRACHAT_RESPONSE_TO_CAMPTOTHECIN_DN		c2.cgp
MSigDB_c2.cgp:BRACHAT_RESPONSE_TO_CAMPTOTHECIN_UP		c2.cgp
MSigDB_c2.cgp:BRACHAT_RESPONSE_TO_CISPLATIN		c2.cgp
MSigDB_c2.cgp:BRACHAT_RESPONSE_TO_METHOTREXATE_DN		c2.cgp
MSigDB_c2.cgp:BRACHAT_RESPONSE_TO_METHOTREXATE_UP		c2.cgp
MSigDB_c2.cgp:BREDEMEYER_RAG_SIGNALING_NOT_VIA_ATM_DN		c2.cgp
MSigDB_c2.cgp:BREDEMEYER_RAG_SIGNALING_NOT_VIA_ATM_UP		c2.cgp
MSigDB_c2.cgp:BREDEMEYER_RAG_SIGNALING_VIA_ATM_NOT_VIA_NFKB_DN		c2.cgp
MSigDB_c2.cgp:BREDEMEYER_RAG_SIGNALING_VIA_ATM_NOT_VIA_NFKB_UP		c2.cgp
MSigDB_c2.cgp:BREUHAHN_GROWTH_FACTOR_SIGNALING_IN_LIVER_CANCER		c2.cgp
MSigDB_c2.cgp:BRIDEAU_IMPRINTED_GENES		c2.cgp
MSigDB_c2.cgp:BROCKE_APOPTOSIS_REVERSED_BY_IL6		c2.cgp
MSigDB_c2.cgp:BROWNE_HCMV_INFECTION_10HR_DN		c2.cgp
MSigDB_c2.cgp:BROWNE_HCMV_INFECTION_10HR_UP		c2.cgp
MSigDB_c2.cgp:BROWNE_HCMV_INFECTION_12HR_DN		c2.cgp
MSigDB_c2.cgp:BROWNE_HCMV_INFECTION_12HR_UP		c2.cgp
MSigDB_c2.cgp:BROWNE_HCMV_INFECTION_14HR_DN		c2.cgp
MSigDB_c2.cgp:BROWNE_HCMV_INFECTION_14HR_UP		c2.cgp
MSigDB_c2.cgp:BROWNE_HCMV_INFECTION_16HR_DN		c2.cgp
MSigDB_c2.cgp:BROWNE_HCMV_INFECTION_16HR_UP		c2.cgp
MSigDB_c2.cgp:BROWNE_HCMV_INFECTION_18HR_DN		c2.cgp
MSigDB_c2.cgp:BROWNE_HCMV_INFECTION_18HR_UP		c2.cgp
MSigDB_c2.cgp:BROWNE_HCMV_INFECTION_1HR_DN		c2.cgp
MSigDB_c2.cgp:BROWNE_HCMV_INFECTION_1HR_UP		c2.cgp
MSigDB_c2.cgp:BROWNE_HCMV_INFECTION_20HR_DN		c2.cgp
MSigDB_c2.cgp:BROWNE_HCMV_INFECTION_20HR_UP		c2.cgp
MSigDB_c2.cgp:BROWNE_HCMV_INFECTION_24HR_DN		c2.cgp
MSigDB_c2.cgp:BROWNE_HCMV_INFECTION_24HR_UP		c2.cgp
MSigDB_c2.cgp:BROWNE_HCMV_INFECTION_2HR_DN		c2.cgp
MSigDB_c2.cgp:BROWNE_HCMV_INFECTION_2HR_UP		c2.cgp
MSigDB_c2.cgp:BROWNE_HCMV_INFECTION_30MIN_DN		c2.cgp
MSigDB_c2.cgp:BROWNE_HCMV_INFECTION_30MIN_UP		c2.cgp
MSigDB_c2.cgp:BROWNE_HCMV_INFECTION_48HR_DN		c2.cgp
MSigDB_c2.cgp:BROWNE_HCMV_INFECTION_48HR_UP		c2.cgp
MSigDB_c2.cgp:BROWNE_HCMV_INFECTION_4HR_DN		c2.cgp
MSigDB_c2.cgp:BROWNE_HCMV_INFECTION_4HR_UP		c2.cgp
MSigDB_c2.cgp:BROWNE_HCMV_INFECTION_6HR_DN		c2.cgp
MSigDB_c2.cgp:BROWNE_HCMV_INFECTION_6HR_UP		c2.cgp
MSigDB_c2.cgp:BROWNE_HCMV_INFECTION_8HR_DN		c2.cgp
MSigDB_c2.cgp:BROWNE_HCMV_INFECTION_8HR_UP		c2.cgp
MSigDB_c2.cgp:BROWNE_INTERFERON_RESPONSIVE_GENES		c2.cgp
MSigDB_c2.cgp:BROWN_MYELOID_CELL_DEVELOPMENT_DN		c2.cgp
MSigDB_c2.cgp:BROWN_MYELOID_CELL_DEVELOPMENT_UP		c2.cgp
MSigDB_c2.cgp:BRUECKNER_TARGETS_OF_MIRLET7A3_DN		c2.cgp
MSigDB_c2.cgp:BRUECKNER_TARGETS_OF_MIRLET7A3_UP		c2.cgp
MSigDB_c2.cgp:BRUINS_UVC_RESPONSE_EARLY_LATE		c2.cgp
MSigDB_c2.cgp:BRUINS_UVC_RESPONSE_LATE		c2.cgp
MSigDB_c2.cgp:BRUINS_UVC_RESPONSE_MIDDLE		c2.cgp
MSigDB_c2.cgp:BRUINS_UVC_RESPONSE_VIA_TP53_GROUP_A		c2.cgp
MSigDB_c2.cgp:BRUINS_UVC_RESPONSE_VIA_TP53_GROUP_B		c2.cgp
MSigDB_c2.cgp:BRUINS_UVC_RESPONSE_VIA_TP53_GROUP_C		c2.cgp
MSigDB_c2.cgp:BRUINS_UVC_RESPONSE_VIA_TP53_GROUP_D		c2.cgp
MSigDB_c2.cgp:BRUNEAU_HEART_GREAT_VESSELS_AND_VALVULOGENESIS		c2.cgp
MSigDB_c2.cgp:BRUNEAU_SEPTATION_ATRIAL		c2.cgp
MSigDB_c2.cgp:BRUNEAU_SEPTATION_VENTRICULAR		c2.cgp
MSigDB_c2.cgp:BRUNO_HEMATOPOIESIS		c2.cgp
MSigDB_c2.cgp:BUCKANOVICH_T_LYMPHOCYTE_HOMING_ON_TUMOR_DN		c2.cgp
MSigDB_c2.cgp:BUCKANOVICH_T_LYMPHOCYTE_HOMING_ON_TUMOR_UP		c2.cgp
MSigDB_c2.cgp:BUDHU_LIVER_CANCER_METASTASIS_DN		c2.cgp
MSigDB_c2.cgp:BUDHU_LIVER_CANCER_METASTASIS_UP		c2.cgp
MSigDB_c2.cgp:BURTON_ADIPOGENESIS_1		c2.cgp
MSigDB_c2.cgp:BURTON_ADIPOGENESIS_10		c2.cgp
MSigDB_c2.cgp:BURTON_ADIPOGENESIS_11		c2.cgp
MSigDB_c2.cgp:BURTON_ADIPOGENESIS_12		c2.cgp
MSigDB_c2.cgp:BURTON_ADIPOGENESIS_2		c2.cgp
MSigDB_c2.cgp:BURTON_ADIPOGENESIS_3		c2.cgp
MSigDB_c2.cgp:BURTON_ADIPOGENESIS_4		c2.cgp
MSigDB_c2.cgp:BURTON_ADIPOGENESIS_5		c2.cgp
MSigDB_c2.cgp:BURTON_ADIPOGENESIS_6		c2.cgp
MSigDB_c2.cgp:BURTON_ADIPOGENESIS_7		c2.cgp
MSigDB_c2.cgp:BURTON_ADIPOGENESIS_8		c2.cgp
MSigDB_c2.cgp:BURTON_ADIPOGENESIS_9		c2.cgp
MSigDB_c2.cgp:BURTON_ADIPOGENESIS_PEAK_AT_0HR		c2.cgp
MSigDB_c2.cgp:BURTON_ADIPOGENESIS_PEAK_AT_16HR		c2.cgp
MSigDB_c2.cgp:BURTON_ADIPOGENESIS_PEAK_AT_24HR		c2.cgp
MSigDB_c2.cgp:BURTON_ADIPOGENESIS_PEAK_AT_2HR		c2.cgp
MSigDB_c2.cgp:BURTON_ADIPOGENESIS_PEAK_AT_8HR		c2.cgp
MSigDB_c2.cgp:BUSA_SAM68_TARGETS_DN		c2.cgp
MSigDB_c2.cgp:BUSA_SAM68_TARGETS_UP		c2.cgp
MSigDB_c2.cgp:BUYTAERT_PHOTODYNAMIC_THERAPY_STRESS_DN		c2.cgp
MSigDB_c2.cgp:BUYTAERT_PHOTODYNAMIC_THERAPY_STRESS_UP		c2.cgp
MSigDB_c2.cgp:BYSTROEM_CORRELATED_WITH_IL5_DN		c2.cgp
MSigDB_c2.cgp:BYSTROEM_CORRELATED_WITH_IL5_UP		c2.cgp
MSigDB_c2.cgp:BYSTRYKH_HEMATOPOIESIS_STEM_CELL_AND_BRAIN_QTL_CIS		c2.cgp
MSigDB_c2.cgp:BYSTRYKH_HEMATOPOIESIS_STEM_CELL_AND_BRAIN_QTL_TRANS		c2.cgp
MSigDB_c2.cgp:BYSTRYKH_HEMATOPOIESIS_STEM_CELL_FGF3		c2.cgp
MSigDB_c2.cgp:BYSTRYKH_HEMATOPOIESIS_STEM_CELL_FLI1		c2.cgp
MSigDB_c2.cgp:BYSTRYKH_HEMATOPOIESIS_STEM_CELL_IL3RA		c2.cgp
MSigDB_c2.cgp:BYSTRYKH_HEMATOPOIESIS_STEM_CELL_QTL_CIS		c2.cgp
MSigDB_c2.cgp:BYSTRYKH_HEMATOPOIESIS_STEM_CELL_QTL_TRANS		c2.cgp
MSigDB_c2.cgp:BYSTRYKH_HEMATOPOIESIS_STEM_CELL_RUNX1		c2.cgp
MSigDB_c2.cgp:BYSTRYKH_HEMATOPOIESIS_STEM_CELL_SCP2_QTL_TRANS		c2.cgp
MSigDB_c2.cgp:BYSTRYKH_SCP2_QTL		c2.cgp
MSigDB_c2.cgp:CADWELL_ATG16L1_TARGETS_DN		c2.cgp
MSigDB_c2.cgp:CADWELL_ATG16L1_TARGETS_UP		c2.cgp
MSigDB_c2.cgp:CAFFAREL_RESPONSE_TO_THC_24HR_3_DN		c2.cgp
MSigDB_c2.cgp:CAFFAREL_RESPONSE_TO_THC_24HR_3_UP		c2.cgp
MSigDB_c2.cgp:CAFFAREL_RESPONSE_TO_THC_24HR_5_DN		c2.cgp
MSigDB_c2.cgp:CAFFAREL_RESPONSE_TO_THC_24HR_5_UP		c2.cgp
MSigDB_c2.cgp:CAFFAREL_RESPONSE_TO_THC_8HR_3_DN		c2.cgp
MSigDB_c2.cgp:CAFFAREL_RESPONSE_TO_THC_8HR_3_UP		c2.cgp
MSigDB_c2.cgp:CAFFAREL_RESPONSE_TO_THC_8HR_5_DN		c2.cgp
MSigDB_c2.cgp:CAFFAREL_RESPONSE_TO_THC_8HR_5_UP		c2.cgp
MSigDB_c2.cgp:CAFFAREL_RESPONSE_TO_THC_DN		c2.cgp
MSigDB_c2.cgp:CAFFAREL_RESPONSE_TO_THC_UP		c2.cgp
MSigDB_c2.cgp:CAIRO_HEPATOBLASTOMA_CLASSES_DN		c2.cgp
MSigDB_c2.cgp:CAIRO_HEPATOBLASTOMA_CLASSES_UP		c2.cgp
MSigDB_c2.cgp:CAIRO_HEPATOBLASTOMA_DN		c2.cgp
MSigDB_c2.cgp:CAIRO_HEPATOBLASTOMA_POOR_SURVIVAL		c2.cgp
MSigDB_c2.cgp:CAIRO_HEPATOBLASTOMA_UP		c2.cgp
MSigDB_c2.cgp:CAIRO_LIVER_DEVELOPMENT_DN		c2.cgp
MSigDB_c2.cgp:CAIRO_LIVER_DEVELOPMENT_UP		c2.cgp
MSigDB_c2.cgp:CAIRO_PML_TARGETS_BOUND_BY_MYC_DN		c2.cgp
MSigDB_c2.cgp:CAIRO_PML_TARGETS_BOUND_BY_MYC_UP		c2.cgp
MSigDB_c2.cgp:CALVET_IRINOTECAN_SENSITIVE_VS_RESISTANT_DN		c2.cgp
MSigDB_c2.cgp:CALVET_IRINOTECAN_SENSITIVE_VS_RESISTANT_UP		c2.cgp
MSigDB_c2.cgp:CALVET_IRINOTECAN_SENSITIVE_VS_REVERTED_DN		c2.cgp
MSigDB_c2.cgp:CALVET_IRINOTECAN_SENSITIVE_VS_REVERTED_UP		c2.cgp
MSigDB_c2.cgp:CAMPS_COLON_CANCER_COPY_NUMBER_DN		c2.cgp
MSigDB_c2.cgp:CAMPS_COLON_CANCER_COPY_NUMBER_UP		c2.cgp
MSigDB_c2.cgp:CARDOSO_RESPONSE_TO_GAMMA_RADIATION_AND_3AB		c2.cgp
MSigDB_c2.cgp:CARD_MIR302A_TARGETS		c2.cgp
MSigDB_c2.cgp:CASORELLI_ACUTE_PROMYELOCYTIC_LEUKEMIA_DN		c2.cgp
MSigDB_c2.cgp:CASORELLI_ACUTE_PROMYELOCYTIC_LEUKEMIA_UP		c2.cgp
MSigDB_c2.cgp:CASORELLI_APL_SECONDARY_VS_DE_NOVO_DN		c2.cgp
MSigDB_c2.cgp:CASORELLI_APL_SECONDARY_VS_DE_NOVO_UP		c2.cgp
MSigDB_c2.cgp:CASTELLANO_HRAS_AND_NRAS_TARGETS_DN		c2.cgp
MSigDB_c2.cgp:CASTELLANO_HRAS_AND_NRAS_TARGETS_UP		c2.cgp
MSigDB_c2.cgp:CASTELLANO_HRAS_TARGETS_DN		c2.cgp
MSigDB_c2.cgp:CASTELLANO_HRAS_TARGETS_UP		c2.cgp
MSigDB_c2.cgp:CASTELLANO_NRAS_TARGETS_DN		c2.cgp
MSigDB_c2.cgp:CASTELLANO_NRAS_TARGETS_UP		c2.cgp
MSigDB_c2.cgp:CAVARD_LIVER_CANCER_MALIGNANT_VS_BENIGN		c2.cgp
MSigDB_c2.cgp:CEBALLOS_TARGETS_OF_TP53_AND_MYC_DN		c2.cgp
MSigDB_c2.cgp:CEBALLOS_TARGETS_OF_TP53_AND_MYC_UP		c2.cgp
MSigDB_c2.cgp:CERIBELLI_GENES_INACTIVE_AND_BOUND_BY_NFY		c2.cgp
MSigDB_c2.cgp:CERIBELLI_PROMOTERS_INACTIVE_AND_BOUND_BY_NFY		c2.cgp
MSigDB_c2.cgp:CERVERA_SDHB_TARGETS_1_DN		c2.cgp
MSigDB_c2.cgp:CERVERA_SDHB_TARGETS_1_UP		c2.cgp
MSigDB_c2.cgp:CERVERA_SDHB_TARGETS_2		c2.cgp
MSigDB_c2.cgp:CHANDRAN_METASTASIS_DN		c2.cgp
MSigDB_c2.cgp:CHANDRAN_METASTASIS_TOP50_DN		c2.cgp
MSigDB_c2.cgp:CHANDRAN_METASTASIS_TOP50_UP		c2.cgp
MSigDB_c2.cgp:CHANDRAN_METASTASIS_UP		c2.cgp
MSigDB_c2.cgp:CHANGOLKAR_H2AFY_TARGETS_DN		c2.cgp
MSigDB_c2.cgp:CHANGOLKAR_H2AFY_TARGETS_UP		c2.cgp
MSigDB_c2.cgp:CHANG_CORE_SERUM_RESPONSE_DN		c2.cgp
MSigDB_c2.cgp:CHANG_CORE_SERUM_RESPONSE_UP		c2.cgp
MSigDB_c2.cgp:CHANG_CYCLING_GENES		c2.cgp
MSigDB_c2.cgp:CHANG_IMMORTALIZED_BY_HPV31_DN		c2.cgp
MSigDB_c2.cgp:CHANG_IMMORTALIZED_BY_HPV31_UP		c2.cgp
MSigDB_c2.cgp:CHANG_POU5F1_TARGETS_DN		c2.cgp
MSigDB_c2.cgp:CHANG_POU5F1_TARGETS_UP		c2.cgp
MSigDB_c2.cgp:CHAN_INTERFERON_PRODUCING_DENDRITIC_CELL		c2.cgp
MSigDB_c2.cgp:CHARAFE_BREAST_CANCER_BASAL_VS_MESENCHYMAL_DN		c2.cgp
MSigDB_c2.cgp:CHARAFE_BREAST_CANCER_BASAL_VS_MESENCHYMAL_UP		c2.cgp
MSigDB_c2.cgp:CHARAFE_BREAST_CANCER_LUMINAL_VS_BASAL_DN		c2.cgp
MSigDB_c2.cgp:CHARAFE_BREAST_CANCER_LUMINAL_VS_BASAL_UP		c2.cgp
MSigDB_c2.cgp:CHARAFE_BREAST_CANCER_LUMINAL_VS_MESENCHYMAL_DN		c2.cgp
MSigDB_c2.cgp:CHARAFE_BREAST_CANCER_LUMINAL_VS_MESENCHYMAL_UP		c2.cgp
MSigDB_c2.cgp:CHASSOT_SKIN_WOUND		c2.cgp
MSigDB_c2.cgp:CHAUHAN_RESPONSE_TO_METHOXYESTRADIOL_DN		c2.cgp
MSigDB_c2.cgp:CHAUHAN_RESPONSE_TO_METHOXYESTRADIOL_UP		c2.cgp
MSigDB_c2.cgp:CHEBOTAEV_GR_TARGETS_DN		c2.cgp
MSigDB_c2.cgp:CHEBOTAEV_GR_TARGETS_UP		c2.cgp
MSigDB_c2.cgp:CHEMELLO_SOLEUS_VS_EDL_MYOFIBERS_DN		c2.cgp
MSigDB_c2.cgp:CHEMELLO_SOLEUS_VS_EDL_MYOFIBERS_UP		c2.cgp
MSigDB_c2.cgp:CHEMNITZ_RESPONSE_TO_PROSTAGLANDIN_E2_DN		c2.cgp
MSigDB_c2.cgp:CHEMNITZ_RESPONSE_TO_PROSTAGLANDIN_E2_UP		c2.cgp
MSigDB_c2.cgp:CHENG_IMPRINTED_BY_ESTRADIOL		c2.cgp
MSigDB_c2.cgp:CHENG_RESPONSE_TO_NICKEL_ACETATE		c2.cgp
MSigDB_c2.cgp:CHENG_TAF7L_TARGETS		c2.cgp
MSigDB_c2.cgp:CHEN_ETV5_TARGETS_SERTOLI		c2.cgp
MSigDB_c2.cgp:CHEN_ETV5_TARGETS_TESTIS		c2.cgp
MSigDB_c2.cgp:CHEN_HOXA5_TARGETS_6HR_DN		c2.cgp
MSigDB_c2.cgp:CHEN_HOXA5_TARGETS_6HR_UP		c2.cgp
MSigDB_c2.cgp:CHEN_HOXA5_TARGETS_9HR_DN		c2.cgp
MSigDB_c2.cgp:CHEN_HOXA5_TARGETS_9HR_UP		c2.cgp
MSigDB_c2.cgp:CHEN_LIVER_METABOLISM_QTL_CIS		c2.cgp
MSigDB_c2.cgp:CHEN_LUNG_CANCER_SURVIVAL		c2.cgp
MSigDB_c2.cgp:CHEN_LVAD_SUPPORT_OF_FAILING_HEART_DN		c2.cgp
MSigDB_c2.cgp:CHEN_LVAD_SUPPORT_OF_FAILING_HEART_UP		c2.cgp
MSigDB_c2.cgp:CHEN_METABOLIC_SYNDROM_NETWORK		c2.cgp
MSigDB_c2.cgp:CHEN_NEUROBLASTOMA_COPY_NUMBER_GAINS		c2.cgp
MSigDB_c2.cgp:CHEN_PDGF_TARGETS		c2.cgp
MSigDB_c2.cgp:CHEOK_RESPONSE_TO_HD_MTX_DN		c2.cgp
MSigDB_c2.cgp:CHEOK_RESPONSE_TO_HD_MTX_UP		c2.cgp
MSigDB_c2.cgp:CHEOK_RESPONSE_TO_MERCAPTOPURINE_AND_HD_MTX_DN		c2.cgp
MSigDB_c2.cgp:CHEOK_RESPONSE_TO_MERCAPTOPURINE_AND_HD_MTX_UP		c2.cgp
MSigDB_c2.cgp:CHEOK_RESPONSE_TO_MERCAPTOPURINE_AND_LD_MTX_DN		c2.cgp
MSigDB_c2.cgp:CHEOK_RESPONSE_TO_MERCAPTOPURINE_AND_LD_MTX_UP		c2.cgp
MSigDB_c2.cgp:CHEOK_RESPONSE_TO_MERCAPTOPURINE_DN		c2.cgp
MSigDB_c2.cgp:CHEOK_RESPONSE_TO_MERCAPTOPURINE_UP		c2.cgp
MSigDB_c2.cgp:CHESLER_BRAIN_D6MIT150_QTL_CIS		c2.cgp
MSigDB_c2.cgp:CHESLER_BRAIN_D6MIT150_QTL_TRANS		c2.cgp
MSigDB_c2.cgp:CHESLER_BRAIN_HIGHEST_EXPRESSION		c2.cgp
MSigDB_c2.cgp:CHESLER_BRAIN_HIGHEST_GENETIC_VARIANCE		c2.cgp
MSigDB_c2.cgp:CHESLER_BRAIN_QTL_CIS		c2.cgp
MSigDB_c2.cgp:CHESLER_BRAIN_QTL_TRANS		c2.cgp
MSigDB_c2.cgp:CHIANG_LIVER_CANCER_SUBCLASS_CTNNB1_DN		c2.cgp
MSigDB_c2.cgp:CHIANG_LIVER_CANCER_SUBCLASS_CTNNB1_UP		c2.cgp
MSigDB_c2.cgp:CHIANG_LIVER_CANCER_SUBCLASS_INTERFERON_DN		c2.cgp
MSigDB_c2.cgp:CHIANG_LIVER_CANCER_SUBCLASS_INTERFERON_UP		c2.cgp
MSigDB_c2.cgp:CHIANG_LIVER_CANCER_SUBCLASS_POLYSOMY7_DN		c2.cgp
MSigDB_c2.cgp:CHIANG_LIVER_CANCER_SUBCLASS_POLYSOMY7_UP		c2.cgp
MSigDB_c2.cgp:CHIANG_LIVER_CANCER_SUBCLASS_PROLIFERATION_DN		c2.cgp
MSigDB_c2.cgp:CHIANG_LIVER_CANCER_SUBCLASS_PROLIFERATION_UP		c2.cgp
MSigDB_c2.cgp:CHIANG_LIVER_CANCER_SUBCLASS_UNANNOTATED_DN		c2.cgp
MSigDB_c2.cgp:CHIANG_LIVER_CANCER_SUBCLASS_UNANNOTATED_UP		c2.cgp
MSigDB_c2.cgp:CHIARADONNA_NEOPLASTIC_TRANSFORMATION_CDC25_DN		c2.cgp
MSigDB_c2.cgp:CHIARADONNA_NEOPLASTIC_TRANSFORMATION_CDC25_UP		c2.cgp
MSigDB_c2.cgp:CHIARADONNA_NEOPLASTIC_TRANSFORMATION_KRAS_CDC25_DN		c2.cgp
MSigDB_c2.cgp:CHIARADONNA_NEOPLASTIC_TRANSFORMATION_KRAS_CDC25_UP		c2.cgp
MSigDB_c2.cgp:CHIARADONNA_NEOPLASTIC_TRANSFORMATION_KRAS_DN		c2.cgp
MSigDB_c2.cgp:CHIARADONNA_NEOPLASTIC_TRANSFORMATION_KRAS_UP		c2.cgp
MSigDB_c2.cgp:CHIARETTI_ACUTE_LYMPHOBLASTIC_LEUKEMIA_ZAP70		c2.cgp
MSigDB_c2.cgp:CHIARETTI_T_ALL_REFRACTORY_TO_THERAPY		c2.cgp
MSigDB_c2.cgp:CHIARETTI_T_ALL_RELAPSE_PROGNOSIS		c2.cgp
MSigDB_c2.cgp:CHIBA_RESPONSE_TO_TSA		c2.cgp
MSigDB_c2.cgp:CHIBA_RESPONSE_TO_TSA_DN		c2.cgp
MSigDB_c2.cgp:CHIBA_RESPONSE_TO_TSA_UP		c2.cgp
MSigDB_c2.cgp:CHICAS_RB1_TARGETS_CONFLUENT		c2.cgp
MSigDB_c2.cgp:CHICAS_RB1_TARGETS_GROWING		c2.cgp
MSigDB_c2.cgp:CHICAS_RB1_TARGETS_LOW_SERUM		c2.cgp
MSigDB_c2.cgp:CHICAS_RB1_TARGETS_SENESCENT		c2.cgp
MSigDB_c2.cgp:CHIN_BREAST_CANCER_COPY_NUMBER_DN		c2.cgp
MSigDB_c2.cgp:CHIN_BREAST_CANCER_COPY_NUMBER_UP		c2.cgp
MSigDB_c2.cgp:CHNG_MULTIPLE_MYELOMA_HYPERPLOID_DN		c2.cgp
MSigDB_c2.cgp:CHNG_MULTIPLE_MYELOMA_HYPERPLOID_UP		c2.cgp
MSigDB_c2.cgp:CHOI_ATL_ACUTE_STAGE		c2.cgp
MSigDB_c2.cgp:CHOI_ATL_CHRONIC_VS_ACUTE_DN		c2.cgp
MSigDB_c2.cgp:CHOI_ATL_STAGE_PREDICTOR		c2.cgp
MSigDB_c2.cgp:CHOW_RASSF1_TARGETS_DN		c2.cgp
MSigDB_c2.cgp:CHOW_RASSF1_TARGETS_UP		c2.cgp
MSigDB_c2.cgp:CHO_NR4A1_TARGETS		c2.cgp
MSigDB_c2.cgp:CHUANG_OXIDATIVE_STRESS_RESPONSE_DN		c2.cgp
MSigDB_c2.cgp:CHUANG_OXIDATIVE_STRESS_RESPONSE_UP		c2.cgp
MSigDB_c2.cgp:CHUNG_BLISTER_CYTOTOXICITY_DN		c2.cgp
MSigDB_c2.cgp:CHUNG_BLISTER_CYTOTOXICITY_UP		c2.cgp
MSigDB_c2.cgp:CHYLA_CBFA2T3_TARGETS_DN		c2.cgp
MSigDB_c2.cgp:CHYLA_CBFA2T3_TARGETS_UP		c2.cgp
MSigDB_c2.cgp:CLASPER_LYMPHATIC_VESSELS_DURING_METASTASIS_DN		c2.cgp
MSigDB_c2.cgp:CLASPER_LYMPHATIC_VESSELS_DURING_METASTASIS_UP		c2.cgp
MSigDB_c2.cgp:CLAUS_PGR_POSITIVE_MENINGIOMA_DN		c2.cgp
MSigDB_c2.cgp:CLAUS_PGR_POSITIVE_MENINGIOMA_UP		c2.cgp
MSigDB_c2.cgp:CLIMENT_BREAST_CANCER_COPY_NUMBER_DN		c2.cgp
MSigDB_c2.cgp:CLIMENT_BREAST_CANCER_COPY_NUMBER_UP		c2.cgp
MSigDB_c2.cgp:COATES_MACROPHAGE_M1_VS_M2_DN		c2.cgp
MSigDB_c2.cgp:COATES_MACROPHAGE_M1_VS_M2_UP		c2.cgp
MSigDB_c2.cgp:COLDREN_GEFITINIB_RESISTANCE_DN		c2.cgp
MSigDB_c2.cgp:COLDREN_GEFITINIB_RESISTANCE_UP		c2.cgp
MSigDB_c2.cgp:COLINA_TARGETS_OF_4EBP1_AND_4EBP2		c2.cgp
MSigDB_c2.cgp:COLIN_PILOCYTIC_ASTROCYTOMA_VS_GLIOBLASTOMA_DN		c2.cgp
MSigDB_c2.cgp:COLIN_PILOCYTIC_ASTROCYTOMA_VS_GLIOBLASTOMA_UP		c2.cgp
MSigDB_c2.cgp:COLLER_MYC_TARGETS_DN		c2.cgp
MSigDB_c2.cgp:COLLER_MYC_TARGETS_UP		c2.cgp
MSigDB_c2.cgp:COLLIS_PRKDC_REGULATORS		c2.cgp
MSigDB_c2.cgp:COLLIS_PRKDC_SUBSTRATES		c2.cgp
MSigDB_c2.cgp:CONCANNON_APOPTOSIS_BY_EPOXOMICIN_DN		c2.cgp
MSigDB_c2.cgp:CONCANNON_APOPTOSIS_BY_EPOXOMICIN_UP		c2.cgp
MSigDB_c2.cgp:CONRAD_GERMLINE_STEM_CELL		c2.cgp
MSigDB_c2.cgp:CONRAD_STEM_CELL		c2.cgp
MSigDB_c2.cgp:CORRADETTI_MTOR_PATHWAY_REGULATORS_DN		c2.cgp
MSigDB_c2.cgp:CORRE_MULTIPLE_MYELOMA_DN		c2.cgp
MSigDB_c2.cgp:CORRE_MULTIPLE_MYELOMA_UP		c2.cgp
MSigDB_c2.cgp:COULOUARN_TEMPORAL_TGFB1_SIGNATURE_DN		c2.cgp
MSigDB_c2.cgp:COULOUARN_TEMPORAL_TGFB1_SIGNATURE_UP		c2.cgp
MSigDB_c2.cgp:COURTOIS_SENESCENCE_TRIGGERS		c2.cgp
MSigDB_c2.cgp:COWLING_MYCN_TARGETS		c2.cgp
MSigDB_c2.cgp:CREIGHTON_AKT1_SIGNALING_VIA_MTOR_DN		c2.cgp
MSigDB_c2.cgp:CREIGHTON_AKT1_SIGNALING_VIA_MTOR_UP		c2.cgp
MSigDB_c2.cgp:CREIGHTON_ENDOCRINE_THERAPY_RESISTANCE_1		c2.cgp
MSigDB_c2.cgp:CREIGHTON_ENDOCRINE_THERAPY_RESISTANCE_2		c2.cgp
MSigDB_c2.cgp:CREIGHTON_ENDOCRINE_THERAPY_RESISTANCE_3		c2.cgp
MSigDB_c2.cgp:CREIGHTON_ENDOCRINE_THERAPY_RESISTANCE_4		c2.cgp
MSigDB_c2.cgp:CREIGHTON_ENDOCRINE_THERAPY_RESISTANCE_5		c2.cgp
MSigDB_c2.cgp:CROMER_METASTASIS_DN		c2.cgp
MSigDB_c2.cgp:CROMER_METASTASIS_UP		c2.cgp
MSigDB_c2.cgp:CROMER_TUMORIGENESIS_DN		c2.cgp
MSigDB_c2.cgp:CROMER_TUMORIGENESIS_UP		c2.cgp
MSigDB_c2.cgp:CROONQUIST_IL6_DEPRIVATION_DN		c2.cgp
MSigDB_c2.cgp:CROONQUIST_IL6_DEPRIVATION_UP		c2.cgp
MSigDB_c2.cgp:CROONQUIST_NRAS_SIGNALING_DN		c2.cgp
MSigDB_c2.cgp:CROONQUIST_NRAS_SIGNALING_UP		c2.cgp
MSigDB_c2.cgp:CROONQUIST_NRAS_VS_STROMAL_STIMULATION_DN		c2.cgp
MSigDB_c2.cgp:CROONQUIST_NRAS_VS_STROMAL_STIMULATION_UP		c2.cgp
MSigDB_c2.cgp:CROONQUIST_STROMAL_STIMULATION_DN		c2.cgp
MSigDB_c2.cgp:CROONQUIST_STROMAL_STIMULATION_UP		c2.cgp
MSigDB_c2.cgp:CROSBY_E2F4_TARGETS		c2.cgp
MSigDB_c2.cgp:CUI_GLUCOSE_DEPRIVATION		c2.cgp
MSigDB_c2.cgp:CUI_TCF21_TARGETS_2_DN		c2.cgp
MSigDB_c2.cgp:CUI_TCF21_TARGETS_2_UP		c2.cgp
MSigDB_c2.cgp:CUI_TCF21_TARGETS_DN		c2.cgp
MSigDB_c2.cgp:CUI_TCF21_TARGETS_UP		c2.cgp
MSigDB_c2.cgp:DACOSTA_ERCC3_ALLELE_XPCS_VS_TTD_DN		c2.cgp
MSigDB_c2.cgp:DACOSTA_ERCC3_ALLELE_XPCS_VS_TTD_UP		c2.cgp
MSigDB_c2.cgp:DACOSTA_LOW_DOSE_UV_RESPONSE_VIA_ERCC3_XPCS_DN		c2.cgp
MSigDB_c2.cgp:DACOSTA_LOW_DOSE_UV_RESPONSE_VIA_ERCC3_XPCS_UP		c2.cgp
MSigDB_c2.cgp:DACOSTA_UV_RESPONSE_VIA_ERCC3_COMMON_DN		c2.cgp
MSigDB_c2.cgp:DACOSTA_UV_RESPONSE_VIA_ERCC3_COMMON_UP		c2.cgp
MSigDB_c2.cgp:DACOSTA_UV_RESPONSE_VIA_ERCC3_DN		c2.cgp
MSigDB_c2.cgp:DACOSTA_UV_RESPONSE_VIA_ERCC3_TTD_DN		c2.cgp
MSigDB_c2.cgp:DACOSTA_UV_RESPONSE_VIA_ERCC3_TTD_UP		c2.cgp
MSigDB_c2.cgp:DACOSTA_UV_RESPONSE_VIA_ERCC3_UP		c2.cgp
MSigDB_c2.cgp:DACOSTA_UV_RESPONSE_VIA_ERCC3_XPCS_DN		c2.cgp
MSigDB_c2.cgp:DACOSTA_UV_RESPONSE_VIA_ERCC3_XPCS_UP		c2.cgp
MSigDB_c2.cgp:DAIRKEE_CANCER_PRONE_RESPONSE_BPA		c2.cgp
MSigDB_c2.cgp:DAIRKEE_CANCER_PRONE_RESPONSE_BPA_E2		c2.cgp
MSigDB_c2.cgp:DAIRKEE_CANCER_PRONE_RESPONSE_E2		c2.cgp
MSigDB_c2.cgp:DAIRKEE_TERT_TARGETS_DN		c2.cgp
MSigDB_c2.cgp:DAIRKEE_TERT_TARGETS_UP		c2.cgp
MSigDB_c2.cgp:DALESSIO_TSA_RESPONSE		c2.cgp
MSigDB_c2.cgp:DANG_BOUND_BY_MYC		c2.cgp
MSigDB_c2.cgp:DANG_MYC_TARGETS_DN		c2.cgp
MSigDB_c2.cgp:DANG_MYC_TARGETS_UP		c2.cgp
MSigDB_c2.cgp:DANG_REGULATED_BY_MYC_DN		c2.cgp
MSigDB_c2.cgp:DANG_REGULATED_BY_MYC_UP		c2.cgp
MSigDB_c2.cgp:DARWICHE_PAPILLOMA_PROGRESSION_RISK		c2.cgp
MSigDB_c2.cgp:DARWICHE_PAPILLOMA_RISK_HIGH_DN		c2.cgp
MSigDB_c2.cgp:DARWICHE_PAPILLOMA_RISK_HIGH_UP		c2.cgp
MSigDB_c2.cgp:DARWICHE_PAPILLOMA_RISK_HIGH_VS_LOW_DN		c2.cgp
MSigDB_c2.cgp:DARWICHE_PAPILLOMA_RISK_HIGH_VS_LOW_UP		c2.cgp
MSigDB_c2.cgp:DARWICHE_PAPILLOMA_RISK_LOW_DN		c2.cgp
MSigDB_c2.cgp:DARWICHE_PAPILLOMA_RISK_LOW_UP		c2.cgp
MSigDB_c2.cgp:DARWICHE_SKIN_TUMOR_PROMOTER_DN		c2.cgp
MSigDB_c2.cgp:DARWICHE_SKIN_TUMOR_PROMOTER_UP		c2.cgp
MSigDB_c2.cgp:DARWICHE_SQUAMOUS_CELL_CARCINOMA_DN		c2.cgp
MSigDB_c2.cgp:DARWICHE_SQUAMOUS_CELL_CARCINOMA_UP		c2.cgp
MSigDB_c2.cgp:DASU_IL6_SIGNALING_DN		c2.cgp
MSigDB_c2.cgp:DASU_IL6_SIGNALING_SCAR_DN		c2.cgp
MSigDB_c2.cgp:DASU_IL6_SIGNALING_SCAR_UP		c2.cgp
MSigDB_c2.cgp:DASU_IL6_SIGNALING_UP		c2.cgp
MSigDB_c2.cgp:DAUER_STAT3_TARGETS_DN		c2.cgp
MSigDB_c2.cgp:DAUER_STAT3_TARGETS_UP		c2.cgp
MSigDB_c2.cgp:DAVICIONI_MOLECULAR_ARMS_VS_ERMS_DN		c2.cgp
MSigDB_c2.cgp:DAVICIONI_MOLECULAR_ARMS_VS_ERMS_UP		c2.cgp
MSigDB_c2.cgp:DAVICIONI_PAX_FOXO1_SIGNATURE_IN_ARMS_DN		c2.cgp
MSigDB_c2.cgp:DAVICIONI_PAX_FOXO1_SIGNATURE_IN_ARMS_UP		c2.cgp
MSigDB_c2.cgp:DAVICIONI_RHABDOMYOSARCOMA_PAX_FOXO1_FUSION_DN		c2.cgp
MSigDB_c2.cgp:DAVICIONI_RHABDOMYOSARCOMA_PAX_FOXO1_FUSION_UP		c2.cgp
MSigDB_c2.cgp:DAVICIONI_TARGETS_OF_PAX_FOXO1_FUSIONS_DN		c2.cgp
MSigDB_c2.cgp:DAVICIONI_TARGETS_OF_PAX_FOXO1_FUSIONS_UP		c2.cgp
MSigDB_c2.cgp:DAVIES_MULTIPLE_MYELOMA_VS_MGUS_DN		c2.cgp
MSigDB_c2.cgp:DAVIES_MULTIPLE_MYELOMA_VS_MGUS_UP		c2.cgp
MSigDB_c2.cgp:DAWSON_METHYLATED_IN_LYMPHOMA_TCL1		c2.cgp
MSigDB_c2.cgp:DAZARD_RESPONSE_TO_UV_NHEK_DN		c2.cgp
MSigDB_c2.cgp:DAZARD_RESPONSE_TO_UV_NHEK_UP		c2.cgp
MSigDB_c2.cgp:DAZARD_RESPONSE_TO_UV_SCC_DN		c2.cgp
MSigDB_c2.cgp:DAZARD_RESPONSE_TO_UV_SCC_UP		c2.cgp
MSigDB_c2.cgp:DAZARD_UV_RESPONSE_CLUSTER_G1		c2.cgp
MSigDB_c2.cgp:DAZARD_UV_RESPONSE_CLUSTER_G2		c2.cgp
MSigDB_c2.cgp:DAZARD_UV_RESPONSE_CLUSTER_G24		c2.cgp
MSigDB_c2.cgp:DAZARD_UV_RESPONSE_CLUSTER_G28		c2.cgp
MSigDB_c2.cgp:DAZARD_UV_RESPONSE_CLUSTER_G3		c2.cgp
MSigDB_c2.cgp:DAZARD_UV_RESPONSE_CLUSTER_G4		c2.cgp
MSigDB_c2.cgp:DAZARD_UV_RESPONSE_CLUSTER_G5		c2.cgp
MSigDB_c2.cgp:DAZARD_UV_RESPONSE_CLUSTER_G6		c2.cgp
MSigDB_c2.cgp:DEBIASI_APOPTOSIS_BY_REOVIRUS_INFECTION_DN		c2.cgp
MSigDB_c2.cgp:DEBIASI_APOPTOSIS_BY_REOVIRUS_INFECTION_UP		c2.cgp
MSigDB_c2.cgp:DEBOSSCHER_NFKB_TARGETS_REPRESSED_BY_GLUCOCORTICOIDS		c2.cgp
MSigDB_c2.cgp:DELACROIX_RARG_BOUND_MEF		c2.cgp
MSigDB_c2.cgp:DELACROIX_RAR_BOUND_ES		c2.cgp
MSigDB_c2.cgp:DELACROIX_RAR_TARGETS_DN		c2.cgp
MSigDB_c2.cgp:DELACROIX_RAR_TARGETS_UP		c2.cgp
MSigDB_c2.cgp:DELASERNA_MYOD_TARGETS_DN		c2.cgp
MSigDB_c2.cgp:DELASERNA_MYOD_TARGETS_UP		c2.cgp
MSigDB_c2.cgp:DELASERNA_TARGETS_OF_MYOD_AND_SMARCA4		c2.cgp
MSigDB_c2.cgp:DELLA_RESPONSE_TO_TSA_AND_BUTYRATE		c2.cgp
MSigDB_c2.cgp:DELPUECH_FOXO3_TARGETS_DN		c2.cgp
MSigDB_c2.cgp:DELPUECH_FOXO3_TARGETS_UP		c2.cgp
MSigDB_c2.cgp:DELYS_THYROID_CANCER_DN		c2.cgp
MSigDB_c2.cgp:DELYS_THYROID_CANCER_UP		c2.cgp
MSigDB_c2.cgp:DEMAGALHAES_AGING_DN		c2.cgp
MSigDB_c2.cgp:DEMAGALHAES_AGING_UP		c2.cgp
MSigDB_c2.cgp:DEN_INTERACT_WITH_LCA5		c2.cgp
MSigDB_c2.cgp:DER_IFN_ALPHA_RESPONSE_DN		c2.cgp
MSigDB_c2.cgp:DER_IFN_ALPHA_RESPONSE_UP		c2.cgp
MSigDB_c2.cgp:DER_IFN_BETA_RESPONSE_DN		c2.cgp
MSigDB_c2.cgp:DER_IFN_BETA_RESPONSE_UP		c2.cgp
MSigDB_c2.cgp:DER_IFN_GAMMA_RESPONSE_DN		c2.cgp
MSigDB_c2.cgp:DER_IFN_GAMMA_RESPONSE_UP		c2.cgp
MSigDB_c2.cgp:DEURIG_T_CELL_PROLYMPHOCYTIC_LEUKEMIA_DN		c2.cgp
MSigDB_c2.cgp:DEURIG_T_CELL_PROLYMPHOCYTIC_LEUKEMIA_UP		c2.cgp
MSigDB_c2.cgp:DE_YY1_TARGETS_DN		c2.cgp
MSigDB_c2.cgp:DE_YY1_TARGETS_UP		c2.cgp
MSigDB_c2.cgp:DIAZ_CHRONIC_MEYLOGENOUS_LEUKEMIA_DN		c2.cgp
MSigDB_c2.cgp:DIAZ_CHRONIC_MEYLOGENOUS_LEUKEMIA_UP		c2.cgp
MSigDB_c2.cgp:DIERICK_SEROTONIN_FUNCTION_GENES		c2.cgp
MSigDB_c2.cgp:DING_LUNG_CANCER_BY_MUTATION_RATE		c2.cgp
MSigDB_c2.cgp:DING_LUNG_CANCER_EXPRESSION_BY_COPY_NUMBER		c2.cgp
MSigDB_c2.cgp:DING_LUNG_CANCER_MUTATED_FREQUENTLY		c2.cgp
MSigDB_c2.cgp:DING_LUNG_CANCER_MUTATED_RECURRENTLY		c2.cgp
MSigDB_c2.cgp:DING_LUNG_CANCER_MUTATED_SIGNIFICANTLY		c2.cgp
MSigDB_c2.cgp:DIRMEIER_LMP1_RESPONSE_EARLY		c2.cgp
MSigDB_c2.cgp:DIRMEIER_LMP1_RESPONSE_LATE_DN		c2.cgp
MSigDB_c2.cgp:DIRMEIER_LMP1_RESPONSE_LATE_UP		c2.cgp
MSigDB_c2.cgp:DISTECHE_ESCAPED_FROM_X_INACTIVATION		c2.cgp
MSigDB_c2.cgp:DITTMER_PTHLH_TARGETS_DN		c2.cgp
MSigDB_c2.cgp:DITTMER_PTHLH_TARGETS_UP		c2.cgp
MSigDB_c2.cgp:DOANE_BREAST_CANCER_CLASSES_DN		c2.cgp
MSigDB_c2.cgp:DOANE_BREAST_CANCER_CLASSES_UP		c2.cgp
MSigDB_c2.cgp:DOANE_BREAST_CANCER_ESR1_DN		c2.cgp
MSigDB_c2.cgp:DOANE_BREAST_CANCER_ESR1_UP		c2.cgp
MSigDB_c2.cgp:DOANE_RESPONSE_TO_ANDROGEN_DN		c2.cgp
MSigDB_c2.cgp:DOANE_RESPONSE_TO_ANDROGEN_UP		c2.cgp
MSigDB_c2.cgp:DODD_NASOPHARYNGEAL_CARCINOMA_DN		c2.cgp
MSigDB_c2.cgp:DODD_NASOPHARYNGEAL_CARCINOMA_UP		c2.cgp
MSigDB_c2.cgp:DONATO_CELL_CYCLE_TRETINOIN		c2.cgp
MSigDB_c2.cgp:DORMOY_ELAVL1_TARGETS		c2.cgp
MSigDB_c2.cgp:DORN_ADENOVIRUS_INFECTION_12HR_DN		c2.cgp
MSigDB_c2.cgp:DORN_ADENOVIRUS_INFECTION_12HR_UP		c2.cgp
MSigDB_c2.cgp:DORN_ADENOVIRUS_INFECTION_24HR_DN		c2.cgp
MSigDB_c2.cgp:DORN_ADENOVIRUS_INFECTION_24HR_UP		c2.cgp
MSigDB_c2.cgp:DORN_ADENOVIRUS_INFECTION_32HR_DN		c2.cgp
MSigDB_c2.cgp:DORN_ADENOVIRUS_INFECTION_32HR_UP		c2.cgp
MSigDB_c2.cgp:DORN_ADENOVIRUS_INFECTION_48HR_DN		c2.cgp
MSigDB_c2.cgp:DORN_ADENOVIRUS_INFECTION_48HR_UP		c2.cgp
MSigDB_c2.cgp:DORSAM_HOXA9_TARGETS_DN		c2.cgp
MSigDB_c2.cgp:DORSAM_HOXA9_TARGETS_UP		c2.cgp
MSigDB_c2.cgp:DORSEY_GAB2_TARGETS		c2.cgp
MSigDB_c2.cgp:DOUGLAS_BMI1_TARGETS_DN		c2.cgp
MSigDB_c2.cgp:DOUGLAS_BMI1_TARGETS_UP		c2.cgp
MSigDB_c2.cgp:DUAN_PRDM5_TARGETS		c2.cgp
MSigDB_c2.cgp:DUNNE_TARGETS_OF_AML1_MTG8_FUSION_DN		c2.cgp
MSigDB_c2.cgp:DUNNE_TARGETS_OF_AML1_MTG8_FUSION_UP		c2.cgp
MSigDB_c2.cgp:DURAND_STROMA_MAX_DN		c2.cgp
MSigDB_c2.cgp:DURAND_STROMA_MAX_UP		c2.cgp
MSigDB_c2.cgp:DURCHDEWALD_SKIN_CARCINOGENESIS_DN		c2.cgp
MSigDB_c2.cgp:DURCHDEWALD_SKIN_CARCINOGENESIS_UP		c2.cgp
MSigDB_c2.cgp:DUTERTRE_ESTRADIOL_RESPONSE_24HR_DN		c2.cgp
MSigDB_c2.cgp:DUTERTRE_ESTRADIOL_RESPONSE_24HR_UP		c2.cgp
MSigDB_c2.cgp:DUTERTRE_ESTRADIOL_RESPONSE_6HR_DN		c2.cgp
MSigDB_c2.cgp:DUTERTRE_ESTRADIOL_RESPONSE_6HR_UP		c2.cgp
MSigDB_c2.cgp:DUTTA_APOPTOSIS_VIA_NFKB		c2.cgp
MSigDB_c2.cgp:EBAUER_MYOGENIC_TARGETS_OF_PAX3_FOXO1_FUSION		c2.cgp
MSigDB_c2.cgp:EBAUER_TARGETS_OF_PAX3_FOXO1_FUSION_DN		c2.cgp
MSigDB_c2.cgp:EBAUER_TARGETS_OF_PAX3_FOXO1_FUSION_UP		c2.cgp
MSigDB_c2.cgp:EGUCHI_CELL_CYCLE_RB1_TARGETS		c2.cgp
MSigDB_c2.cgp:EHLERS_ANEUPLOIDY_DN		c2.cgp
MSigDB_c2.cgp:EHLERS_ANEUPLOIDY_UP		c2.cgp
MSigDB_c2.cgp:EHRLICH_ICF_SYNDROM_DN		c2.cgp
MSigDB_c2.cgp:EHRLICH_ICF_SYNDROM_UP		c2.cgp
MSigDB_c2.cgp:EINAV_INTERFERON_SIGNATURE_IN_CANCER		c2.cgp
MSigDB_c2.cgp:ELLWOOD_MYC_TARGETS_DN		c2.cgp
MSigDB_c2.cgp:ELLWOOD_MYC_TARGETS_UP		c2.cgp
MSigDB_c2.cgp:ELVIDGE_HIF1A_AND_HIF2A_TARGETS_DN		c2.cgp
MSigDB_c2.cgp:ELVIDGE_HIF1A_AND_HIF2A_TARGETS_UP		c2.cgp
MSigDB_c2.cgp:ELVIDGE_HIF1A_TARGETS_DN		c2.cgp
MSigDB_c2.cgp:ELVIDGE_HIF1A_TARGETS_UP		c2.cgp
MSigDB_c2.cgp:ELVIDGE_HIF2A_TARGETS_UP		c2.cgp
MSigDB_c2.cgp:ELVIDGE_HYPOXIA_BY_DMOG_DN		c2.cgp
MSigDB_c2.cgp:ELVIDGE_HYPOXIA_BY_DMOG_UP		c2.cgp
MSigDB_c2.cgp:ELVIDGE_HYPOXIA_DN		c2.cgp
MSigDB_c2.cgp:ELVIDGE_HYPOXIA_UP		c2.cgp
MSigDB_c2.cgp:ENGELMANN_CANCER_PROGENITORS_DN		c2.cgp
MSigDB_c2.cgp:ENGELMANN_CANCER_PROGENITORS_UP		c2.cgp
MSigDB_c2.cgp:ENK_UV_RESPONSE_EPIDERMIS_DN		c2.cgp
MSigDB_c2.cgp:ENK_UV_RESPONSE_EPIDERMIS_UP		c2.cgp
MSigDB_c2.cgp:ENK_UV_RESPONSE_KERATINOCYTE_DN		c2.cgp
MSigDB_c2.cgp:ENK_UV_RESPONSE_KERATINOCYTE_UP		c2.cgp
MSigDB_c2.cgp:FAELT_B_CLL_WITH_VH3_21_DN		c2.cgp
MSigDB_c2.cgp:FAELT_B_CLL_WITH_VH3_21_UP		c2.cgp
MSigDB_c2.cgp:FAELT_B_CLL_WITH_VH_REARRANGEMENTS_DN		c2.cgp
MSigDB_c2.cgp:FAELT_B_CLL_WITH_VH_REARRANGEMENTS_UP		c2.cgp
MSigDB_c2.cgp:FALVELLA_SMOKERS_WITH_LUNG_CANCER		c2.cgp
MSigDB_c2.cgp:FARDIN_HYPOXIA_11		c2.cgp
MSigDB_c2.cgp:FARDIN_HYPOXIA_9		c2.cgp
MSigDB_c2.cgp:FARMER_BREAST_CANCER_APOCRINE_VS_BASAL		c2.cgp
MSigDB_c2.cgp:FARMER_BREAST_CANCER_APOCRINE_VS_LUMINAL		c2.cgp
MSigDB_c2.cgp:FARMER_BREAST_CANCER_BASAL_VS_LULMINAL		c2.cgp
MSigDB_c2.cgp:FARMER_BREAST_CANCER_CLUSTER_1		c2.cgp
MSigDB_c2.cgp:FARMER_BREAST_CANCER_CLUSTER_2		c2.cgp
MSigDB_c2.cgp:FARMER_BREAST_CANCER_CLUSTER_4		c2.cgp
MSigDB_c2.cgp:FARMER_BREAST_CANCER_CLUSTER_5		c2.cgp
MSigDB_c2.cgp:FARMER_BREAST_CANCER_CLUSTER_6		c2.cgp
MSigDB_c2.cgp:FARMER_BREAST_CANCER_CLUSTER_7		c2.cgp
MSigDB_c2.cgp:FARMER_BREAST_CANCER_CLUSTER_8		c2.cgp
MSigDB_c2.cgp:FERNANDEZ_BOUND_BY_MYC		c2.cgp
MSigDB_c2.cgp:FERRANDO_HOX11_NEIGHBORS		c2.cgp
MSigDB_c2.cgp:FERRANDO_LYL1_NEIGHBORS		c2.cgp
MSigDB_c2.cgp:FERRANDO_TAL1_NEIGHBORS		c2.cgp
MSigDB_c2.cgp:FERRANDO_T_ALL_WITH_MLL_ENL_FUSION_DN		c2.cgp
MSigDB_c2.cgp:FERRANDO_T_ALL_WITH_MLL_ENL_FUSION_UP		c2.cgp
MSigDB_c2.cgp:FERRARI_RESPONSE_TO_FENRETINIDE_DN		c2.cgp
MSigDB_c2.cgp:FERRARI_RESPONSE_TO_FENRETINIDE_UP		c2.cgp
MSigDB_c2.cgp:FERREIRA_EWINGS_SARCOMA_UNSTABLE_VS_STABLE_DN		c2.cgp
MSigDB_c2.cgp:FERREIRA_EWINGS_SARCOMA_UNSTABLE_VS_STABLE_UP		c2.cgp
MSigDB_c2.cgp:FEVR_CTNNB1_TARGETS_DN		c2.cgp
MSigDB_c2.cgp:FEVR_CTNNB1_TARGETS_UP		c2.cgp
MSigDB_c2.cgp:FIGUEROA_AML_METHYLATION_CLUSTER_1_DN		c2.cgp
MSigDB_c2.cgp:FIGUEROA_AML_METHYLATION_CLUSTER_1_UP		c2.cgp
MSigDB_c2.cgp:FIGUEROA_AML_METHYLATION_CLUSTER_2_DN		c2.cgp
MSigDB_c2.cgp:FIGUEROA_AML_METHYLATION_CLUSTER_2_UP		c2.cgp
MSigDB_c2.cgp:FIGUEROA_AML_METHYLATION_CLUSTER_3_DN		c2.cgp
MSigDB_c2.cgp:FIGUEROA_AML_METHYLATION_CLUSTER_3_UP		c2.cgp
MSigDB_c2.cgp:FIGUEROA_AML_METHYLATION_CLUSTER_4_DN		c2.cgp
MSigDB_c2.cgp:FIGUEROA_AML_METHYLATION_CLUSTER_4_UP		c2.cgp
MSigDB_c2.cgp:FIGUEROA_AML_METHYLATION_CLUSTER_5_DN		c2.cgp
MSigDB_c2.cgp:FIGUEROA_AML_METHYLATION_CLUSTER_5_UP		c2.cgp
MSigDB_c2.cgp:FIGUEROA_AML_METHYLATION_CLUSTER_6_DN		c2.cgp
MSigDB_c2.cgp:FIGUEROA_AML_METHYLATION_CLUSTER_6_UP		c2.cgp
MSigDB_c2.cgp:FIGUEROA_AML_METHYLATION_CLUSTER_7_DN		c2.cgp
MSigDB_c2.cgp:FIGUEROA_AML_METHYLATION_CLUSTER_7_UP		c2.cgp
MSigDB_c2.cgp:FINAK_BREAST_CANCER_SDPP_SIGNATURE		c2.cgp
MSigDB_c2.cgp:FINETTI_BREAST_CANCERS_KINOME_BLUE		c2.cgp
MSigDB_c2.cgp:FINETTI_BREAST_CANCERS_KINOME_GRAY		c2.cgp
MSigDB_c2.cgp:FINETTI_BREAST_CANCER_KINOME_GREEN		c2.cgp
MSigDB_c2.cgp:FINETTI_BREAST_CANCER_KINOME_RED		c2.cgp
MSigDB_c2.cgp:FIRESTEIN_CTNNB1_PATHWAY		c2.cgp
MSigDB_c2.cgp:FIRESTEIN_CTNNB1_PATHWAY_AND_PROLIFERATION		c2.cgp
MSigDB_c2.cgp:FIRESTEIN_PROLIFERATION		c2.cgp
MSigDB_c2.cgp:FLECHNER_BIOPSY_KIDNEY_TRANSPLANT_OK_VS_DONOR_DN		c2.cgp
MSigDB_c2.cgp:FLECHNER_BIOPSY_KIDNEY_TRANSPLANT_OK_VS_DONOR_UP		c2.cgp
MSigDB_c2.cgp:FLECHNER_BIOPSY_KIDNEY_TRANSPLANT_REJECTED_VS_OK_DN		c2.cgp
MSigDB_c2.cgp:FLECHNER_BIOPSY_KIDNEY_TRANSPLANT_REJECTED_VS_OK_UP		c2.cgp
MSigDB_c2.cgp:FLECHNER_PBL_KIDNEY_TRANSPLANT_OK_VS_DONOR_DN		c2.cgp
MSigDB_c2.cgp:FLECHNER_PBL_KIDNEY_TRANSPLANT_OK_VS_DONOR_UP		c2.cgp
MSigDB_c2.cgp:FLECHNER_PBL_KIDNEY_TRANSPLANT_REJECTED_VS_OK_DN		c2.cgp
MSigDB_c2.cgp:FLECHNER_PBL_KIDNEY_TRANSPLANT_REJECTED_VS_OK_UP		c2.cgp
MSigDB_c2.cgp:FLOTHO_PEDIATRIC_ALL_THERAPY_RESPONSE_DN		c2.cgp
MSigDB_c2.cgp:FLOTHO_PEDIATRIC_ALL_THERAPY_RESPONSE_UP		c2.cgp
MSigDB_c2.cgp:FONTAINE_FOLLICULAR_THYROID_ADENOMA_DN		c2.cgp
MSigDB_c2.cgp:FONTAINE_FOLLICULAR_THYROID_ADENOMA_UP		c2.cgp
MSigDB_c2.cgp:FONTAINE_PAPILLARY_THYROID_CARCINOMA_DN		c2.cgp
MSigDB_c2.cgp:FONTAINE_PAPILLARY_THYROID_CARCINOMA_UP		c2.cgp
MSigDB_c2.cgp:FONTAINE_THYROID_TUMOR_UNCERTAIN_MALIGNANCY_DN		c2.cgp
MSigDB_c2.cgp:FONTAINE_THYROID_TUMOR_UNCERTAIN_MALIGNANCY_UP		c2.cgp
MSigDB_c2.cgp:FORTSCHEGGER_PHF8_TARGETS_DN		c2.cgp
MSigDB_c2.cgp:FORTSCHEGGER_PHF8_TARGETS_UP		c2.cgp
MSigDB_c2.cgp:FOSTER_KDM1A_TARGETS_DN		c2.cgp
MSigDB_c2.cgp:FOSTER_KDM1A_TARGETS_UP		c2.cgp
MSigDB_c2.cgp:FOSTER_TOLERANT_MACROPHAGE_DN		c2.cgp
MSigDB_c2.cgp:FOSTER_TOLERANT_MACROPHAGE_UP		c2.cgp
MSigDB_c2.cgp:FOURNIER_ACINAR_DEVELOPMENT_EARLY_DN		c2.cgp
MSigDB_c2.cgp:FOURNIER_ACINAR_DEVELOPMENT_EARLY_UP		c2.cgp
MSigDB_c2.cgp:FOURNIER_ACINAR_DEVELOPMENT_LATE_2		c2.cgp
MSigDB_c2.cgp:FOURNIER_ACINAR_DEVELOPMENT_LATE_DN		c2.cgp
MSigDB_c2.cgp:FOURNIER_ACINAR_DEVELOPMENT_LATE_UP		c2.cgp
MSigDB_c2.cgp:FRASOR_RESPONSE_TO_ESTRADIOL_DN		c2.cgp
MSigDB_c2.cgp:FRASOR_RESPONSE_TO_ESTRADIOL_UP		c2.cgp
MSigDB_c2.cgp:FRASOR_RESPONSE_TO_SERM_OR_FULVESTRANT_DN		c2.cgp
MSigDB_c2.cgp:FRASOR_RESPONSE_TO_SERM_OR_FULVESTRANT_UP		c2.cgp
MSigDB_c2.cgp:FRASOR_TAMOXIFEN_RESPONSE_DN		c2.cgp
MSigDB_c2.cgp:FRASOR_TAMOXIFEN_RESPONSE_UP		c2.cgp
MSigDB_c2.cgp:FREDERICK_PRKCI_TARGETS		c2.cgp
MSigDB_c2.cgp:FRIDMAN_IMMORTALIZATION_DN		c2.cgp
MSigDB_c2.cgp:FRIDMAN_SENESCENCE_DN		c2.cgp
MSigDB_c2.cgp:FRIDMAN_SENESCENCE_UP		c2.cgp
MSigDB_c2.cgp:FUJII_YBX1_TARGETS_DN		c2.cgp
MSigDB_c2.cgp:FUJII_YBX1_TARGETS_UP		c2.cgp
MSigDB_c2.cgp:FUJIWARA_PARK2_HEPATOCYTE_PROLIFERATION_DN		c2.cgp
MSigDB_c2.cgp:FUJIWARA_PARK2_HEPATOCYTE_PROLIFERATION_UP		c2.cgp
MSigDB_c2.cgp:FUJIWARA_PARK2_IN_LIVER_CANCER_DN		c2.cgp
MSigDB_c2.cgp:FUJIWARA_PARK2_IN_LIVER_CANCER_UP		c2.cgp
MSigDB_c2.cgp:FUKUSHIMA_TNFSF11_TARGETS		c2.cgp
MSigDB_c2.cgp:FULCHER_INFLAMMATORY_RESPONSE_LECTIN_VS_LPS_DN		c2.cgp
MSigDB_c2.cgp:FULCHER_INFLAMMATORY_RESPONSE_LECTIN_VS_LPS_UP		c2.cgp
MSigDB_c2.cgp:FUNG_IL2_SIGNALING_1		c2.cgp
MSigDB_c2.cgp:FUNG_IL2_SIGNALING_2		c2.cgp
MSigDB_c2.cgp:FUNG_IL2_TARGETS_WITH_STAT5_BINDING_SITES		c2.cgp
MSigDB_c2.cgp:FUNG_IL2_TARGETS_WITH_STAT5_BINDING_SITES_T1		c2.cgp
MSigDB_c2.cgp:FURUKAWA_DUSP6_TARGETS_PCI35_DN		c2.cgp
MSigDB_c2.cgp:FURUKAWA_DUSP6_TARGETS_PCI35_UP		c2.cgp
MSigDB_c2.cgp:FU_INTERACT_WITH_ALKBH8		c2.cgp
MSigDB_c2.cgp:GABRIELY_MIR21_TARGETS		c2.cgp
MSigDB_c2.cgp:GAJATE_RESPONSE_TO_TRABECTEDIN_DN		c2.cgp
MSigDB_c2.cgp:GAJATE_RESPONSE_TO_TRABECTEDIN_UP		c2.cgp
MSigDB_c2.cgp:GALE_APL_WITH_FLT3_MUTATED_DN		c2.cgp
MSigDB_c2.cgp:GALE_APL_WITH_FLT3_MUTATED_UP		c2.cgp
MSigDB_c2.cgp:GALIE_TUMOR_ANGIOGENESIS		c2.cgp
MSigDB_c2.cgp:GALIE_TUMOR_STEMNESS_GENES		c2.cgp
MSigDB_c2.cgp:GALINDO_IMMUNE_RESPONSE_TO_ENTEROTOXIN		c2.cgp
MSigDB_c2.cgp:GALI_TP53_TARGETS_APOPTOTIC_DN		c2.cgp
MSigDB_c2.cgp:GALI_TP53_TARGETS_APOPTOTIC_UP		c2.cgp
MSigDB_c2.cgp:GALLUZZI_PERMEABILIZE_MITOCHONDRIA		c2.cgp
MSigDB_c2.cgp:GALLUZZI_PREVENT_MITOCHONDIAL_PERMEABILIZATION		c2.cgp
MSigDB_c2.cgp:GAL_LEUKEMIC_STEM_CELL_DN		c2.cgp
MSigDB_c2.cgp:GAL_LEUKEMIC_STEM_CELL_UP		c2.cgp
MSigDB_c2.cgp:GARCIA_TARGETS_OF_FLI1_AND_DAX1_DN		c2.cgp
MSigDB_c2.cgp:GARCIA_TARGETS_OF_FLI1_AND_DAX1_UP		c2.cgp
MSigDB_c2.cgp:GARGALOVIC_RESPONSE_TO_OXIDIZED_PHOSPHOLIPIDS_BLACK_DN		c2.cgp
MSigDB_c2.cgp:GARGALOVIC_RESPONSE_TO_OXIDIZED_PHOSPHOLIPIDS_BLACK_UP		c2.cgp
MSigDB_c2.cgp:GARGALOVIC_RESPONSE_TO_OXIDIZED_PHOSPHOLIPIDS_BLUE_DN		c2.cgp
MSigDB_c2.cgp:GARGALOVIC_RESPONSE_TO_OXIDIZED_PHOSPHOLIPIDS_BLUE_UP		c2.cgp
MSigDB_c2.cgp:GARGALOVIC_RESPONSE_TO_OXIDIZED_PHOSPHOLIPIDS_GREEN_DN		c2.cgp
MSigDB_c2.cgp:GARGALOVIC_RESPONSE_TO_OXIDIZED_PHOSPHOLIPIDS_GREEN_UP		c2.cgp
MSigDB_c2.cgp:GARGALOVIC_RESPONSE_TO_OXIDIZED_PHOSPHOLIPIDS_GREY_DN		c2.cgp
MSigDB_c2.cgp:GARGALOVIC_RESPONSE_TO_OXIDIZED_PHOSPHOLIPIDS_GREY_UP		c2.cgp
MSigDB_c2.cgp:GARGALOVIC_RESPONSE_TO_OXIDIZED_PHOSPHOLIPIDS_LIGHTYELLOW_DN		c2.cgp
MSigDB_c2.cgp:GARGALOVIC_RESPONSE_TO_OXIDIZED_PHOSPHOLIPIDS_LIGHTYELLOW_UP		c2.cgp
MSigDB_c2.cgp:GARGALOVIC_RESPONSE_TO_OXIDIZED_PHOSPHOLIPIDS_MAGENTA_DN		c2.cgp
MSigDB_c2.cgp:GARGALOVIC_RESPONSE_TO_OXIDIZED_PHOSPHOLIPIDS_MAGENTA_UP		c2.cgp
MSigDB_c2.cgp:GARGALOVIC_RESPONSE_TO_OXIDIZED_PHOSPHOLIPIDS_RED_DN		c2.cgp
MSigDB_c2.cgp:GARGALOVIC_RESPONSE_TO_OXIDIZED_PHOSPHOLIPIDS_RED_UP		c2.cgp
MSigDB_c2.cgp:GARGALOVIC_RESPONSE_TO_OXIDIZED_PHOSPHOLIPIDS_TURQUOISE_DN		c2.cgp
MSigDB_c2.cgp:GARGALOVIC_RESPONSE_TO_OXIDIZED_PHOSPHOLIPIDS_TURQUOISE_UP		c2.cgp
MSigDB_c2.cgp:GARGALOVIC_RESPONSE_TO_OXIDIZED_PHOSPHOLIPIDS_YELLOW_DN		c2.cgp
MSigDB_c2.cgp:GARGALOVIC_RESPONSE_TO_OXIDIZED_PHOSPHOLIPIDS_YELLOW_UP		c2.cgp
MSigDB_c2.cgp:GARY_CD5_TARGETS_DN		c2.cgp
MSigDB_c2.cgp:GARY_CD5_TARGETS_UP		c2.cgp
MSigDB_c2.cgp:GAURNIER_PSMD4_TARGETS		c2.cgp
MSigDB_c2.cgp:GAUSSMANN_MLL_AF4_FUSION_TARGETS_A_DN		c2.cgp
MSigDB_c2.cgp:GAUSSMANN_MLL_AF4_FUSION_TARGETS_A_UP		c2.cgp
MSigDB_c2.cgp:GAUSSMANN_MLL_AF4_FUSION_TARGETS_B_DN		c2.cgp
MSigDB_c2.cgp:GAUSSMANN_MLL_AF4_FUSION_TARGETS_B_UP		c2.cgp
MSigDB_c2.cgp:GAUSSMANN_MLL_AF4_FUSION_TARGETS_C_DN		c2.cgp
MSigDB_c2.cgp:GAUSSMANN_MLL_AF4_FUSION_TARGETS_C_UP		c2.cgp
MSigDB_c2.cgp:GAUSSMANN_MLL_AF4_FUSION_TARGETS_D_DN		c2.cgp
MSigDB_c2.cgp:GAUSSMANN_MLL_AF4_FUSION_TARGETS_D_UP		c2.cgp
MSigDB_c2.cgp:GAUSSMANN_MLL_AF4_FUSION_TARGETS_E_DN		c2.cgp
MSigDB_c2.cgp:GAUSSMANN_MLL_AF4_FUSION_TARGETS_E_UP		c2.cgp
MSigDB_c2.cgp:GAUSSMANN_MLL_AF4_FUSION_TARGETS_F_DN		c2.cgp
MSigDB_c2.cgp:GAUSSMANN_MLL_AF4_FUSION_TARGETS_F_UP		c2.cgp
MSigDB_c2.cgp:GAUSSMANN_MLL_AF4_FUSION_TARGETS_G_DN		c2.cgp
MSigDB_c2.cgp:GAUSSMANN_MLL_AF4_FUSION_TARGETS_G_UP		c2.cgp
MSigDB_c2.cgp:GAUTSCHI_SRC_SIGNALING		c2.cgp
MSigDB_c2.cgp:GAVIN_FOXP3_TARGETS_CLUSTER_P2		c2.cgp
MSigDB_c2.cgp:GAVIN_FOXP3_TARGETS_CLUSTER_P3		c2.cgp
MSigDB_c2.cgp:GAVIN_FOXP3_TARGETS_CLUSTER_P4		c2.cgp
MSigDB_c2.cgp:GAVIN_FOXP3_TARGETS_CLUSTER_P6		c2.cgp
MSigDB_c2.cgp:GAVIN_FOXP3_TARGETS_CLUSTER_P7		c2.cgp
MSigDB_c2.cgp:GAVIN_FOXP3_TARGETS_CLUSTER_T4		c2.cgp
MSigDB_c2.cgp:GAVIN_FOXP3_TARGETS_CLUSTER_T7		c2.cgp
MSigDB_c2.cgp:GAVIN_IL2_RESPONSIVE_FOXP3_TARGETS_DN		c2.cgp
MSigDB_c2.cgp:GAVIN_IL2_RESPONSIVE_FOXP3_TARGETS_UP		c2.cgp
MSigDB_c2.cgp:GAVIN_PDE3B_TARGETS		c2.cgp
MSigDB_c2.cgp:GAZDA_DIAMOND_BLACKFAN_ANEMIA_ERYTHROID_DN		c2.cgp
MSigDB_c2.cgp:GAZDA_DIAMOND_BLACKFAN_ANEMIA_ERYTHROID_UP		c2.cgp
MSigDB_c2.cgp:GAZDA_DIAMOND_BLACKFAN_ANEMIA_MYELOID_DN		c2.cgp
MSigDB_c2.cgp:GAZDA_DIAMOND_BLACKFAN_ANEMIA_MYELOID_UP		c2.cgp
MSigDB_c2.cgp:GAZDA_DIAMOND_BLACKFAN_ANEMIA_PROGENITOR_DN		c2.cgp
MSigDB_c2.cgp:GAZDA_DIAMOND_BLACKFAN_ANEMIA_PROGENITOR_UP		c2.cgp
MSigDB_c2.cgp:GAZIN_EPIGENETIC_SILENCING_BY_KRAS		c2.cgp
MSigDB_c2.cgp:GEISS_RESPONSE_TO_DSRNA_DN		c2.cgp
MSigDB_c2.cgp:GEISS_RESPONSE_TO_DSRNA_UP		c2.cgp
MSigDB_c2.cgp:GENTILE_RESPONSE_CLUSTER_D3		c2.cgp
MSigDB_c2.cgp:GENTILE_UV_HIGH_DOSE_DN		c2.cgp
MSigDB_c2.cgp:GENTILE_UV_HIGH_DOSE_UP		c2.cgp
MSigDB_c2.cgp:GENTILE_UV_LOW_DOSE_DN		c2.cgp
MSigDB_c2.cgp:GENTILE_UV_LOW_DOSE_UP		c2.cgp
MSigDB_c2.cgp:GENTILE_UV_RESPONSE_CLUSTER_D1		c2.cgp
MSigDB_c2.cgp:GENTILE_UV_RESPONSE_CLUSTER_D2		c2.cgp
MSigDB_c2.cgp:GENTILE_UV_RESPONSE_CLUSTER_D4		c2.cgp
MSigDB_c2.cgp:GENTILE_UV_RESPONSE_CLUSTER_D5		c2.cgp
MSigDB_c2.cgp:GENTILE_UV_RESPONSE_CLUSTER_D6		c2.cgp
MSigDB_c2.cgp:GENTILE_UV_RESPONSE_CLUSTER_D7		c2.cgp
MSigDB_c2.cgp:GENTILE_UV_RESPONSE_CLUSTER_D8		c2.cgp
MSigDB_c2.cgp:GENTILE_UV_RESPONSE_CLUSTER_D9		c2.cgp
MSigDB_c2.cgp:GENTLES_LEUKEMIC_STEM_CELL_DN		c2.cgp
MSigDB_c2.cgp:GENTLES_LEUKEMIC_STEM_CELL_UP		c2.cgp
MSigDB_c2.cgp:GEORGANTAS_HSC_MARKERS		c2.cgp
MSigDB_c2.cgp:GEORGES_CELL_CYCLE_MIR192_TARGETS		c2.cgp
MSigDB_c2.cgp:GEORGES_TARGETS_OF_MIR192_AND_MIR215		c2.cgp
MSigDB_c2.cgp:GERHOLD_ADIPOGENESIS_DN		c2.cgp
MSigDB_c2.cgp:GERHOLD_ADIPOGENESIS_UP		c2.cgp
MSigDB_c2.cgp:GERHOLD_RESPONSE_TO_TZD_DN		c2.cgp
MSigDB_c2.cgp:GERHOLD_RESPONSE_TO_TZD_UP		c2.cgp
MSigDB_c2.cgp:GERY_CEBP_TARGETS		c2.cgp
MSigDB_c2.cgp:GESERICK_TERT_TARGETS_DN		c2.cgp
MSigDB_c2.cgp:GHANDHI_BYSTANDER_IRRADIATION_DN		c2.cgp
MSigDB_c2.cgp:GHANDHI_BYSTANDER_IRRADIATION_UP		c2.cgp
MSigDB_c2.cgp:GHANDHI_DIRECT_IRRADIATION_DN		c2.cgp
MSigDB_c2.cgp:GHANDHI_DIRECT_IRRADIATION_UP		c2.cgp
MSigDB_c2.cgp:GHO_ATF5_TARGETS_DN		c2.cgp
MSigDB_c2.cgp:GHO_ATF5_TARGETS_UP		c2.cgp
MSigDB_c2.cgp:GILDEA_METASTASIS		c2.cgp
MSigDB_c2.cgp:GILMORE_CORE_NFKB_PATHWAY		c2.cgp
MSigDB_c2.cgp:GINESTIER_BREAST_CANCER_20Q13_AMPLIFICATION_DN		c2.cgp
MSigDB_c2.cgp:GINESTIER_BREAST_CANCER_20Q13_AMPLIFICATION_UP		c2.cgp
MSigDB_c2.cgp:GINESTIER_BREAST_CANCER_ZNF217_AMPLIFIED_DN		c2.cgp
MSigDB_c2.cgp:GINESTIER_BREAST_CANCER_ZNF217_AMPLIFIED_UP		c2.cgp
MSigDB_c2.cgp:GLINSKY_CANCER_DEATH_UP		c2.cgp
MSigDB_c2.cgp:GNATENKO_PLATELET_SIGNATURE		c2.cgp
MSigDB_c2.cgp:GOBERT_CORE_OLIGODENDROCYTE_DIFFERENTIATION		c2.cgp
MSigDB_c2.cgp:GOBERT_OLIGODENDROCYTE_DIFFERENTIATION_DN		c2.cgp
MSigDB_c2.cgp:GOBERT_OLIGODENDROCYTE_DIFFERENTIATION_UP		c2.cgp
MSigDB_c2.cgp:GOERING_BLOOD_HDL_CHOLESTEROL_QTL_CIS		c2.cgp
MSigDB_c2.cgp:GOERING_BLOOD_HDL_CHOLESTEROL_QTL_TRANS		c2.cgp
MSigDB_c2.cgp:GOLDRATH_ANTIGEN_RESPONSE		c2.cgp
MSigDB_c2.cgp:GOLDRATH_HOMEOSTATIC_PROLIFERATION		c2.cgp
MSigDB_c2.cgp:GOLDRATH_IMMUNE_MEMORY		c2.cgp
MSigDB_c2.cgp:GOLUB_ALL_VS_AML_DN		c2.cgp
MSigDB_c2.cgp:GOLUB_ALL_VS_AML_UP		c2.cgp
MSigDB_c2.cgp:GOTTWEIN_TARGETS_OF_KSHV_MIR_K12_11		c2.cgp
MSigDB_c2.cgp:GOTZMANN_EPITHELIAL_TO_MESENCHYMAL_TRANSITION_DN		c2.cgp
MSigDB_c2.cgp:GOTZMANN_EPITHELIAL_TO_MESENCHYMAL_TRANSITION_UP		c2.cgp
MSigDB_c2.cgp:GOUYER_TATI_TARGETS_DN		c2.cgp
MSigDB_c2.cgp:GOUYER_TATI_TARGETS_UP		c2.cgp
MSigDB_c2.cgp:GOUYER_TUMOR_INVASIVENESS		c2.cgp
MSigDB_c2.cgp:GOZGIT_ESR1_TARGETS_DN		c2.cgp
MSigDB_c2.cgp:GOZGIT_ESR1_TARGETS_UP		c2.cgp
MSigDB_c2.cgp:GRABARCZYK_BCL11B_TARGETS_DN		c2.cgp
MSigDB_c2.cgp:GRABARCZYK_BCL11B_TARGETS_UP		c2.cgp
MSigDB_c2.cgp:GRADE_COLON_AND_RECTAL_CANCER_DN		c2.cgp
MSigDB_c2.cgp:GRADE_COLON_AND_RECTAL_CANCER_UP		c2.cgp
MSigDB_c2.cgp:GRADE_COLON_CANCER_DN		c2.cgp
MSigDB_c2.cgp:GRADE_COLON_CANCER_UP		c2.cgp
MSigDB_c2.cgp:GRADE_COLON_VS_RECTAL_CANCER_DN		c2.cgp
MSigDB_c2.cgp:GRADE_COLON_VS_RECTAL_CANCER_UP		c2.cgp
MSigDB_c2.cgp:GRADE_METASTASIS_DN		c2.cgp
MSigDB_c2.cgp:GRAESSMANN_APOPTOSIS_BY_DOXORUBICIN_DN		c2.cgp
MSigDB_c2.cgp:GRAESSMANN_APOPTOSIS_BY_DOXORUBICIN_UP		c2.cgp
MSigDB_c2.cgp:GRAESSMANN_APOPTOSIS_BY_SERUM_DEPRIVATION_DN		c2.cgp
MSigDB_c2.cgp:GRAESSMANN_APOPTOSIS_BY_SERUM_DEPRIVATION_UP		c2.cgp
MSigDB_c2.cgp:GRAESSMANN_RESPONSE_TO_MC_AND_DOXORUBICIN_DN		c2.cgp
MSigDB_c2.cgp:GRAESSMANN_RESPONSE_TO_MC_AND_DOXORUBICIN_UP		c2.cgp
MSigDB_c2.cgp:GRAESSMANN_RESPONSE_TO_MC_AND_SERUM_DEPRIVATION_DN		c2.cgp
MSigDB_c2.cgp:GRAESSMANN_RESPONSE_TO_MC_AND_SERUM_DEPRIVATION_UP		c2.cgp
MSigDB_c2.cgp:GRAHAM_CML_DIVIDING_VS_NORMAL_DIVIDING_DN		c2.cgp
MSigDB_c2.cgp:GRAHAM_CML_DIVIDING_VS_NORMAL_DIVIDING_UP		c2.cgp
MSigDB_c2.cgp:GRAHAM_CML_DIVIDING_VS_NORMAL_QUIESCENT_DN		c2.cgp
MSigDB_c2.cgp:GRAHAM_CML_DIVIDING_VS_NORMAL_QUIESCENT_UP		c2.cgp
MSigDB_c2.cgp:GRAHAM_CML_QUIESCENT_VS_CML_DIVIDING_DN		c2.cgp
MSigDB_c2.cgp:GRAHAM_CML_QUIESCENT_VS_CML_DIVIDING_UP		c2.cgp
MSigDB_c2.cgp:GRAHAM_CML_QUIESCENT_VS_NORMAL_DIVIDING_DN		c2.cgp
MSigDB_c2.cgp:GRAHAM_CML_QUIESCENT_VS_NORMAL_DIVIDING_UP		c2.cgp
MSigDB_c2.cgp:GRAHAM_CML_QUIESCENT_VS_NORMAL_QUIESCENT_DN		c2.cgp
MSigDB_c2.cgp:GRAHAM_CML_QUIESCENT_VS_NORMAL_QUIESCENT_UP		c2.cgp
MSigDB_c2.cgp:GRAHAM_NORMAL_QUIESCENT_VS_NORMAL_DIVIDING_DN		c2.cgp
MSigDB_c2.cgp:GRAHAM_NORMAL_QUIESCENT_VS_NORMAL_DIVIDING_UP		c2.cgp
MSigDB_c2.cgp:GRANDVAUX_IFN_RESPONSE_NOT_VIA_IRF3		c2.cgp
MSigDB_c2.cgp:GRANDVAUX_IRF3_TARGETS_DN		c2.cgp
MSigDB_c2.cgp:GRANDVAUX_IRF3_TARGETS_UP		c2.cgp
MSigDB_c2.cgp:GRASEMANN_RETINOBLASTOMA_WITH_6P_AMPLIFICATION		c2.cgp
MSigDB_c2.cgp:GRATIAS_RETINOBLASTOMA_16Q24		c2.cgp
MSigDB_c2.cgp:GREENBAUM_E2A_TARGETS_DN		c2.cgp
MSigDB_c2.cgp:GREENBAUM_E2A_TARGETS_UP		c2.cgp
MSigDB_c2.cgp:GREGORY_SYNTHETIC_LETHAL_WITH_IMATINIB		c2.cgp
MSigDB_c2.cgp:GRESHOCK_CANCER_COPY_NUMBER_UP		c2.cgp
MSigDB_c2.cgp:GROSS_ELK3_TARGETS_DN		c2.cgp
MSigDB_c2.cgp:GROSS_ELK3_TARGETS_UP		c2.cgp
MSigDB_c2.cgp:GROSS_HIF1A_TARGETS_DN		c2.cgp
MSigDB_c2.cgp:GROSS_HIF1A_TARGETS_UP		c2.cgp
MSigDB_c2.cgp:GROSS_HYPOXIA_VIA_ELK3_AND_HIF1A_DN		c2.cgp
MSigDB_c2.cgp:GROSS_HYPOXIA_VIA_ELK3_AND_HIF1A_UP		c2.cgp
MSigDB_c2.cgp:GROSS_HYPOXIA_VIA_ELK3_DN		c2.cgp
MSigDB_c2.cgp:GROSS_HYPOXIA_VIA_ELK3_ONLY_DN		c2.cgp
MSigDB_c2.cgp:GROSS_HYPOXIA_VIA_ELK3_ONLY_UP		c2.cgp
MSigDB_c2.cgp:GROSS_HYPOXIA_VIA_ELK3_UP		c2.cgp
MSigDB_c2.cgp:GROSS_HYPOXIA_VIA_HIF1A_DN		c2.cgp
MSigDB_c2.cgp:GROSS_HYPOXIA_VIA_HIF1A_ONLY		c2.cgp
MSigDB_c2.cgp:GROSS_HYPOXIA_VIA_HIF1A_UP		c2.cgp
MSigDB_c2.cgp:GRUETZMANN_PANCREATIC_CANCER_DN		c2.cgp
MSigDB_c2.cgp:GRUETZMANN_PANCREATIC_CANCER_UP		c2.cgp
MSigDB_c2.cgp:GUENTHER_GROWTH_SPHERICAL_VS_ADHERENT_DN		c2.cgp
MSigDB_c2.cgp:GUENTHER_GROWTH_SPHERICAL_VS_ADHERENT_UP		c2.cgp
MSigDB_c2.cgp:GUILLAUMOND_KLF10_TARGETS_DN		c2.cgp
MSigDB_c2.cgp:GUILLAUMOND_KLF10_TARGETS_UP		c2.cgp
MSigDB_c2.cgp:GUO_HEX_TARGETS_DN		c2.cgp
MSigDB_c2.cgp:GUO_HEX_TARGETS_UP		c2.cgp
MSigDB_c2.cgp:GUO_TARGETS_OF_IRS1_AND_IRS2		c2.cgp
MSigDB_c2.cgp:GUTIERREZ_CHRONIC_LYMPHOCYTIC_LEUKEMIA_DN		c2.cgp
MSigDB_c2.cgp:GUTIERREZ_CHRONIC_LYMPHOCYTIC_LEUKEMIA_UP		c2.cgp
MSigDB_c2.cgp:GUTIERREZ_MULTIPLE_MYELOMA_DN		c2.cgp
MSigDB_c2.cgp:GUTIERREZ_WALDENSTROEMS_MACROGLOBULINEMIA_1_DN		c2.cgp
MSigDB_c2.cgp:GUTIERREZ_WALDENSTROEMS_MACROGLOBULINEMIA_1_UP		c2.cgp
MSigDB_c2.cgp:GUTIERREZ_WALDENSTROEMS_MACROGLOBULINEMIA_2		c2.cgp
MSigDB_c2.cgp:GU_PDEF_TARGETS_DN		c2.cgp
MSigDB_c2.cgp:GU_PDEF_TARGETS_UP		c2.cgp
MSigDB_c2.cgp:GYORFFY_DOXORUBICIN_RESISTANCE		c2.cgp
MSigDB_c2.cgp:GYORFFY_MITOXANTRONE_RESISTANCE		c2.cgp
MSigDB_c2.cgp:HADDAD_B_LYMPHOCYTE_PROGENITOR		c2.cgp
MSigDB_c2.cgp:HADDAD_T_LYMPHOCYTE_AND_NK_PROGENITOR_DN		c2.cgp
MSigDB_c2.cgp:HADDAD_T_LYMPHOCYTE_AND_NK_PROGENITOR_UP		c2.cgp
MSigDB_c2.cgp:HAEGERSTRAND_RESPONSE_TO_IMATINIB		c2.cgp
MSigDB_c2.cgp:HAHTOLA_CTCL_CUTANEOUS		c2.cgp
MSigDB_c2.cgp:HAHTOLA_CTCL_PATHOGENESIS		c2.cgp
MSigDB_c2.cgp:HAHTOLA_MYCOSIS_FUNGOIDES_CD4_DN		c2.cgp
MSigDB_c2.cgp:HAHTOLA_MYCOSIS_FUNGOIDES_CD4_UP		c2.cgp
MSigDB_c2.cgp:HAHTOLA_MYCOSIS_FUNGOIDES_DN		c2.cgp
MSigDB_c2.cgp:HAHTOLA_MYCOSIS_FUNGOIDES_SKIN_DN		c2.cgp
MSigDB_c2.cgp:HAHTOLA_MYCOSIS_FUNGOIDES_SKIN_UP		c2.cgp
MSigDB_c2.cgp:HAHTOLA_MYCOSIS_FUNGOIDES_UP		c2.cgp
MSigDB_c2.cgp:HAHTOLA_SEZARY_SYNDROM_DN		c2.cgp
MSigDB_c2.cgp:HAHTOLA_SEZARY_SYNDROM_UP		c2.cgp
MSigDB_c2.cgp:HALMOS_CEBPA_TARGETS_DN		c2.cgp
MSigDB_c2.cgp:HALMOS_CEBPA_TARGETS_UP		c2.cgp
MSigDB_c2.cgp:HAMAI_APOPTOSIS_VIA_TRAIL_DN		c2.cgp
MSigDB_c2.cgp:HAMAI_APOPTOSIS_VIA_TRAIL_UP		c2.cgp
MSigDB_c2.cgp:HANN_RESISTANCE_TO_BCL2_INHIBITOR_DN		c2.cgp
MSigDB_c2.cgp:HANN_RESISTANCE_TO_BCL2_INHIBITOR_UP		c2.cgp
MSigDB_c2.cgp:HANSON_HRAS_SIGNALING_VIA_NFKB		c2.cgp
MSigDB_c2.cgp:HAN_JNK_SINGALING_DN		c2.cgp
MSigDB_c2.cgp:HAN_JNK_SINGALING_UP		c2.cgp
MSigDB_c2.cgp:HAN_SATB1_TARGETS_DN		c2.cgp
MSigDB_c2.cgp:HAN_SATB1_TARGETS_UP		c2.cgp
MSigDB_c2.cgp:HARRIS_BRAIN_CANCER_PROGENITORS		c2.cgp
MSigDB_c2.cgp:HARRIS_HYPOXIA		c2.cgp
MSigDB_c2.cgp:HASEGAWA_TUMORIGENESIS_BY_RET_C634R		c2.cgp
MSigDB_c2.cgp:HASINA_NOL7_TARGETS_DN		c2.cgp
MSigDB_c2.cgp:HASINA_NOL7_TARGETS_UP		c2.cgp
MSigDB_c2.cgp:HASLINGER_B_CLL_WITH_11Q23_DELETION		c2.cgp
MSigDB_c2.cgp:HASLINGER_B_CLL_WITH_13Q14_DELETION		c2.cgp
MSigDB_c2.cgp:HASLINGER_B_CLL_WITH_17P13_DELETION		c2.cgp
MSigDB_c2.cgp:HASLINGER_B_CLL_WITH_6Q21_DELETION		c2.cgp
MSigDB_c2.cgp:HASLINGER_B_CLL_WITH_CHROMOSOME_12_TRISOMY		c2.cgp
MSigDB_c2.cgp:HASLINGER_B_CLL_WITH_MUTATED_VH_GENES		c2.cgp
MSigDB_c2.cgp:HATADA_METHYLATED_IN_LUNG_CANCER_DN		c2.cgp
MSigDB_c2.cgp:HATADA_METHYLATED_IN_LUNG_CANCER_UP		c2.cgp
MSigDB_c2.cgp:HECKER_IFNB1_TARGETS		c2.cgp
MSigDB_c2.cgp:HEDENFALK_BREAST_CANCER_BRACX_DN		c2.cgp
MSigDB_c2.cgp:HEDENFALK_BREAST_CANCER_BRACX_UP		c2.cgp
MSigDB_c2.cgp:HEDENFALK_BREAST_CANCER_BRCA1_VS_BRCA2		c2.cgp
MSigDB_c2.cgp:HEDENFALK_BREAST_CANCER_HEREDITARY_VS_SPORADIC		c2.cgp
MSigDB_c2.cgp:HEDVAT_ELF4_TARGETS_UP		c2.cgp
MSigDB_c2.cgp:HEIDENBLAD_AMPLICON_12P11_12_DN		c2.cgp
MSigDB_c2.cgp:HEIDENBLAD_AMPLICON_12P11_12_UP		c2.cgp
MSigDB_c2.cgp:HEIDENBLAD_AMPLICON_8Q24_DN		c2.cgp
MSigDB_c2.cgp:HEIDENBLAD_AMPLICON_8Q24_UP		c2.cgp
MSigDB_c2.cgp:HEIDENBLAD_AMPLIFIED_IN_BONE_CANCER		c2.cgp
MSigDB_c2.cgp:HEIDENBLAD_AMPLIFIED_IN_PANCREATIC_CANCER		c2.cgp
MSigDB_c2.cgp:HEIDENBLAD_AMPLIFIED_IN_SOFT_TISSUE_CANCER		c2.cgp
MSigDB_c2.cgp:HELLEBREKERS_SILENCED_DURING_TUMOR_ANGIOGENESIS		c2.cgp
MSigDB_c2.cgp:HELLER_HDAC_TARGETS_DN		c2.cgp
MSigDB_c2.cgp:HELLER_HDAC_TARGETS_SILENCED_BY_METHYLATION_DN		c2.cgp
MSigDB_c2.cgp:HELLER_HDAC_TARGETS_SILENCED_BY_METHYLATION_UP		c2.cgp
MSigDB_c2.cgp:HELLER_HDAC_TARGETS_UP		c2.cgp
MSigDB_c2.cgp:HELLER_SILENCED_BY_METHYLATION_DN		c2.cgp
MSigDB_c2.cgp:HELLER_SILENCED_BY_METHYLATION_UP		c2.cgp
MSigDB_c2.cgp:HENDRICKS_SMARCA4_TARGETS_DN		c2.cgp
MSigDB_c2.cgp:HENDRICKS_SMARCA4_TARGETS_UP		c2.cgp
MSigDB_c2.cgp:HERNANDEZ_ABERRANT_MITOSIS_BY_DOCETACEL_2NM_DN		c2.cgp
MSigDB_c2.cgp:HERNANDEZ_ABERRANT_MITOSIS_BY_DOCETACEL_2NM_UP		c2.cgp
MSigDB_c2.cgp:HERNANDEZ_ABERRANT_MITOSIS_BY_DOCETACEL_4NM_DN		c2.cgp
MSigDB_c2.cgp:HERNANDEZ_ABERRANT_MITOSIS_BY_DOCETACEL_4NM_UP		c2.cgp
MSigDB_c2.cgp:HERNANDEZ_MITOTIC_ARREST_BY_DOCETAXEL_1_DN		c2.cgp
MSigDB_c2.cgp:HERNANDEZ_MITOTIC_ARREST_BY_DOCETAXEL_1_UP		c2.cgp
MSigDB_c2.cgp:HERNANDEZ_MITOTIC_ARREST_BY_DOCETAXEL_2_DN		c2.cgp
MSigDB_c2.cgp:HERNANDEZ_MITOTIC_ARREST_BY_DOCETAXEL_2_UP		c2.cgp
MSigDB_c2.cgp:HESSON_TUMOR_SUPPRESSOR_CLUSTER_3P21_3		c2.cgp
MSigDB_c2.cgp:HESS_TARGETS_OF_HOXA9_AND_MEIS1_DN		c2.cgp
MSigDB_c2.cgp:HESS_TARGETS_OF_HOXA9_AND_MEIS1_UP		c2.cgp
MSigDB_c2.cgp:HE_PTEN_TARGETS_DN		c2.cgp
MSigDB_c2.cgp:HE_PTEN_TARGETS_UP		c2.cgp
MSigDB_c2.cgp:HILLION_HMGA1B_TARGETS		c2.cgp
MSigDB_c2.cgp:HILLION_HMGA1_TARGETS		c2.cgp
MSigDB_c2.cgp:HINATA_NFKB_TARGETS_FIBROBLAST_UP		c2.cgp
MSigDB_c2.cgp:HINATA_NFKB_TARGETS_KERATINOCYTE_DN		c2.cgp
MSigDB_c2.cgp:HINATA_NFKB_TARGETS_KERATINOCYTE_UP		c2.cgp
MSigDB_c2.cgp:HIRSCH_CELLULAR_TRANSFORMATION_SIGNATURE_DN		c2.cgp
MSigDB_c2.cgp:HIRSCH_CELLULAR_TRANSFORMATION_SIGNATURE_UP		c2.cgp
MSigDB_c2.cgp:HOEBEKE_LYMPHOID_STEM_CELL_DN		c2.cgp
MSigDB_c2.cgp:HOEBEKE_LYMPHOID_STEM_CELL_UP		c2.cgp
MSigDB_c2.cgp:HOEGERKORP_CD44_TARGETS_DIRECT_DN		c2.cgp
MSigDB_c2.cgp:HOEGERKORP_CD44_TARGETS_DIRECT_UP		c2.cgp
MSigDB_c2.cgp:HOEGERKORP_CD44_TARGETS_TEMPORAL_DN		c2.cgp
MSigDB_c2.cgp:HOEGERKORP_CD44_TARGETS_TEMPORAL_UP		c2.cgp
MSigDB_c2.cgp:HOELZEL_NF1_TARGETS_DN		c2.cgp
MSigDB_c2.cgp:HOELZEL_NF1_TARGETS_UP		c2.cgp
MSigDB_c2.cgp:HOFFMANN_IMMATURE_TO_MATURE_B_LYMPHOCYTE_DN		c2.cgp
MSigDB_c2.cgp:HOFFMANN_IMMATURE_TO_MATURE_B_LYMPHOCYTE_UP		c2.cgp
MSigDB_c2.cgp:HOFFMANN_LARGE_TO_SMALL_PRE_BII_LYMPHOCYTE_DN		c2.cgp
MSigDB_c2.cgp:HOFFMANN_LARGE_TO_SMALL_PRE_BII_LYMPHOCYTE_UP		c2.cgp
MSigDB_c2.cgp:HOFFMANN_PRE_BI_TO_LARGE_PRE_BII_LYMPHOCYTE_DN		c2.cgp
MSigDB_c2.cgp:HOFFMANN_PRE_BI_TO_LARGE_PRE_BII_LYMPHOCYTE_UP		c2.cgp
MSigDB_c2.cgp:HOFFMANN_SMALL_PRE_BII_TO_IMMATURE_B_LYMPHOCYTE_DN		c2.cgp
MSigDB_c2.cgp:HOFFMANN_SMALL_PRE_BII_TO_IMMATURE_B_LYMPHOCYTE_UP		c2.cgp
MSigDB_c2.cgp:HOFFMAN_CLOCK_TARGETS_DN		c2.cgp
MSigDB_c2.cgp:HOFFMAN_CLOCK_TARGETS_UP		c2.cgp
MSigDB_c2.cgp:HOFMANN_CELL_LYMPHOMA_DN		c2.cgp
MSigDB_c2.cgp:HOFMANN_CELL_LYMPHOMA_UP		c2.cgp
MSigDB_c2.cgp:HOFMANN_MYELODYSPLASTIC_SYNDROM_HIGH_RISK_DN		c2.cgp
MSigDB_c2.cgp:HOFMANN_MYELODYSPLASTIC_SYNDROM_HIGH_RISK_UP		c2.cgp
MSigDB_c2.cgp:HOFMANN_MYELODYSPLASTIC_SYNDROM_LOW_RISK_DN		c2.cgp
MSigDB_c2.cgp:HOFMANN_MYELODYSPLASTIC_SYNDROM_LOW_RISK_UP		c2.cgp
MSigDB_c2.cgp:HOFMANN_MYELODYSPLASTIC_SYNDROM_RISK_DN		c2.cgp
MSigDB_c2.cgp:HOFMANN_MYELODYSPLASTIC_SYNDROM_RISK_UP		c2.cgp
MSigDB_c2.cgp:HOLLEMAN_ASPARAGINASE_RESISTANCE_ALL_DN		c2.cgp
MSigDB_c2.cgp:HOLLEMAN_ASPARAGINASE_RESISTANCE_ALL_UP		c2.cgp
MSigDB_c2.cgp:HOLLEMAN_ASPARAGINASE_RESISTANCE_B_ALL_DN		c2.cgp
MSigDB_c2.cgp:HOLLEMAN_ASPARAGINASE_RESISTANCE_B_ALL_UP		c2.cgp
MSigDB_c2.cgp:HOLLEMAN_DAUNORUBICIN_ALL_DN		c2.cgp
MSigDB_c2.cgp:HOLLEMAN_DAUNORUBICIN_ALL_UP		c2.cgp
MSigDB_c2.cgp:HOLLEMAN_DAUNORUBICIN_B_ALL_DN		c2.cgp
MSigDB_c2.cgp:HOLLEMAN_DAUNORUBICIN_B_ALL_UP		c2.cgp
MSigDB_c2.cgp:HOLLEMAN_PREDNISOLONE_RESISTANCE_ALL_DN		c2.cgp
MSigDB_c2.cgp:HOLLEMAN_PREDNISOLONE_RESISTANCE_ALL_UP		c2.cgp
MSigDB_c2.cgp:HOLLEMAN_PREDNISOLONE_RESISTANCE_B_ALL_DN		c2.cgp
MSigDB_c2.cgp:HOLLEMAN_PREDNISOLONE_RESISTANCE_B_ALL_UP		c2.cgp
MSigDB_c2.cgp:HOLLEMAN_VINCRISTINE_RESISTANCE_ALL_DN		c2.cgp
MSigDB_c2.cgp:HOLLEMAN_VINCRISTINE_RESISTANCE_ALL_UP		c2.cgp
MSigDB_c2.cgp:HOLLEMAN_VINCRISTINE_RESISTANCE_B_ALL_DN		c2.cgp
MSigDB_c2.cgp:HOLLEMAN_VINCRISTINE_RESISTANCE_B_ALL_UP		c2.cgp
MSigDB_c2.cgp:HOLLMANN_APOPTOSIS_VIA_CD40_DN		c2.cgp
MSigDB_c2.cgp:HOLLMANN_APOPTOSIS_VIA_CD40_UP		c2.cgp
MSigDB_c2.cgp:HONMA_DOCETAXEL_RESISTANCE		c2.cgp
MSigDB_c2.cgp:HONRADO_BREAST_CANCER_BRCA1_VS_BRCA2		c2.cgp
MSigDB_c2.cgp:HOOI_ST7_TARGETS_DN		c2.cgp
MSigDB_c2.cgp:HOOI_ST7_TARGETS_UP		c2.cgp
MSigDB_c2.cgp:HOQUE_METHYLATED_IN_CANCER		c2.cgp
MSigDB_c2.cgp:HORIUCHI_WTAP_TARGETS_DN		c2.cgp
MSigDB_c2.cgp:HORIUCHI_WTAP_TARGETS_UP		c2.cgp
MSigDB_c2.cgp:HORTON_SREBF_TARGETS		c2.cgp
MSigDB_c2.cgp:HOSHIDA_LIVER_CANCER_LATE_RECURRENCE_DN		c2.cgp
MSigDB_c2.cgp:HOSHIDA_LIVER_CANCER_LATE_RECURRENCE_UP		c2.cgp
MSigDB_c2.cgp:HOSHIDA_LIVER_CANCER_SUBCLASS_S1		c2.cgp
MSigDB_c2.cgp:HOSHIDA_LIVER_CANCER_SUBCLASS_S2		c2.cgp
MSigDB_c2.cgp:HOSHIDA_LIVER_CANCER_SUBCLASS_S3		c2.cgp
MSigDB_c2.cgp:HOSHIDA_LIVER_CANCER_SURVIVAL_DN		c2.cgp
MSigDB_c2.cgp:HOSHIDA_LIVER_CANCER_SURVIVAL_UP		c2.cgp
MSigDB_c2.cgp:HOUSTIS_ROS		c2.cgp
MSigDB_c2.cgp:HOWLIN_CITED1_TARGETS_1_DN		c2.cgp
MSigDB_c2.cgp:HOWLIN_CITED1_TARGETS_1_UP		c2.cgp
MSigDB_c2.cgp:HOWLIN_CITED1_TARGETS_2_DN		c2.cgp
MSigDB_c2.cgp:HOWLIN_CITED1_TARGETS_2_UP		c2.cgp
MSigDB_c2.cgp:HOWLIN_PUBERTAL_MAMMARY_GLAND		c2.cgp
MSigDB_c2.cgp:HO_LIVER_CANCER_VASCULAR_INVASION		c2.cgp
MSigDB_c2.cgp:HSIAO_HOUSEKEEPING_GENES		c2.cgp
MSigDB_c2.cgp:HSIAO_LIVER_SPECIFIC_GENES		c2.cgp
MSigDB_c2.cgp:HUANG_DASATINIB_RESISTANCE_DN		c2.cgp
MSigDB_c2.cgp:HUANG_DASATINIB_RESISTANCE_UP		c2.cgp
MSigDB_c2.cgp:HUANG_FOXA2_TARGETS_DN		c2.cgp
MSigDB_c2.cgp:HUANG_FOXA2_TARGETS_UP		c2.cgp
MSigDB_c2.cgp:HUANG_GATA2_TARGETS_DN		c2.cgp
MSigDB_c2.cgp:HUANG_GATA2_TARGETS_UP		c2.cgp
MSigDB_c2.cgp:HUI_MAPK14_TARGETS_UP		c2.cgp
MSigDB_c2.cgp:HUMMEL_BURKITTS_LYMPHOMA_DN		c2.cgp
MSigDB_c2.cgp:HUMMEL_BURKITTS_LYMPHOMA_UP		c2.cgp
MSigDB_c2.cgp:HUMMERICH_BENIGN_SKIN_TUMOR_DN		c2.cgp
MSigDB_c2.cgp:HUMMERICH_BENIGN_SKIN_TUMOR_UP		c2.cgp
MSigDB_c2.cgp:HUMMERICH_MALIGNANT_SKIN_TUMOR_DN		c2.cgp
MSigDB_c2.cgp:HUMMERICH_MALIGNANT_SKIN_TUMOR_UP		c2.cgp
MSigDB_c2.cgp:HUMMERICH_SKIN_CANCER_PROGRESSION_DN		c2.cgp
MSigDB_c2.cgp:HUMMERICH_SKIN_CANCER_PROGRESSION_UP		c2.cgp
MSigDB_c2.cgp:HUNSBERGER_EXERCISE_REGULATED_GENES		c2.cgp
MSigDB_c2.cgp:HUPER_BREAST_BASAL_VS_LUMINAL_DN		c2.cgp
MSigDB_c2.cgp:HUPER_BREAST_BASAL_VS_LUMINAL_UP		c2.cgp
MSigDB_c2.cgp:HUTTMANN_B_CLL_POOR_SURVIVAL_DN		c2.cgp
MSigDB_c2.cgp:HUTTMANN_B_CLL_POOR_SURVIVAL_UP		c2.cgp
MSigDB_c2.cgp:HU_ANGIOGENESIS_DN		c2.cgp
MSigDB_c2.cgp:HU_ANGIOGENESIS_UP		c2.cgp
MSigDB_c2.cgp:HU_GENOTOXIC_DAMAGE_24HR		c2.cgp
MSigDB_c2.cgp:HU_GENOTOXIC_DAMAGE_4HR		c2.cgp
MSigDB_c2.cgp:HU_GENOTOXIN_ACTION_DIRECT_VS_INDIRECT_24HR		c2.cgp
MSigDB_c2.cgp:HU_GENOTOXIN_ACTION_DIRECT_VS_INDIRECT_4HR		c2.cgp
MSigDB_c2.cgp:HWANG_PROSTATE_CANCER_MARKERS		c2.cgp
MSigDB_c2.cgp:ICHIBA_GRAFT_VERSUS_HOST_DISEASE_35D_DN		c2.cgp
MSigDB_c2.cgp:ICHIBA_GRAFT_VERSUS_HOST_DISEASE_35D_UP		c2.cgp
MSigDB_c2.cgp:ICHIBA_GRAFT_VERSUS_HOST_DISEASE_D7_DN		c2.cgp
MSigDB_c2.cgp:ICHIBA_GRAFT_VERSUS_HOST_DISEASE_D7_UP		c2.cgp
MSigDB_c2.cgp:IGARASHI_ATF4_TARGETS_DN		c2.cgp
MSigDB_c2.cgp:IGARASHI_ATF4_TARGETS_UP		c2.cgp
MSigDB_c2.cgp:IGLESIAS_E2F_TARGETS_DN		c2.cgp
MSigDB_c2.cgp:IGLESIAS_E2F_TARGETS_UP		c2.cgp
MSigDB_c2.cgp:IIZUKA_LIVER_CANCER_EARLY_RECURRENCE		c2.cgp
MSigDB_c2.cgp:IIZUKA_LIVER_CANCER_PROGRESSION_G1_G2_DN		c2.cgp
MSigDB_c2.cgp:IIZUKA_LIVER_CANCER_PROGRESSION_G1_G2_UP		c2.cgp
MSigDB_c2.cgp:IIZUKA_LIVER_CANCER_PROGRESSION_G2_G3_DN		c2.cgp
MSigDB_c2.cgp:IIZUKA_LIVER_CANCER_PROGRESSION_G2_G3_UP		c2.cgp
MSigDB_c2.cgp:IIZUKA_LIVER_CANCER_PROGRESSION_L0_L1_DN		c2.cgp
MSigDB_c2.cgp:IIZUKA_LIVER_CANCER_PROGRESSION_L0_L1_UP		c2.cgp
MSigDB_c2.cgp:IIZUKA_LIVER_CANCER_PROGRESSION_L1_G1_DN		c2.cgp
MSigDB_c2.cgp:IIZUKA_LIVER_CANCER_PROGRESSION_L1_G1_UP		c2.cgp
MSigDB_c2.cgp:IKEDA_MIR133_TARGETS_DN		c2.cgp
MSigDB_c2.cgp:IKEDA_MIR133_TARGETS_UP		c2.cgp
MSigDB_c2.cgp:IKEDA_MIR1_TARGETS_DN		c2.cgp
MSigDB_c2.cgp:IKEDA_MIR1_TARGETS_UP		c2.cgp
MSigDB_c2.cgp:IKEDA_MIR30_TARGETS_DN		c2.cgp
MSigDB_c2.cgp:IKEDA_MIR30_TARGETS_UP		c2.cgp
MSigDB_c2.cgp:IM_SREBF1A_TARGETS		c2.cgp
MSigDB_c2.cgp:INAMURA_LUNG_CANCER_SCC_DN		c2.cgp
MSigDB_c2.cgp:INAMURA_LUNG_CANCER_SCC_SUBTYPES_DN		c2.cgp
MSigDB_c2.cgp:INAMURA_LUNG_CANCER_SCC_SUBTYPES_UP		c2.cgp
MSigDB_c2.cgp:INAMURA_LUNG_CANCER_SCC_UP		c2.cgp
MSigDB_c2.cgp:INGA_TP53_TARGETS		c2.cgp
MSigDB_c2.cgp:INGRAM_SHH_TARGETS		c2.cgp
MSigDB_c2.cgp:INGRAM_SHH_TARGETS_DN		c2.cgp
MSigDB_c2.cgp:INGRAM_SHH_TARGETS_UP		c2.cgp
MSigDB_c2.cgp:IRITANI_MAD1_TARGETS_DN		c2.cgp
MSigDB_c2.cgp:IRITANI_MAD1_TARGETS_UP		c2.cgp
MSigDB_c2.cgp:ISHIDA_E2F_TARGETS		c2.cgp
MSigDB_c2.cgp:ISHIDA_TARGETS_OF_SYT_SSX_FUSIONS		c2.cgp
MSigDB_c2.cgp:ISHIKAWA_STING_SIGNALING		c2.cgp
MSigDB_c2.cgp:ISSAEVA_MLL2_TARGETS		c2.cgp
MSigDB_c2.cgp:ITO_PTTG1_TARGETS_DN		c2.cgp
MSigDB_c2.cgp:ITO_PTTG1_TARGETS_UP		c2.cgp
MSigDB_c2.cgp:IVANOVA_HEMATOPOIESIS_EARLY_PROGENITOR		c2.cgp
MSigDB_c2.cgp:IVANOVA_HEMATOPOIESIS_INTERMEDIATE_PROGENITOR		c2.cgp
MSigDB_c2.cgp:IVANOVA_HEMATOPOIESIS_LATE_PROGENITOR		c2.cgp
MSigDB_c2.cgp:IVANOVA_HEMATOPOIESIS_MATURE_CELL		c2.cgp
MSigDB_c2.cgp:IVANOVA_HEMATOPOIESIS_STEM_CELL		c2.cgp
MSigDB_c2.cgp:IVANOVA_HEMATOPOIESIS_STEM_CELL_AND_PROGENITOR		c2.cgp
MSigDB_c2.cgp:IVANOVA_HEMATOPOIESIS_STEM_CELL_LONG_TERM		c2.cgp
MSigDB_c2.cgp:IVANOVA_HEMATOPOIESIS_STEM_CELL_SHORT_TERM		c2.cgp
MSigDB_c2.cgp:IVANOVSKA_MIR106B_TARGETS		c2.cgp
MSigDB_c2.cgp:IVANOV_MUTATED_IN_COLON_CANCER		c2.cgp
MSigDB_c2.cgp:IWANAGA_CARCINOGENESIS_BY_KRAS_DN		c2.cgp
MSigDB_c2.cgp:IWANAGA_CARCINOGENESIS_BY_KRAS_PTEN_DN		c2.cgp
MSigDB_c2.cgp:IWANAGA_CARCINOGENESIS_BY_KRAS_PTEN_UP		c2.cgp
MSigDB_c2.cgp:IWANAGA_CARCINOGENESIS_BY_KRAS_UP		c2.cgp
MSigDB_c2.cgp:IWANAGA_E2F1_TARGETS_INDUCED_BY_SERUM		c2.cgp
MSigDB_c2.cgp:IWANAGA_E2F1_TARGETS_NOT_INDUCED_BY_SERUM		c2.cgp
MSigDB_c2.cgp:IYENGAR_RESPONSE_TO_ADIPOCYTE_FACTORS		c2.cgp
MSigDB_c2.cgp:IZADPANAH_STEM_CELL_ADIPOSE_VS_BONE_DN		c2.cgp
MSigDB_c2.cgp:IZADPANAH_STEM_CELL_ADIPOSE_VS_BONE_UP		c2.cgp
MSigDB_c2.cgp:JAATINEN_HEMATOPOIETIC_STEM_CELL_DN		c2.cgp
MSigDB_c2.cgp:JAATINEN_HEMATOPOIETIC_STEM_CELL_UP		c2.cgp
MSigDB_c2.cgp:JACKSON_DNMT1_TARGETS_DN		c2.cgp
MSigDB_c2.cgp:JACKSON_DNMT1_TARGETS_UP		c2.cgp
MSigDB_c2.cgp:JAEGER_METASTASIS_DN		c2.cgp
MSigDB_c2.cgp:JAEGER_METASTASIS_UP		c2.cgp
MSigDB_c2.cgp:JAERVINEN_AMPLIFIED_IN_LARYNGEAL_CANCER		c2.cgp
MSigDB_c2.cgp:JAIN_NFKB_SIGNALING		c2.cgp
MSigDB_c2.cgp:JAZAERI_BREAST_CANCER_BRCA1_VS_BRCA2_DN		c2.cgp
MSigDB_c2.cgp:JAZAERI_BREAST_CANCER_BRCA1_VS_BRCA2_UP		c2.cgp
MSigDB_c2.cgp:JAZAG_TGFB1_SIGNALING_DN		c2.cgp
MSigDB_c2.cgp:JAZAG_TGFB1_SIGNALING_UP		c2.cgp
MSigDB_c2.cgp:JAZAG_TGFB1_SIGNALING_VIA_SMAD4_DN		c2.cgp
MSigDB_c2.cgp:JAZAG_TGFB1_SIGNALING_VIA_SMAD4_UP		c2.cgp
MSigDB_c2.cgp:JECHLINGER_EPITHELIAL_TO_MESENCHYMAL_TRANSITION_DN		c2.cgp
MSigDB_c2.cgp:JECHLINGER_EPITHELIAL_TO_MESENCHYMAL_TRANSITION_UP		c2.cgp
MSigDB_c2.cgp:JEON_SMAD6_TARGETS_DN		c2.cgp
MSigDB_c2.cgp:JEON_SMAD6_TARGETS_UP		c2.cgp
MSigDB_c2.cgp:JEPSEN_SMRT_TARGETS		c2.cgp
MSigDB_c2.cgp:JIANG_AGING_CEREBRAL_CORTEX_DN		c2.cgp
MSigDB_c2.cgp:JIANG_AGING_CEREBRAL_CORTEX_UP		c2.cgp
MSigDB_c2.cgp:JIANG_AGING_HYPOTHALAMUS_DN		c2.cgp
MSigDB_c2.cgp:JIANG_AGING_HYPOTHALAMUS_UP		c2.cgp
MSigDB_c2.cgp:JIANG_CORE_DUPLICON_GENES		c2.cgp
MSigDB_c2.cgp:JIANG_HYPOXIA_CANCER		c2.cgp
MSigDB_c2.cgp:JIANG_HYPOXIA_NORMAL		c2.cgp
MSigDB_c2.cgp:JIANG_HYPOXIA_VIA_VHL		c2.cgp
MSigDB_c2.cgp:JIANG_TIP30_TARGETS_DN		c2.cgp
MSigDB_c2.cgp:JIANG_TIP30_TARGETS_UP		c2.cgp
MSigDB_c2.cgp:JIANG_VHL_TARGETS		c2.cgp
MSigDB_c2.cgp:JISON_SICKLE_CELL_DISEASE_DN		c2.cgp
MSigDB_c2.cgp:JISON_SICKLE_CELL_DISEASE_UP		c2.cgp
MSigDB_c2.cgp:JI_CARCINOGENESIS_BY_KRAS_AND_STK11_DN		c2.cgp
MSigDB_c2.cgp:JI_CARCINOGENESIS_BY_KRAS_AND_STK11_UP		c2.cgp
MSigDB_c2.cgp:JI_METASTASIS_REPRESSED_BY_STK11		c2.cgp
MSigDB_c2.cgp:JI_RESPONSE_TO_FSH_DN		c2.cgp
MSigDB_c2.cgp:JI_RESPONSE_TO_FSH_UP		c2.cgp
MSigDB_c2.cgp:JOHANSSON_BRAIN_CANCER_EARLY_VS_LATE_DN		c2.cgp
MSigDB_c2.cgp:JOHANSSON_BRAIN_CANCER_EARLY_VS_LATE_UP		c2.cgp
MSigDB_c2.cgp:JOHANSSON_GLIOMAGENESIS_BY_PDGFB_DN		c2.cgp
MSigDB_c2.cgp:JOHANSSON_GLIOMAGENESIS_BY_PDGFB_UP		c2.cgp
MSigDB_c2.cgp:JOHNSTONE_PARVB_TARGETS_1_DN		c2.cgp
MSigDB_c2.cgp:JOHNSTONE_PARVB_TARGETS_1_UP		c2.cgp
MSigDB_c2.cgp:JOHNSTONE_PARVB_TARGETS_2_DN		c2.cgp
MSigDB_c2.cgp:JOHNSTONE_PARVB_TARGETS_2_UP		c2.cgp
MSigDB_c2.cgp:JOHNSTONE_PARVB_TARGETS_3_DN		c2.cgp
MSigDB_c2.cgp:JOHNSTONE_PARVB_TARGETS_3_UP		c2.cgp
MSigDB_c2.cgp:JONES_TCOF1_TARGETS		c2.cgp
MSigDB_c2.cgp:JOSEPH_RESPONSE_TO_SODIUM_BUTYRATE_DN		c2.cgp
MSigDB_c2.cgp:JOSEPH_RESPONSE_TO_SODIUM_BUTYRATE_UP		c2.cgp
MSigDB_c2.cgp:JUBAN_TARGETS_OF_SPI1_AND_FLI1_DN		c2.cgp
MSigDB_c2.cgp:JUBAN_TARGETS_OF_SPI1_AND_FLI1_UP		c2.cgp
MSigDB_c2.cgp:JU_AGING_TERC_TARGETS_DN		c2.cgp
MSigDB_c2.cgp:JU_AGING_TERC_TARGETS_UP		c2.cgp
MSigDB_c2.cgp:KAAB_FAILED_HEART_ATRIUM_DN		c2.cgp
MSigDB_c2.cgp:KAAB_FAILED_HEART_ATRIUM_UP		c2.cgp
MSigDB_c2.cgp:KAAB_FAILED_HEART_VENTRICLE_DN		c2.cgp
MSigDB_c2.cgp:KAAB_HEART_ATRIUM_VS_VENTRICLE_DN		c2.cgp
MSigDB_c2.cgp:KAAB_HEART_ATRIUM_VS_VENTRICLE_UP		c2.cgp
MSigDB_c2.cgp:KALMA_E2F1_TARGETS		c2.cgp
MSigDB_c2.cgp:KAMIKUBO_MYELOID_CEBPA_NETWORK		c2.cgp
MSigDB_c2.cgp:KAMIKUBO_MYELOID_MN1_NETWORK		c2.cgp
MSigDB_c2.cgp:KAMMINGA_EZH2_TARGETS		c2.cgp
MSigDB_c2.cgp:KAMMINGA_SENESCENCE		c2.cgp
MSigDB_c2.cgp:KANG_AR_TARGETS_DN		c2.cgp
MSigDB_c2.cgp:KANG_AR_TARGETS_UP		c2.cgp
MSigDB_c2.cgp:KANG_CISPLATIN_RESISTANCE_DN		c2.cgp
MSigDB_c2.cgp:KANG_CISPLATIN_RESISTANCE_UP		c2.cgp
MSigDB_c2.cgp:KANG_DOXORUBICIN_RESISTANCE_DN		c2.cgp
MSigDB_c2.cgp:KANG_DOXORUBICIN_RESISTANCE_UP		c2.cgp
MSigDB_c2.cgp:KANG_FLUOROURACIL_RESISTANCE_DN		c2.cgp
MSigDB_c2.cgp:KANG_FLUOROURACIL_RESISTANCE_UP		c2.cgp
MSigDB_c2.cgp:KANG_GIST_WITH_PDGFRA_DN		c2.cgp
MSigDB_c2.cgp:KANG_GIST_WITH_PDGFRA_UP		c2.cgp
MSigDB_c2.cgp:KANG_IMMORTALIZED_BY_TERT_DN		c2.cgp
MSigDB_c2.cgp:KANG_IMMORTALIZED_BY_TERT_UP		c2.cgp
MSigDB_c2.cgp:KANNAN_TP53_TARGETS_DN		c2.cgp
MSigDB_c2.cgp:KANNAN_TP53_TARGETS_UP		c2.cgp
MSigDB_c2.cgp:KAN_RESPONSE_TO_ARSENIC_TRIOXIDE		c2.cgp
MSigDB_c2.cgp:KAPOSI_LIVER_CANCER_MET_DN		c2.cgp
MSigDB_c2.cgp:KAPOSI_LIVER_CANCER_MET_UP		c2.cgp
MSigDB_c2.cgp:KARAKAS_TGFB1_SIGNALING		c2.cgp
MSigDB_c2.cgp:KARLSSON_TGFB1_TARGETS_DN		c2.cgp
MSigDB_c2.cgp:KARLSSON_TGFB1_TARGETS_UP		c2.cgp
MSigDB_c2.cgp:KASLER_HDAC7_TARGETS_1_DN		c2.cgp
MSigDB_c2.cgp:KASLER_HDAC7_TARGETS_1_UP		c2.cgp
MSigDB_c2.cgp:KASLER_HDAC7_TARGETS_2_DN		c2.cgp
MSigDB_c2.cgp:KASLER_HDAC7_TARGETS_2_UP		c2.cgp
MSigDB_c2.cgp:KATSANOU_ELAVL1_TARGETS_DN		c2.cgp
MSigDB_c2.cgp:KATSANOU_ELAVL1_TARGETS_UP		c2.cgp
MSigDB_c2.cgp:KAUFFMANN_DNA_REPAIR_GENES		c2.cgp
MSigDB_c2.cgp:KAUFFMANN_DNA_REPLICATION_GENES		c2.cgp
MSigDB_c2.cgp:KAUFFMANN_MELANOMA_RELAPSE_DN		c2.cgp
MSigDB_c2.cgp:KAUFFMANN_MELANOMA_RELAPSE_UP		c2.cgp
MSigDB_c2.cgp:KAYO_AGING_MUSCLE_DN		c2.cgp
MSigDB_c2.cgp:KAYO_AGING_MUSCLE_UP		c2.cgp
MSigDB_c2.cgp:KAYO_CALORIE_RESTRICTION_MUSCLE_DN		c2.cgp
MSigDB_c2.cgp:KAYO_CALORIE_RESTRICTION_MUSCLE_UP		c2.cgp
MSigDB_c2.cgp:KEEN_RESPONSE_TO_ROSIGLITAZONE_DN		c2.cgp
MSigDB_c2.cgp:KEEN_RESPONSE_TO_ROSIGLITAZONE_UP		c2.cgp
MSigDB_c2.cgp:KENNY_CTNNB1_TARGETS_DN		c2.cgp
MSigDB_c2.cgp:KENNY_CTNNB1_TARGETS_UP		c2.cgp
MSigDB_c2.cgp:KERLEY_RESPONSE_TO_CISPLATIN_DN		c2.cgp
MSigDB_c2.cgp:KERLEY_RESPONSE_TO_CISPLATIN_UP		c2.cgp
MSigDB_c2.cgp:KESHELAVA_MULTIPLE_DRUG_RESISTANCE		c2.cgp
MSigDB_c2.cgp:KHETCHOUMIAN_TRIM24_TARGETS_DN		c2.cgp
MSigDB_c2.cgp:KHETCHOUMIAN_TRIM24_TARGETS_UP		c2.cgp
MSigDB_c2.cgp:KIM_ALL_DISORDERS_CALB1_CORR_DN		c2.cgp
MSigDB_c2.cgp:KIM_ALL_DISORDERS_CALB1_CORR_UP		c2.cgp
MSigDB_c2.cgp:KIM_ALL_DISORDERS_DURATION_CORR_DN		c2.cgp
MSigDB_c2.cgp:KIM_ALL_DISORDERS_DURATION_CORR_UP		c2.cgp
MSigDB_c2.cgp:KIM_ALL_DISORDERS_OLIGODENDROCYTE_NUMBER_CORR_DN		c2.cgp
MSigDB_c2.cgp:KIM_ALL_DISORDERS_OLIGODENDROCYTE_NUMBER_CORR_UP		c2.cgp
MSigDB_c2.cgp:KIM_BIPOLAR_DISORDER_OLIGODENDROCYTE_DENSITY_CORR_DN		c2.cgp
MSigDB_c2.cgp:KIM_BIPOLAR_DISORDER_OLIGODENDROCYTE_DENSITY_CORR_UP		c2.cgp
MSigDB_c2.cgp:KIM_GASTRIC_CANCER_CHEMOSENSITIVITY		c2.cgp
MSigDB_c2.cgp:KIM_GERMINAL_CENTER_T_HELPER_DN		c2.cgp
MSigDB_c2.cgp:KIM_GERMINAL_CENTER_T_HELPER_UP		c2.cgp
MSigDB_c2.cgp:KIM_GLIS2_TARGETS_DN		c2.cgp
MSigDB_c2.cgp:KIM_GLIS2_TARGETS_UP		c2.cgp
MSigDB_c2.cgp:KIM_HYPOXIA		c2.cgp
MSigDB_c2.cgp:KIM_LRRC3B_TARGETS		c2.cgp
MSigDB_c2.cgp:KIM_MYCL1_AMPLIFICATION_TARGETS_DN		c2.cgp
MSigDB_c2.cgp:KIM_MYCL1_AMPLIFICATION_TARGETS_UP		c2.cgp
MSigDB_c2.cgp:KIM_MYCN_AMPLIFICATION_TARGETS_DN		c2.cgp
MSigDB_c2.cgp:KIM_MYCN_AMPLIFICATION_TARGETS_UP		c2.cgp
MSigDB_c2.cgp:KIM_MYC_AMPLIFICATION_TARGETS_DN		c2.cgp
MSigDB_c2.cgp:KIM_MYC_AMPLIFICATION_TARGETS_UP		c2.cgp
MSigDB_c2.cgp:KIM_PTEN_TARGETS_DN		c2.cgp
MSigDB_c2.cgp:KIM_PTEN_TARGETS_UP		c2.cgp
MSigDB_c2.cgp:KIM_RESPONSE_TO_TSA_AND_DECITABINE_DN		c2.cgp
MSigDB_c2.cgp:KIM_RESPONSE_TO_TSA_AND_DECITABINE_UP		c2.cgp
MSigDB_c2.cgp:KIM_TIAL1_TARGETS		c2.cgp
MSigDB_c2.cgp:KIM_WT1_TARGETS_12HR_DN		c2.cgp
MSigDB_c2.cgp:KIM_WT1_TARGETS_12HR_UP		c2.cgp
MSigDB_c2.cgp:KIM_WT1_TARGETS_8HR_DN		c2.cgp
MSigDB_c2.cgp:KIM_WT1_TARGETS_8HR_UP		c2.cgp
MSigDB_c2.cgp:KIM_WT1_TARGETS_DN		c2.cgp
MSigDB_c2.cgp:KIM_WT1_TARGETS_UP		c2.cgp
MSigDB_c2.cgp:KINNEY_DNMT1_METHYLATION_TARGETS		c2.cgp
MSigDB_c2.cgp:KINSEY_TARGETS_OF_EWSR1_FLII_FUSION_DN		c2.cgp
MSigDB_c2.cgp:KINSEY_TARGETS_OF_EWSR1_FLII_FUSION_UP		c2.cgp
MSigDB_c2.cgp:KLEIN_PRIMARY_EFFUSION_LYMPHOMA_DN		c2.cgp
MSigDB_c2.cgp:KLEIN_PRIMARY_EFFUSION_LYMPHOMA_UP		c2.cgp
MSigDB_c2.cgp:KLEIN_TARGETS_OF_BCR_ABL1_FUSION		c2.cgp
MSigDB_c2.cgp:KOBAYASHI_EGFR_SIGNALING_24HR_DN		c2.cgp
MSigDB_c2.cgp:KOBAYASHI_EGFR_SIGNALING_24HR_UP		c2.cgp
MSigDB_c2.cgp:KOBAYASHI_EGFR_SIGNALING_6HR_DN		c2.cgp
MSigDB_c2.cgp:KOBAYASHI_EGFR_SIGNALING_6HR_UP		c2.cgp
MSigDB_c2.cgp:KOBAYASHI_RESPONSE_TO_ROMIDEPSIN		c2.cgp
MSigDB_c2.cgp:KOHOUTEK_CCNT1_TARGETS		c2.cgp
MSigDB_c2.cgp:KOHOUTEK_CCNT2_TARGETS		c2.cgp
MSigDB_c2.cgp:KOINUMA_COLON_CANCER_MSI_DN		c2.cgp
MSigDB_c2.cgp:KOINUMA_COLON_CANCER_MSI_UP		c2.cgp
MSigDB_c2.cgp:KOINUMA_TARGETS_OF_SMAD2_OR_SMAD3		c2.cgp
MSigDB_c2.cgp:KOKKINAKIS_METHIONINE_DEPRIVATION_48HR_DN		c2.cgp
MSigDB_c2.cgp:KOKKINAKIS_METHIONINE_DEPRIVATION_48HR_UP		c2.cgp
MSigDB_c2.cgp:KOKKINAKIS_METHIONINE_DEPRIVATION_96HR_DN		c2.cgp
MSigDB_c2.cgp:KOKKINAKIS_METHIONINE_DEPRIVATION_96HR_UP		c2.cgp
MSigDB_c2.cgp:KOMMAGANI_TP63_GAMMA_TARGETS		c2.cgp
MSigDB_c2.cgp:KONDO_COLON_CANCER_HCP_WITH_H3K27ME1		c2.cgp
MSigDB_c2.cgp:KONDO_COLON_CANCER_HCP_WITH_H3K27ME3		c2.cgp
MSigDB_c2.cgp:KONDO_EZH2_TARGETS		c2.cgp
MSigDB_c2.cgp:KONDO_HYPOXIA		c2.cgp
MSigDB_c2.cgp:KONDO_PROSTATE_CANCER_HCP_WITH_H3K27ME3		c2.cgp
MSigDB_c2.cgp:KONDO_PROSTATE_CANCER_WITH_H3K27ME3		c2.cgp
MSigDB_c2.cgp:KONG_E2F1_TARGETS		c2.cgp
MSigDB_c2.cgp:KONG_E2F3_TARGETS		c2.cgp
MSigDB_c2.cgp:KORKOLA_CHORIOCARCINOMA		c2.cgp
MSigDB_c2.cgp:KORKOLA_CHORIOCARCINOMA_DN		c2.cgp
MSigDB_c2.cgp:KORKOLA_CHORIOCARCINOMA_UP		c2.cgp
MSigDB_c2.cgp:KORKOLA_CORRELATED_WITH_POU5F1		c2.cgp
MSigDB_c2.cgp:KORKOLA_EMBRYONAL_CARCINOMA		c2.cgp
MSigDB_c2.cgp:KORKOLA_EMBRYONAL_CARCINOMA_DN		c2.cgp
MSigDB_c2.cgp:KORKOLA_EMBRYONAL_CARCINOMA_UP		c2.cgp
MSigDB_c2.cgp:KORKOLA_EMBRYONIC_CARCINOMA_VS_SEMINOMA_DN		c2.cgp
MSigDB_c2.cgp:KORKOLA_EMBRYONIC_CARCINOMA_VS_SEMINOMA_UP		c2.cgp
MSigDB_c2.cgp:KORKOLA_SEMINOMA_DN		c2.cgp
MSigDB_c2.cgp:KORKOLA_SEMINOMA_UP		c2.cgp
MSigDB_c2.cgp:KORKOLA_TERATOMA		c2.cgp
MSigDB_c2.cgp:KORKOLA_TERATOMA_UP		c2.cgp
MSigDB_c2.cgp:KORKOLA_YOLK_SAC_TUMOR		c2.cgp
MSigDB_c2.cgp:KORKOLA_YOLK_SAC_TUMOR_UP		c2.cgp
MSigDB_c2.cgp:KOYAMA_SEMA3B_TARGETS_DN		c2.cgp
MSigDB_c2.cgp:KOYAMA_SEMA3B_TARGETS_UP		c2.cgp
MSigDB_c2.cgp:KRASNOSELSKAYA_ILF3_TARGETS_DN		c2.cgp
MSigDB_c2.cgp:KRASNOSELSKAYA_ILF3_TARGETS_UP		c2.cgp
MSigDB_c2.cgp:KREPPEL_CD99_TARGETS_DN		c2.cgp
MSigDB_c2.cgp:KREPPEL_CD99_TARGETS_UP		c2.cgp
MSigDB_c2.cgp:KRIEG_HYPOXIA_NOT_VIA_KDM3A		c2.cgp
MSigDB_c2.cgp:KRIEG_HYPOXIA_VIA_KDM3A		c2.cgp
MSigDB_c2.cgp:KRIEG_KDM3A_TARGETS_NOT_HYPOXIA		c2.cgp
MSigDB_c2.cgp:KRIGE_AMINO_ACID_DEPRIVATION		c2.cgp
MSigDB_c2.cgp:KRIGE_RESPONSE_TO_TOSEDOSTAT_24HR_DN		c2.cgp
MSigDB_c2.cgp:KRIGE_RESPONSE_TO_TOSEDOSTAT_24HR_UP		c2.cgp
MSigDB_c2.cgp:KRIGE_RESPONSE_TO_TOSEDOSTAT_6HR_DN		c2.cgp
MSigDB_c2.cgp:KRIGE_RESPONSE_TO_TOSEDOSTAT_6HR_UP		c2.cgp
MSigDB_c2.cgp:KRISHNAN_FURIN_TARGETS_DN		c2.cgp
MSigDB_c2.cgp:KRISHNAN_FURIN_TARGETS_UP		c2.cgp
MSigDB_c2.cgp:KUMAMOTO_RESPONSE_TO_NUTLIN_3A_DN		c2.cgp
MSigDB_c2.cgp:KUMAMOTO_RESPONSE_TO_NUTLIN_3A_UP		c2.cgp
MSigDB_c2.cgp:KUMAR_AUTOPHAGY_NETWORK		c2.cgp
MSigDB_c2.cgp:KUMAR_PATHOGEN_LOAD_BY_MACROPHAGES		c2.cgp
MSigDB_c2.cgp:KUMAR_TARGETS_OF_MLL_AF9_FUSION		c2.cgp
MSigDB_c2.cgp:KUNINGER_IGF1_VS_PDGFB_TARGETS_DN		c2.cgp
MSigDB_c2.cgp:KUNINGER_IGF1_VS_PDGFB_TARGETS_UP		c2.cgp
MSigDB_c2.cgp:KUROKAWA_LIVER_CANCER_CHEMOTHERAPY_DN		c2.cgp
MSigDB_c2.cgp:KUROKAWA_LIVER_CANCER_CHEMOTHERAPY_UP		c2.cgp
MSigDB_c2.cgp:KUROKAWA_LIVER_CANCER_EARLY_RECURRENCE_DN		c2.cgp
MSigDB_c2.cgp:KUROKAWA_LIVER_CANCER_EARLY_RECURRENCE_UP		c2.cgp
MSigDB_c2.cgp:KUROZUMI_RESPONSE_TO_ONCOCYTIC_VIRUS		c2.cgp
MSigDB_c2.cgp:KUROZUMI_RESPONSE_TO_ONCOCYTIC_VIRUS_AND_CYCLIC_RGD		c2.cgp
MSigDB_c2.cgp:KUUSELO_PANCREATIC_CANCER_19Q13_AMPLIFICATION		c2.cgp
MSigDB_c2.cgp:KUWANO_RNA_STABILIZED_BY_NO		c2.cgp
MSigDB_c2.cgp:KYNG_DNA_DAMAGE_BY_4NQO		c2.cgp
MSigDB_c2.cgp:KYNG_DNA_DAMAGE_BY_4NQO_OR_GAMMA_RADIATION		c2.cgp
MSigDB_c2.cgp:KYNG_DNA_DAMAGE_BY_4NQO_OR_UV		c2.cgp
MSigDB_c2.cgp:KYNG_DNA_DAMAGE_BY_GAMMA_AND_UV_RADIATION		c2.cgp
MSigDB_c2.cgp:KYNG_DNA_DAMAGE_BY_GAMMA_RADIATION		c2.cgp
MSigDB_c2.cgp:KYNG_DNA_DAMAGE_BY_UV		c2.cgp
MSigDB_c2.cgp:KYNG_DNA_DAMAGE_DN		c2.cgp
MSigDB_c2.cgp:KYNG_DNA_DAMAGE_UP		c2.cgp
MSigDB_c2.cgp:KYNG_ENVIRONMENTAL_STRESS_RESPONSE_DN		c2.cgp
MSigDB_c2.cgp:KYNG_ENVIRONMENTAL_STRESS_RESPONSE_NOT_BY_4NQO_IN_OLD		c2.cgp
MSigDB_c2.cgp:KYNG_ENVIRONMENTAL_STRESS_RESPONSE_NOT_BY_4NQO_IN_WS		c2.cgp
MSigDB_c2.cgp:KYNG_ENVIRONMENTAL_STRESS_RESPONSE_NOT_BY_GAMMA_IN_OLD		c2.cgp
MSigDB_c2.cgp:KYNG_ENVIRONMENTAL_STRESS_RESPONSE_NOT_BY_GAMMA_IN_WS		c2.cgp
MSigDB_c2.cgp:KYNG_ENVIRONMENTAL_STRESS_RESPONSE_NOT_BY_UV_IN_OLD		c2.cgp
MSigDB_c2.cgp:KYNG_ENVIRONMENTAL_STRESS_RESPONSE_NOT_BY_UV_IN_WS		c2.cgp
MSigDB_c2.cgp:KYNG_ENVIRONMENTAL_STRESS_RESPONSE_UP		c2.cgp
MSigDB_c2.cgp:KYNG_NORMAL_AGING_DN		c2.cgp
MSigDB_c2.cgp:KYNG_NORMAL_AGING_UP		c2.cgp
MSigDB_c2.cgp:KYNG_RESPONSE_TO_H2O2		c2.cgp
MSigDB_c2.cgp:KYNG_RESPONSE_TO_H2O2_VIA_ERCC6		c2.cgp
MSigDB_c2.cgp:KYNG_RESPONSE_TO_H2O2_VIA_ERCC6_DN		c2.cgp
MSigDB_c2.cgp:KYNG_RESPONSE_TO_H2O2_VIA_ERCC6_UP		c2.cgp
MSigDB_c2.cgp:KYNG_WERNER_SYNDROM_AND_NORMAL_AGING_DN		c2.cgp
MSigDB_c2.cgp:KYNG_WERNER_SYNDROM_AND_NORMAL_AGING_UP		c2.cgp
MSigDB_c2.cgp:KYNG_WERNER_SYNDROM_DN		c2.cgp
MSigDB_c2.cgp:KYNG_WERNER_SYNDROM_UP		c2.cgp
MSigDB_c2.cgp:LABBE_TARGETS_OF_TGFB1_AND_WNT3A_DN		c2.cgp
MSigDB_c2.cgp:LABBE_TARGETS_OF_TGFB1_AND_WNT3A_UP		c2.cgp
MSigDB_c2.cgp:LABBE_TGFB1_TARGETS_DN		c2.cgp
MSigDB_c2.cgp:LABBE_TGFB1_TARGETS_UP		c2.cgp
MSigDB_c2.cgp:LABBE_WNT3A_TARGETS_DN		c2.cgp
MSigDB_c2.cgp:LABBE_WNT3A_TARGETS_UP		c2.cgp
MSigDB_c2.cgp:LAIHO_COLORECTAL_CANCER_SERRATED_DN		c2.cgp
MSigDB_c2.cgp:LAIHO_COLORECTAL_CANCER_SERRATED_UP		c2.cgp
MSigDB_c2.cgp:LAMB_CCND1_TARGETS		c2.cgp
MSigDB_c2.cgp:LANDEMAINE_LUNG_METASTASIS		c2.cgp
MSigDB_c2.cgp:LANDIS_BREAST_CANCER_PROGRESSION_DN		c2.cgp
MSigDB_c2.cgp:LANDIS_BREAST_CANCER_PROGRESSION_UP		c2.cgp
MSigDB_c2.cgp:LANDIS_ERBB2_BREAST_PRENEOPLASTIC_DN		c2.cgp
MSigDB_c2.cgp:LANDIS_ERBB2_BREAST_PRENEOPLASTIC_UP		c2.cgp
MSigDB_c2.cgp:LANDIS_ERBB2_BREAST_TUMORS_324_DN		c2.cgp
MSigDB_c2.cgp:LANDIS_ERBB2_BREAST_TUMORS_324_UP		c2.cgp
MSigDB_c2.cgp:LANDIS_ERBB2_BREAST_TUMORS_65_DN		c2.cgp
MSigDB_c2.cgp:LANDIS_ERBB2_BREAST_TUMORS_65_UP		c2.cgp
MSigDB_c2.cgp:LANG_MYB_FAMILY_TARGETS		c2.cgp
MSigDB_c2.cgp:LASTOWSKA_COAMPLIFIED_WITH_MYCN		c2.cgp
MSigDB_c2.cgp:LASTOWSKA_NEUROBLASTOMA_COPY_NUMBER_DN		c2.cgp
MSigDB_c2.cgp:LASTOWSKA_NEUROBLASTOMA_COPY_NUMBER_UP		c2.cgp
MSigDB_c2.cgp:LAU_APOPTOSIS_CDKN2A_DN		c2.cgp
MSigDB_c2.cgp:LAU_APOPTOSIS_CDKN2A_UP		c2.cgp
MSigDB_c2.cgp:LA_MEN1_TARGETS		c2.cgp
MSigDB_c2.cgp:LEE_AGING_CEREBELLUM_DN		c2.cgp
MSigDB_c2.cgp:LEE_AGING_CEREBELLUM_UP		c2.cgp
MSigDB_c2.cgp:LEE_AGING_MUSCLE_DN		c2.cgp
MSigDB_c2.cgp:LEE_AGING_MUSCLE_UP		c2.cgp
MSigDB_c2.cgp:LEE_AGING_NEOCORTEX_DN		c2.cgp
MSigDB_c2.cgp:LEE_AGING_NEOCORTEX_UP		c2.cgp
MSigDB_c2.cgp:LEE_BMP2_TARGETS_DN		c2.cgp
MSigDB_c2.cgp:LEE_BMP2_TARGETS_UP		c2.cgp
MSigDB_c2.cgp:LEE_CALORIE_RESTRICTION_MUSCLE_DN		c2.cgp
MSigDB_c2.cgp:LEE_CALORIE_RESTRICTION_MUSCLE_UP		c2.cgp
MSigDB_c2.cgp:LEE_CALORIE_RESTRICTION_NEOCORTEX_DN		c2.cgp
MSigDB_c2.cgp:LEE_CALORIE_RESTRICTION_NEOCORTEX_UP		c2.cgp
MSigDB_c2.cgp:LEE_DIFFERENTIATING_T_LYMPHOCYTE		c2.cgp
MSigDB_c2.cgp:LEE_DOUBLE_POLAR_THYMOCYTE		c2.cgp
MSigDB_c2.cgp:LEE_EARLY_T_LYMPHOCYTE_DN		c2.cgp
MSigDB_c2.cgp:LEE_EARLY_T_LYMPHOCYTE_UP		c2.cgp
MSigDB_c2.cgp:LEE_INTRATHYMIC_T_PROGENITOR		c2.cgp
MSigDB_c2.cgp:LEE_LIVER_CANCER		c2.cgp
MSigDB_c2.cgp:LEE_LIVER_CANCER_ACOX1_DN		c2.cgp
MSigDB_c2.cgp:LEE_LIVER_CANCER_ACOX1_UP		c2.cgp
MSigDB_c2.cgp:LEE_LIVER_CANCER_CIPROFIBRATE_DN		c2.cgp
MSigDB_c2.cgp:LEE_LIVER_CANCER_CIPROFIBRATE_UP		c2.cgp
MSigDB_c2.cgp:LEE_LIVER_CANCER_DENA_DN		c2.cgp
MSigDB_c2.cgp:LEE_LIVER_CANCER_DENA_UP		c2.cgp
MSigDB_c2.cgp:LEE_LIVER_CANCER_E2F1_DN		c2.cgp
MSigDB_c2.cgp:LEE_LIVER_CANCER_E2F1_UP		c2.cgp
MSigDB_c2.cgp:LEE_LIVER_CANCER_HEPATOBLAST		c2.cgp
MSigDB_c2.cgp:LEE_LIVER_CANCER_MYC_DN		c2.cgp
MSigDB_c2.cgp:LEE_LIVER_CANCER_MYC_E2F1_DN		c2.cgp
MSigDB_c2.cgp:LEE_LIVER_CANCER_MYC_E2F1_UP		c2.cgp
MSigDB_c2.cgp:LEE_LIVER_CANCER_MYC_TGFA_DN		c2.cgp
MSigDB_c2.cgp:LEE_LIVER_CANCER_MYC_TGFA_UP		c2.cgp
MSigDB_c2.cgp:LEE_LIVER_CANCER_MYC_UP		c2.cgp
MSigDB_c2.cgp:LEE_LIVER_CANCER_SURVIVAL_DN		c2.cgp
MSigDB_c2.cgp:LEE_LIVER_CANCER_SURVIVAL_UP		c2.cgp
MSigDB_c2.cgp:LEE_METASTASIS_AND_ALTERNATIVE_SPLICING_DN		c2.cgp
MSigDB_c2.cgp:LEE_METASTASIS_AND_ALTERNATIVE_SPLICING_UP		c2.cgp
MSigDB_c2.cgp:LEE_METASTASIS_AND_RNA_PROCESSING_UP		c2.cgp
MSigDB_c2.cgp:LEE_NAIVE_T_LYMPHOCYTE		c2.cgp
MSigDB_c2.cgp:LEE_NEURAL_CREST_STEM_CELL_DN		c2.cgp
MSigDB_c2.cgp:LEE_NEURAL_CREST_STEM_CELL_UP		c2.cgp
MSigDB_c2.cgp:LEE_RECENT_THYMIC_EMIGRANT		c2.cgp
MSigDB_c2.cgp:LEE_SP4_THYMOCYTE		c2.cgp
MSigDB_c2.cgp:LEE_TARGETS_OF_PTCH1_AND_SUFU_DN		c2.cgp
MSigDB_c2.cgp:LEE_TARGETS_OF_PTCH1_AND_SUFU_UP		c2.cgp
MSigDB_c2.cgp:LEIN_ASTROCYTE_MARKERS		c2.cgp
MSigDB_c2.cgp:LEIN_CEREBELLUM_MARKERS		c2.cgp
MSigDB_c2.cgp:LEIN_CHOROID_PLEXUS_MARKERS		c2.cgp
MSigDB_c2.cgp:LEIN_LOCALIZED_TO_DISTAL_AND_PROXIMAL_DENDRITES		c2.cgp
MSigDB_c2.cgp:LEIN_LOCALIZED_TO_PROXIMAL_DENDRITES		c2.cgp
MSigDB_c2.cgp:LEIN_MEDULLA_MARKERS		c2.cgp
MSigDB_c2.cgp:LEIN_MIDBRAIN_MARKERS		c2.cgp
MSigDB_c2.cgp:LEIN_NEURON_MARKERS		c2.cgp
MSigDB_c2.cgp:LEIN_OLIGODENDROCYTE_MARKERS		c2.cgp
MSigDB_c2.cgp:LEIN_PONS_MARKERS		c2.cgp
MSigDB_c2.cgp:LEI_HOXC8_TARGETS_DN		c2.cgp
MSigDB_c2.cgp:LEI_HOXC8_TARGETS_UP		c2.cgp
MSigDB_c2.cgp:LEI_MYB_TARGETS		c2.cgp
MSigDB_c2.cgp:LENAOUR_DENDRITIC_CELL_MATURATION_DN		c2.cgp
MSigDB_c2.cgp:LENAOUR_DENDRITIC_CELL_MATURATION_UP		c2.cgp
MSigDB_c2.cgp:LEONARD_HYPOXIA		c2.cgp
MSigDB_c2.cgp:LE_EGR2_TARGETS_DN		c2.cgp
MSigDB_c2.cgp:LE_EGR2_TARGETS_UP		c2.cgp
MSigDB_c2.cgp:LE_NEURONAL_DIFFERENTIATION_DN		c2.cgp
MSigDB_c2.cgp:LE_NEURONAL_DIFFERENTIATION_UP		c2.cgp
MSigDB_c2.cgp:LE_SKI_TARGETS_DN		c2.cgp
MSigDB_c2.cgp:LE_SKI_TARGETS_UP		c2.cgp
MSigDB_c2.cgp:LIANG_HEMATOPOIESIS_STEM_CELL_NUMBER_LARGE_VS_TINY_DN		c2.cgp
MSigDB_c2.cgp:LIANG_HEMATOPOIESIS_STEM_CELL_NUMBER_LARGE_VS_TINY_UP		c2.cgp
MSigDB_c2.cgp:LIANG_HEMATOPOIESIS_STEM_CELL_NUMBER_QTL		c2.cgp
MSigDB_c2.cgp:LIANG_HEMATOPOIESIS_STEM_CELL_NUMBER_SMALL_VS_HUGE_DN		c2.cgp
MSigDB_c2.cgp:LIANG_HEMATOPOIESIS_STEM_CELL_NUMBER_SMALL_VS_HUGE_UP		c2.cgp
MSigDB_c2.cgp:LIANG_SILENCED_BY_METHYLATION_2		c2.cgp
MSigDB_c2.cgp:LIANG_SILENCED_BY_METHYLATION_DN		c2.cgp
MSigDB_c2.cgp:LIANG_SILENCED_BY_METHYLATION_UP		c2.cgp
MSigDB_c2.cgp:LIAN_LIPA_TARGETS_3M		c2.cgp
MSigDB_c2.cgp:LIAN_LIPA_TARGETS_6M		c2.cgp
MSigDB_c2.cgp:LIAN_NEUTROPHIL_GRANULE_CONSTITUENTS		c2.cgp
MSigDB_c2.cgp:LIAO_HAVE_SOX4_BINDING_SITES		c2.cgp
MSigDB_c2.cgp:LIAO_METASTASIS		c2.cgp
MSigDB_c2.cgp:LIEN_BREAST_CARCINOMA_METAPLASTIC		c2.cgp
MSigDB_c2.cgp:LIEN_BREAST_CARCINOMA_METAPLASTIC_VS_DUCTAL_DN		c2.cgp
MSigDB_c2.cgp:LIEN_BREAST_CARCINOMA_METAPLASTIC_VS_DUCTAL_UP		c2.cgp
MSigDB_c2.cgp:LIM_MAMMARY_LUMINAL_MATURE_DN		c2.cgp
MSigDB_c2.cgp:LIM_MAMMARY_LUMINAL_MATURE_UP		c2.cgp
MSigDB_c2.cgp:LIM_MAMMARY_LUMINAL_PROGENITOR_DN		c2.cgp
MSigDB_c2.cgp:LIM_MAMMARY_LUMINAL_PROGENITOR_UP		c2.cgp
MSigDB_c2.cgp:LIM_MAMMARY_STEM_CELL_DN		c2.cgp
MSigDB_c2.cgp:LIM_MAMMARY_STEM_CELL_UP		c2.cgp
MSigDB_c2.cgp:LINDGREN_BLADDER_CANCER_CLUSTER_1_DN		c2.cgp
MSigDB_c2.cgp:LINDGREN_BLADDER_CANCER_CLUSTER_1_UP		c2.cgp
MSigDB_c2.cgp:LINDGREN_BLADDER_CANCER_CLUSTER_2A_DN		c2.cgp
MSigDB_c2.cgp:LINDGREN_BLADDER_CANCER_CLUSTER_2A_UP		c2.cgp
MSigDB_c2.cgp:LINDGREN_BLADDER_CANCER_CLUSTER_2B		c2.cgp
MSigDB_c2.cgp:LINDGREN_BLADDER_CANCER_CLUSTER_3_DN		c2.cgp
MSigDB_c2.cgp:LINDGREN_BLADDER_CANCER_CLUSTER_3_UP		c2.cgp
MSigDB_c2.cgp:LINDGREN_BLADDER_CANCER_HIGH_RECURRENCE		c2.cgp
MSigDB_c2.cgp:LINDGREN_BLADDER_CANCER_WITH_LOH_IN_CHR9Q		c2.cgp
MSigDB_c2.cgp:LINDSTEDT_DENDRITIC_CELL_MATURATION_A		c2.cgp
MSigDB_c2.cgp:LINDSTEDT_DENDRITIC_CELL_MATURATION_B		c2.cgp
MSigDB_c2.cgp:LINDSTEDT_DENDRITIC_CELL_MATURATION_C		c2.cgp
MSigDB_c2.cgp:LINDSTEDT_DENDRITIC_CELL_MATURATION_D		c2.cgp
MSigDB_c2.cgp:LINDVALL_IMMORTALIZED_BY_TERT_DN		c2.cgp
MSigDB_c2.cgp:LINDVALL_IMMORTALIZED_BY_TERT_UP		c2.cgp
MSigDB_c2.cgp:LINSLEY_MIR16_TARGETS		c2.cgp
MSigDB_c2.cgp:LIN_APC_TARGETS		c2.cgp
MSigDB_c2.cgp:LIN_MELANOMA_COPY_NUMBER_DN		c2.cgp
MSigDB_c2.cgp:LIN_MELANOMA_COPY_NUMBER_UP		c2.cgp
MSigDB_c2.cgp:LIN_NPAS4_TARGETS_DN		c2.cgp
MSigDB_c2.cgp:LIN_NPAS4_TARGETS_UP		c2.cgp
MSigDB_c2.cgp:LIN_SILENCED_BY_TUMOR_MICROENVIRONMENT		c2.cgp
MSigDB_c2.cgp:LIN_TUMOR_ESCAPE_FROM_IMMUNE_ATTACK		c2.cgp
MSigDB_c2.cgp:LIU_BREAST_CANCER		c2.cgp
MSigDB_c2.cgp:LIU_CDX2_TARGETS_DN		c2.cgp
MSigDB_c2.cgp:LIU_CDX2_TARGETS_UP		c2.cgp
MSigDB_c2.cgp:LIU_CMYB_TARGETS_DN		c2.cgp
MSigDB_c2.cgp:LIU_CMYB_TARGETS_UP		c2.cgp
MSigDB_c2.cgp:LIU_COMMON_CANCER_GENES		c2.cgp
MSigDB_c2.cgp:LIU_IL13_MEMORY_MODEL_DN		c2.cgp
MSigDB_c2.cgp:LIU_IL13_MEMORY_MODEL_UP		c2.cgp
MSigDB_c2.cgp:LIU_IL13_PRIMING_MODEL		c2.cgp
MSigDB_c2.cgp:LIU_LIVER_CANCER		c2.cgp
MSigDB_c2.cgp:LIU_NASOPHARYNGEAL_CARCINOMA		c2.cgp
MSigDB_c2.cgp:LIU_PROSTATE_CANCER_DN		c2.cgp
MSigDB_c2.cgp:LIU_PROSTATE_CANCER_UP		c2.cgp
MSigDB_c2.cgp:LIU_SMARCA4_TARGETS		c2.cgp
MSigDB_c2.cgp:LIU_SOX4_TARGETS_DN		c2.cgp
MSigDB_c2.cgp:LIU_SOX4_TARGETS_UP		c2.cgp
MSigDB_c2.cgp:LIU_TARGETS_OF_VMYB_VS_CMYB_DN		c2.cgp
MSigDB_c2.cgp:LIU_TARGETS_OF_VMYB_VS_CMYB_UP		c2.cgp
MSigDB_c2.cgp:LIU_TOPBP1_TARGETS		c2.cgp
MSigDB_c2.cgp:LIU_VAV3_PROSTATE_CARCINOGENESIS_DN		c2.cgp
MSigDB_c2.cgp:LIU_VAV3_PROSTATE_CARCINOGENESIS_UP		c2.cgp
MSigDB_c2.cgp:LIU_VMYB_TARGETS_UP		c2.cgp
MSigDB_c2.cgp:LI_ADIPOGENESIS_BY_ACTIVATED_PPARG		c2.cgp
MSigDB_c2.cgp:LI_AMPLIFIED_IN_LUNG_CANCER		c2.cgp
MSigDB_c2.cgp:LI_CISPLATIN_RESISTANCE_DN		c2.cgp
MSigDB_c2.cgp:LI_CISPLATIN_RESISTANCE_UP		c2.cgp
MSigDB_c2.cgp:LI_CYTIDINE_ANALOGS_CYCTOTOXICITY		c2.cgp
MSigDB_c2.cgp:LI_CYTIDINE_ANALOG_PATHWAY		c2.cgp
MSigDB_c2.cgp:LI_DCP2_BOUND_MRNA		c2.cgp
MSigDB_c2.cgp:LI_INDUCED_T_TO_NATURAL_KILLER_DN		c2.cgp
MSigDB_c2.cgp:LI_INDUCED_T_TO_NATURAL_KILLER_UP		c2.cgp
MSigDB_c2.cgp:LI_LUNG_CANCER		c2.cgp
MSigDB_c2.cgp:LI_PROSTATE_CANCER_EPIGENETIC		c2.cgp
MSigDB_c2.cgp:LI_WILMS_TUMOR		c2.cgp
MSigDB_c2.cgp:LI_WILMS_TUMOR_ANAPLASTIC_DN		c2.cgp
MSigDB_c2.cgp:LI_WILMS_TUMOR_ANAPLASTIC_UP		c2.cgp
MSigDB_c2.cgp:LI_WILMS_TUMOR_VS_FETAL_KIDNEY_1_DN		c2.cgp
MSigDB_c2.cgp:LI_WILMS_TUMOR_VS_FETAL_KIDNEY_1_UP		c2.cgp
MSigDB_c2.cgp:LI_WILMS_TUMOR_VS_FETAL_KIDNEY_2_DN		c2.cgp
MSigDB_c2.cgp:LI_WILMS_TUMOR_VS_FETAL_KIDNEY_2_UP		c2.cgp
MSigDB_c2.cgp:LOCKWOOD_AMPLIFIED_IN_LUNG_CANCER		c2.cgp
MSigDB_c2.cgp:LOPES_METHYLATED_IN_COLON_CANCER_DN		c2.cgp
MSigDB_c2.cgp:LOPES_METHYLATED_IN_COLON_CANCER_UP		c2.cgp
MSigDB_c2.cgp:LOPEZ_EPITHELIOID_MESOTHELIOMA		c2.cgp
MSigDB_c2.cgp:LOPEZ_MBD_TARGETS		c2.cgp
MSigDB_c2.cgp:LOPEZ_MBD_TARGETS_IMPRINTED_AND_X_LINKED		c2.cgp
[truncated: 38,344 more rows]
