# Supplementary material for: Heterogeneous Network Edge Prediction: A Data Integration Approach to Prioritize Disease-Associated Genes
Source: PLoS Comput Biol. 2015 Jul 9;11(7):e1004259. doi: 10.1371/journal.pcbi.1004259 (PMC4497619; doi:10.1371/journal.pcbi.1004259)
Supplement: S3 Data — Information on the included protein-coding genes, derived from the HGNC database. (TXT) [file pcbi.1004259.s015.txt]

hgnc_id	symbol	name	aliases	entrez	ensembl	uniprot	chromosome
HGNC:5	A1BG	alpha-1-B glycoprotein		1	ENSG00000121410	P04217	19q13.43
HGNC:24086	A1CF	APOBEC1 complementation factor	ACF|ACF64|ACF65|APOBEC1CF|ASP	29974	ENSG00000148584	Q9NQ94	10q21.1
HGNC:7	A2M	alpha-2-macroglobulin	CPAMD5|FWP007|S863-7	2	ENSG00000175899	P01023	12p13.31
HGNC:23336	A2ML1	alpha-2-macroglobulin-like 1	CPAMD9|FLJ25179	144568	ENSG00000166535	A8K2U0	12p13
HGNC:30005	A3GALT2	alpha 1,3-galactosyltransferase 2	A3GALT2P|IGBS3S	127550	ENSG00000184389	-	1p35.1
HGNC:18149	A4GALT	alpha 1,4-galactosyltransferase	A14GALT|Gb3S|P(k)	53947	ENSG00000128274	Q9NPC4	22q13.2
HGNC:17968	A4GNT	alpha-1,4-N-acetylglucosaminyltransferase	alpha4GnT	51146	ENSG00000118017	Q9UNA3	3p14.3
HGNC:13666	AAAS	achalasia, adrenocortical insufficiency, alacrimia		8086	ENSG00000094914	Q9NRG9	12q13
HGNC:21298	AACS	acetoacetyl-CoA synthetase	ACSF1|FLJ12389|SUR-5	65985	ENSG00000081760	Q86V21	12q24.31
HGNC:17	AADAC	arylacetamide deacetylase	CES5A1|DAC	13	ENSG00000114771	P22760	3q25.1
HGNC:24427	AADACL2	arylacetamide deacetylase-like 2	MGC72001	344752	ENSG00000197953	Q6P093	3q25.1
HGNC:32037	AADACL3	arylacetamide deacetylase-like 3	OTTHUMG00000001887	126767	ENSG00000188984	Q5VUY0	1p36.21
HGNC:32038	AADACL4	arylacetamide deacetylase-like 4	OTTHUMG00000001889	343066	ENSG00000204518	Q5VUY2	1p36.21
HGNC:17929	AADAT	aminoadipate aminotransferase	KAT2|KATII	51166	ENSG00000109576	Q8N5Z0	4q33
HGNC:16881	AAED1	AhpC/TSA antioxidant enzyme domain containing 1	C9orf21	195827	ENSG00000158122	Q7RTV5	9q22.32
HGNC:25662	AAGAB	alpha- and gamma-adaptin binding protein	FLJ11506|p34	79719	ENSG00000103591	Q6PD74	15q22.33-q23
HGNC:19679	AAK1	AP2 associated kinase 1	DKFZp686K16132|KIAA1048	22848	ENSG00000115977	Q2M2I8	2p13.3
HGNC:30205	AAMDC	adipogenesis associated, Mth938 domain containing	C11orf67|CK067|FLJ21035|PTD015	28971	ENSG00000087884	Q9H7C9	11q14.1
HGNC:18	AAMP	angio-associated, migratory cell protein		14	ENSG00000127837	Q13685	2q
HGNC:19	AANAT	aralkylamine N-acetyltransferase	SNAT	15	ENSG00000129673	Q16613	17q25.1
HGNC:15886	AAR2	AAR2 splicing factor homolog (S. cerevisiae)	C20orf4|bA234K24.2	25980	ENSG00000131043	Q9Y312	20q11.23
HGNC:33842	AARD	alanine and arginine rich domain containing protein	C8orf85|LOC441376	441376	ENSG00000205002	Q4LEZ3	8q24.11
HGNC:20	AARS	alanyl-tRNA synthetase		16	ENSG00000090861	P49588	16q22.1
HGNC:21022	AARS2	alanyl-tRNA synthetase 2, mitochondrial	AARSL|KIAA1270|bA444E17.1	57505	ENSG00000124608	Q5JTZ9	6p21.1
HGNC:28417	AARSD1	alanyl-tRNA synthetase domain containing 1	MGC2744	80755	ENSG00000266967	Q9BTE6	17q21.31
HGNC:23993	AASDH	aminoadipate-semialdehyde dehydrogenase	ACSF4|LYS2|NRPS998	132949	ENSG00000157426	Q4L235	4q12
HGNC:14235	AASDHPPT	aminoadipate-semialdehyde dehydrogenase-phosphopantetheinyl transferase	AASD-PPT|CGI-80|LYS5	60496	ENSG00000149313	Q9NRN7	11q22
HGNC:17366	AASS	aminoadipate-semialdehyde synthase	LKRSDH|LORSDH	10157	ENSG00000008311	Q9UDR5	7q31.3
HGNC:19235	AATF	apoptosis antagonizing transcription factor	BFR2|CHE-1|CHE1|DED	26574	ENSG00000108270	Q9NY61	17q12
HGNC:21	AATK	apoptosis-associated tyrosine kinase	AATYK|AATYK1|KIAA0641|LMR1|LMTK1	9625	ENSG00000181409	Q6ZMQ8	17q25.3
HGNC:23	ABAT	4-aminobutyrate aminotransferase	GABAT	18	ENSG00000183044	P80404	16p13.2
HGNC:29	ABCA1	ATP-binding cassette, sub-family A (ABC1), member 1	ABC1|HDLDT1|TGD	19	ENSG00000165029	O95477	9q31
HGNC:30	ABCA10	ATP-binding cassette, sub-family A (ABC1), member 10	EST698739	10349	ENSG00000154263	Q8WWZ4	17q24
HGNC:14637	ABCA12	ATP-binding cassette, sub-family A (ABC1), member 12	DKFZP434G232|ICR2B|LI2	26154	ENSG00000144452	Q86UK0	2q34
HGNC:14638	ABCA13	ATP-binding cassette, sub-family A (ABC1), member 13	FLJ33876|FLJ33951	154664	ENSG00000179869	Q86UQ4	7p12.3
HGNC:32	ABCA2	ATP-binding cassette, sub-family A (ABC1), member 2	ABC2	20	ENSG00000107331	Q9BZC7	9q34
HGNC:33	ABCA3	ATP-binding cassette, sub-family A (ABC1), member 3	ABC-C|ABC3|EST111653|LBM180	21	ENSG00000167972	Q99758	16p13.3
HGNC:34	ABCA4	ATP-binding cassette, sub-family A (ABC1), member 4	ABCR|ARMD2|CORD3|FFM|RP19|STGD|STGD1	24	ENSG00000198691	P78363	1p22
HGNC:35	ABCA5	ATP-binding cassette, sub-family A (ABC1), member 5	EST90625	23461	ENSG00000154265	Q8WWZ7	17q24.3
HGNC:36	ABCA6	ATP-binding cassette, sub-family A (ABC1), member 6	EST155051	23460	ENSG00000154262	Q8N139	17q21
HGNC:37	ABCA7	ATP-binding cassette, sub-family A (ABC1), member 7	ABCX	10347	ENSG00000064687	Q8IZY2	19p13.3
HGNC:38	ABCA8	ATP-binding cassette, sub-family A (ABC1), member 8	KIAA0822	10351	ENSG00000141338	O94911	17q24
HGNC:39	ABCA9	ATP-binding cassette, sub-family A (ABC1), member 9	EST640918	10350	ENSG00000154258	Q8IUA7	17q24
HGNC:40	ABCB1	ATP-binding cassette, sub-family B (MDR/TAP), member 1	ABC20|CD243|CLCS|GP170|MDR1|P-gp|PGY1	5243	ENSG00000085563	P08183	7q21.12
HGNC:41	ABCB10	ATP-binding cassette, sub-family B (MDR/TAP), member 10	EST20237|M-ABC2|MTABC2	23456	ENSG00000135776	Q9NRK6	1q32
HGNC:42	ABCB11	ATP-binding cassette, sub-family B (MDR/TAP), member 11	ABC16|BSEP|PFIC-2|PFIC2|PGY4|SPGP	8647	ENSG00000073734	O95342	2q24
HGNC:45	ABCB4	ATP-binding cassette, sub-family B (MDR/TAP), member 4	GBD1|MDR2|MDR3|PFIC-3|PGY3	5244	ENSG00000005471	P21439	7q21
HGNC:46	ABCB5	ATP-binding cassette, sub-family B (MDR/TAP), member 5	ABCB5alpha|ABCB5beta|EST422562	340273	ENSG00000004846	Q2M3G0	7p14
HGNC:47	ABCB6	ATP-binding cassette, sub-family B (MDR/TAP), member 6	EST45597|MTABC3|umat	10058	ENSG00000115657	Q9NP58	2q36
HGNC:48	ABCB7	ATP-binding cassette, sub-family B (MDR/TAP), member 7	ABC7|ASAT|Atm1p|EST140535	22	ENSG00000131269	O75027	Xq13.3
HGNC:49	ABCB8	ATP-binding cassette, sub-family B (MDR/TAP), member 8	EST328128|M-ABC1|MABC1	11194	ENSG00000197150	Q9NUT2	7q36.1
HGNC:50	ABCB9	ATP-binding cassette, sub-family B (MDR/TAP), member 9	EST122234	23457	ENSG00000150967	Q9NP78	12q24
HGNC:51	ABCC1	ATP-binding cassette, sub-family C (CFTR/MRP), member 1	GS-X|MRP|MRP1	4363	ENSG00000103222	P33527	16p13.1
HGNC:52	ABCC10	ATP-binding cassette, sub-family C (CFTR/MRP), member 10	EST182763|MRP7|SIMRP7	89845	ENSG00000124574	Q5T3U5	6p12.3
HGNC:14639	ABCC11	ATP-binding cassette, sub-family C (CFTR/MRP), member 11	MRP8	85320	ENSG00000121270	Q96J66	16q12
HGNC:14640	ABCC12	ATP-binding cassette, sub-family C (CFTR/MRP), member 12	MRP9	94160	ENSG00000140798	Q96J65	16q12.1
HGNC:53	ABCC2	ATP-binding cassette, sub-family C (CFTR/MRP), member 2	CMOAT|DJS|MRP2|cMRP	1244	ENSG00000023839	Q92887	10q24
HGNC:54	ABCC3	ATP-binding cassette, sub-family C (CFTR/MRP), member 3	EST90757|MLP2|MOAT-D|MRP3|cMOAT2	8714	ENSG00000108846	O15438	17q21
HGNC:55	ABCC4	ATP-binding cassette, sub-family C (CFTR/MRP), member 4	EST170205|MOAT-B|MOATB|MRP4	10257	ENSG00000125257	O15439	13q31
HGNC:56	ABCC5	ATP-binding cassette, sub-family C (CFTR/MRP), member 5	EST277145|MOAT-C|MRP5|SMRP	10057	ENSG00000114770	O15440	3q27
HGNC:57	ABCC6	ATP-binding cassette, sub-family C (CFTR/MRP), member 6	ARA|EST349056|MLP1|MRP6|PXE|URG7	368	ENSG00000091262	O95255	16p13.11
HGNC:59	ABCC8	ATP-binding cassette, sub-family C (CFTR/MRP), member 8	ABC36|HHF1|HI|HRINS|MRP8|PHHI|SUR|SUR1|TNDM2	6833	ENSG00000006071	Q09428	11p15.1
HGNC:60	ABCC9	ATP-binding cassette, sub-family C (CFTR/MRP), member 9	CMD1O|SUR2	10060	ENSG00000069431	O60706	12p12.1
HGNC:61	ABCD1	ATP-binding cassette, sub-family D (ALD), member 1	ALD|ALDP|AMN|adrenoleukodystrophy	215	ENSG00000101986	P33897	Xq28
HGNC:66	ABCD2	ATP-binding cassette, sub-family D (ALD), member 2	ALDL1|ALDR|ALDRP	225	ENSG00000173208	Q9UBJ2	12q12
HGNC:67	ABCD3	ATP-binding cassette, sub-family D (ALD), member 3	PMP70|PXMP1|ZWS2	5825	ENSG00000117528	P28288	1p21.3
HGNC:68	ABCD4	ATP-binding cassette, sub-family D (ALD), member 4	EST352188|P70R|PMP69|PXMP1L	5826	ENSG00000119688	O14678	14q24
HGNC:69	ABCE1	ATP-binding cassette, sub-family E (OABP), member 1	OABP|RLI|RNASEL1|RNASELI|RNS4I	6059	ENSG00000164163	P61221	4q31
HGNC:70	ABCF1	ATP-binding cassette, sub-family F (GCN20), member 1	ABC50|EST123147	23	ENSG00000204574	Q8NE71	6p21.33
HGNC:71	ABCF2	ATP-binding cassette, sub-family F (GCN20), member 2	ABC28|EST133090|HUSSY-18|M-ABC1	10061	ENSG00000033050	Q9UG63	7q36.1
HGNC:72	ABCF3	ATP-binding cassette, sub-family F (GCN20), member 3	EST201864	55324	ENSG00000161204	Q9NUQ8	3q27.1
HGNC:73	ABCG1	ATP-binding cassette, sub-family G (WHITE), member 1	ABC8	9619	ENSG00000160179	P45844	21q22.3
HGNC:74	ABCG2	ATP-binding cassette, sub-family G (WHITE), member 2	ABCP|BCRP|CD338|EST157481|MXR	9429	ENSG00000118777	Q9UNQ0	4q22.1
HGNC:13884	ABCG4	ATP-binding cassette, sub-family G (WHITE), member 4	WHITE2	64137	ENSG00000172350	Q9H172	11q23
HGNC:13886	ABCG5	ATP-binding cassette, sub-family G (WHITE), member 5	STSL	64240	ENSG00000138075	Q9H222	2p21
HGNC:13887	ABCG8	ATP-binding cassette, sub-family G (WHITE), member 8	GBD4	64241	ENSG00000143921	Q9H221	2p21
HGNC:17553	ABHD1	abhydrolase domain containing 1	FLJ36128|LABH1	84696	ENSG00000143994	Q96SE0	2p23.3
HGNC:25656	ABHD10	abhydrolase domain containing 10	FLJ11342	55347	ENSG00000144827	Q9NUJ1	3q13.2
HGNC:16407	ABHD11	abhydrolase domain containing 11	PP1226|WBSCR21	83451	ENSG00000106077	Q8NFV4	7q11.23
HGNC:15868	ABHD12	abhydrolase domain containing 12	ABHD12A|BEM46L2|C20orf22|DKFZP434P106|dJ965G21.2	26090	ENSG00000100997	Q8N2K0	20p11.21
HGNC:19837	ABHD12B	abhydrolase domain containing 12B	BEM46L3|C14orf29	145447	ENSG00000131969	Q7Z5M8	14q21.3
HGNC:20293	ABHD13	abhydrolase domain containing 13	BEM46L1|C13orf6|FLJ14906|bA153I24.2	84945	ENSG00000139826	Q7L211	13q33.2
HGNC:24538	ABHD14A	abhydrolase domain containing 14A	DKFZP564O243|DORZ1	25864	ENSG00000248487	Q9BUJ0	3p21.1
HGNC:28235	ABHD14B	abhydrolase domain containing 14B	CIB|MGC15429	84836	ENSG00000114779	Q96IU4	3p21.2
HGNC:26971	ABHD15	abhydrolase domain containing 15		116236	ENSG00000168792	Q6UXT9	17q11.2
HGNC:13921	ABHD16A	abhydrolase domain containing 16A	BAT5|D6S82E|NG26	7920	ENSG00000204427	O95870	6p21.3
HGNC:16128	ABHD16B	abhydrolase domain containing 16B	C20orf135|dJ591C20.1	140701	ENSG00000183260	Q9H3Z7	20q13.33
HGNC:28756	ABHD17A	abhydrolase domain containing 17A	C19orf27|FAM108A1|MGC5244	81926	ENSG00000129968	Q96GS6	19p13.3
HGNC:24278	ABHD17B	abhydrolase domain containing 17B	C9orf77|CGI-67|FAM108B1	51104	ENSG00000107362	Q5VST6	9q21.2
HGNC:26925	ABHD17C	abhydrolase domain containing 17C	FAM108C1	58489	ENSG00000136379	Q6PCB6	15q25.1
HGNC:18717	ABHD2	abhydrolase domain containing 2	LABH2	11057	ENSG00000140526	P08910	15q26.1
HGNC:18718	ABHD3	abhydrolase domain containing 3	LABH3	171586	ENSG00000158201	Q8WU67	18q11.1
HGNC:20154	ABHD4	abhydrolase domain containing 4	FLJ12816	63874	ENSG00000100439	Q8TB40	14q11.1
HGNC:21396	ABHD5	abhydrolase domain containing 5	CGI-58|NCIE2	51099	ENSG00000011198	Q8WTS1	3p21.33
HGNC:21398	ABHD6	abhydrolase domain containing 6		57406	ENSG00000163686	Q9BV23	3p21.2
HGNC:23759	ABHD8	abhydrolase domain containing 8	FLJ11743|MGC14280|MGC2512	79575	ENSG00000127220	Q96I13	19p13.12
HGNC:11320	ABI1	abl-interactor 1	ABI-1|E3B1|SSH3BP1	10006	ENSG00000136754	Q8IZP0	10p12.1
HGNC:24011	ABI2	abl-interactor 2	ABI-2|ABI2B|AIP-1|AblBP3|SSH3BP2|argBPIA	10152	ENSG00000138443	Q9NYB9	2q33
HGNC:29859	ABI3	ABI family, member 3	NESH|SSH3BP3	51225	ENSG00000108798	Q9P2A4	17q21.3
HGNC:17265	ABI3BP	ABI family, member 3 (NESH) binding protein	DKFZP586L2024|NESHBP|TARSH	25890	ENSG00000154175	Q7Z7G0	3q12.2
HGNC:76	ABL1	c-abl oncogene 1, non-receptor tyrosine kinase	ABL|JTK7|c-ABL|p150	25	ENSG00000097007	P00519	9q34.1
HGNC:77	ABL2	c-abl oncogene 2, non-receptor tyrosine kinase	ABLL|ARG	27	ENSG00000143322	P42684	1q25.2
HGNC:78	ABLIM1	actin binding LIM protein 1	ABLIM|LIMAB1|abLIM|limatin	3983	ENSG00000099204	O14639	10q25
HGNC:19195	ABLIM2	actin binding LIM protein family, member 2	KIAA1808	84448	ENSG00000163995	Q6H8Q1	4p16.1
HGNC:29132	ABLIM3	actin binding LIM protein family, member 3	KIAA0843	22885	ENSG00000173210	O94929	5q33.1
HGNC:79	ABO	ABO blood group (transferase A, alpha 1-3-N-acetylgalactosaminyltransferase; transferase B, alpha 1-3-galactosyltransferase)	A3GALNT|A3GALT1	28	ENSG00000175164	P16442	9q34.2
HGNC:81	ABR	active BCR-related	MDB	29	ENSG00000159842	Q12979	17p13
HGNC:30655	ABRA	actin-binding Rho activating protein	STARS	137735	ENSG00000174429	Q8N0Z2	8q23.1
HGNC:21230	ABRACL	ABRA C-terminal like	C6orf115|Costars|HSPC280|PRO2013	58527	ENSG00000146386	Q9P1F3	6q24.1
HGNC:17369	ABT1	activator of basal transcription 1		29777	ENSG00000146109	Q9ULW3	6p21.31
HGNC:18275	ABTB1	ankyrin repeat and BTB (POZ) domain containing 1	BPOZ|BTBD21|Btb3|EF1ABP	80325	ENSG00000114626	Q969K4	3q21
HGNC:23842	ABTB2	ankyrin repeat and BTB (POZ) domain containing 2	ABTB2A|BTBD22|DKFZP586C1619	25841	ENSG00000166016	Q8N961	11p13
HGNC:82	ACAA1	acetyl-CoA acyltransferase 1		30	ENSG00000060971	P09110	3p22.2
HGNC:83	ACAA2	acetyl-CoA acyltransferase 2	DSAEC	10449	ENSG00000167315	P42765	18q21
HGNC:84	ACACA	acetyl-CoA carboxylase alpha	ACAC|ACC|ACC1	31	ENSG00000132142	Q13085	17q21
HGNC:85	ACACB	acetyl-CoA carboxylase beta	ACC2|ACCB|HACC275	32	ENSG00000076555	O00763	12q24.1
HGNC:21597	ACAD10	acyl-CoA dehydrogenase family, member 10	MGC5601	80724	ENSG00000111271	Q6JQN1	12q24.12
HGNC:30211	ACAD11	acyl-CoA dehydrogenase family, member 11	FLJ12592	84129	ENSG00000240303	Q709F0	3q22.1
HGNC:87	ACAD8	acyl-CoA dehydrogenase family, member 8		27034	ENSG00000151498	Q9UKU7	11q25
HGNC:21497	ACAD9	acyl-CoA dehydrogenase family, member 9	MGC14452|NPD002	28976	ENSG00000177646	Q9H845	3q21.3
HGNC:88	ACADL	acyl-CoA dehydrogenase, long chain	ACAD4|LCAD	33	ENSG00000115361	P28330	2q34
HGNC:89	ACADM	acyl-CoA dehydrogenase, C-4 to C-12 straight chain	ACAD1|MCAD|MCADH	34	ENSG00000117054	P11310	1p31
HGNC:90	ACADS	acyl-CoA dehydrogenase, C-2 to C-3 short chain	ACAD3|SCAD	35	ENSG00000122971	P16219	12q24.31
HGNC:91	ACADSB	acyl-CoA dehydrogenase, short/branched chain	ACAD7|SBCAD	36	ENSG00000196177	P45954	10q25-q26
HGNC:92	ACADVL	acyl-CoA dehydrogenase, very long chain	ACAD6|LCACD|VLCAD	37	ENSG00000072778	P49748	17p13.1
HGNC:319	ACAN	aggrecan	AGC1|CSPG1|CSPGCP|MSK16	176	ENSG00000157766	P16112	15q26.1
HGNC:16467	ACAP1	ArfGAP with coiled-coil, ankyrin repeat and PH domains 1	CENTB1|KIAA0050	9744	ENSG00000072818	Q15027	17p13.1
HGNC:16469	ACAP2	ArfGAP with coiled-coil, ankyrin repeat and PH domains 2	CENTB2|CNT-B2|KIAA0041	23527	ENSG00000114331	Q15057	3q29
HGNC:16754	ACAP3	ArfGAP with coiled-coil, ankyrin repeat and PH domains 3	CENTB5|KIAA1716	116983	ENSG00000131584	Q96P50	1p36
HGNC:93	ACAT1	acetyl-CoA acetyltransferase 1	ACAT|THIL	38	ENSG00000075239	P24752	11q22.3
HGNC:94	ACAT2	acetyl-CoA acetyltransferase 2		39	ENSG00000120437	Q9BWD1	6q25.3-q26
HGNC:15453	ACBD3	acyl-CoA binding domain containing 3	GCP60|GOCAP1|GOLPH1|PAP7	64746	ENSG00000182827	Q9H3P7	1q41
HGNC:23337	ACBD4	acyl-CoA binding domain containing 4	FLJ13322	79777	ENSG00000181513	Q8NC06	17q21.31
HGNC:23338	ACBD5	acyl-CoA binding domain containing 5	DKFZp434A2417|KIAA1996	91452	ENSG00000107897	Q5T8D3	10p12.1
HGNC:23339	ACBD6	acyl-CoA binding domain containing 6	MGC2404	84320	ENSG00000135847	Q9BR61	1q25.1
HGNC:17715	ACBD7	acyl-CoA binding domain containing 7	FLJ38219|bA455B2.2	414149	ENSG00000176244	Q8N6N7	10p13
HGNC:23989	ACCS	1-aminocyclopropane-1-carboxylate synthase homolog (Arabidopsis)(non-functional)	ACS|PHACS	84680	ENSG00000110455	Q96QU6	11p11
HGNC:34391	ACCSL	1-aminocyclopropane-1-carboxylate synthase homolog (Arabidopsis)(non-functional)-like		390110	ENSG00000205126	Q4AC99	11p11.2
HGNC:25070	ACD	adrenocortical dysplasia homolog (mouse)	Pip1|Ptop|Tint1|Tpp1	65057	ENSG00000102977	Q96AP0	16q22
HGNC:2707	ACE	angiotensin I converting enzyme	ACE1|CD143|DCP1	1636	ENSG00000159640	P12821	17q23.3
HGNC:13557	ACE2	angiotensin I converting enzyme 2		59272	ENSG00000130234	Q9BYF1	Xp22
HGNC:18356	ACER1	alkaline ceramidase 1	ASAH3	125981	ENSG00000167769	Q8TDN7	19p13.3
HGNC:23675	ACER2	alkaline ceramidase 2	ASAH3L|FLJ41587	340485	ENSG00000177076	Q5QJU3	9p21.3
HGNC:16066	ACER3	alkaline ceramidase 3	APHC|FLJ11238|PHCA	55331	ENSG00000078124	Q9NUN7	11q13.5
HGNC:108	ACHE	acetylcholinesterase (Yt blood group)	YT	43	ENSG00000087085	P22303	7q22
HGNC:17066	ACIN1	apoptotic chromatin condensation inducer 1	ACINUS|KIAA0670|fSAP152	22985	ENSG00000100813	Q9UKV3	14q11.2
HGNC:1565	ACKR2	atypical chemokine receptor 2	CCBP2|CCR10|CCR9|CMKBR9|D6	1238	ENSG00000144648	O00590	3p21.3
HGNC:23692	ACKR3	atypical chemokine receptor 3	CMKOR1|CXCR7|GPR159|RDC1	57007	ENSG00000144476	P25106	2q37.3
HGNC:1611	ACKR4	atypical chemokine receptor 4	CCBP2|CCR11|CCRL1|CCX-CKR|PPR1|VSHK1	51554	ENSG00000129048	Q9NPB9	3q22
HGNC:115	ACLY	ATP citrate lyase	ACL|ATPCL|CLATP	47	ENSG00000131473	P53396	17q21.2
HGNC:19288	ACMSD	aminocarboxymuconate semialdehyde decarboxylase		130013	ENSG00000153086	Q8TDX5	2q21.3
HGNC:21752	ACN9	ACN9 homolog (S. cerevisiae)	DC11	57001	ENSG00000196636	Q9NRP4	7q22.1
HGNC:117	ACO1	aconitase 1, soluble	IREB1|IREBP|IRP1	48	ENSG00000122729	P21399	9p21.1
HGNC:118	ACO2	aconitase 2, mitochondrial	ACONM	50	ENSG00000100412	Q99798	22q13.2
HGNC:33128	ACOT1	acyl-CoA thioesterase 1	ACH2|CTE-1|LACH2	641371	ENSG00000184227	Q86TX2	14q24.3
HGNC:18156	ACOT11	acyl-CoA thioesterase 11	BFIT|BFIT1|KIAA0707|STARD14|THEA|THEM1	26027	ENSG00000162390	Q8WXI4	1p32.3
HGNC:24436	ACOT12	acyl-CoA thioesterase 12	Cach|STARD15|THEAL	134526	ENSG00000172497	Q8WYK0	5q14.1
HGNC:20999	ACOT13	acyl-CoA thioesterase 13	HT012|THEM2	55856	ENSG00000112304	Q9NPJ3	6p22.1
HGNC:18431	ACOT2	acyl-CoA thioesterase 2	Mte1|ZAP128	10965	ENSG00000119673	P49753	14q24.3
HGNC:19748	ACOT4	acyl-CoA thioesterase 4	FLJ31235|PTE-Ib|PTE2B	122970	ENSG00000177465	Q8N9L9	14q24.1
HGNC:33159	ACOT6	acyl-CoA thioesterase 6	C14orf42	641372	ENSG00000205669	Q3I5F7	14q24.3
HGNC:24157	ACOT7	acyl-CoA thioesterase 7	ACH1|ACT|BACH|CTE-II|LACH1|MGC1126|hBACH	11332	ENSG00000097021	O00154	1p36
HGNC:15919	ACOT8	acyl-CoA thioesterase 8	PTE-2|PTE1|hACTE-III|hTE	10005	ENSG00000101473	O14734	20q13.12
HGNC:17152	ACOT9	acyl-CoA thioesterase 9	ACATE2|CGI-16|MT-ACT48	23597	ENSG00000123130	Q9Y305	Xp22.11
HGNC:119	ACOX1	acyl-CoA oxidase 1, palmitoyl	PALMCOX	51	ENSG00000161533	Q15067	17q25.1
HGNC:120	ACOX2	acyl-CoA oxidase 2, branched chain	BRCACOX|BRCOX|THCCox	8309	ENSG00000168306	Q99424	3p14.3
HGNC:121	ACOX3	acyl-CoA oxidase 3, pristanoyl		8310	ENSG00000087008	O15254	4p15.3
HGNC:25621	ACOXL	acyl-CoA oxidase-like	FLJ11042	55289	ENSG00000153093	Q9NUZ1	2q13
HGNC:122	ACP1	acid phosphatase 1, soluble		52	ENSG00000143727	P24666	2p25
HGNC:123	ACP2	acid phosphatase 2, lysosomal		53	ENSG00000134575	P11117	11p11.2
HGNC:124	ACP5	acid phosphatase 5, tartrate resistant	TRAP	54	ENSG00000102575	P13686	19p13.2
HGNC:29609	ACP6	acid phosphatase 6, lysophosphatidic	ACPL1|LPAP	51205	ENSG00000162836	Q9NPH0	1q21
HGNC:26303	ACPL2	acid phosphatase-like 2	FLJ23751	92370	ENSG00000155893	Q8TE99	3q23
HGNC:125	ACPP	acid phosphatase, prostate	ACP-3|ACP3	55	ENSG00000014257	P15309	3q22.1
HGNC:14376	ACPT	acid phosphatase, testicular		93650	ENSG00000142513	Q9BZG2	19q13.33
HGNC:126	ACR	acrosin		49	ENSG00000100312	P10323	22q13.33
HGNC:17195	ACRBP	acrosin binding protein	CT23|OY-TES-1|SP32	84519	ENSG00000111644	Q8NEB7	12p13.31
HGNC:15805	ACRC	acidic repeat containing		93953	ENSG00000147174	Q96QF7	Xq13.1
HGNC:127	ACRV1	acrosomal vesicle protein 1	D11S4365|SP-10|SPACA2	56	ENSG00000134940	P26436	11q24.2
HGNC:29567	ACSBG1	acyl-CoA synthetase bubblegum family member 1	BG1|BGM|FLJ30320|KIAA0631|MGC14352|hBG1|hsBG	23205	ENSG00000103740	Q96GR2	15q23-q24
HGNC:24174	ACSBG2	acyl-CoA synthetase bubblegum family member 2	BGR|DKFZp434K1635|PRTD-NY3	81616	ENSG00000130377	Q5FVE4	19p13.3
HGNC:26101	ACSF2	acyl-CoA synthetase family member 2	ACSMW|FLJ20920	80221	ENSG00000167107	Q96CM8	17q21.33
HGNC:27288	ACSF3	acyl-CoA synthetase family member 3		197322	ENSG00000176715	Q4G176	16q24.3
HGNC:3569	ACSL1	acyl-CoA synthetase long-chain family member 1	ACS1|FACL1|FACL2|LACS|LACS1|LACS2	2180	ENSG00000151726	P33121	4q35
HGNC:3570	ACSL3	acyl-CoA synthetase long-chain family member 3	ACS3|FACL3|PRO2194	2181	ENSG00000123983	O95573	2q34-q35
HGNC:3571	ACSL4	acyl-CoA synthetase long-chain family member 4	ACS4|FACL4|LACS4|MRX63|MRX68	2182	ENSG00000068366	O60488	Xq22.3-q23
HGNC:16526	ACSL5	acyl-CoA synthetase long-chain family member 5	ACS2|ACS5|FACL5	51703	ENSG00000197142	Q9ULC5	10q25.1-q25.2
HGNC:16496	ACSL6	acyl-CoA synthetase long-chain family member 6	ACS2|FACL6|KIAA0837|LACS2|LACS5	23305	ENSG00000164398	Q9UKU0	5q31
HGNC:18049	ACSM1	acyl-CoA synthetase medium-chain family member 1	BUCS1|MACS1	116285	ENSG00000166743	Q08AH1	16p12.3
HGNC:32017	ACSM2A	acyl-CoA synthetase medium-chain family member 2A	A-923A4.1|ACSM2|MGC150530	123876	ENSG00000183747	Q08AH3	16p12.3
HGNC:30931	ACSM2B	acyl-CoA synthetase medium-chain family member 2B	ACSM2|HXMA|HYST1046	348158	ENSG00000066813	Q68CK6	16p12.3
HGNC:10522	ACSM3	acyl-CoA synthetase medium-chain family member 3	SA|SAH	6296	ENSG00000005187	Q53FZ2	16p13.11
HGNC:32016	ACSM4	acyl-CoA synthetase medium-chain family member 4		341392	ENSG00000215009	P0C7M7	12p13.31
HGNC:26060	ACSM5	acyl-CoA synthetase medium-chain family member 5	FLJ20581	54988	ENSG00000183549	Q6NUN0	16p12.3
HGNC:16091	ACSS1	acyl-CoA synthetase short-chain family member 1	ACAS2L|AceCS2L|MGC33843|dJ568C11.3	84532	ENSG00000154930	Q9NUB1	20p11.23-p11.21
HGNC:15814	ACSS2	acyl-CoA synthetase short-chain family member 2	ACAS2|ACS|ACSA|AceCS|dJ1161H23.1	55902	ENSG00000131069	Q9NR19	20q11.22
HGNC:24723	ACSS3	acyl-CoA synthetase short-chain family member 3	FLJ21963	79611	ENSG00000111058	Q9H6R3	12q21.31
HGNC:129	ACTA1	actin, alpha 1, skeletal muscle	ACTA|NEM3	58	ENSG00000143632	P68133	1q42.13
HGNC:130	ACTA2	actin, alpha 2, smooth muscle, aorta	ACTSA	59	ENSG00000107796	P62736	10q23.31
HGNC:132	ACTB	actin, beta		60	ENSG00000075624	P60709	7p22
HGNC:17780	ACTBL2	actin, beta-like 2	DKFZp686D0972	345651	ENSG00000169067	Q562R1	5q11.2
HGNC:143	ACTC1	actin, alpha, cardiac muscle 1	ACTC|CMD1R	70	ENSG00000159251	P68032	15q14
HGNC:144	ACTG1	actin, gamma 1	ACTG|DFNA20|DFNA26	71	ENSG00000184009	P63261	17q25
HGNC:145	ACTG2	actin, gamma 2, smooth muscle, enteric	ACTA3|ACTL3|ACTSG	72	ENSG00000163017	P63267	2p13.1
HGNC:16127	ACTL10	actin-like 10	C20orf134	170487	ENSG00000182584	Q5JWF8	20q11.22
HGNC:24124	ACTL6A	actin-like 6A	Actl6|Arp4|BAF53A|Baf53a|INO80K	86	ENSG00000136518	O96019	3q26.33
HGNC:160	ACTL6B	actin-like 6B	ACTL6|BAF53B	51412	ENSG00000077080	O94805	7q22
HGNC:161	ACTL7A	actin-like 7A		10881	ENSG00000187003	Q9Y615	9q31
HGNC:162	ACTL7B	actin-like 7B	Tact1	10880	ENSG00000148156	Q9Y614	9q31
HGNC:24018	ACTL8	actin-like 8	CT57	81569	ENSG00000117148	Q9H568	1p36.2-p35
HGNC:28494	ACTL9	actin-like 9	MGC33407	284382		Q8TC94	19p13.2
HGNC:163	ACTN1	actinin, alpha 1		87	ENSG00000072110	P12814	14q24.1
HGNC:164	ACTN2	actinin, alpha 2		88	ENSG00000077522	P35609	1q42-q43
HGNC:165	ACTN3	actinin, alpha 3 (gene/pseudogene)		89	ENSG00000248746	Q08043	11q13.2
HGNC:166	ACTN4	actinin, alpha 4	FSGS1	81	ENSG00000130402	O43707	19q13
HGNC:17372	ACTR10	actin-related protein 10 homolog (S. cerevisiae)	ACTR11|Arp11|HARP11	55860	ENSG00000131966	Q9NZ32	14q22.3
HGNC:167	ACTR1A	ARP1 actin-related protein 1 homolog A, centractin alpha (yeast)	ARP1	10121	ENSG00000138107	P61163	10q24
HGNC:168	ACTR1B	ARP1 actin-related protein 1 homolog B, centractin beta (yeast)	CTRN2	10120	ENSG00000115073	P42025	2q11.1-q11.2
HGNC:169	ACTR2	ARP2 actin-related protein 2 homolog (yeast)	ARP2	10097	ENSG00000138071	P61160	2p14
HGNC:170	ACTR3	ARP3 actin-related protein 3 homolog (yeast)	ARP3	10096	ENSG00000115091	P61158	2q14.1
HGNC:17256	ACTR3B	ARP3 actin-related protein 3 homolog B (yeast)	ARP11|ARP3beta	57180	ENSG00000133627	Q9P1U1	7q36.1
HGNC:37282	ACTR3C	ARP3 actin-related protein 3 homolog C (yeast)	ARP11	653857	ENSG00000106526	Q9C0K3	7q36.1
HGNC:14671	ACTR5	ARP5 actin-related protein 5 homolog (yeast)	Arp5|FLJ12785|INO80M	79913	ENSG00000101442	Q9H9F9	20q12
HGNC:24025	ACTR6	ARP6 actin-related protein 6 homolog (yeast)	ARP6|FLJ13433	64431	ENSG00000075089	Q9GZN1	12q23.1
HGNC:14672	ACTR8	ARP8 actin-related protein 8 homolog (yeast)	INO80N	93973	ENSG00000113812	Q9H981	3p21.31
HGNC:24027	ACTRT1	actin-related protein T1	AIP1|ARIP1|Arp-T1|KIAA0705	139741	ENSG00000123165	Q8TDG2	Xq25
HGNC:24026	ACTRT2	actin-related protein T2	ARPM2|Arp-T2|FLJ25424	140625	ENSG00000169717	Q8TDY3	1p36.3
HGNC:24022	ACTRT3	actin-related protein T3	ARPM1	84517	ENSG00000184378	Q9BYD9	3q26.2
HGNC:171	ACVR1	activin A receptor, type I	ACVR1A|ACVRLK2|ALK2|SKR1	90	ENSG00000115170	Q04771	2q23-q24
HGNC:172	ACVR1B	activin A receptor, type IB	ACVRLK4|ALK4|ActRIB|SKR2	91	ENSG00000135503	P36896	12q13
HGNC:18123	ACVR1C	activin A receptor, type IC	ACVRLK7|ALK7	130399	ENSG00000123612	Q8NER5	2q24.2
HGNC:173	ACVR2A	activin A receptor, type IIA	ACTRII|ACVR2	92	ENSG00000121989	P27037	2q22.2-q23.3
HGNC:174	ACVR2B	activin A receptor, type IIB	ActR-IIB	93	ENSG00000114739	Q13705	3p22
HGNC:175	ACVRL1	activin A receptor type II-like 1	ACVRLK1|ALK1|HHT|HHT2|ORW2	94	ENSG00000139567	P37023	12q13.13
HGNC:177	ACY1	aminoacylase 1		95	ENSG00000243989	Q03154	3p21.2
HGNC:24104	ACY3	aspartoacylase (aminocyclase) 3	ACY-3|HCBP1|MGC9740	91703	ENSG00000132744	Q96HD9	11q13
HGNC:179	ACYP1	acylphosphatase 1, erythrocyte (common) type		97	ENSG00000119640	P07311	14q24.3
HGNC:180	ACYP2	acylphosphatase 2, muscle type		98	ENSG00000170634	P14621	2p16.2
HGNC:186	ADA	adenosine deaminase		100	ENSG00000196839	P00813	20q13.12
HGNC:30713	ADAD1	adenosine deaminase domain containing 1 (testis-specific)	Tenr	132612	ENSG00000164113	Q96M93	4q27
HGNC:30714	ADAD2	adenosine deaminase domain containing 2	FLJ00337|TENRL	161931	ENSG00000140955	Q8NCV1	16q24.1
HGNC:31853	ADAL	adenosine deaminase-like		161823	ENSG00000168803	Q6DHV7	15q15.3
HGNC:188	ADAM10	ADAM metallopeptidase domain 10	CD156c|HsT18717|MADM|kuz	102	ENSG00000137845	O14672	15q2
HGNC:189	ADAM11	ADAM metallopeptidase domain 11	MDC	4185	ENSG00000073670	O75078	17q21.3
HGNC:190	ADAM12	ADAM metallopeptidase domain 12	MCMPMltna|MLTN	8038	ENSG00000148848	O43184	10q26
HGNC:193	ADAM15	ADAM metallopeptidase domain 15	MDC15	8751	ENSG00000143537	Q13444	1q21.3
HGNC:195	ADAM17	ADAM metallopeptidase domain 17	CD156B|TACE|cSVP	6868	ENSG00000151694	P78536	2p25
HGNC:196	ADAM18	ADAM metallopeptidase domain 18	ADAM27|tMDCIII	8749	ENSG00000168619	Q9Y3Q7	8p11.22
HGNC:197	ADAM19	ADAM metallopeptidase domain 19	MLTNB	8728	ENSG00000135074	Q9H013	5q33.3
HGNC:198	ADAM2	ADAM metallopeptidase domain 2	CT15|FTNB|PH-30b|PH30	2515	ENSG00000104755	Q99965	8p11.2
HGNC:199	ADAM20	ADAM metallopeptidase domain 20		8748	ENSG00000134007	O43506	14q24.2
HGNC:200	ADAM21	ADAM metallopeptidase domain 21	ADAM31	8747	ENSG00000139985	Q9UKJ8	14q24.1
HGNC:201	ADAM22	ADAM metallopeptidase domain 22	MDC2	53616	ENSG00000008277	Q9P0K1	7q21
HGNC:202	ADAM23	ADAM metallopeptidase domain 23	MDC3	8745	ENSG00000114948	O75077	2q33
HGNC:206	ADAM28	ADAM metallopeptidase domain 28	ADAM23|MDC-Lm|MDC-Ls|eMDCII	10863	ENSG00000042980	Q9UKQ2	8p21.2
HGNC:207	ADAM29	ADAM metallopeptidase domain 29	CT73|svph1	11086	ENSG00000168594	Q9UKF5	4q34.1
HGNC:208	ADAM30	ADAM metallopeptidase domain 30	svph4	11085	ENSG00000134249	Q9UKF2	1p12
HGNC:15479	ADAM32	ADAM metallopeptidase domain 32		203102	ENSG00000197140	Q8TC27	8p11.22
HGNC:15478	ADAM33	ADAM metallopeptidase domain 33	C20orf153|DKFZp434K0521|dJ964F7.1	80332	ENSG00000149451	Q9BZ11	20p13
HGNC:214	ADAM7	ADAM metallopeptidase domain 7	EAPI|GP-83	8756	ENSG00000069206	Q9H2U9	8p21.2
HGNC:215	ADAM8	ADAM metallopeptidase domain 8	CD156|MS2	101	ENSG00000151651	P78325	10q26.3
HGNC:216	ADAM9	ADAM metallopeptidase domain 9	CORD9|KIAA0021|MCMP|MDC9|Mltng	8754	ENSG00000168615	Q13443	8p11.23
HGNC:16299	ADAMDEC1	ADAM-like, decysin 1	M12.219	27299	ENSG00000134028	O15204	8p12
HGNC:217	ADAMTS1	ADAM metallopeptidase with thrombospondin type 1 motif, 1	C3-C5|KIAA1346|METH1	9510	ENSG00000154734	Q9UHI8	21q21.3
HGNC:13201	ADAMTS10	ADAM metallopeptidase with thrombospondin type 1 motif, 10	ADAM-TS10	81794		Q9H324	19p13.3
HGNC:14605	ADAMTS12	ADAM metallopeptidase with thrombospondin type 1 motif, 12		81792	ENSG00000151388	P58397	5q35
HGNC:1366	ADAMTS13	ADAM metallopeptidase with thrombospondin type 1 motif, 13	C9orf8|DKFZp434C2322|FLJ42993|MGC118899|MGC118900|TTP|VWFCP|vWF-CP	11093	ENSG00000160323	Q76LX8	9q34
HGNC:14899	ADAMTS14	ADAM metallopeptidase with thrombospondin type 1 motif, 14		140766	ENSG00000138316	Q8WXS8	10q21
HGNC:16305	ADAMTS15	ADAM metallopeptidase with thrombospondin type 1 motif, 15		170689	ENSG00000166106	Q8TE58	11q25
HGNC:17108	ADAMTS16	ADAM metallopeptidase with thrombospondin type 1 motif, 16	ADAMTS16s	170690	ENSG00000145536	Q8TE57	5p15
HGNC:17109	ADAMTS17	ADAM metallopeptidase with thrombospondin type 1 motif, 17	FLJ16363|FLJ32769	170691	ENSG00000140470	Q8TE56	15q24
HGNC:17110	ADAMTS18	ADAM metallopeptidase with thrombospondin type 1 motif, 18	ADAMTS21	170692	ENSG00000140873	Q8TE60	16q23
HGNC:17111	ADAMTS19	ADAM metallopeptidase with thrombospondin type 1 motif, 19		171019	ENSG00000145808	Q8TE59	5q23.3
HGNC:218	ADAMTS2	ADAM metallopeptidase with thrombospondin type 1 motif, 2	ADAM-TS2|ADAMTS-3|NPI|PCINP|hPCPNI	9509	ENSG00000087116	O95450	5q23-q24
HGNC:17178	ADAMTS20	ADAM metallopeptidase with thrombospondin type 1 motif, 20	GON-1	80070	ENSG00000173157	P59510	12q12
HGNC:219	ADAMTS3	ADAM metallopeptidase with thrombospondin type 1 motif, 3	ADAMTS-4|KIAA0366	9508	ENSG00000156140	O15072	4q21
HGNC:220	ADAMTS4	ADAM metallopeptidase with thrombospondin type 1 motif, 4	ADAMTS-2|ADMP-1|KIAA0688	9507	ENSG00000158859	O75173	1q31-q32
HGNC:221	ADAMTS5	ADAM metallopeptidase with thrombospondin type 1 motif, 5	ADAMTS11|ADMP-2	11096	ENSG00000154736	Q9UNA0	21q21.3
HGNC:222	ADAMTS6	ADAM metallopeptidase with thrombospondin type 1 motif, 6	ADAM-TS6	11174	ENSG00000049192	Q9UKP5	5q13
HGNC:223	ADAMTS7	ADAM metallopeptidase with thrombospondin type 1 motif, 7	ADAM-TS7|DKFZp434H204	11173	ENSG00000136378	Q9UKP4	15q25.1
HGNC:224	ADAMTS8	ADAM metallopeptidase with thrombospondin type 1 motif, 8	ADAM-TS8|FLJ41712|METH2	11095	ENSG00000134917	Q9UP79	11q25
HGNC:13202	ADAMTS9	ADAM metallopeptidase with thrombospondin type 1 motif, 9	KIAA1312	56999	ENSG00000163638	Q9P2N4	3p14.1
HGNC:14632	ADAMTSL1	ADAMTS-like 1	ADAMTSR1|C9orf94|FLJ35283	92949	ENSG00000178031	Q8N6G6	9p21.3
HGNC:14631	ADAMTSL2	ADAMTS-like 2	KIAA0605	9719	ENSG00000197859	Q86TH1	9q34.3
HGNC:14633	ADAMTSL3	ADAMTS-like 3	KIAA1233|punctin-2	57188	ENSG00000156218	P82987	15q25.2
HGNC:19706	ADAMTSL4	ADAMTS-like 4	DKFZP434K1772|TSRC1	54507	ENSG00000143382	Q6UY14	1q21.2
HGNC:27912	ADAMTSL5	ADAMTS-like 5	THSD6	339366	ENSG00000185761	Q6ZMM2	19p13.3
HGNC:16486	ADAP1	ArfGAP with dual PH domains 1	CENTA1|GCS1L	11033	ENSG00000105963	O75689	7p22.3
HGNC:16487	ADAP2	ArfGAP with dual PH domains 2	CENTA2	55803	ENSG00000184060	Q9NPF8	17q11.2
HGNC:225	ADAR	adenosine deaminase, RNA-specific	ADAR1|G1P1|IFI4	103	ENSG00000160710	P55265	1q21.3
HGNC:226	ADARB1	adenosine deaminase, RNA-specific, B1	ADAR2|ADAR2a|ADAR2a-L1|ADAR2a-L2|ADAR2a-L3|ADAR2b|ADAR2c|ADAR2d|ADAR2g|DRABA2|DRADA2|RED1|hRED1	104	ENSG00000197381	P78563	21q22.3
HGNC:227	ADARB2	adenosine deaminase, RNA-specific, B2 (non-functional)	ADAR3|RED2|hRED2	105	ENSG00000185736	Q9NS39	10p15.3
HGNC:228	ADAT1	adenosine deaminase, tRNA-specific 1		23536	ENSG00000065457	Q9BUB4	16q23
HGNC:21172	ADAT2	adenosine deaminase, tRNA-specific 2	DEADC1|TAD2|dJ20N2.1	134637	ENSG00000189007	Q7Z6V5	6q24.2
HGNC:25151	ADAT3	adenosine deaminase, tRNA-specific 3	TAD3	113179	ENSG00000213638	Q96EY9	19p13.3
HGNC:29957	ADC	arginine decarboxylase	KIAA1945|ODC-p|ODC1L	113451	ENSG00000142920	Q96A70	1p35.1
HGNC:19038	ADCK1	aarF domain containing kinase 1	FLJ39600	57143	ENSG00000063761	Q86TW2	14q24
HGNC:19039	ADCK2	aarF domain containing kinase 2	MGC20727	90956	ENSG00000133597	Q7Z695	7q34
HGNC:16812	ADCK3	aarF domain containing kinase 3	CABC1|COQ8|SCAR9	56997	ENSG00000163050	Q8NI60	1q42.11
HGNC:19041	ADCK4	aarF domain containing kinase 4	COQ8|FLJ12229	79934	ENSG00000123815	Q96D53	19q13.2
HGNC:21738	ADCK5	aarF domain containing kinase 5	FLJ35454	203054	ENSG00000173137	Q3MIX3	8q24.3
HGNC:232	ADCY1	adenylate cyclase 1 (brain)	AC1	107	ENSG00000164742	Q08828	7p13-p12
HGNC:21285	ADCY10	adenylate cyclase 10 (soluble)	HCA2|RP1-313L4.2|SAC|SACI|Sacy	55811	ENSG00000143199	Q96PN6	1q24
HGNC:233	ADCY2	adenylate cyclase 2 (brain)	AC2|HBAC2|KIAA1060	108	ENSG00000078295	Q08462	5p15.3
HGNC:234	ADCY3	adenylate cyclase 3	AC3	109	ENSG00000138031	O60266	2p23.3
HGNC:235	ADCY4	adenylate cyclase 4	AC4	196883	ENSG00000129467	Q8NFM4	14q11.2
HGNC:236	ADCY5	adenylate cyclase 5	AC5	111	ENSG00000173175	O95622	3q21.1
HGNC:237	ADCY6	adenylate cyclase 6	AC6	112	ENSG00000174233	O43306	12q12-q13
HGNC:238	ADCY7	adenylate cyclase 7	AC7|KIAA0037	113	ENSG00000121281	P51828	16q12.1
HGNC:239	ADCY8	adenylate cyclase 8 (brain)	AC8|ADCY3|HBAC1	114	ENSG00000155897	P40145	8q24
HGNC:240	ADCY9	adenylate cyclase 9	AC9	115	ENSG00000162104	O60503	16p13.3
HGNC:241	ADCYAP1	adenylate cyclase activating polypeptide 1 (pituitary)	PACAP	116	ENSG00000141433	P18509	18p11
HGNC:242	ADCYAP1R1	adenylate cyclase activating polypeptide 1 (pituitary) receptor type I	PAC1|PAC1R|PACAPR	117	ENSG00000078549	P41586	7p14.3
HGNC:243	ADD1	adducin 1 (alpha)		118	ENSG00000087274	P35611	4p16.3
HGNC:244	ADD2	adducin 2 (beta)	ADDB	119	ENSG00000075340	P35612	2p13.3
HGNC:245	ADD3	adducin 3 (gamma)	ADDL	120	ENSG00000148700	Q9UEY8	10q25.2
HGNC:21212	ADGB	androglobin	C6orf103|FLJ23121|dJ408K24.1	79747	ENSG00000118492	Q8N7X0	6q24.2
HGNC:249	ADH1A	alcohol dehydrogenase 1A (class I), alpha polypeptide	ADH1	124	ENSG00000187758	P07327	4q23
HGNC:250	ADH1B	alcohol dehydrogenase 1B (class I), beta polypeptide	ADH2	125	ENSG00000196616	P00325	4q23
HGNC:251	ADH1C	alcohol dehydrogenase 1C (class I), gamma polypeptide	ADH3	126	ENSG00000248144	P00326	4q23
HGNC:252	ADH4	alcohol dehydrogenase 4 (class II), pi polypeptide	ADH-2	127	ENSG00000198099	P08319	4q22
HGNC:253	ADH5	alcohol dehydrogenase 5 (class III), chi polypeptide	ADH-3|ADHX|FDH	128	ENSG00000197894	P11766	4q23
HGNC:255	ADH6	alcohol dehydrogenase 6 (class V)	ADH-5	130	ENSG00000172955	P28332	4q23
HGNC:256	ADH7	alcohol dehydrogenase 7 (class IV), mu or sigma polypeptide	ADH-4	131	ENSG00000196344	P40394	4q23-q24
HGNC:16354	ADHFE1	alcohol dehydrogenase, iron containing, 1	ADHFe1|FLJ32430	137872	ENSG00000147576	Q8IWW8	8q12.3
HGNC:30576	ADI1	acireductone dioxygenase 1	APL1|ARD|FLJ10913|HMFT1638|MTCBP-1|SIPL|mtnD	55256	ENSG00000182551	Q9BV57	2p25.2
HGNC:28606	ADIG	adipogenin	MGC39724|RP5-1100H13.2|SMAF1	149685	ENSG00000182035	Q0VDE8	20q11.23
HGNC:13633	ADIPOQ	adiponectin, C1Q and collagen domain containing	ACDC|ACRP30|AdipoQ|GBP28|adiponectin|apM1	9370	ENSG00000181092	Q15848	3q27
HGNC:24040	ADIPOR1	adiponectin receptor 1	ACDCR1|PAQR1	51094	ENSG00000159346	Q96A54	1q32.1
HGNC:24041	ADIPOR2	adiponectin receptor 2	ACDCR2|PAQR2	79602	ENSG00000006831	Q86V24	12p13
HGNC:24043	ADIRF	adipogenesis regulatory factor	AFRO|APM2|C10orf116	10974	ENSG00000148671	Q15847	10q23.31
HGNC:257	ADK	adenosine kinase	AK	132	ENSG00000156110	P55263	10q22.2
HGNC:259	ADM	adrenomedullin	AM	133	ENSG00000148926	P35318	11p15.4
HGNC:28898	ADM2	adrenomedullin 2	AM2|FLJ21135	79924	ENSG00000128165	Q7Z4H4	22q13.33
HGNC:27293	ADM5	adrenomedullin 5 (putative)	AM5|C19orf76	199800	ENSG00000224420	C9JUS6	19q13.33
HGNC:15766	ADNP	activity-dependent neuroprotector homeobox	ADNP1|KIAA0784	23394	ENSG00000101126	Q9H2P0	20q13.13
HGNC:23803	ADNP2	ADNP homeobox 2	KIAA0863|ZNF508	22850	ENSG00000101544	Q6IQ32	18q23
HGNC:23506	ADO	2-aminoethanethiol (cysteamine) dioxygenase	C10orf22|FLJ14547	84890	ENSG00000181915	Q96SZ5	10q21.3
HGNC:262	ADORA1	adenosine A1 receptor	RDC7	134	ENSG00000163485	P30542	1q32.1
HGNC:263	ADORA2A	adenosine A2a receptor	ADORA2|RDC8	135	ENSG00000128271	P29274	22q11.23
HGNC:264	ADORA2B	adenosine A2b receptor		136	ENSG00000170425	P29275	17p12
HGNC:268	ADORA3	adenosine A3 receptor	AD026	140	ENSG00000121933	P33765	1p13.2
HGNC:25250	ADPGK	ADP-dependent glucokinase	ADP-GK|DKFZp434B195	83440	ENSG00000159322	Q9BRR6	15q24.1
HGNC:269	ADPRH	ADP-ribosylarginine hydrolase	ARH1	141	ENSG00000144843	P54922	3q13.31-q13.33
HGNC:21303	ADPRHL1	ADP-ribosylhydrolase like 1	ARH2	113622	ENSG00000153531	Q8NDY3	13q34
HGNC:21304	ADPRHL2	ADP-ribosylhydrolase like 2	ARH3|FLJ20446	54936	ENSG00000116863	Q9NX46	1p34.3
HGNC:30925	ADPRM	ADP-ribose/CDP-alcohol diphosphatase, manganese-dependent	C17orf48|MDS006	56985	ENSG00000170222	Q3LIE5	17p13.1
HGNC:277	ADRA1A	adrenoceptor alpha 1A	ADRA1C|ADRA1L1	148	ENSG00000120907	P35348	8p21.2
HGNC:278	ADRA1B	adrenoceptor alpha 1B		147	ENSG00000170214	P35368	5q33.3
HGNC:280	ADRA1D	adrenoceptor alpha 1D	ADRA1|ADRA1A|ADRA1R	146	ENSG00000171873	P25100	20p13
HGNC:281	ADRA2A	adrenoceptor alpha 2A	ADRA2|ADRA2R|ADRAR	150	ENSG00000150594	P08913	10q25.2
HGNC:282	ADRA2B	adrenoceptor alpha 2B	ADRA2L1|ADRA2RL1|ADRARL1	151	ENSG00000222040	P18089	2q11.1
HGNC:283	ADRA2C	adrenoceptor alpha 2C	ADRA2L2|ADRA2RL2|ADRARL2	152	ENSG00000184160	P18825	4p16.3
HGNC:285	ADRB1	adrenoceptor beta 1	ADRB1R	153	ENSG00000043591	P08588	10q25.3
HGNC:286	ADRB2	adrenoceptor beta 2, surface	ADRB2R|ADRBR|B2AR|BAR	154	ENSG00000169252	P07550	5q31-q32
HGNC:288	ADRB3	adrenoceptor beta 3		155	ENSG00000188778	P13945	8p12
HGNC:289	ADRBK1	adrenergic, beta, receptor kinase 1	BARK1|GRK2	156	ENSG00000173020	P25098	11q13
HGNC:290	ADRBK2	adrenergic, beta, receptor kinase 2	BARK2|GRK3	157	ENSG00000100077	P35626	22q11
HGNC:15759	ADRM1	adhesion regulating molecule 1	ARM1|GP110|Rpn13	11047	ENSG00000130706	Q16186	20q13.33
HGNC:291	ADSL	adenylosuccinate lyase		158	ENSG00000239900	P30566	22q13.1
HGNC:292	ADSS	adenylosuccinate synthase		159	ENSG00000035687	P30520	1q44
HGNC:20093	ADSSL1	adenylosuccinate synthase like 1	FLJ38602	122622	ENSG00000185100	Q8N142	14q32.33
HGNC:21214	ADTRP	androgen-dependent TFPI-regulating protein	AIG1L|C6orf105|dJ413H6.1	84830	ENSG00000111863	Q96IZ2	6p24.1
HGNC:303	AEBP1	AE binding protein 1	ACLP	165	ENSG00000106624	Q8IUX7	7p
HGNC:24051	AEBP2	AE binding protein 2	MGC17922	121536	ENSG00000139154	Q6ZN18	12p12.3
HGNC:25722	AEN	apoptosis enhancing nuclease	FLJ12484|FLJ12562|ISG20L1	64782	ENSG00000181026	Q8WTP8	15q26.1
HGNC:307	AES	amino-terminal enhancer of split	GRG5|TLE5	166	ENSG00000104964	Q08117	19p13.3
HGNC:24017	AFAP1	actin filament associated protein 1	AFAP|AFAP-110	60312	ENSG00000196526	Q8N556	4p16
HGNC:26714	AFAP1L1	actin filament associated protein 1-like 1	FLJ36748	134265	ENSG00000157510	Q8TED9	5q33.1
HGNC:25901	AFAP1L2	actin filament associated protein 1-like 2	Em:AC005383.4|FLJ14564|KIAA1914|XB130	84632	ENSG00000169129	Q8N4X5	10q26.11
HGNC:7135	AFF1	AF4/FMR2 family, member 1	AF-4|AF4|MLLT2|PBM1	4299	ENSG00000172493	P51825	4q21.3
HGNC:3776	AFF2	AF4/FMR2 family, member 2	FMR2|FRAXE	2334	ENSG00000155966	P51816	Xq28
HGNC:6473	AFF3	AF4/FMR2 family, member 3	LAF4|MLLT2-like	3899	ENSG00000144218	P51826	2q11.2-q12
HGNC:17869	AFF4	AF4/FMR2 family, member 4	AF5Q31|MCEF	27125	ENSG00000072364	Q9UHB7	5q31
HGNC:315	AFG3L2	AFG3-like AAA ATPase 2	SCA28|SPAX5	10939	ENSG00000141385	Q9Y4W6	18p11.21
HGNC:316	AFM	afamin	ALB2|ALBA	173	ENSG00000079557	P43652	4q13.3
HGNC:20910	AFMID	arylformamidase	DKFZp686F03259|KF	125061	ENSG00000183077	Q63HM1	17q25.3
HGNC:317	AFP	alpha-fetoprotein	FETA|HPAFP	174	ENSG00000081051	P02771	4q13.3
HGNC:25951	AFTPH	aftiphilin	FLJ20080|FLJ23793|MGC33965|Nbla10388	54812	ENSG00000119844	Q6ULP2	2p14
HGNC:318	AGA	aspartylglucosaminidase	ASRG	175	ENSG00000038002	P20933	4q34.3
HGNC:16922	AGAP1	ArfGAP with GTPase domain, ankyrin repeat and PH domain 1	CENTG2|GGAP1|KIAA1099	116987	ENSG00000157985	Q9UPQ3	2q37
HGNC:23462	AGAP10	ArfGAP with GTPase domain, ankyrin repeat and PH domain 10	CTGLF7|bA144G6.2	728127	ENSG00000204172	Q5T2P9	10q11.22
HGNC:29421	AGAP11	ankyrin repeat and GTPase domain Arf GTPase activating protein 11	KIAA1975	119385	ENSG00000151303	Q8TF27	10q23.2
HGNC:16921	AGAP2	ArfGAP with GTPase domain, ankyrin repeat and PH domain 2	CENTG1	116986	ENSG00000135439	Q99490	12q13.2
HGNC:16923	AGAP3	ArfGAP with GTPase domain, ankyrin repeat and PH domain 3	CENTG3	116988	ENSG00000133612	Q96P47	7q36.1
HGNC:23459	AGAP4	ArfGAP with GTPase domain, ankyrin repeat and PH domain 4	CTGLF1|Em:AC012044.1|MRIP2	119016	ENSG00000188234	Q96P64	10q11.21
HGNC:23467	AGAP5	ArfGAP with GTPase domain, ankyrin repeat and PH domain 5	CTGLF2|Em:AC073389.1	729092	ENSG00000172650	A6NIR3	10q22.2
HGNC:23466	AGAP6	ArfGAP with GTPase domain, ankyrin repeat and PH domain 6	CTGLF3|bA324H6.1	414189	ENSG00000204149	Q5VW22	10q11.23
HGNC:23465	AGAP7	ArfGAP with GTPase domain, ankyrin repeat and PH domain 7	CTGLF4|bA109G10.1	653268	ENSG00000204169	Q5VUJ5	10q11.23
HGNC:23464	AGAP8	ArfGAP with GTPase domain, ankyrin repeat and PH domain 8	CTGLF5	728404	ENSG00000174194	Q5SRD3	10q11.23
HGNC:23463	AGAP9	ArfGAP with GTPase domain, ankyrin repeat and PH domain 9	CTGLF6|FLJ00312|bA301J7.2	642517	ENSG00000198035	Q5VTM2	10q11.22
HGNC:26504	AGBL1	ATP/GTP binding protein-like 1	FLJ32310	123624	ENSG00000166748	Q96MI9	15q25.3
HGNC:26296	AGBL2	ATP/GTP binding protein-like 2	FLJ23598	79841	ENSG00000165923	Q5U5Z8	11p11.2
HGNC:27981	AGBL3	ATP/GTP binding protein-like 3	MGC32955	340351	ENSG00000146856	Q8NEM8	7q33
HGNC:25892	AGBL4	ATP/GTP binding protein-like 4	FLJ14442	84871	ENSG00000186094	Q5VU57	1p33
HGNC:26147	AGBL5	ATP/GTP binding protein-like 5	FLJ21839	60509	ENSG00000084693	Q8NDL9	2p23.3
HGNC:320	AGER	advanced glycosylation end product-specific receptor	RAGE	177	ENSG00000204305	Q15109	6p21.3
HGNC:5175	AGFG1	ArfGAP with FG repeats 1	HRB|RAB|RIP	3267	ENSG00000173744	P52594	2q36
HGNC:5177	AGFG2	ArfGAP with FG repeats 2	HRBL|RABR	3268	ENSG00000106351	O95081	7q22.1
HGNC:24684	AGGF1	angiogenic factor with G patch and FHA domains 1	FLJ10283|GPATC7|GPATCH7|HSU84971|VG5Q	55109	ENSG00000164252	Q8N302	5q13.3
HGNC:21869	AGK	acylglycerol kinase	FLJ10842|MULK	55750	ENSG00000006530	Q53H12	7q34
HGNC:321	AGL	amylo-alpha-1, 6-glucosidase, 4-alpha-glucanotransferase		178	ENSG00000162688	P35573	1p21
HGNC:18407	AGMAT	agmatine ureohydrolase (agmatinase)	FLJ23384	79814	ENSG00000116771	Q9BSE5	1p36.13
HGNC:33784	AGMO	alkylglycerol monooxygenase	FLJ16237|TMEM195	392636	ENSG00000187546	Q6ZNB7	7p21.1
HGNC:3262	AGO1	argonaute RISC catalytic component 1	EIF2C1|hAGO1	26523	ENSG00000092847	Q9UL18	1p34.3
HGNC:3263	AGO2	argonaute RISC catalytic component 2	EIF2C2|Q10|hAGO2	27161	ENSG00000123908	Q9UKV8	8q24.3
HGNC:18421	AGO3	argonaute RISC catalytic component 3	EIF2C3|FLJ12765|hAGO3	192669	ENSG00000126070	Q9H9G7	1p34
HGNC:18424	AGO4	argonaute RISC catalytic component 4	EIF2C4|FLJ20033|KIAA1567|hAGO4	192670	ENSG00000134698	Q9HCK5	1p34
HGNC:324	AGPAT1	1-acylglycerol-3-phosphate O-acyltransferase 1	LPAAT-alpha	10554	ENSG00000204310	Q99943	6p21.3
HGNC:325	AGPAT2	1-acylglycerol-3-phosphate O-acyltransferase 2	BSCL	10555	ENSG00000169692	O15120	9q34.3
HGNC:326	AGPAT3	1-acylglycerol-3-phosphate O-acyltransferase 3	LPAAT-gamma	56894	ENSG00000160216	Q9NRZ7	21q22.3
HGNC:20885	AGPAT4	1-acylglycerol-3-phosphate O-acyltransferase 4	LPAAT-delta|dJ473J16.2	56895	ENSG00000026652	Q9NRZ5	6q25.3
HGNC:20886	AGPAT5	1-acylglycerol-3-phosphate O-acyltransferase 5	FLJ11210|LPAAT-e|LPAAT-epsilon	55326	ENSG00000155189	Q9NUQ2	8p23.1
HGNC:20880	AGPAT6	1-acylglycerol-3-phosphate O-acyltransferase 6	DKFZp586M1819|LPAAT-zeta	137964	ENSG00000158669	Q86UL3	8p11.21
HGNC:28157	AGPAT9	1-acylglycerol-3-phosphate O-acyltransferase 9	HMFN0839|LPAAT-theta|MAG1|MGC11324	84803	ENSG00000138678	Q53EU6	4q21.23
HGNC:327	AGPS	alkylglycerone phosphate synthase	ADAP-S|ADAS|ADHAPS|ADPS|ALDHPSY	8540	ENSG00000018510	O00116	2q
HGNC:328	AGR2	anterior gradient 2	AG2|HAG-2|PDIA17|XAG-2	10551	ENSG00000106541	O95994	7p21.3
HGNC:24167	AGR3	anterior gradient 3	BCMP11|HAG3|PDIA18|hAG-3	155465	ENSG00000173467	Q8TD06	7p21.1
HGNC:329	AGRN	agrin	AGRIN	375790	ENSG00000188157	O00468	1p36.33
HGNC:330	AGRP	agouti related protein homolog (mouse)	ART|ASIP2|Agrt	181	ENSG00000159723	O00253	16q22
HGNC:333	AGT	angiotensinogen (serpin peptidase inhibitor, clade A, member 8)	SERPINA8	183	ENSG00000135744	P01019	1q42.2
HGNC:17258	AGTPBP1	ATP/GTP binding protein 1	KIAA1035|Nna1	23287	ENSG00000135049	Q9UPW5	9q21.33
HGNC:336	AGTR1	angiotensin II receptor, type 1	AG2S|AGTR1A|AGTR1B|AT1|AT1B|AT2R1|AT2R1A|AT2R1B|HAT1R	185	ENSG00000144891	P30556	3q24
HGNC:338	AGTR2	angiotensin II receptor, type 2	AT2|MRX88	186	ENSG00000180772	P50052	Xq22-q23
HGNC:13539	AGTRAP	angiotensin II receptor-associated protein	ATRAP	57085	ENSG00000177674	Q6RW13	1p36.22
HGNC:341	AGXT	alanine-glyoxylate aminotransferase	AGT|AGT1|AGXT1|PH1|SPAT|SPT	189	ENSG00000172482	P21549	2q37.3
HGNC:14412	AGXT2	alanine--glyoxylate aminotransferase 2	AGT2	64902	ENSG00000113492	Q9BYV1	5p13
HGNC:24618	AHCTF1	AT hook containing transcription factor 1	ELYS	25909	ENSG00000153207	Q8WYP5	1q44
HGNC:343	AHCY	adenosylhomocysteinase	SAHH	191	ENSG00000101444	P23526	20q11.22
HGNC:344	AHCYL1	adenosylhomocysteinase-like 1	IRBIT|XPVKONA	10768	ENSG00000168710	O43865	1p13
HGNC:22204	AHCYL2	adenosylhomocysteinase-like 2	KIAA0828	23382	ENSG00000158467	Q96HN2	7q32.1
HGNC:25230	AHDC1	AT hook, DNA binding motif, containing 1	DJ159A19.3|RP1-159A19.1	27245	ENSG00000126705	Q5TGY3	1p36.13
HGNC:21575	AHI1	Abelson helper integration site 1	FLJ20069|JBTS3|ORF1	54806	ENSG00000135541	Q8N157	6q23.2
HGNC:347	AHNAK	AHNAK nucleoprotein	MGC5395	79026	ENSG00000124942	Q09666	11q12-q13
HGNC:20125	AHNAK2	AHNAK nucleoprotein 2	C14orf78	113146	ENSG00000185567	Q8IVF2	14q32.33
HGNC:348	AHR	aryl hydrocarbon receptor	bHLHe76	196	ENSG00000106546	P35869	7p15
HGNC:346	AHRR	aryl-hydrocarbon receptor repressor	AHH|AHHR|KIAA1234|bHLHe77	57491	ENSG00000063438	A9YTQ3	5p15.33
HGNC:1189	AHSA1	AHA1, activator of heat shock 90kDa protein ATPase homolog 1 (yeast)	C14orf3|p38	10598	ENSG00000100591	O95433	14q
HGNC:20437	AHSA2	AHA1, activator of heat shock 90kDa protein ATPase homolog 2 (yeast)	DKFZp564C236|Hch1	130872	ENSG00000173209	Q719I0	2p14
HGNC:349	AHSG	alpha-2-HS-glycoprotein	A2HS|FETUA|HSGA	197	ENSG00000145192	P02765	3q27.3
HGNC:18075	AHSP	alpha hemoglobin stabilizing protein	EDRF|ERAF	51327	ENSG00000169877	Q9NZD4	16p11.1
HGNC:13203	AICDA	activation-induced cytidine deaminase	AID|ARP2|CDA2|HIGM2	57379	ENSG00000111732	Q9GZX7	12p13
HGNC:25761	AIDA	axin interactor, dorsalization associated	C1orf80|FLJ12806	64853	ENSG00000186063	Q96BJ3	1q41
HGNC:352	AIF1	allograft inflammatory factor 1	AIF-1|Em:AF129756.17|IBA1|IRT-1	199	ENSG00000204472	P55008	6p21.3
HGNC:28904	AIF1L	allograft inflammatory factor 1-like	C9orf58|FLJ12783|IBA2	83543	ENSG00000126878	Q9BQI0	9q34.13-q34.3
HGNC:8768	AIFM1	apoptosis-inducing factor, mitochondrion-associated, 1	AIF|CMTX4|NAMSD|PDCD8	9131	ENSG00000156709	O95831	Xq26.1
HGNC:21411	AIFM2	apoptosis-inducing factor, mitochondrion-associated, 2	AMID|FLJ14497|PRG3	84883	ENSG00000042286	Q9BRQ8	10q22.2
HGNC:26398	AIFM3	apoptosis-inducing factor, mitochondrion-associated, 3	AIFL|FLJ30473	150209	ENSG00000183773	Q96NN9	22q11.21
HGNC:21607	AIG1	androgen-induced 1	AIG-1|FLJ10485|dJ95L4.1	51390	ENSG00000146416	Q9NVV5	6q24.1
HGNC:356	AIM1	absent in melanoma 1	CRYBG1|ST4	202	ENSG00000112297	Q9Y4K1	6q21
HGNC:17295	AIM1L	absent in melanoma 1-like	CRYBG2|FLJ38020	55057	ENSG00000176092	Q8N1P7	1p35
HGNC:357	AIM2	absent in melanoma 2	PYHIN4	9447	ENSG00000163568	O14862	1q22
HGNC:10648	AIMP1	aminoacyl tRNA synthetase complex-interacting multifunctional protein 1	EMAP-2|EMAPII|SCYE1|p43	9255	ENSG00000164022	Q12904	4q24
HGNC:20609	AIMP2	aminoacyl tRNA synthetase complex-interacting multifunctional protein 2	JTV-1|JTV1|PRO0992|p38	7965	ENSG00000106305	Q13155	7p22.1
HGNC:358	AIP	aryl hydrocarbon receptor interacting protein	ARA9|FKBP16|XAP2	9049	ENSG00000110711	O00170	11q13.3
HGNC:359	AIPL1	aryl hydrocarbon receptor interacting protein-like 1	LCA4	23746	ENSG00000129221	Q9NZN9	17p13.1
HGNC:360	AIRE	autoimmune regulator	APECED|APS1|PGA1	326	ENSG00000160224	O43918	21q22.3
HGNC:30801	AJAP1	adherens junctions associated protein 1	MOT8|SHREW-1|SHREW1	55966	ENSG00000196581	Q9UKB5	1p36.32
HGNC:20250	AJUBA	ajuba LIM protein	JUB|MGC15563	84962	ENSG00000129474	Q96IF1	14q11.2
HGNC:361	AK1	adenylate kinase 1		203	ENSG00000106992	P00568	9q34.1
HGNC:362	AK2	adenylate kinase 2		204	ENSG00000004455	P54819	1p35.1
HGNC:17376	AK3	adenylate kinase 3	AK3L1|AK6|AKL3L1	50808	ENSG00000147853	Q9UIJ7	9p24.1
HGNC:363	AK4	adenylate kinase 4	AK3|AK3L1	205	ENSG00000162433	P27144	1p31.3
HGNC:365	AK5	adenylate kinase 5		26289	ENSG00000154027	Q9Y6K8	1p31
HGNC:49151	AK6	adenylate kinase 6	CINAP	102157402		Q9Y3D8	5q13.2
HGNC:20091	AK7	adenylate kinase 7	FLJ32864	122481	ENSG00000140057	Q96M32	14q32.31
HGNC:26526	AK8	adenylate kinase 8	C9orf98|FLJ32704	158067	ENSG00000165695	Q96MA6	9q34.13
HGNC:33814	AK9	adenylate kinase 9	AKD1|AKD2|C6orf199|C6orf224|FLJ25791|FLJ42177|MGC26954|dJ70A9.1	221264	ENSG00000155085	Q5TCS8	6q21
HGNC:367	AKAP1	A kinase (PRKA) anchor protein 1	AKAP121|AKAP149|AKAP84|D-AKAP1|PPP1R43|PRKA1|S-AKAP84|SAKAP84|TDRD17	8165	ENSG00000121057	Q92667	17q22
HGNC:368	AKAP10	A kinase (PRKA) anchor protein 10	D-AKAP2|MGC9414|PRKA10	11216	ENSG00000108599	O43572	17p11.1
HGNC:369	AKAP11	A kinase (PRKA) anchor protein 11	AKAP220|DKFZp781I12161|FLJ11304|KIAA0629|PPP1R44|PRKA11	11215	ENSG00000023516	Q9UKA4	13q
HGNC:370	AKAP12	A kinase (PRKA) anchor protein 12	AKAP250|SSeCKS	9590	ENSG00000131016	Q02952	6q24-q25
HGNC:371	AKAP13	A kinase (PRKA) anchor protein 13	AKAP-Lbc|ARHGEF13|BRX|HA-3|Ht31|LBC|PROTO-LB|c-lbc	11214	ENSG00000170776	Q12802	15q24-q25
HGNC:24061	AKAP14	A kinase (PRKA) anchor protein 14	AKAP28	158798	ENSG00000186471	Q86UN6	Xq24
HGNC:18783	AKAP17A	A kinase (PRKA) anchor protein 17A	721P|CCDC133|CXYorf3|DXYS155E|MGC39904|SFRS17A|XE7|XE7Y	8227	ENSG00000197976	Q02040	Xp22.33 and Yp11.32
HGNC:372	AKAP2	A kinase (PRKA) anchor protein 2	AKAP-KL|DKFZp564L0716|KIAA0920|PRKA2	11217	ENSG00000241978	Q9Y2D5	9q31.3
HGNC:373	AKAP3	A kinase (PRKA) anchor protein 3	AKAP110|CT82|FSP95|SOB1	10566	ENSG00000111254	O75969	12p13.3
HGNC:374	AKAP4	A kinase (PRKA) anchor protein 4	AKAP82|CT99|Fsc1|HI|hAKAP82|p82	8852	ENSG00000147081	Q5JQC9	Xp11.2
HGNC:375	AKAP5	A kinase (PRKA) anchor protein 5	AKAP75|AKAP79	9495	ENSG00000179841	P24588	14q23.3
HGNC:376	AKAP6	A kinase (PRKA) anchor protein 6	ADAP6|AKAP100|KIAA0311|PRKA6|mAKAP	9472	ENSG00000151320	Q13023	14q12
HGNC:377	AKAP7	A kinase (PRKA) anchor protein 7	AKAP15|AKAP18	9465	ENSG00000118507	O43687	6q23.2
HGNC:378	AKAP8	A kinase (PRKA) anchor protein 8	AKAP95|DKFZp586B1222	10270	ENSG00000105127	O43823	19p13.12
HGNC:29857	AKAP8L	A kinase (PRKA) anchor protein 8-like	HAP95|NAKAP95	26993	ENSG00000011243	Q9ULX6	19p13.12
HGNC:379	AKAP9	A kinase (PRKA) anchor protein 9	AKAP350|AKAP450|CG-NAP|HYPERION|KIAA0803|LQT11|MU-RMS-40.16A|PPP1R45|PRKA9|YOTIAO	10142	ENSG00000127914	Q99996	7q21-q22
HGNC:1170	AKIP1	A kinase (PRKA) interacting protein 1	BCA3|C11orf17	56672	ENSG00000166452	Q9NQ31	11p15.3
HGNC:25744	AKIRIN1	akirin 1	C1orf108|FLJ12666	79647	ENSG00000174574	Q9H9L7	1p34.3
HGNC:21407	AKIRIN2	akirin 2	C6orf166|FLJ10342|dJ486L4.2	55122	ENSG00000135334	Q53H80	6q15
HGNC:24108	AKNA	AT-hook transcription factor	KIAA1968	80709	ENSG00000106948	Q7Z591	9q32
HGNC:28398	AKNAD1	AKNA domain containing 1	C1orf62|MGC26989	254268	ENSG00000162641	Q5T1N1	1p13.3
HGNC:380	AKR1A1	aldo-keto reductase family 1, member A1 (aldehyde reductase)	ALR|DD3	10327	ENSG00000117448	P14550	1p33-p32
HGNC:381	AKR1B1	aldo-keto reductase family 1, member B1 (aldose reductase)	ALDR1|AR	231	ENSG00000085662	P15121	7q35
HGNC:382	AKR1B10	aldo-keto reductase family 1, member B10 (aldose reductase)	AKR1B11|AKR1B12|ALDRLn|ARL-1|ARL1|HIS|HSI	57016	ENSG00000198074	O60218	7q33
HGNC:37281	AKR1B15	aldo-keto reductase family 1, member B15		441282	ENSG00000227471	C9JRZ8	7q33
HGNC:384	AKR1C1	aldo-keto reductase family 1, member C1	DD1|DDH|DDH1|HAKRC|MBAB	1645	ENSG00000187134	Q04828	10p15-p14
HGNC:385	AKR1C2	aldo-keto reductase family 1, member C2	BABP|DD|DD2|DDH2|HAKRD|MCDR2|TDD	1646	ENSG00000151632	P52895	10p15-p14
HGNC:386	AKR1C3	aldo-keto reductase family 1, member C3	DDX|HAKRB|HSD17B5|KIAA0119|PGFS	8644	ENSG00000196139	P42330	10p15-p14
HGNC:387	AKR1C4	aldo-keto reductase family 1, member C4	3-alpha-HSD|C11|CDR|CHDR|DD4|HAKRA|MGC22581	1109	ENSG00000198610	P17516	10p15.1
HGNC:23469	AKR1CL1	aldo-keto reductase family 1, member C-like 1		340811	ENSG00000196326	Q5T2L2	10p15.2
HGNC:388	AKR1D1	aldo-keto reductase family 1, member D1	SRD5B1	6718	ENSG00000122787	P51857	7q32-q33
HGNC:23437	AKR1E2	aldo-keto reductase family 1, member E2	AKR1CL2|AKRDC1|MGC10612	83592	ENSG00000165568	Q96JD6	10p15.2
HGNC:389	AKR7A2	aldo-keto reductase family 7, member A2 (aflatoxin aldehyde reductase)	AFAR	8574	ENSG00000053371	O43488	1p36.13
HGNC:390	AKR7A3	aldo-keto reductase family 7, member A3 (aflatoxin aldehyde reductase)		22977	ENSG00000162482	O95154	1p36.13
HGNC:24056	AKR7L	aldo-keto reductase family 7-like	AFAR3	246181	ENSG00000211454	Q8NHP1	1p36.1-p35
HGNC:391	AKT1	v-akt murine thymoma viral oncogene homolog 1	AKT|PKB|PRKBA|RAC	207	ENSG00000142208	P31749	14q32.32-q32.33
HGNC:28426	AKT1S1	AKT1 substrate 1 (proline-rich)	Lobe|MGC2865|PRAS40	84335	ENSG00000204673	Q96B36	19q13.33
HGNC:392	AKT2	v-akt murine thymoma viral oncogene homolog 2		208	ENSG00000105221	P31751	19q13.1-q13.2
HGNC:393	AKT3	v-akt murine thymoma viral oncogene homolog 3	PKBG|PRKBG|RAC-gamma	10000	ENSG00000117020	Q9Y243	1q44
HGNC:16710	AKTIP	AKT interacting protein	FLJ13258|FTS	64400	ENSG00000166971	Q9H8T0	16q12.2
HGNC:395	ALAD	aminolevulinate dehydratase	ALADH|PBGS	210	ENSG00000148218	P13716	9q32
HGNC:396	ALAS1	aminolevulinate, delta-, synthase 1	ALAS|ALAS3	211	ENSG00000023330	P13196	3p21
HGNC:397	ALAS2	aminolevulinate, delta-, synthase 2	ASB	212	ENSG00000158578	P22557	Xp11.21
HGNC:399	ALB	albumin		213	ENSG00000163631	P02768	4q13.3
HGNC:400	ALCAM	activated leukocyte cell adhesion molecule	CD166|MEMD	214	ENSG00000170017	Q13740	3q13.1
HGNC:28114	ALDH16A1	aldehyde dehydrogenase 16 family, member A1	MGC10204	126133	ENSG00000161618	Q8IZ83	19q13.33
HGNC:9722	ALDH18A1	aldehyde dehydrogenase 18 family, member A1	GSAS|P5CS|PYCS	5832	ENSG00000059573	P54886	10q24.3-q24.6
HGNC:402	ALDH1A1	aldehyde dehydrogenase 1 family, member A1	ALDH1|PUMB1|RALDH1	216	ENSG00000165092	P00352	9q21.13
HGNC:15472	ALDH1A2	aldehyde dehydrogenase 1 family, member A2	RALDH2	8854	ENSG00000128918	O94788	15q21.2
HGNC:409	ALDH1A3	aldehyde dehydrogenase 1 family, member A3	ALDH6|RALDH3	220	ENSG00000184254	P47895	15q26
HGNC:407	ALDH1B1	aldehyde dehydrogenase 1 family, member B1	ALDH5|ALDHX	219	ENSG00000137124	P30837	9p13
HGNC:3978	ALDH1L1	aldehyde dehydrogenase 1 family, member L1	10-fTHF|FTHFD	10840	ENSG00000144908	O75891	3q21.2
HGNC:26777	ALDH1L2	aldehyde dehydrogenase 1 family, member L2	FLJ38508|mtFDH	160428	ENSG00000136010	Q3SY69	12q23.3
HGNC:404	ALDH2	aldehyde dehydrogenase 2 family (mitochondrial)		217	ENSG00000111275	P05091	12q24.12
HGNC:405	ALDH3A1	aldehyde dehydrogenase 3 family, member A1	ALDH3	218	ENSG00000108602	P30838	17p11.2
HGNC:403	ALDH3A2	aldehyde dehydrogenase 3 family, member A2	ALDH10|FALDH|SLS	224	ENSG00000072210	P51648	17p11.2
HGNC:410	ALDH3B1	aldehyde dehydrogenase 3 family, member B1	ALDH7	221	ENSG00000006534	P43353	11q13
HGNC:411	ALDH3B2	aldehyde dehydrogenase 3 family, member B2	ALDH8	222	ENSG00000132746	P48448	11q13
HGNC:406	ALDH4A1	aldehyde dehydrogenase 4 family, member A1	ALDH4|P5CDh	8659	ENSG00000159423	P30038	1p36
HGNC:408	ALDH5A1	aldehyde dehydrogenase 5 family, member A1	SSADH|SSDH	7915	ENSG00000112294	P51649	6p22
HGNC:7179	ALDH6A1	aldehyde dehydrogenase 6 family, member A1	MMSDH	4329	ENSG00000119711	Q02252	14q24.3
HGNC:877	ALDH7A1	aldehyde dehydrogenase 7 family, member A1	ATQ1|EPD|PDE	501	ENSG00000164904	P49419	5q31
HGNC:15471	ALDH8A1	aldehyde dehydrogenase 8 family, member A1	ALDH12	64577	ENSG00000118514	Q9H2A2	6q24.1-q25.1
HGNC:412	ALDH9A1	aldehyde dehydrogenase 9 family, member A1	ALDH4|ALDH7|ALDH9|E3	223	ENSG00000143149	P49189	1q22-q23
HGNC:414	ALDOA	aldolase A, fructose-bisphosphate		226	ENSG00000149925	P04075	16p11.2
HGNC:417	ALDOB	aldolase B, fructose-bisphosphate		229	ENSG00000136872	P05062	9q21.3-q22.2
HGNC:418	ALDOC	aldolase C, fructose-bisphosphate		230	ENSG00000109107	P09972	17q11.2
HGNC:18294	ALG1	ALG1, chitobiosyldiphosphodolichol beta-mannosyltransferase	HMAT1|HMT-1	56052	ENSG00000033011	Q9BT22	16p13.3
HGNC:23162	ALG10	ALG10, alpha-1,2-glucosyltransferase	ALG10A|DIE2|FLJ14751	84920	ENSG00000139133	Q5BKT4	12p11.21
HGNC:31088	ALG10B	ALG10B, alpha-1,2-glucosyltransferase	KCR1	144245	ENSG00000175548	Q5I7T1	12q12
HGNC:32456	ALG11	ALG11, alpha-1,2-mannosyltransferase	KIAA0266	440138	ENSG00000253710	Q2TAA5	13q14.3
HGNC:19358	ALG12	ALG12, alpha-1,6-mannosyltransferase	ECM39	79087	ENSG00000182858	Q9BV10	22q13.33
HGNC:30881	ALG13	ALG13, UDP-N-acetylglucosaminyltransferase subunit	CXorf45|FLJ23018|GLT28D1|MDS031|TDRD13|YGL047W	79868	ENSG00000101901	Q9NP73	Xq23
HGNC:28287	ALG14	ALG14, UDP-N-acetylglucosaminyltransferase subunit	MGC19780	199857	ENSG00000172339	Q96F25	1p21.3
HGNC:33721	ALG1L	ALG1, chitobiosyldiphosphodolichol beta-mannosyltransferase-like	ALG1L1	200810	ENSG00000189366	Q6GMV1	3q21.2
HGNC:23159	ALG2	ALG2, alpha-1,3/1,6-mannosyltransferase	CDGIi|FLJ14511|NET38|hALPG2	85365	ENSG00000119523	Q9H553	9q31.1
HGNC:23056	ALG3	ALG3, alpha-1,3- mannosyltransferase	CDGS4|D16Ertd36e|NOT56L|Not56	10195	ENSG00000214160	Q92685	3q27.3
HGNC:20266	ALG5	ALG5, dolichyl-phosphate beta-glucosyltransferase	bA421P11.2	29880	ENSG00000120697	Q9Y673	13q13.1
HGNC:23157	ALG6	ALG6, alpha-1,3-glucosyltransferase		29929	ENSG00000088035	Q9Y672	1p31.3
HGNC:23161	ALG8	ALG8, alpha-1,3-glucosyltransferase	MGC2840	79053	ENSG00000159063	Q9BVK2	11q14.1
HGNC:15672	ALG9	ALG9, alpha-1,2-mannosyltransferase	DIBD1	79796	ENSG00000086848	Q9H6U8	11q23
HGNC:427	ALK	anaplastic lymphoma receptor tyrosine kinase	CD246	238	ENSG00000171094	Q9UM73	2p23
HGNC:17911	ALKBH1	alkB, alkylation repair homolog 1 (E. coli)	ABH|ALKBH|alkB|hABH	8846	ENSG00000100601	Q13686	14q24
HGNC:32487	ALKBH2	alkB, alkylation repair homolog 2 (E. coli)	ABH2|MGC90512	121642	ENSG00000189046	Q6NS38	12q24.11
HGNC:30141	ALKBH3	alkB, alkylation repair homolog 3 (E. coli)	DEPC-1	221120	ENSG00000166199	Q96Q83	11p11.2
HGNC:21900	ALKBH4	alkB, alkylation repair homolog 4 (E. coli)	FLJ20013	54784	ENSG00000160993	Q9NXW9	7q22.1
HGNC:25996	ALKBH5	alkB, alkylation repair homolog 5 (E. coli)	FLJ20308|OFOXD1	54890	ENSG00000091542	Q6P6C2	17p11.2
HGNC:28243	ALKBH6	alkB, alkylation repair homolog 6 (E. coli)	MGC15677	84964	ENSG00000239382	Q3KRA9	19q13.12
HGNC:21306	ALKBH7	alkB, alkylation repair homolog 7 (E. coli)	MGC10974|SPATA11	84266	ENSG00000125652	Q9BT30	19p13.3
HGNC:25189	ALKBH8	alkB, alkylation repair homolog 8 (E. coli)	MGC10235	91801	ENSG00000137760	Q96BT7	11q22.3
HGNC:17377	ALLC	allantoicase	ALC	55821	ENSG00000151360	Q8N6M5	2p25.3
HGNC:428	ALMS1	Alstrom syndrome 1	KIAA0328	7840	ENSG00000116127	Q8TCU4	2p13.1
HGNC:429	ALOX12	arachidonate 12-lipoxygenase	12S-LOX	239	ENSG00000108839	P18054	17p13.1
HGNC:430	ALOX12B	arachidonate 12-lipoxygenase, 12R type	12R-LOX	242	ENSG00000179477	O75342	17p13.1
HGNC:433	ALOX15	arachidonate 15-lipoxygenase	15-LOX-1	246	ENSG00000161905	P16050	17p13.3
HGNC:434	ALOX15B	arachidonate 15-lipoxygenase, type B	15-LOX-2	247	ENSG00000179593	O15296	17p13.1
HGNC:435	ALOX5	arachidonate 5-lipoxygenase	5-LOX	240	ENSG00000012779	P09917	10q11.2
HGNC:436	ALOX5AP	arachidonate 5-lipoxygenase-activating protein	FLAP	241	ENSG00000132965	P20292	13q12
HGNC:13743	ALOXE3	arachidonate lipoxygenase 3	E-LOX|eLOX3	59344	ENSG00000179148	Q9BYJ1	17p13.1
HGNC:437	ALPI	alkaline phosphatase, intestinal		248	ENSG00000163295	P09923	2q37.1
HGNC:20917	ALPK1	alpha-kinase 1	FLJ22670|KIAA1527|Lak	80216	ENSG00000073331	Q96QP1	4q26
HGNC:20565	ALPK2	alpha-kinase 2	HAK	115701	ENSG00000198796	Q86TB3	18q21.31
HGNC:17574	ALPK3	alpha-kinase 3	KIAA1330|MAK|Midori	57538	ENSG00000136383	Q96L96	15q25.2
HGNC:438	ALPL	alkaline phosphatase, liver/bone/kidney	HOPS|TNSALP	249	ENSG00000162551	P05186	1p36.12
HGNC:439	ALPP	alkaline phosphatase, placental		250	ENSG00000163283	P05187	2q37.1
HGNC:441	ALPPL2	alkaline phosphatase, placental-like 2		251	ENSG00000163286	P10696	2q37
HGNC:443	ALS2	amyotrophic lateral sclerosis 2 (juvenile)	ALS2CR6	57679	ENSG00000003393	Q96Q42	2q33-q35
HGNC:20605	ALS2CL	ALS2 C-terminal like	DKFZp686I0110|FLJ36525|RN49018	259173	ENSG00000178038	Q60I27	3p21.31
HGNC:14438	ALS2CR11	amyotrophic lateral sclerosis 2 (juvenile) chromosome region, candidate 11	FLJ25351	151254	ENSG00000155754	Q53TS8	2q33
HGNC:14439	ALS2CR12	amyotrophic lateral sclerosis 2 (juvenile) chromosome region, candidate 12		130540	ENSG00000155749	Q96Q35	2q33.1
HGNC:1494	ALX1	ALX homeobox 1	CART1	8092	ENSG00000180318	Q15699	12q21.31
HGNC:449	ALX3	ALX homeobox 3		257	ENSG00000156150	O95076	1p13.3
HGNC:450	ALX4	ALX homeobox 4	FPP|KIAA1788|PFM|PFM2	60529	ENSG00000052850	Q9H161	11p11.2
HGNC:19071	ALYREF	Aly/REF export factor	ALY|ALY/REF|BEF|REF|THOC4	10189	ENSG00000183684	Q86V81	17q25.3
HGNC:451	AMACR	alpha-methylacyl-CoA racemase	RACE	23600	ENSG00000242110	Q9UHK6	5p13.2
HGNC:452	AMBN	ameloblastin (enamel matrix protein)		258	ENSG00000178522	Q9NP70	4q21
HGNC:453	AMBP	alpha-1-microglobulin/bikunin precursor	EDC1|HCP|HI30|IATIL|ITI|ITIL|ITILC|UTI	259	ENSG00000106927	P02760	9q32-q33
HGNC:25990	AMBRA1	autophagy/beclin-1 regulator 1	DCAF3|FLJ20294|KIAA1736|WDR94	55626	ENSG00000110497	Q9C0C7	11p11.2
HGNC:457	AMD1	adenosylmethionine decarboxylase 1	SAMDC	262	ENSG00000123505	P17707	6q21
HGNC:28577	AMDHD1	amidohydrolase domain containing 1	MGC35366	144193	ENSG00000139344	Q96NU7	12q23.1
HGNC:24262	AMDHD2	amidohydrolase domain containing 2	CGI-14	51005	ENSG00000162066	Q9Y303	16p13.3
HGNC:461	AMELX	amelogenin, X-linked	AIH1|AMG	265	ENSG00000125363	Q99217	Xp22.31-p22.1
HGNC:462	AMELY	amelogenin, Y-linked	AMGL	266	ENSG00000099721	Q99218	Yp11.2
HGNC:26837	AMER1	APC membrane recruitment protein 1	FAM123B|FLJ39827|RP11-403E24.2|WTX	139285	ENSG00000184675	Q5JTC6	Xq11.1
HGNC:26360	AMER2	APC membrane recruitment protein 2	FAM123A|FLJ25477	219287	ENSG00000165566	Q8N7J2	13q12.13
HGNC:26771	AMER3	APC membrane recruitment protein 3	FAM123C|FLJ38377	205147	ENSG00000178171	Q8N944	2q21.1
HGNC:463	AMFR	autocrine motility factor receptor, E3 ubiquitin protein ligase	RNF45|gp78	267	ENSG00000159461	Q9UKV5	16q21
HGNC:464	AMH	anti-Mullerian hormone	MIS	268	ENSG00000104899	P03971	19p13.3
HGNC:465	AMHR2	anti-Mullerian hormone receptor, type II	MISR2|MISRII	269	ENSG00000135409	Q16671	12q13
HGNC:19084	AMICA1	adhesion molecule, interacts with CXADR antigen 1	AMICA|Gm638	120425	ENSG00000160593	Q86YT9	11q23.3
HGNC:20824	AMIGO1	adhesion molecule with Ig-like domain 1	AMIGO|KIAA1163	57463	ENSG00000181754	Q86WK6	1p13.3
HGNC:24073	AMIGO2	adhesion molecule with Ig-like domain 2	ALI1|DEGA	347902	ENSG00000139211	Q86SJ2	12q13.11
HGNC:24075	AMIGO3	adhesion molecule with Ig-like domain 3		386724	ENSG00000176020	Q86WK7	3p21
HGNC:467	AMMECR1	Alport syndrome, mental retardation, midface hypoplasia and elliptocytosis chromosomal region gene 1		9949	ENSG00000101935	Q9Y4X0	Xq22.3
HGNC:28658	AMMECR1L	AMMECR1-like	MGC4268	83607	ENSG00000144233	Q6DCA0	2q21
HGNC:14604	AMN	amnion associated transmembrane protein	amnionless	81693	ENSG00000166126	Q9BXJ7	14q32.32
HGNC:27281	AMN1	antagonist of mitotic exit network 1 homolog (S. cerevisiae)		196394	ENSG00000151743	Q8IY45	12p11.21
HGNC:17810	AMOT	angiomotin	KIAA1071	154796	ENSG00000126016	Q4VCS5	Xq23
HGNC:17811	AMOTL1	angiomotin like 1	JEAP	154810	ENSG00000166025	Q8IY63	11q21
HGNC:17812	AMOTL2	angiomotin like 2	LCCP	51421	ENSG00000114019	Q9Y2J4	3q21-q22
HGNC:468	AMPD1	adenosine monophosphate deaminase 1	MAD|MADA	270	ENSG00000116748	P23109	1p13
HGNC:469	AMPD2	adenosine monophosphate deaminase 2		271	ENSG00000116337	Q01433	1p13.3
HGNC:470	AMPD3	adenosine monophosphate deaminase 3		272	ENSG00000133805	Q01432	11p15
HGNC:471	AMPH	amphiphysin		273	ENSG00000078053	P49418	7p14-p13
HGNC:473	AMT	aminomethyltransferase	GCST|NKH	275	ENSG00000145020	P48728	3p21.2-p21.1
HGNC:33188	AMTN	amelotin	RSTI689|UNQ689	401138	ENSG00000187689	Q6UX39	4q13.3
HGNC:474	AMY1A	amylase, alpha 1A (salivary)	AMY1	276	ENSG00000237763	P04745	1p21
HGNC:475	AMY1B	amylase, alpha 1B (salivary)	AMY1	277	ENSG00000174876	P04745	1p21
HGNC:476	AMY1C	amylase, alpha 1C (salivary)	AMY1	278	ENSG00000187733	P04745	1p21
HGNC:477	AMY2A	amylase, alpha 2A (pancreatic)	AMY2	279	ENSG00000243480	P04746	1p21.1
HGNC:478	AMY2B	amylase, alpha 2B (pancreatic)	AMY2	280	ENSG00000240038	P19961	1p21
HGNC:22231	AMZ1	archaelysin family metallopeptidase 1	KIAA1950	155185	ENSG00000174945	Q400G9	7p22.3
HGNC:28041	AMZ2	archaelysin family metallopeptidase 2		51321	ENSG00000196704	Q86W34	17q24.2
HGNC:19988	ANAPC1	anaphase promoting complex subunit 1	APC1|MCPR|TSG24	64682	ENSG00000153107	Q9H1A4	2q12.1
HGNC:24077	ANAPC10	anaphase promoting complex subunit 10	APC10|DKFZP564L0562|DOC1	10393	ENSG00000164162	Q9UM13	4q31
HGNC:14452	ANAPC11	anaphase promoting complex subunit 11	APC11|Apc11p|HSPC214|MGC882	51529	ENSG00000141552	Q9NYG5	17q25.3
HGNC:24540	ANAPC13	anaphase promoting complex subunit 13	APC13|DKFZP566D193|SWM1	25847	ENSG00000129055	Q9BS18	3q22.1
HGNC:24531	ANAPC15	anaphase promoting complex subunit 15	APC15|C11orf51|DKFZP564M082|HSPC020	25906	ENSG00000110200	P60006	11q13.4
HGNC:26976	ANAPC16	anaphase promoting complex subunit 16	APC16|C10orf104|CENP-27|FLJ33728|bA570G20.3	119504	ENSG00000166295	Q96DE5	10q22.2
HGNC:19989	ANAPC2	anaphase promoting complex subunit 2	APC2|KIAA1406	29882	ENSG00000176248	Q9UJX6	9q34.3
HGNC:19990	ANAPC4	anaphase promoting complex subunit 4	APC4	29945	ENSG00000053900	Q9UJX5	4p15.31
HGNC:15713	ANAPC5	anaphase promoting complex subunit 5	APC5	51433		Q9UJX4	12q24
HGNC:17380	ANAPC7	anaphase promoting complex subunit 7	APC7	51434	ENSG00000196510	Q9UJX3	12q13.12
HGNC:483	ANG	angiogenin, ribonuclease, RNase A family, 5	RNASE5	283	ENSG00000214274	P03950	14q11.1-q11.2
HGNC:19961	ANGEL1	angel homolog 1 (Drosophila)	KIAA0759	23357	ENSG00000013523	Q9UNK9	14q24.3
HGNC:30534	ANGEL2	angel homolog 2 (Drosophila)	FLJ12793|KIAA0759L	90806	ENSG00000174606	Q5VTE6	1q32.3
HGNC:484	ANGPT1	angiopoietin 1	Ang1|KIAA0003	284	ENSG00000154188	Q15389	8q23.1
HGNC:485	ANGPT2	angiopoietin 2	Ang2	285	ENSG00000091879	O15123	8p23
HGNC:487	ANGPT4	angiopoietin 4		51378	ENSG00000101280	Q9Y264	20p13
HGNC:489	ANGPTL1	angiopoietin-like 1	ANG3|ANGPT3|ARP1|AngY	9068	ENSG00000116194	O95841	1q25.2
HGNC:490	ANGPTL2	angiopoietin-like 2	ARP2|HARP	23452	ENSG00000136859	Q9UKU9	9q34
HGNC:491	ANGPTL3	angiopoietin-like 3	ANGPT5	27329	ENSG00000132855	Q9Y5C1	1p31.3
HGNC:16039	ANGPTL4	angiopoietin-like 4	ARP4|FIAF|HFARP|NL2|PGAR|pp1158	51129	ENSG00000167772	Q9BY76	19p13.3
HGNC:19705	ANGPTL5	angiopoietin-like 5		253935	ENSG00000187151	Q86XS5	11q22.2
HGNC:23140	ANGPTL6	angiopoietin-like 6	AGF|ARP5	83854	ENSG00000130812	Q8NI99	19p13.2
HGNC:24078	ANGPTL7	angiopoietin-like 7	AngX|CDT6	10218	ENSG00000171819	O43827	1p36
HGNC:40024	ANHX	anomalous homeobox		647589	ENSG00000227059	E9PGG2	12q24.33
HGNC:492	ANK1	ankyrin 1, erythrocytic	ANK|SPH1	286	ENSG00000029534	P16157	8p11.21
HGNC:493	ANK2	ankyrin 2, neuronal	LQT4	287	ENSG00000145362	Q01484	4q25-q26
HGNC:494	ANK3	ankyrin 3, node of Ranvier (ankyrin G)		288	ENSG00000151150	Q12955	10q21
HGNC:26350	ANKAR	ankyrin and armadillo repeat containing	FLJ25415	150709	ENSG00000151687	Q7Z5J8	2q32.2
HGNC:28002	ANKDD1A	ankyrin repeat and death domain containing 1A	FLJ25870	348094	ENSG00000166839	Q495B1	15q22.31
HGNC:32525	ANKDD1B	ankyrin repeat and death domain containing 1B		728780	ENSG00000189045	A6NHY2	5q13.3
HGNC:15803	ANKEF1	ankyrin repeat and EF-hand domain containing 1	ANKRD5|FLJ21669|dJ839B4.6	63926	ENSG00000132623	Q9NU02	20p12.2
HGNC:26766	ANKFN1	ankyrin-repeat and fibronectin type III domain containing 1	FLJ38335	162282	ENSG00000153930	Q8N957	17q23.2
HGNC:20763	ANKFY1	ankyrin repeat and FYVE domain containing 1	ANKHZN|BTBD23|KIAA1255|ZFYVE14	51479	ENSG00000185722	Q9P2R3	17p13.3
HGNC:15492	ANKH	ANKH inorganic pyrophosphate transport regulator	ANK|CCAL2|CMDJ|CPPDD|HANK	56172	ENSG00000154122	Q9HCJ1	5p15.2
HGNC:24714	ANKHD1	ankyrin repeat and KH domain containing 1	FLJ10042|FLJ11979|FLJ14127|FLJ20288|KIAA1085|MASK	54882	ENSG00000131503	Q8IWZ3	5q31.3
HGNC:22215	ANKIB1	ankyrin repeat and IBR domain containing 1	DKFZP434A0225|KIAA1386	54467	ENSG00000001629	Q9P2G1	7q21.3
HGNC:21027	ANKK1	ankyrin repeat and kinase domain containing 1	X-kinase	255239	ENSG00000170209	Q8NFD2	11q23.2
HGNC:26812	ANKLE1	ankyrin repeat and LEM domain containing 1	ANKRD41|FLJ39369|LEMD6	126549	ENSG00000160117	Q8NAG6	19p13.11
HGNC:29101	ANKLE2	ankyrin repeat and LEM domain containing 2	KIAA0692|LEMD7|Lem4	23141	ENSG00000176915	Q86XL3	12q24.33
HGNC:20987	ANKMY1	ankyrin repeat and MYND domain containing 1	FLJ20499|ZMYND13	51281	ENSG00000144504	Q9P2S6	2q37.3
HGNC:25370	ANKMY2	ankyrin repeat and MYND domain containing 2	DKFZP564O043|ZMYND20	57037	ENSG00000106524	Q8IV38	7p21
HGNC:13208	ANKRA2	ankyrin repeat, family A (RFXANK-like), 2		57763	ENSG00000164331	Q9H9E1	5q12-q13
HGNC:15819	ANKRD1	ankyrin repeat domain 1 (cardiac muscle)	ALRP|C-193|CARP|CVARP|MCARP	27063	ENSG00000148677	Q15327	10q23.33
HGNC:20265	ANKRD10	ankyrin repeat domain 10	FLJ20093	55608	ENSG00000088448	Q9NXR5	13q33.3
HGNC:21316	ANKRD11	ankyrin repeat domain 11	LZ16|T13	29123	ENSG00000167522	Q6UB99	16q24.3
HGNC:29135	ANKRD12	ankyrin repeat domain 12	FLJ20053|GAC-1|KIAA0874	23253	ENSG00000101745	Q6UB98	18p11.22
HGNC:21268	ANKRD13A	ankyrin repeat domain 13A	ANKRD13|NY-REN-25	88455	ENSG00000076513	Q8IZ07	12q24.12
HGNC:26363	ANKRD13B	ankyrin repeat domain 13B	FLJ25555	124930	ENSG00000198720	Q86YJ7	17q11.2
HGNC:25374	ANKRD13C	ankyrin repeat domain 13C	DKFZP566D1346|dJ677H15.3	81573	ENSG00000118454	Q8N6S4	1p32.3-p31.3
HGNC:27880	ANKRD13D	ankyrin repeat domain 13 family, member D		338692	ENSG00000172932	Q6ZTN6	11q13.2
HGNC:23471	ANKRD16	ankyrin repeat domain 16	DKFZP434N1511	54522	ENSG00000134461	Q6P6B7	10p15.1
HGNC:23575	ANKRD17	ankyrin repeat domain 17	FLJ22206|GTAR|KIAA0697|NY-BR-16	26057	ENSG00000132466	O75179	4q21.1-q21.21
HGNC:23643	ANKRD18A	ankyrin repeat domain 18A	FLJ35740|KIAA2015	253650	ENSG00000180071	Q8IVF6	9p13.1
HGNC:23644	ANKRD18B	ankyrin repeat domain 18B	bA255A11.3	441459	ENSG00000230453	A2A2Z9	9p13.3
HGNC:495	ANKRD2	ankyrin repeat domain 2 (stretch responsive muscle)	ARPP	26287	ENSG00000165887	Q9GZV1	10q23
HGNC:23665	ANKRD20A1	ankyrin repeat domain 20 family, member A1	ANKRD20A|DKFZp434A171	84210	ENSG00000196774	Q5TYW2	9p12
HGNC:31979	ANKRD20A2	ankyrin repeat domain 20 family, member A2		441430	ENSG00000183148	Q5SQ80	9p12
HGNC:31981	ANKRD20A3	ankyrin repeat domain 20 family, member A3		441425	ENSG00000132498	Q5VUR7	9q12
HGNC:31982	ANKRD20A4	ankyrin repeat domain 20 family, member A4	OTTHUMG00000066855	728747	ENSG00000172014	Q4UJ75	9q21.11
HGNC:28321	ANKRD22	ankyrin repeat domain 22	MGC22805	118932	ENSG00000152766	Q5VYY1	10q23.31
HGNC:24470	ANKRD23	ankyrin repeat domain 23	DARP|FLJ32449|MARP3	200539	ENSG00000163126	Q86SG2	2q11.2
HGNC:29424	ANKRD24	ankyrin repeat domain 24	KIAA1981	170961	ENSG00000089847	Q8TF21	19p13.3
HGNC:29186	ANKRD26	ankyrin repeat domain 26	KIAA1074|THC2	22852	ENSG00000107890	Q9UPS8	10p12.1
HGNC:25310	ANKRD27	ankyrin repeat domain 27 (VPS9 domain)	DKFZp434L0718|FLJ00040|VARP	84079	ENSG00000105186	Q96NW4	19q13.12
HGNC:29024	ANKRD28	ankyrin repeat domain 28	KIAA0379|PITK|PP6-ARS-A|PPP1R65	23243	ENSG00000206560	O15084	3p25.1
HGNC:27110	ANKRD29	ankyrin repeat domain 29	FLJ25053	147463	ENSG00000154065	Q8N6D5	18q11.2
HGNC:17234	ANKRD30A	ankyrin repeat domain 30A	NY-BR-1	91074	ENSG00000148513	Q9BXX3	10p11.21
HGNC:24165	ANKRD30B	ankyrin repeat domain 30B	NY-BR-1.1	374860	ENSG00000180777	Q9BXX2	18p11.21
HGNC:35167	ANKRD30BL	ankyrin repeat domain 30B-like	ANKRD30BP3|NCRNA00164	554226	ENSG00000163046	A7E2S9	2q21.2
HGNC:26853	ANKRD31	ankyrin repeat domain 31	FLJ40191	256006	ENSG00000145700	Q8N7Z5	5q13.3
HGNC:25408	ANKRD32	ankyrin repeat domain 32	BRCTD1|DKFZp564C0469|DKFZp761C121	84250	ENSG00000133302	Q9BQI6	5q15
HGNC:13788	ANKRD33	ankyrin repeat domain 33	C12orf7|DKFZp686O1689|PANKY	341405	ENSG00000167612	Q7Z3H0	12q13.13
HGNC:35240	ANKRD33B	ankyrin repeat domain 33B		651746	ENSG00000164236	A6NCL7	5p15.2
HGNC:27639	ANKRD34A	ankyrin repeat domain 34A	ANKRD34	284615	ENSG00000181039	Q69YU3	1q21.1
HGNC:33736	ANKRD34B	ankyrin repeat domain 34B	DP58	340120	ENSG00000189127	A5PLL1	5q14.1
HGNC:33888	ANKRD34C	ankyrin repeat domain 34C		390616	ENSG00000235711	P0C6C1	15q25.1
HGNC:26323	ANKRD35	ankyrin repeat domain 35	FLJ25124	148741	ENSG00000198483	Q8N283	1q21.1
HGNC:24079	ANKRD36	ankyrin repeat domain 36	UNQ2430	375248	ENSG00000135976	A6QL64	2q11.2
HGNC:29333	ANKRD36B	ankyrin repeat domain 36B	FLJ21281|KIAA1641	57730	ENSG00000196912	Q8N2N9	2q11.2
HGNC:32946	ANKRD36C	ankyrin repeat domain 36C	DKFZp667P0924	400986	ENSG00000174501	Q5JPF3	2q11.1
HGNC:29593	ANKRD37	ankyrin repeat domain 37	Lrp2bp	353322	ENSG00000186352	Q7Z713	4q35.1
HGNC:28640	ANKRD39	ankyrin repeat domain 39	MGC41816	51239	ENSG00000213337	Q53RE8	2q11.2
HGNC:28233	ANKRD40	ankyrin repeat domain 40	MGC15396	91369	ENSG00000154945	Q6AI12	17q21.33
HGNC:26752	ANKRD42	ankyrin repeat domain 42	FLJ37874|SARP	338699	ENSG00000137494	Q8N9B4	11q14.1
HGNC:25259	ANKRD44	ankyrin repeat domain 44	PP6-ARS-B	91526	ENSG00000065413	Q8N8A2	2q33.1
HGNC:24786	ANKRD45	ankyrin repeat domain 45	CT117|FLJ45235	339416	ENSG00000183831	Q5TZF3	1q25.1
HGNC:27229	ANKRD46	ankyrin repeat domain 46		157567	ENSG00000186106	Q86W74	8q22.3
HGNC:25970	ANKRD49	ankyrin repeat domain 49	FGIF|FLJ20189|GBIF	54851	ENSG00000168876	Q8WVL7	11q21
HGNC:29223	ANKRD50	ankyrin repeat domain 50	KIAA1223	57182	ENSG00000151458	Q9ULJ7	4q28.1
HGNC:26614	ANKRD52	ankyrin repeat domain 52	FLJ34236|PP6-ARS-C	283373	ENSG00000139645	Q8NB46	12q13.3
HGNC:25691	ANKRD53	ankyrin repeat domain 53	FLJ12056|FLJ36160	79998	ENSG00000144031	Q8N9V6	2p13.3
HGNC:25185	ANKRD54	ankyrin repeat domain 54	LIAR	129138	ENSG00000100124	Q6NXT1	22q13.1
HGNC:25681	ANKRD55	ankyrin repeat domain 55	FLJ11795	79722	ENSG00000164512	Q3KP44	5q11.2
HGNC:17280	ANKRD6	ankyrin repeat domain 6	KIAA0957	22881	ENSG00000135299	Q9Y2G4	6q14.2-q16.1
HGNC:16217	ANKRD60	ankyrin repeat domain 60	C20orf86|bA196N14.3	140731	ENSG00000124227	Q9BZ19	20q13.32
HGNC:22467	ANKRD61	ankyrin repeat domain 61		100310846	ENSG00000157999	A6NGH8	7p22
HGNC:35241	ANKRD62	ankyrin repeat domain 62	DKFZp779B1634	342850	ENSG00000181626	A6NC57	18p11.21
HGNC:40027	ANKRD63	ankyrin repeat domain 63		100131244	ENSG00000230778	C9JTQ0	15q15.1
HGNC:42950	ANKRD65	ankyrin repeat domain 65		441869	ENSG00000235098	E5RJM6	1p36.33
HGNC:44669	ANKRD66	ankyrin repeat domain 66		100287718	ENSG00000230062	B4E2M5	6p12.3
HGNC:18588	ANKRD7	ankyrin repeat domain 7	TSA806	56311	ENSG00000106013	Q92527	7q31
HGNC:20096	ANKRD9	ankyrin repeat domain 9		122416	ENSG00000156381	Q96BM1	14q32.33
HGNC:20961	ANKS1A	ankyrin repeat and sterile alpha motif domain containing 1A	ANKS1|KIAA0229	23294	ENSG00000064999	Q92625	6p21.31
HGNC:24600	ANKS1B	ankyrin repeat and sterile alpha motif domain containing 1B	AIDA-1|ANKS2|EB-1|cajalin-2	56899	ENSG00000185046	Q7Z6G8	12q23.1
HGNC:29422	ANKS3	ankyrin repeat and sterile alpha motif domain containing 3	FLJ32345|FLJ32767|KIAA1977	124401	ENSG00000168096	Q6ZW76	16p13.3
HGNC:26795	ANKS4B	ankyrin repeat and sterile alpha motif domain containing 4B	FLJ38819|HARP	257629	ENSG00000175311	Q8N8V4	16p12.2
HGNC:26724	ANKS6	ankyrin repeat and sterile alpha motif domain containing 6	ANKRD14|FLJ36928|NPHP16|SAMD6	203286	ENSG00000165138	Q68DC2	9q31.1
HGNC:29642	ANKUB1	ankyrin repeat and ubiquitin domain containing 1	C3orf16	389161	ENSG00000206199	A6NFN9	3q25.1
HGNC:25527	ANKZF1	ankyrin repeat and zinc finger domain containing 1	FLJ10415|ZNF744	55139	ENSG00000163516	Q9H8Y5	2q35
HGNC:14082	ANLN	anillin, actin binding protein	ANILLIN|Scraps|scra	54443	ENSG00000011426	Q9NQW6	7p15-p14
HGNC:21625	ANO1	anoctamin 1, calcium activated chloride channel	DOG1|FLJ10261|ORAOV2|TAOS2|TMEM16A	55107	ENSG00000131620	Q5XXA6	11q13.2
HGNC:25519	ANO10	anoctamin 10	FLJ10375|MGC47890|SCAR10|TMEM16K	55129	ENSG00000160746	Q9NW15	3p22.1-p21.33
HGNC:1183	ANO2	anoctamin 2	C12orf3|TMEM16B	57101	ENSG00000047617	Q9NQ90	12p13.3
HGNC:14004	ANO3	anoctamin 3	C11orf25|DYT23|GENX-3947|TMEM16C	63982	ENSG00000134343	Q9BYT9	11p14.2
HGNC:23837	ANO4	anoctamin 4	FLJ34221|FLJ34272|FLJ35277|TMEM16D	121601	ENSG00000151572	Q32M45	12q23.3
HGNC:27337	ANO5	anoctamin 5	GDD1|LGMD2L|TMEM16E	203859	ENSG00000171714	Q75V66	11p15.1
HGNC:25240	ANO6	anoctamin 6	DKFZp313M0720|TMEM16F	196527	ENSG00000177119	Q4KMQ2	12q12-q13.11
HGNC:31677	ANO7	anoctamin 7	IPCA-5|NGEP|PCANAP5|PCANAP5L|TMEM16G	50636	ENSG00000146205	Q6IWH7	2q37.3
HGNC:29329	ANO8	anoctamin 8	KIAA1623|TMEM16H	57719	ENSG00000074855	Q9HCE9	19p13.12
HGNC:20679	ANO9	anoctamin 9	PIG5|TMEM16J|TP53I5	338440	ENSG00000185101	A1A5B4	11p15.5
HGNC:13233	ANP32A	acidic (leucine-rich) nuclear phosphoprotein 32 family, member A	C15orf1|I1PP2A|LANP|MAPM|PHAPI|PP32|mapmodulin	8125	ENSG00000140350	P39687	15q23
HGNC:16677	ANP32B	acidic (leucine-rich) nuclear phosphoprotein 32 family, member B	APRIL|PHAPI2|SSP29	10541	ENSG00000136938	Q92688	9q22.32
HGNC:16676	ANP32D	acidic (leucine-rich) nuclear phosphoprotein 32 family, member D	PP32R2	23519	ENSG00000139223	O95626	12q13.12
HGNC:16673	ANP32E	acidic (leucine-rich) nuclear phosphoprotein 32 family, member E	LANP-L|LANPL|MGC5350	81611	ENSG00000143401	Q9BTT0	1q22
HGNC:500	ANPEP	alanyl (membrane) aminopeptidase	CD13|LAP1|PEPN|gp150|p150	290	ENSG00000166825	P15144	15q25-q26
HGNC:21014	ANTXR1	anthrax toxin receptor 1	ATR|FLJ10601|FLJ21776|TEM8	84168	ENSG00000169604	Q9H6X2	2p13.1
HGNC:21732	ANTXR2	anthrax toxin receptor 2	CMG-2|CMG2|FLJ31074	118429	ENSG00000163297	P58335	4q21.3
HGNC:27277	ANTXRL	anthrax toxin receptor-like		195977	ENSG00000198250	A6NF34	10q11.22
HGNC:533	ANXA1	annexin A1	ANX1|LPC1	301	ENSG00000135046	P04083	9q21.13
HGNC:534	ANXA10	annexin A10	ANX14	11199	ENSG00000109511	Q9UJ72	4q32.3
HGNC:535	ANXA11	annexin A11	ANX11	311	ENSG00000122359	P50995	10q22.3
HGNC:536	ANXA13	annexin A13	ANX13	312	ENSG00000104537	P27216	8q24.13
HGNC:537	ANXA2	annexin A2	ANX2|ANX2L4|CAL1H|LIP2|LPC2D	302	ENSG00000182718	P07355	15q22.2
HGNC:33463	ANXA2R	annexin A2 receptor	AXIIR|C5orf39	389289	ENSG00000177721	Q3ZCQ2	5p12
HGNC:541	ANXA3	annexin A3	ANX3	306	ENSG00000138772	P12429	4q21.21
HGNC:542	ANXA4	annexin A4	ANX4	307	ENSG00000196975	P09525	2p13.3
HGNC:543	ANXA5	annexin A5	ANX5|ENX2	308	ENSG00000164111	P08758	4q27
HGNC:544	ANXA6	annexin A6	ANX6	309	ENSG00000197043	P08133	5q33.1
HGNC:545	ANXA7	annexin A7	ANX7	310	ENSG00000138279	P20073	10q22.2
HGNC:546	ANXA8	annexin A8	ANX8	653145	ENSG00000165390	P13928	10q11.22
HGNC:23334	ANXA8L1	annexin A8-like 1	bA301J7.3	728113	ENSG00000150165	Q5T2P8	10q11.22
HGNC:23335	ANXA8L2	annexin A8-like 2	bA145E20.2	244	ENSG00000186807	Q5VT79	10q11.22
HGNC:547	ANXA9	annexin A9	ANX31	8416	ENSG00000143412	O76027	1q21.2
HGNC:548	AOAH	acyloxyacyl hydrolase (neutrophil)		313	ENSG00000136250	P28039	7p14-p12
HGNC:80	AOC1	amine oxidase, copper containing 1	ABP1|DAO	26	ENSG00000002726	P19801	7q36.1
HGNC:549	AOC2	amine oxidase, copper containing 2 (retina-specific)	DAO2|RAO	314	ENSG00000131480	O75106	17q21
HGNC:550	AOC3	amine oxidase, copper containing 3	HPAO|VAP-1|VAP1	8639	ENSG00000131471	Q16853	17q21
HGNC:553	AOX1	aldehyde oxidase 1	AO|AOH1	316	ENSG00000138356	Q06278	2q33
HGNC:28808	AP1AR	adaptor-related protein complex 1 associated regulatory protein	2C18|C4orf16|PRO0971|gamma-BAR	55435	ENSG00000138660	Q63HQ0	4q25
HGNC:554	AP1B1	adaptor-related protein complex 1, beta 1 subunit	ADTB1|AP105A|BAM22|CLAPB2	162	ENSG00000100280	Q10567	22q12.2
HGNC:555	AP1G1	adaptor-related protein complex 1, gamma 1 subunit	ADTG|CLAPG1	164	ENSG00000166747	O43747	16q23
HGNC:556	AP1G2	adaptor-related protein complex 1, gamma 2 subunit	G2AD	8906	ENSG00000213983	O75843	14q11.2
HGNC:13667	AP1M1	adaptor-related protein complex 1, mu 1 subunit	AP47|CLAPM2	8907	ENSG00000072958	Q9BXS5	19p13.12
HGNC:558	AP1M2	adaptor-related protein complex 1, mu 2 subunit	AP1-mu2|HSMU1B|mu2	10053	ENSG00000129354	Q9Y6Q5	19p13.2
HGNC:559	AP1S1	adaptor-related protein complex 1, sigma 1 subunit	AP19|CLAPS1|SIGMA1A|WUGSC:H_DJ0747G18.2	1174	ENSG00000106367	P61966	7q22.1
HGNC:560	AP1S2	adaptor-related protein complex 1, sigma 2 subunit	MRX59|MRXS5|PGS|SIGMA1B	8905	ENSG00000182287	P56377	Xp22
HGNC:18971	AP1S3	adaptor-related protein complex 1, sigma 3 subunit		130340	ENSG00000152056	Q96PC3	2q36.3
HGNC:561	AP2A1	adaptor-related protein complex 2, alpha 1 subunit	ADTAA|CLAPA1	160	ENSG00000196961	O95782	19q13.3
HGNC:562	AP2A2	adaptor-related protein complex 2, alpha 2 subunit	ADTAB|CLAPA2|DKFZP564D1864|HIP9|HYPJ|KIAA0899	161	ENSG00000183020	O94973	11p15.5
HGNC:563	AP2B1	adaptor-related protein complex 2, beta 1 subunit	ADTB2|CLAPB1	163	ENSG00000006125	P63010	17q11.2-q12
HGNC:564	AP2M1	adaptor-related protein complex 2, mu 1 subunit	AP50|CLAPM1|mu2	1173	ENSG00000161203	Q96CW1	3q28
HGNC:565	AP2S1	adaptor-related protein complex 2, sigma 1 subunit	CLAPS2|FBH3|FBHOk|HHC3	1175	ENSG00000042753	P53680	19q13.2-q13.3
HGNC:566	AP3B1	adaptor-related protein complex 3, beta 1 subunit	ADTB3A|HPS2	8546	ENSG00000132842	O00203	5q14.1
HGNC:567	AP3B2	adaptor-related protein complex 3, beta 2 subunit	NAPTB	8120	ENSG00000103723	Q13367	15q
HGNC:568	AP3D1	adaptor-related protein complex 3, delta 1 subunit	ADTD	8943	ENSG00000065000	O14617	19p13.3
HGNC:569	AP3M1	adaptor-related protein complex 3, mu 1 subunit		26985	ENSG00000185009	Q9Y2T2	10q22.1-q22.3
HGNC:570	AP3M2	adaptor-related protein complex 3, mu 2 subunit	AP47B|CLA20	10947	ENSG00000070718	P53677	8p11.2
HGNC:2013	AP3S1	adaptor-related protein complex 3, sigma 1 subunit	CLAPS3	1176	ENSG00000177879	Q92572	5q22
HGNC:571	AP3S2	adaptor-related protein complex 3, sigma 2 subunit	sigma3b	10239	ENSG00000157823	P59780	15q26.1
HGNC:572	AP4B1	adaptor-related protein complex 4, beta 1 subunit	BETA-4|SPG47	10717	ENSG00000134262	Q9Y6B7	1p13.2
HGNC:573	AP4E1	adaptor-related protein complex 4, epsilon 1 subunit	AP-4-EPSILON|SPG51	23431	ENSG00000081014	Q9UPM8	15q21.2
HGNC:574	AP4M1	adaptor-related protein complex 4, mu 1 subunit	MU-4|MU-ARP2|SPG50	9179	ENSG00000221838	O00189	7q22.1
HGNC:575	AP4S1	adaptor-related protein complex 4, sigma 1 subunit	AP47B|CLA20|SPG52	11154	ENSG00000100478	Q9Y587	14q12
HGNC:25104	AP5B1	adaptor-related protein complex 5, beta 1 subunit	AP-5|DKFZp761E198|PP1030	91056	ENSG00000254470	Q2VPB7	11q13.1
HGNC:20192	AP5M1	adaptor-related protein complex 5, mu 1 subunit	C14orf108|FLJ10813|MUDENG|MuD|mu5	55745	ENSG00000053770	Q9H0R1	14q22.2
HGNC:15875	AP5S1	adaptor-related protein complex 5, sigma 1 subunit	C20orf29|FLJ11168	55317	ENSG00000125843	Q9NUS5	20p13
HGNC:22197	AP5Z1	adaptor-related protein complex 5, zeta 1 subunit	KIAA0415|SPG48|zeta	9907	ENSG00000242802	O43299	7p22.1
HGNC:576	APAF1	apoptotic peptidase activating factor 1	APAF-1|CED4	317	ENSG00000120868	O14727	12q23
HGNC:578	APBA1	amyloid beta (A4) precursor protein-binding, family A, member 1	D9S411E|MINT1|X11	320	ENSG00000107282	Q02410	9q13-q21
HGNC:579	APBA2	amyloid beta (A4) precursor protein-binding, family A, member 2	D15S1518E|HsT16821|LIN-10|MGC:14091|MINT2|X11L	321	ENSG00000034053	Q99767	15q11-q12
HGNC:580	APBA3	amyloid beta (A4) precursor protein-binding, family A, member 3	X11L2|mint3	9546	ENSG00000011132	O96018	19p13.3
HGNC:581	APBB1	amyloid beta (A4) precursor protein-binding, family B, member 1 (Fe65)	Fe65|RIR	322	ENSG00000166313	O00213	11p15
HGNC:17379	APBB1IP	amyloid beta (A4) precursor protein-binding, family B, member 1 interacting protein	INAG1|RIAM	54518	ENSG00000077420	Q7Z5R6	10p12.1
HGNC:582	APBB2	amyloid beta (A4) precursor protein-binding, family B, member 2	FE65L|FE65L1|MGC35575	323	ENSG00000163697	Q92870	4p13
HGNC:20708	APBB3	amyloid beta (A4) precursor protein-binding, family B, member 3	FE65L2	10307	ENSG00000113108	O95704	5q31
HGNC:583	APC	adenomatous polyposis coli	DP2|DP2.5|DP3|PPP1R46	324	ENSG00000134982	P25054	5q21-q22
HGNC:24036	APC2	adenomatosis polyposis coli 2	APCL	10297	ENSG00000115266	O95996	19p13.3
HGNC:15718	APCDD1	adenomatosis polyposis coli down-regulated 1	B7323	147495	ENSG00000154856	Q8J025	18p11.21
HGNC:26892	APCDD1L	adenomatosis polyposis coli down-regulated 1-like	FLJ90166	164284	ENSG00000198768	Q8NCL9	20q13.32
HGNC:584	APCS	amyloid P component, serum	MGC88159|PTX2|SAP	325	ENSG00000132703	P02743	1q21-q23
HGNC:586	APEH	acylaminoacyl-peptide hydrolase	D3F15S2|D3S48E|DNF15S2	327	ENSG00000164062	P13798	3p21
HGNC:48925	APELA	apelin receptor early endogenous ligand	ELA|Ende|tdl	100506013	ENSG00000248329	-	4q32.3
HGNC:587	APEX1	APEX nuclease (multifunctional DNA repair enzyme) 1	APE|APE-1|APEN|APEX|APX|HAP1|REF-1|REF1	328	ENSG00000100823	P27695	14q11.2
HGNC:17889	APEX2	APEX nuclease (apurinic/apyrimidinic endonuclease) 2	APE2|APEXL2|XTH2	27301	ENSG00000169188	Q9UBZ4	Xp11.23
HGNC:29509	APH1A	APH1A gamma secretase subunit	APH-1A|CGI-78	51107	ENSG00000117362	Q96BI3	1q21.2
HGNC:24080	APH1B	APH1B gamma secretase subunit	APH-1B|DKFZp564D0372|PSFL	83464	ENSG00000138613	Q8WW43	15q22.2
HGNC:594	API5	apoptosis inhibitor 5	AAC-11|AAC11|API5L1	8539	ENSG00000166181	Q9BZZ5	11p12
HGNC:17581	APIP	APAF1 interacting protein	APIP2|CGI-29|Mmrp19	51074	ENSG00000149089	Q96GX9	11p13
HGNC:23163	APITD1	apoptosis-inducing, TAF9-like domain 1	CENP-S|CENPS|FAAP16|MHF1	378708	ENSG00000175279	Q8N2Z9	1p36.22
HGNC:28724	APLF	aprataxin and PNKP like factor	C2orf13|MGC47799|Xip1	200558	ENSG00000169621	Q8IW19	2p14
HGNC:16665	APLN	apelin	XNPEP2|apelin	8862	ENSG00000171388	Q9ULZ1	Xq25
HGNC:339	APLNR	apelin receptor	AGTRL1|APJ|APJR|FLJ90771	187	ENSG00000134817	P35414	11q12.1
HGNC:597	APLP1	amyloid beta (A4) precursor-like protein 1	APLP	333	ENSG00000105290	P51693	19q
HGNC:598	APLP2	amyloid beta (A4) precursor-like protein 2	APPH|APPL2	334	ENSG00000084234	Q06481	11q24
HGNC:13238	APMAP	adipocyte plasma membrane associated protein	BSCv|C20orf3	57136	ENSG00000101474	Q9HDC9	20p11.2
HGNC:600	APOA1	apolipoprotein A-I		335	ENSG00000118137	P02647	11q23-q24
HGNC:18453	APOA1BP	apolipoprotein A-I binding protein	AIBP|MGC119143|MGC119144|MGC119145|YJEFN1	128240	ENSG00000163382	Q8NCW5	1q21
HGNC:601	APOA2	apolipoprotein A-II		336	ENSG00000158874	P02652	1q23.3
HGNC:602	APOA4	apolipoprotein A-IV		337	ENSG00000110244	P06727	11q23.3
HGNC:17288	APOA5	apolipoprotein A-V	APOA-V|RAP3	116519	ENSG00000110243	Q6Q788	11q23
HGNC:603	APOB	apolipoprotein B		338	ENSG00000084674	P04114	2p24-p23
HGNC:604	APOBEC1	apolipoprotein B mRNA editing enzyme, catalytic polypeptide 1	APOBEC-1|BEDP|CDAR1|HEPR	339	ENSG00000111701	P41238	12p13.1
HGNC:605	APOBEC2	apolipoprotein B mRNA editing enzyme, catalytic polypeptide-like 2	ARCD1|ARP1	10930	ENSG00000124701	Q9Y235	6p21
HGNC:17343	APOBEC3A	apolipoprotein B mRNA editing enzyme, catalytic polypeptide-like 3A	ARP3|PHRBN	200315	ENSG00000128383	P31941	22q13.1-q13.2
HGNC:44196	APOBEC3A_B	APOBEC3A and APOBEC3B deletion hybrid		100913187		-	22q13 alternate reference locus
HGNC:17352	APOBEC3B	apolipoprotein B mRNA editing enzyme, catalytic polypeptide-like 3B	FLJ21201|PHRBNL	9582	ENSG00000179750	Q9UH17	22q13.1-q13.2
HGNC:17353	APOBEC3C	apolipoprotein B mRNA editing enzyme, catalytic polypeptide-like 3C	APOBEC1L|ARDC2|ARDC4|ARP5|PBI|bK150C2.3	27350	ENSG00000244509	Q9NRW3	22q13.1-q13.2
HGNC:17354	APOBEC3D	apolipoprotein B mRNA editing enzyme, catalytic polypeptide-like 3D	APOBEC3DE|APOBEC3E|ARP6	140564	ENSG00000243811	Q96AK3	22q13.1
HGNC:17356	APOBEC3F	apolipoprotein B mRNA editing enzyme, catalytic polypeptide-like 3F	ARP8|BK150C2.4.MRNA|KA6	200316	ENSG00000128394	Q8IUX4	22q13.1-q13.2
HGNC:17357	APOBEC3G	apolipoprotein B mRNA editing enzyme, catalytic polypeptide-like 3G	CEM15|FLJ12740|MDS019|bK150C2.7|dJ494G10.1	60489	ENSG00000239713	Q9HC16	22q13.1-q13.2
HGNC:24100	APOBEC3H	apolipoprotein B mRNA editing enzyme, catalytic polypeptide-like 3H	ARP10	164668	ENSG00000100298	Q6NTF7	22q13.1
HGNC:32152	APOBEC4	apolipoprotein B mRNA editing enzyme, catalytic polypeptide-like 4 (putative)	C1orf169|FLJ25691|MGC26594|RP1-127C7.4	403314	ENSG00000173627	Q8WW27	1q25.3
HGNC:24087	APOBR	apolipoprotein B receptor	APOB100R|APOB48R	55911	ENSG00000184730	Q0VD83	16p11.2
HGNC:607	APOC1	apolipoprotein C-I		341	ENSG00000130208	P02654	19q13.2
HGNC:609	APOC2	apolipoprotein C-II		344	ENSG00000234906	P02655	19q13.2
HGNC:610	APOC3	apolipoprotein C-III		345	ENSG00000110245	P02656	11q23.3
HGNC:611	APOC4	apolipoprotein C-IV		346	ENSG00000267467	P55056	19q13.2
HGNC:612	APOD	apolipoprotein D		347	ENSG00000189058	P05090	3q29
HGNC:613	APOE	apolipoprotein E	AD2	348	ENSG00000130203	P02649	19q13.31
HGNC:615	APOF	apolipoprotein F		319	ENSG00000175336	Q13790	12q13
HGNC:616	APOH	apolipoprotein H (beta-2-glycoprotein I)	B2G1|BG	350	ENSG00000091583	P02749	17q24.2
HGNC:618	APOL1	apolipoprotein L, 1	APOL	8542	ENSG00000100342	O14791	22q13.1
HGNC:619	APOL2	apolipoprotein L, 2	APOL-II	23780	ENSG00000128335	Q9BQE5	22q12.3
HGNC:14868	APOL3	apolipoprotein L, 3	APOLIII|CG12-1	80833	ENSG00000128284	O95236	22q13.1
HGNC:14867	APOL4	apolipoprotein L, 4	APOLIV	80832	ENSG00000100336	Q9BPW4	22q11.2-q13.2
HGNC:14869	APOL5	apolipoprotein L, 5	APOLV	80831	ENSG00000128313	Q9BWW9	22q12.3
HGNC:14870	APOL6	apolipoprotein L, 6	APOL-VI|APOLVI	80830	ENSG00000221963	Q9BWW8	22q12.3
HGNC:25268	APOLD1	apolipoprotein L domain containing 1	DKFZP434F0318|FLJ25138	81575	ENSG00000178878	Q96LR9	12p13.2
HGNC:13916	APOM	apolipoprotein M	ApoM|G3a|NG20	55937	ENSG00000204444	O95445	6p21
HGNC:28727	APOO	apolipoprotein O	FAM121B|MGC4825|My025	79135	ENSG00000184831	Q9BUR5	Xp22.11
HGNC:24009	APOOL	apolipoprotein O-like	AAIR8193|CXorf33|FAM121A|UNQ8193	139322	ENSG00000155008	Q6UXV4	Xq21.1
HGNC:20492	APOPT1	apoptogenic 1, mitochondrial	APOP-1|C14orf153|MGC2562	84334	ENSG00000256053	Q96IL0	14q32.33
HGNC:620	APP	amyloid beta (A4) precursor protein	AD1	351	ENSG00000142192	P05067	21q21.2
HGNC:622	APPBP2	amyloid beta precursor protein (cytoplasmic tail) binding protein 2	Hs.84084|KIAA0228|PAT1	10513	ENSG00000062725	Q92624	17q23.2
HGNC:24035	APPL1	adaptor protein, phosphotyrosine interaction, PH domain and leucine zipper containing 1	APPL	26060	ENSG00000157500	Q9UKG1	3p21.1-p14.3
HGNC:18242	APPL2	adaptor protein, phosphotyrosine interaction, PH domain and leucine zipper containing 2	DIP13B|FLJ10659	55198	ENSG00000136044	Q8NEU8	12q24.1
HGNC:626	APRT	adenine phosphoribosyltransferase		353	ENSG00000198931	P07741	16q24
HGNC:15984	APTX	aprataxin	AOA|AOA1|AXA1|EAOH|EOAHA|FLJ20157	54840	ENSG00000137074	Q7Z2E3	9p13.3
HGNC:633	AQP1	aquaporin 1 (Colton blood group)	CHIP28|CO	358	ENSG00000240583	P29972	7p14
HGNC:16029	AQP10	aquaporin 10		89872	ENSG00000143595	Q96PS8	1q21.3
HGNC:19940	AQP11	aquaporin 11		282679	ENSG00000178301	Q8NBQ7	11q13.5
HGNC:19941	AQP12A	aquaporin 12A	AQP12	375318	ENSG00000184945	Q8IXF9	2q37.3
HGNC:6096	AQP12B	aquaporin 12B	INSSA3	653437	ENSG00000185176	A6NM10	2q37.3
HGNC:634	AQP2	aquaporin 2 (collecting duct)		359	ENSG00000167580	P41181	12q12-q13
HGNC:636	AQP3	aquaporin 3 (Gill blood group)	GIL	360	ENSG00000165272	Q92482	9p13
HGNC:637	AQP4	aquaporin 4	MIWC	361	ENSG00000171885	P55087	18q11.2-q12.1
HGNC:638	AQP5	aquaporin 5		362	ENSG00000161798	P55064	12q13
HGNC:639	AQP6	aquaporin 6, kidney specific	AQP2L	363	ENSG00000086159	Q13520	12q13
HGNC:640	AQP7	aquaporin 7	AQP7L|AQP9|AQPap	364	ENSG00000165269	O14520	9p13
HGNC:642	AQP8	aquaporin 8		343	ENSG00000103375	O94778	16p12
HGNC:643	AQP9	aquaporin 9	HsT17287|SSC1	366	ENSG00000103569	O43315	15q
HGNC:29513	AQR	aquarius intron-binding spliceosomal factor	IBP160|KIAA0560|fSAP164	9716	ENSG00000021776	O60306	15q13
HGNC:644	AR	androgen receptor	AIS|DHTR|HUMARA|NR3C4|SBMA|SMAX1	367	ENSG00000169083	P10275	Xq12
HGNC:646	ARAF	v-raf murine sarcoma 3611 viral oncogene homolog	ARAF1	369	ENSG00000078061	P10398	Xp11.3-p11.23
HGNC:16925	ARAP1	ArfGAP with RhoGAP domain, ankyrin repeat and PH domain 1	CENTD2	116985	ENSG00000186635	Q96P48	11q13.3
HGNC:16924	ARAP2	ArfGAP with RhoGAP domain, ankyrin repeat and PH domain 2	CENTD1|PARX	116984	ENSG00000047365	Q8WZ64	4p15.1
HGNC:24097	ARAP3	ArfGAP with RhoGAP domain, ankyrin repeat and PH domain 3	CENTD3|DRAG1|FLJ21065	64411	ENSG00000120318	Q8WWN8	5q31.3
HGNC:648	ARC	activity-regulated cytoskeleton-associated protein	Arg3.1|KIAA0278	23237	ENSG00000198576	Q7LC44	8q24.3
HGNC:649	ARCN1	archain 1	COPD	372	ENSG00000095139	P48444	11q23.3
HGNC:651	AREG	amphiregulin	SDGF	374	ENSG00000109321	P15514	4q13.3
HGNC:34509	AREGB	amphiregulin B		727738	ENSG00000205595	P15514	4q13.3
HGNC:20363	AREL1	apoptosis resistant E3 ubiquitin protein ligase 1	KIAA0317	9870	ENSG00000119682	O15033	14q24.2
HGNC:652	ARF1	ADP-ribosylation factor 1		375	ENSG00000143761	P84077	1q42.13
HGNC:654	ARF3	ADP-ribosylation factor 3		377	ENSG00000134287	P61204	12q13.12
HGNC:655	ARF4	ADP-ribosylation factor 4	ARF2	378	ENSG00000168374	P18085	3p21.2-p21.1
HGNC:658	ARF5	ADP-ribosylation factor 5		381	ENSG00000004059	P84085	7q31.3
HGNC:659	ARF6	ADP-ribosylation factor 6		382	ENSG00000165527	P62330	14q21.3
HGNC:15852	ARFGAP1	ADP-ribosylation factor GTPase activating protein 1	ARF1GAP|FLJ10767|bA261N11.3	55738	ENSG00000101199	Q8N6T3	20q13.33
HGNC:13504	ARFGAP2	ADP-ribosylation factor GTPase activating protein 2	FLJ14576|IRZ|ZNF289|Zfp289	84364	ENSG00000149182	Q8N6H7	11p11.2-p11.12
HGNC:661	ARFGAP3	ADP-ribosylation factor GTPase activating protein 3	ARFGAP1	26286	ENSG00000242247	Q9NP61	22q13.2
HGNC:15772	ARFGEF1	ADP-ribosylation factor guanine nucleotide-exchange factor 1 (brefeldin A-inhibited)	ARFGEP1|BIG1|DKFZP434L057|p200	10565	ENSG00000066777	Q9Y6D6	8q13
HGNC:15853	ARFGEF2	ADP-ribosylation factor guanine nucleotide-exchange factor 2 (brefeldin A-inhibited)	BIG2	10564	ENSG00000124198	Q9Y6D5	20q13.13
HGNC:21496	ARFIP1	ADP-ribosylation factor interacting protein 1	HSU52521	27236	ENSG00000164144	P53367	4q31.3
HGNC:17160	ARFIP2	ADP-ribosylation factor interacting protein 2	POR1	23647	ENSG00000132254	P53365	11p15
HGNC:662	ARFRP1	ADP-ribosylation factor related protein 1	ARL18|ARP|Arp1	10139	ENSG00000101246	Q13795	20q13.3
HGNC:663	ARG1	arginase 1		383	ENSG00000118520	P05089	6q23
HGNC:664	ARG2	arginase 2		384	ENSG00000081181	P78540	14q24.1
HGNC:30146	ARGFX	arginine-fifty homeobox		503582	ENSG00000186103	A6NJG6	3q13.33
HGNC:25482	ARGLU1	arginine and glutamate rich 1	FLJ10154	55082	ENSG00000134884	Q9NWB6	13q33.3
HGNC:673	ARHGAP1	Rho GTPase activating protein 1	CDC42GAP|Cdc42GAP|RhoGAP|p50rhoGAP	392	ENSG00000175220	Q07960	11p11.2
HGNC:26099	ARHGAP10	Rho GTPase activating protein 10	FLJ20896|FLJ41791|GRAF2	79658	ENSG00000071205	A1A4S6	4q31.23
HGNC:15783	ARHGAP11A	Rho GTPase activating protein 11A	KIAA0013	9824	ENSG00000198826	Q6P4F7	15q13.3
HGNC:15782	ARHGAP11B	Rho GTPase activating protein 11B	B'-T|FAM7B1	89839	ENSG00000187951	Q3KRB8	15q13.2
HGNC:16348	ARHGAP12	Rho GTPase activating protein 12	FLJ10971|FLJ20737|FLJ21785	94134	ENSG00000165322	Q8IWW6	10p11.22
HGNC:21030	ARHGAP15	Rho GTPase activating protein 15	BM046	55843	ENSG00000075884	Q53QZ3	2q22.2-q22.3
HGNC:18239	ARHGAP17	Rho GTPase activating protein 17	FLJ10308|FLJ13219|NADRIN|RICH1|WBP15	55114	ENSG00000140750	Q68EM7	16p12.2-p12.1
HGNC:21035	ARHGAP18	Rho GTPase activating protein 18	MacGAP|bA307O14.2	93663	ENSG00000146376	Q8N392	6q23.1
HGNC:23724	ARHGAP19	Rho GTPase activating protein 19	FLJ00194|MGC14258	84986	ENSG00000213390	Q14CB8	10q24.2
HGNC:18357	ARHGAP20	Rho GTPase activating protein 20	KIAA1391	57569	ENSG00000137727	Q9P2F6	11q23.2
HGNC:23725	ARHGAP21	Rho GTPase activating protein 21	ARHGAP10|KIAA1424	57584	ENSG00000107863	Q5T5U3	10p12.31
HGNC:30320	ARHGAP22	Rho GTPase activating protein 22	RhoGAP2	58504	ENSG00000128805	Q7Z5H3	10q11.23
HGNC:29293	ARHGAP23	Rho GTPase activating protein 23	KIAA1501	57636	ENSG00000225485	Q9P227	17q12
HGNC:25361	ARHGAP24	Rho GTPase activating protein 24	DKFZP564B1162|FLJ33877|FilGAP	83478	ENSG00000138639	Q8N264	4q22.1
HGNC:28951	ARHGAP25	Rho GTPase activating protein 25	KIAA0053	9938	ENSG00000163219	P42331	2p13.3
HGNC:17073	ARHGAP26	Rho GTPase activating protein 26	GRAF|KIAA0621|OPHN1L|OPHN1L1	23092	ENSG00000145819	Q9UNA1	5q31
HGNC:31813	ARHGAP27	Rho GTPase activating protein 27	CAMGAP1|FLJ43547|SH3D20|SH3P20	201176	ENSG00000159314	Q6ZUM4	17q21.31
HGNC:25509	ARHGAP28	Rho GTPase activating protein 28	FLJ10312|KIAA1314	79822	ENSG00000088756	Q9P2N2	18p11.23
HGNC:30207	ARHGAP29	Rho GTPase activating protein 29	PARG1	9411	ENSG00000137962	Q52LW3	1p22.1
HGNC:27414	ARHGAP30	Rho GTPase activating protein 30	FLJ00267	257106	ENSG00000186517	Q7Z6I6	1q23.3
HGNC:29216	ARHGAP31	Rho GTPase activating protein 31	CDGAP	57514	ENSG00000031081	Q2M1Z3	3q13.33
HGNC:17399	ARHGAP32	Rho GTPase activating protein 32	GC-GAP|GRIT|KIAA0712|MGC1892|RICS	9743	ENSG00000134909	A7KAX9	11q24.3
HGNC:23085	ARHGAP33	Rho GTPase activating protein 33	FLJ39019|SNX26|TCGAP	115703	ENSG00000004777	O14559	19q13.13
HGNC:4591	ARHGAP35	Rho GTPase activating protein 35	GRF-1|GRLF1|KIAA1722|P190A|p190ARhoGAP|p190RhoGAP	2909	ENSG00000160007	Q9NRY4	19q13.32
HGNC:26388	ARHGAP36	Rho GTPase activating protein 36	FLJ30058	158763	ENSG00000147256	Q6ZRI8	Xq26.1
HGNC:29351	ARHGAP39	Rho GTPase activating protein 39	CrGAP|KIAA1688|Vilse	80728	ENSG00000147799	Q9C0H5	8q24.3
HGNC:674	ARHGAP4	Rho GTPase activating protein 4	C1|KIAA0131|RhoGAP4|SrGAP4|p115	393	ENSG00000089820	P98171	Xq28
HGNC:16226	ARHGAP40	Rho GTPase activating protein 40	C20orf95|dJ1100H13.4	343578	ENSG00000124143	Q5TG30	20q11.23
HGNC:26545	ARHGAP42	Rho GTPase activating protein 42	FLJ32810|GRAF3	143872	ENSG00000165895	A6NI28	11q22.1
HGNC:29096	ARHGAP44	Rho GTPase activating protein 44	KIAA0672|RICH-2|RICH2	9912	ENSG00000006740	Q17R89	17p12
HGNC:675	ARHGAP5	Rho GTPase activating protein 5	GFI2|RhoGAP5|p190-B|p190BRhoGAP	394	ENSG00000100852	Q13017	14q12
HGNC:676	ARHGAP6	Rho GTPase activating protein 6	rhoGAPX-1	395	ENSG00000047648	O43182	Xp22.3
HGNC:677	ARHGAP8	Rho GTPase activating protein 8	BPGAP1|FLJ20185	23779	ENSG00000241484	P85298	22q13.3
HGNC:14130	ARHGAP9	Rho GTPase activating protein 9	10C|MGC1295	64333	ENSG00000123329	Q9BRR9	12q13.3
HGNC:678	ARHGDIA	Rho GDP dissociation inhibitor (GDI) alpha	GDIA1|RHOGDI	396	ENSG00000141522	P52565	17q25.3
HGNC:679	ARHGDIB	Rho GDP dissociation inhibitor (GDI) beta	GDIA2|GDID4|Ly-GDI|RAP1GN1|RhoGDI2	397	ENSG00000111348	P52566	12p12.3
HGNC:680	ARHGDIG	Rho GDP dissociation inhibitor (GDI) gamma	RHOGDI-3	398	ENSG00000242173	Q99819	16p13.3
HGNC:681	ARHGEF1	Rho guanine nucleotide exchange factor (GEF) 1	LBCL2|P115-RHOGEF|SUB1.5	9138	ENSG00000076928	Q92888	19q13.13
HGNC:14103	ARHGEF10	Rho guanine nucleotide exchange factor (GEF) 10	Gef10|KIAA0294	9639	ENSG00000104728	O15013	8p23
HGNC:25540	ARHGEF10L	Rho guanine nucleotide exchange factor (GEF) 10-like	FLJ10521|KIAA1626	55160	ENSG00000074964	Q9HCE6	1p36.13
HGNC:14580	ARHGEF11	Rho guanine nucleotide exchange factor (GEF) 11	GTRAP48|KIAA0380|PDZ-RHOGEF	9826	ENSG00000132694	O15085	1q21
HGNC:14193	ARHGEF12	Rho guanine nucleotide exchange factor (GEF) 12	KIAA0382|LARG	23365	ENSG00000196914	Q9NZN5	11q23.3
HGNC:15590	ARHGEF15	Rho guanine nucleotide exchange factor (GEF) 15	ARGEF15|FLJ13791|KIAA0915|MGC44868|Vsm-RhoGEF	22899	ENSG00000198844	O94989	17p13.1
HGNC:15515	ARHGEF16	Rho guanine nucleotide exchange factor (GEF) 16	GEF16|NBR	27237	ENSG00000130762	Q5VV41	1p36.3
HGNC:21726	ARHGEF17	Rho guanine nucleotide exchange factor (GEF) 17	KIAA0337|TEM4|p164-RhoGEF	9828	ENSG00000110237	Q96PE2	11q13.3
HGNC:17090	ARHGEF18	Rho/Rac guanine nucleotide exchange factor (GEF) 18	KIAA0521|MGC15913|P114-RhoGEF	23370	ENSG00000104880	Q6ZSZ5	19p13.3
HGNC:26604	ARHGEF19	Rho guanine nucleotide exchange factor (GEF) 19	FLJ33962|WGEF	128272	ENSG00000142632	Q8IW93	1p36.13
HGNC:682	ARHGEF2	Rho/Rac guanine nucleotide exchange factor (GEF) 2	GEF-H1|KIAA0651|LFP40|P40	9181	ENSG00000116584	Q92974	1q21-q22
HGNC:30275	ARHGEF25	Rho guanine nucleotide exchange factor (GEF) 25	GEFT|p63RhoGEF	115557	ENSG00000240771	Q86VW2	12q13.3
HGNC:24490	ARHGEF26	Rho guanine nucleotide exchange factor (GEF) 26	DKFZP434D146|SGEF	26084	ENSG00000114790	Q96DR7	3q25.2
HGNC:30322	ARHGEF28	Rho guanine nucleotide exchange factor (GEF) 28	RGNEF|RIP2|p190RhoGEF	64283	ENSG00000214944	Q8N1W1	5q13.2
HGNC:683	ARHGEF3	Rho guanine nucleotide exchange factor (GEF) 3	DKFZP434F2429|GEF3|STA3|XPLN	50650	ENSG00000163947	Q9NR81	3p14.3
HGNC:37252	ARHGEF33	Rho guanine nucleotide exchange factor (GEF) 33		100271715	ENSG00000214694	A8MVX0	2p22.1
HGNC:33846	ARHGEF35	Rho guanine nucleotide exchange factor (GEF) 35	ARHGEF5L|CTAGE4|FLJ43692	445328	ENSG00000213214	A5YM69	7q35
HGNC:34430	ARHGEF37	Rho guanine nucleotide exchange factor (GEF) 37	FLJ41603	389337	ENSG00000183111	A1IGU5	5q33.1
HGNC:25968	ARHGEF38	Rho guanine nucleotide exchange factor (GEF) 38	FLJ20184	54848	ENSG00000236699	Q9NXL2	4q24
HGNC:25909	ARHGEF39	Rho guanine nucleotide exchange factor (GEF) 39	C9orf100|FLJ14642	84904	ENSG00000137135	Q8N4T4	9p13.3
HGNC:684	ARHGEF4	Rho guanine nucleotide exchange factor (GEF) 4	ASEF|KIAA1112|STM6	50649	ENSG00000136002	Q9NR80	2q22
HGNC:25516	ARHGEF40	Rho guanine nucleotide exchange factor (GEF) 40	FLJ10357|solo	55701	ENSG00000165801	Q8TER5	14q11.2
HGNC:13209	ARHGEF5	Rho guanine nucleotide exchange factor (GEF) 5	GEF5|P60|TIM|TIM1	7984	ENSG00000050327	Q12774	7q35
HGNC:685	ARHGEF6	Rac/Cdc42 guanine nucleotide exchange factor (GEF) 6	Cool-2|Cool2|KIAA0006|MRX46|alpha-PIX|alphaPIX	9459	ENSG00000129675	Q15052	Xq26
HGNC:15607	ARHGEF7	Rho guanine nucleotide exchange factor (GEF) 7	BETA-PIX|COOL1|DKFZp686C12170|DKFZp761K1021|KIAA0142|Nbla10314|P50|P50BP|P85|P85COOL1|P85SPR|PAK3|PIXB	8874	ENSG00000102606	Q14155	13q33.3
HGNC:14561	ARHGEF9	Cdc42 guanine nucleotide exchange factor (GEF) 9	KIAA0424|PEM-2	23229	ENSG00000131089	O43307	Xq11.1
HGNC:11110	ARID1A	AT rich interactive domain 1A (SWI-like)	B120|BAF250|BAF250a|C10rf4|C1orf4|P270|SMARCF1	8289	ENSG00000117713	O14497	1p36.1-p35
HGNC:18040	ARID1B	AT rich interactive domain 1B (SWI1-like)	6A3-5|BAF250b|DAN15|ELD/OSA1|KIAA1235|p250R	57492	ENSG00000049618	Q8NFD5	6q25.3
HGNC:18037	ARID2	AT rich interactive domain 2 (ARID, RFX-like)	BAF200|DKFZp686G052|FLJ30619|KIAA1557	196528	ENSG00000189079	Q68CP9	12q13.11
HGNC:3031	ARID3A	AT rich interactive domain 3A (BRIGHT-like)	BRIGHT|DRIL1	1820	ENSG00000116017	Q99856	19p13.3
HGNC:14350	ARID3B	AT rich interactive domain 3B (BRIGHT-like)	BDP|DRIL2	10620	ENSG00000179361	Q8IVW6	15q24
HGNC:21209	ARID3C	AT rich interactive domain 3C (BRIGHT-like)		138715	ENSG00000205143	A6NKF2	9p13.2
HGNC:9885	ARID4A	AT rich interactive domain 4A (RBP1-like)	RBBP1|RBP-1|RBP1	5926	ENSG00000032219	P29374	14q22.3
HGNC:15550	ARID4B	AT rich interactive domain 4B (RBP1-like)	BCAA|BRCAA1|RBP1L1|SAP180	51742	ENSG00000054267	Q4LE39	1q42.1-q43
HGNC:17361	ARID5A	AT rich interactive domain 5A (MRF1-like)	MRF-1|RP11-363D14	10865	ENSG00000196843	Q03989	2p11.1
HGNC:17362	ARID5B	AT rich interactive domain 5B (MRF1-like)	FLJ21150|MRF2	84159	ENSG00000150347	Q14865	10q11.22
HGNC:689	ARIH1	ariadne RBR E3 ubiquitin protein ligase 1	ARI|HARI|HHARI|UBCH7BP	25820	ENSG00000166233	Q9Y4X5	15q24
HGNC:690	ARIH2	ariadne RBR E3 ubiquitin protein ligase 2	TRIAD1	10425	ENSG00000177479	O95376	3p21
HGNC:34425	ARIH2OS	ariadne homolog 2 opposite strand	C3orf71	646450	ENSG00000221883	Q8N7S6	3p21.31
HGNC:692	ARL1	ADP-ribosylation factor-like 1	ARFL1	400	ENSG00000120805	P40616	12q23.3
HGNC:22042	ARL10	ADP-ribosylation factor-like 10	ARL10A	285598	ENSG00000175414	Q8N8L6	5q35.3
HGNC:24046	ARL11	ADP-ribosylation factor-like 11	ARLTS1|FLJ33930	115761	ENSG00000152213	Q969Q4	13q14.12
HGNC:31709	ARL13A	ADP-ribosylation factor-like 13A	ARL13	392509	ENSG00000174225	Q5H913	Xq22.1
HGNC:25419	ARL13B	ADP-ribosylation factor-like 13B	ARL2L1|DKFZp761H079|JBTS8	200894	ENSG00000169379	Q3SXY8	3q11
HGNC:22974	ARL14	ADP-ribosylation factor-like 14	ARF7|FLJ22595	80117	ENSG00000179674	Q8N4G2	3q25.33
HGNC:26798	ARL14EP	ADP-ribosylation factor-like 14 effector protein	ARF7EP|C11orf46|FLJ38968	120534	ENSG00000152219	Q8N8R7	11p14.1
HGNC:44201	ARL14EPL	ADP-ribosylation factor-like 14 effector protein-like		644100	ENSG00000268223	P0DKL9	5q23.1
HGNC:25945	ARL15	ADP-ribosylation factor-like 15	ARFRP2|FLJ20051	54622	ENSG00000185305	Q9NXU5	5p15.2
HGNC:27902	ARL16	ADP-ribosylation factor-like 16		339231	ENSG00000214087	Q0P5N6	17q25.3
HGNC:24096	ARL17A	ADP-ribosylation factor-like 17A	ARF1P2|ARL17P1	51326	ENSG00000185829	Q8IVW1	17q21.31
HGNC:32387	ARL17B	ADP-ribosylation factor-like 17B	ARL17	100506084	ENSG00000228696	Q8IVW1	17q21.31
HGNC:693	ARL2	ADP-ribosylation factor-like 2	ARFL2	402	ENSG00000213465	P36404	11q13
HGNC:17146	ARL2BP	ADP-ribosylation factor-like 2 binding protein	BART|BART1|RP66	23568	ENSG00000102931	Q9Y2Y0	16q13
HGNC:694	ARL3	ADP-ribosylation factor-like 3	ARFL3	403	ENSG00000138175	P36405	10q23.3
HGNC:695	ARL4A	ADP-ribosylation factor-like 4A	ARL4	10124	ENSG00000122644	P40617	7p21.3
HGNC:698	ARL4C	ADP-ribosylation factor-like 4C	ARL7|LAK	10123	ENSG00000188042	P56559	2q37.2
HGNC:656	ARL4D	ADP-ribosylation factor-like 4D	ARF4L	379	ENSG00000175906	P49703	17q21.31
HGNC:696	ARL5A	ADP-ribosylation factor-like 5A	ARL5	26225	ENSG00000162980	Q9Y689	2q23.3
HGNC:23052	ARL5B	ADP-ribosylation factor-like 5B	ARL8	221079	ENSG00000165997	Q96KC2	10p13
HGNC:31111	ARL5C	ADP-ribosylation factor-like 5C	ARL12	390790	ENSG00000141748	A6NH57	17q12
HGNC:13210	ARL6	ADP-ribosylation factor-like 6	BBS3|RP55	84100	ENSG00000113966	Q9H0F7	3q11.2
HGNC:697	ARL6IP1	ADP-ribosylation factor-like 6 interacting protein 1	AIP1|ARL6IP|ARMER|KIAA0069	23204	ENSG00000170540	Q15041	16p12-p11.2
HGNC:18076	ARL6IP4	ADP-ribosylation-like factor 6 interacting protein 4	SFRS20|SR-25|SRp25|SRrp37	51329	ENSG00000182196	Q66PJ3	12q24.31
HGNC:16937	ARL6IP5	ADP-ribosylation-like factor 6 interacting protein 5	DERP11|GTRAP3-18|HSPC127|JWA|PRAF3	10550	ENSG00000144746	O75915	3p14
HGNC:24048	ARL6IP6	ADP-ribosylation-like factor 6 interacting protein 6	MGC33864	151188	ENSG00000177917	Q8N6S5	2q23
HGNC:25192	ARL8A	ADP-ribosylation factor-like 8A	ARL10B|FLJ45195|Gie2	127829	ENSG00000143862	Q96BM9	1q32.1
HGNC:25564	ARL8B	ADP-ribosylation factor-like 8B	ARL10C|FLJ10702|Gie1	55207	ENSG00000134108	Q9NVJ2	3p26.1
HGNC:23592	ARL9	ADP-ribosylation factor-like 9		132946	ENSG00000196503	Q6T311	4q12
HGNC:17684	ARMC1	armadillo repeat containing 1	Arcp|FLJ10511	55156	ENSG00000104442	Q9NVT9	8q12.3
HGNC:21706	ARMC10	armadillo repeat containing 10	MGC3195|SVH	83787	ENSG00000170632	Q8N2F6	7q22.1
HGNC:21099	ARMC12	armadillo repeat containing 12	C6orf81|FLJ25390	221481	ENSG00000157343	Q5T9G4	6p21.31
HGNC:23045	ARMC2	armadillo repeat containing 2	DKFZp434P0714|bA787I22.1	84071	ENSG00000118690	Q8NEN0	6q21
HGNC:30964	ARMC3	armadillo repeat containing 3	CT81|FLJ32827	219681	ENSG00000165309	Q5W041	10p12.31
HGNC:25583	ARMC4	armadillo repeat containing 4	CILD23|DKFZP434P1735|FLJ10376|FLJ10817	55130	ENSG00000169126	Q5T2S8	10p12.1-p11.23
HGNC:25781	ARMC5	armadillo repeat containing 5	FLJ13063	79798	ENSG00000140691	Q96C12	16p11
HGNC:25049	ARMC6	armadillo repeat containing 6	MGC19595	93436	ENSG00000105676	Q6NXE6	19p13
HGNC:26168	ARMC7	armadillo repeat containing 7	FLJ22160	79637	ENSG00000125449	Q9H6L4	17q25
HGNC:24999	ARMC8	armadillo repeat containing 8	DKFZP434A043|GID5|HSPC056|VID28	25852	ENSG00000114098	Q8IUR7	3q22
HGNC:20730	ARMC9	armadillo repeat containing 9	ARM|FLJ12584|KIAA1868|KU-MEL-1	80210	ENSG00000135931	Q7Z3E5	2q37.1
HGNC:18073	ARMCX1	armadillo repeat containing, X-linked 1	ALEX1	51309	ENSG00000126947	Q9P291	Xq21.33-q22.2
HGNC:16869	ARMCX2	armadillo repeat containing, X-linked 2	ALEX2|KIAA0512	9823	ENSG00000184867	Q7L311	Xq21.33-q22.2
HGNC:24065	ARMCX3	armadillo repeat containing, X-linked 3	ALEX3	51566	ENSG00000102401	Q9UH62	Xq22.1
HGNC:28615	ARMCX4	armadillo repeat containing, X-linked 4	CXorf35|MGC40053	100131755	ENSG00000196440	Q5H9R4	Xq22
HGNC:25772	ARMCX5	armadillo repeat containing, X-linked 5	FLJ12969	64860	ENSG00000125962	Q6P1M9	Xq22.1-q22.3
HGNC:26094	ARMCX6	armadillo repeat containing, X-linked 6	FLJ20811	54470	ENSG00000198960	Q7L4S7	Xq21.33-q22.3
HGNC:32685	ARMS2	age-related maculopathy susceptibility 2	ARMD8|LOC387715	387715	ENSG00000254636	P0C7Q2	10q26.13
HGNC:700	ARNT	aryl hydrocarbon receptor nuclear translocator	HIF-1beta|bHLHe2	405	ENSG00000143437	P27540	1q21
HGNC:16876	ARNT2	aryl-hydrocarbon receptor nuclear translocator 2	KIAA0307|bHLHe1	9915	ENSG00000172379	Q9HBZ2	15q25.1
HGNC:701	ARNTL	aryl hydrocarbon receptor nuclear translocator-like	BMAL1|JAP3|MOP3|PASD3|bHLHe5	406	ENSG00000133794	O00327	11p15
HGNC:18984	ARNTL2	aryl hydrocarbon receptor nuclear translocator-like 2	BMAL2|CLIF|MOP9|PASD9|bHLHe6	56938	ENSG00000029153	Q8WYA1	12p12.2-p11.2
HGNC:703	ARPC1A	actin related protein 2/3 complex, subunit 1A, 41kDa	Arc40|SOP2Hs|SOP2L	10552	ENSG00000241685	Q92747	7q22.1
HGNC:704	ARPC1B	actin related protein 2/3 complex, subunit 1B, 41kDa	ARC41|p40-ARC|p41-ARC	10095	ENSG00000130429	O15143	7q22.1
HGNC:705	ARPC2	actin related protein 2/3 complex, subunit 2, 34kDa	ARC34|p34-Arc	10109	ENSG00000163466	O15144	2q36.1
HGNC:706	ARPC3	actin related protein 2/3 complex, subunit 3, 21kDa	ARC21|p21-Arc	10094	ENSG00000111229	O15145	12q24
HGNC:707	ARPC4	actin related protein 2/3 complex, subunit 4, 20kDa	ARC20|p20-Arc	10093	ENSG00000241553	P59998	3p25
HGNC:708	ARPC5	actin related protein 2/3 complex, subunit 5, 16kDa	ARC16|dJ127C7.3|p16-Arc	10092	ENSG00000162704	O15511	1q
HGNC:23366	ARPC5L	actin related protein 2/3 complex, subunit 5-like	ARC16-2|MGC3038	81873	ENSG00000136950	Q9BPX5	9q34.11
HGNC:16967	ARPP19	cAMP-regulated phosphoprotein, 19kDa	ARPP-16|ARPP-19|ARPP16|ENSAL	10776	ENSG00000128989	P56211	15q11.2
HGNC:16968	ARPP21	cAMP-regulated phosphoprotein, 21kDa	ARPP-21|R3HDM3|TARPP	10777	ENSG00000172995	Q9UBL0	3p24.3
HGNC:710	ARR3	arrestin 3, retinal (X-arrestin)	ARRX	407	ENSG00000120500	P36575	Xq13.1
HGNC:711	ARRB1	arrestin, beta 1	ARR1	408	ENSG00000137486	P49407	11q13
HGNC:712	ARRB2	arrestin, beta 2	ARR2|BARR2|DKFZp686L0365	409	ENSG00000141480	P32121	17p13
HGNC:28633	ARRDC1	arrestin domain containing 1	MGC40555	92714	ENSG00000197070	Q8N5I2	9q34.3
HGNC:25225	ARRDC2	arrestin domain containing 2	CLONE24945|PP2703	27106	ENSG00000105643	Q8TBH0	19p13.12
HGNC:29263	ARRDC3	arrestin domain containing 3	KIAA1376	57561	ENSG00000113369	Q96B67	5q14.3
HGNC:28087	ARRDC4	arrestin domain containing 4	FLJ36045	91947	ENSG00000140450	Q8NCT1	15q26.2
HGNC:31407	ARRDC5	arrestin domain containing 5		645432	ENSG00000205784	A6NEK1	19p13.3
HGNC:713	ARSA	arylsulfatase A		410	ENSG00000100299	P15289	22q13.33
HGNC:714	ARSB	arylsulfatase B		411	ENSG00000113273	P15848	5q14.1
HGNC:717	ARSD	arylsulfatase D		414	ENSG00000006756	P51689	Xp22.3
HGNC:719	ARSE	arylsulfatase E (chondrodysplasia punctata 1)	CDPX|CDPX1	415	ENSG00000157399	P51690	Xp22.33
HGNC:721	ARSF	arylsulfatase F		416	ENSG00000062096	P54793	Xp22.3
HGNC:24102	ARSG	arylsulfatase G	KIAA1001	22901	ENSG00000141337	Q96EG1	17q24.2
HGNC:32488	ARSH	arylsulfatase family, member H		347527	ENSG00000205667	Q5FYA8	Xp22.33
HGNC:32521	ARSI	arylsulfatase family, member I	FLJ16069	340075	ENSG00000183876	Q5FYB1	5q32
HGNC:26286	ARSJ	arylsulfatase family, member J	FLJ23548	79642	ENSG00000180801	Q5FYB0	4q26
HGNC:25239	ARSK	arylsulfatase family, member K	DKFZp313G1735|TSULF	153642	ENSG00000164291	Q6UWY0	5q15
HGNC:723	ART1	ADP-ribosyltransferase 1	ART2|CD296	417	ENSG00000129744	P52961	11p15
HGNC:725	ART3	ADP-ribosyltransferase 3		419	ENSG00000156219	Q13508	4q21.1
HGNC:726	ART4	ADP-ribosyltransferase 4 (Dombrock blood group)	CD297|DO|DOK1	420	ENSG00000111339	Q93070	12q13.2-q13.3
HGNC:24049	ART5	ADP-ribosyltransferase 5		116969	ENSG00000167311	Q96L15	11p15.4
HGNC:727	ARTN	artemin	ENOVIN|EVN|NBN	9048	ENSG00000117407	Q5T4W7	1p33-p32
HGNC:29561	ARV1	ARV1 homolog (S. cerevisiae)		64801	ENSG00000173409	Q9H2C2	1q42.2
HGNC:728	ARVCF	armadillo repeat gene deleted in velocardiofacial syndrome		421	ENSG00000099889	O00192	22q11.21
HGNC:18060	ARX	aristaless related homeobox	CT121|EIEE1|ISSX|MRX29|MRX32|MRX33|MRX36|MRX38|MRX43|MRX54|MRX76|MRX87|MRXS1|PRTS	170302	ENSG00000004848	Q96QS3	Xp21.3
HGNC:17452	AS3MT	arsenic (+3 oxidation state) methyltransferase	CYT19	57412	ENSG00000214435	Q9HBK9	10q24.33
HGNC:735	ASAH1	N-acylsphingosine amidohydrolase (acid ceramidase) 1	AC|ASAH|FLJ21558|PHP32	427	ENSG00000104763	Q13510	8p22
HGNC:18860	ASAH2	N-acylsphingosine amidohydrolase (non-lysosomal ceramidase) 2		56624	ENSG00000188611	Q9NR71	10q11.23
HGNC:23456	ASAH2B	N-acylsphingosine amidohydrolase (non-lysosomal ceramidase) 2B	ASAH2L|bA449O16.3	653308	ENSG00000204147	P0C7U1	10q11.23
HGNC:2720	ASAP1	ArfGAP with SH3 domain, ankyrin repeat and PH domain 1	CENTB4|DDEF1|KIAA1249|PAP|ZG14P	50807	ENSG00000153317	Q9ULH1	8q24.1-q24.2
HGNC:2721	ASAP2	ArfGAP with SH3 domain, ankyrin repeat and PH domain 2	CENTB3|DDEF2|KIAA0400|PAP|SHAG1	8853	ENSG00000151693	O43150	2p24
HGNC:14987	ASAP3	ArfGAP with SH3 domain, ankyrin repeat and PH domain 3	CENTB6|DDEFL1|FLJ20199|UPLC1	55616	ENSG00000088280	Q8TDY4	1p36.13
HGNC:16011	ASB1	ankyrin repeat and SOCS box containing 1	ASB-1	51665	ENSG00000065802	Q9Y576	2q37
HGNC:17185	ASB10	ankyrin repeat and SOCS box containing 10		136371	ENSG00000146926	Q8WXI3	7q35
HGNC:17186	ASB11	ankyrin repeat and SOCS box containing 11	DKFZp779E2460	140456	ENSG00000165192	Q8WXH4	Xp22.31
HGNC:19763	ASB12	ankyrin repeat and SOCS box containing 12	FLJ39577	142689	ENSG00000198881	Q8WXK4	Xq11.1
HGNC:19765	ASB13	ankyrin repeat and SOCS box containing 13	FLJ13134|MGC19879	79754	ENSG00000196372	Q8WXK3	10p15.1
HGNC:19766	ASB14	ankyrin repeat and SOCS box containing 14	DKFZp313L0121	142686	ENSG00000239388	A6NK59	3p21.1
HGNC:19767	ASB15	ankyrin repeat and SOCS box containing 15	FLJ43370	142685	ENSG00000146809	Q8WXK1	7q31.31
HGNC:19768	ASB16	ankyrin repeat and SOCS box containing 16	FLJ30165	92591	ENSG00000161664	Q96NS5	17q21.31
HGNC:19769	ASB17	ankyrin repeat and SOCS box containing 17		127247	ENSG00000154007	Q8WXJ9	1p22.3
HGNC:19770	ASB18	ankyrin repeat and SOCS box containing 18		401036	ENSG00000182177	Q6ZVZ8	2q37.2
HGNC:16012	ASB2	ankyrin repeat and SOCS box containing 2	ASB-2	51676	ENSG00000100628	Q96Q27	14q31-q32
HGNC:16013	ASB3	ankyrin repeat and SOCS box containing 3	ASB-3	51130		Q9Y575	2p16.2
HGNC:16009	ASB4	ankyrin repeat and SOCS box containing 4	ASB-4	51666	ENSG00000005981	Q9Y574	7q21-q22
HGNC:17180	ASB5	ankyrin repeat and SOCS box containing 5		140458	ENSG00000164122	Q8WWX0	4q34.1
HGNC:17181	ASB6	ankyrin repeat and SOCS box containing 6		140459	ENSG00000148331	Q9NWX5	9q34.13
HGNC:17182	ASB7	ankyrin repeat and SOCS box containing 7		140460	ENSG00000183475	Q9H672	15q26.3
HGNC:17183	ASB8	ankyrin repeat and SOCS box containing 8	FLJ21255|MGC5540	140461	ENSG00000177981	Q9H765	12q13.12
HGNC:17184	ASB9	ankyrin repeat and SOCS box containing 9	DKFZP564L0862|FLJ20636|MGC4954	140462	ENSG00000102048	Q96DX5	Xp22.2
HGNC:24268	ASCC1	activating signal cointegrator 1 complex subunit 1	ASC1p50|CGI-18|Em:AC022392.3	51008	ENSG00000138303	Q8N9N2	10q22.1
HGNC:24103	ASCC2	activating signal cointegrator 1 complex subunit 2	ASC1p100|DKFZp586O0223|FLJ21588	84164	ENSG00000100325	Q9H1I8	22q12.1
HGNC:18697	ASCC3	activating signal cointegrator 1 complex subunit 3	ASC1p200|HELIC1|RNAH|dJ121G13.4|dJ467N11.1	10973	ENSG00000112249	Q8N3C0	6q16
HGNC:738	ASCL1	achaete-scute family bHLH transcription factor 1	ASH1|HASH1|bHLHa46	429	ENSG00000139352	P50553	12q22-q23
HGNC:739	ASCL2	achaete-scute family bHLH transcription factor 2	ASH2|HASH2|bHLHa45	430	ENSG00000183734	Q99929	11p15.5
HGNC:740	ASCL3	achaete-scute family bHLH transcription factor 3	HASH3|Sgn1|bHLHa42	56676	ENSG00000176009	Q9NQ33	11p15.3
HGNC:24311	ASCL4	achaete-scute family bHLH transcription factor 4	HASH4|bHLHa44	121549	ENSG00000187855	Q6XD76	12q24.11
HGNC:33169	ASCL5	achaete-scute family bHLH transcription factor 5	bHLHa47	647219	ENSG00000232237	Q7RTU5	1q32.1
HGNC:20995	ASF1A	anti-silencing function 1A histone chaperone	CIA|DKFZP547E2110	25842	ENSG00000111875	Q9Y294	6q22.31
HGNC:20996	ASF1B	anti-silencing function 1B histone chaperone	FLJ10604	55723	ENSG00000105011	Q9NVP2	19p13.12
HGNC:742	ASGR1	asialoglycoprotein receptor 1	CLEC4H1	432	ENSG00000141505	P07306	17p13-p11
HGNC:743	ASGR2	asialoglycoprotein receptor 2	CLEC4H2	433	ENSG00000161944	P07307	17p
HGNC:19088	ASH1L	ash1 (absent, small, or homeotic)-like (Drosophila)	ASH1|ASH1L1|KMT2H|huASH1	55870	ENSG00000116539	Q9NR48	1q22
HGNC:744	ASH2L	ash2 (absent, small, or homeotic)-like (Drosophila)	ASH2|ASH2L1|ASH2L2|Bre2	9070	ENSG00000129691	Q9UBL3	8p11.2
HGNC:100	ASIC1	acid-sensing (proton-gated) ion channel 1	ACCN2|BNaC2|hBNaC2	41	ENSG00000110881	P78348	12q12
HGNC:99	ASIC2	acid-sensing (proton-gated) ion channel 2	ACCN|ACCN1|ASIC2a|BNC1|BNaC1|MDEG|hBNaC1	40	ENSG00000108684	Q16515	17q11.2-q12
HGNC:101	ASIC3	acid-sensing (proton-gated) ion channel 3	ACCN3|DRASIC|TNaC1	9311	ENSG00000213199	Q9UHC3	7q35
HGNC:21263	ASIC4	acid-sensing (proton-gated) ion channel family member 4	ACCN4|BNAC4	55515	ENSG00000072182	Q96FT7	2q36.1
HGNC:17537	ASIC5	acid-sensing (proton-gated) ion channel family member 5	ACCN5|HINAC|INAC	51802	ENSG00000256394	Q9NY37	4q32.1
HGNC:745	ASIP	agouti signaling protein	AGTIL|ASP	434	ENSG00000101440	P42127	20q11.2-q12
HGNC:746	ASL	argininosuccinate lyase		435	ENSG00000126522	P04424	7q11.21
HGNC:750	ASMT	acetylserotonin O-methyltransferase	ASMTY|HIOMT|HIOMTY	438	ENSG00000196433	P46597	Xp22.3 and Yp11.3
HGNC:751	ASMTL	acetylserotonin O-methyltransferase-like		8623	ENSG00000169093	O95671	Xp22.3 and Yp11.3
HGNC:752	ASNA1	arsA arsenite transporter, ATP-binding, homolog 1 (bacterial)	ARSA-I|GET3|TRC40	439	ENSG00000198356	O43681	19p13.13
HGNC:753	ASNS	asparagine synthetase (glutamine-hydrolyzing)		440	ENSG00000070669	P08243	7q21.3
HGNC:24910	ASNSD1	asparagine synthetase domain containing 1	FLJ20752|NBLA00058|NS3TP1	54529	ENSG00000138381	Q9NWL6	2q32.2
HGNC:756	ASPA	aspartoacylase	ACY2|ASP	443	ENSG00000108381	P45381	17p13.3
HGNC:33856	ASPDH	aspartate dehydrogenase domain containing		554235	ENSG00000204653	A6ND91	19q13.33
HGNC:20123	ASPG	asparaginase homolog (S. cerevisiae)	C14orf76	374569	ENSG00000166183	Q86U10	14q32.33
HGNC:757	ASPH	aspartate beta-hydroxylase	BAH|CASQ2BP1|HAAH|JCTN	444	ENSG00000198363	Q12797	8q12.1
HGNC:27380	ASPHD1	aspartate beta-hydroxylase domain containing 1		253982	ENSG00000174939	Q5U4P2	16p11.2
HGNC:30437	ASPHD2	aspartate beta-hydroxylase domain containing 2	FLJ39838	57168	ENSG00000128203	Q6ICH7	22q12.1
HGNC:19048	ASPM	asp (abnormal spindle) homolog, microcephaly associated (Drosophila)	ASP|Calmbp1|FLJ10517|FLJ10549|MCPH5	259266	ENSG00000066279	Q8IZT6	1q31
HGNC:14872	ASPN	asporin	FLJ20129|PLAP1|SLRR1C	54829	ENSG00000106819	Q9BXN1	9q22.31
HGNC:26321	ASPRV1	aspartic peptidase, retroviral-like 1	FLJ25084|SASPase|Taps	151516	ENSG00000244617	Q53RT3	2p13.3
HGNC:13825	ASPSCR1	alveolar soft part sarcoma chromosome region, candidate 1	ASPL|ASPS|UBXD9|UBXN9	79058	ENSG00000169696	Q9BZE9	17q25
HGNC:16448	ASRGL1	asparaginase like 1	ALP|ALP1|FLJ22316	80150	ENSG00000162174	Q7L266	11q12.3
HGNC:758	ASS1	argininosuccinate synthase 1	ASS|CTLN1	445	ENSG00000130707	P00966	9q34.1
HGNC:25021	ASTE1	asteroid homolog 1 (Drosophila)	HT001	28990	ENSG00000034533	Q2TB18	3q21.3
HGNC:31704	ASTL	astacin-like metallo-endopeptidase (M12 family)	ovastacin	431705	ENSG00000188886	Q6HA08	2q11.1
HGNC:773	ASTN1	astrotactin 1	ASTN	460	ENSG00000152092	O14525	1q25.2
HGNC:17021	ASTN2	astrotactin 2	KIAA0634	23245	ENSG00000148219	O75129	9q33
HGNC:20174	ASUN	asunder spermatogenesis regulator	C12orf11|FLJ10637|Mat89Bb|NET48|SPATA30	55726	ENSG00000064102	Q9NVM9	12p12.3
HGNC:18318	ASXL1	additional sex combs like 1 (Drosophila)	KIAA0978	171023	ENSG00000171456	Q8IXJ9	20q11
HGNC:23805	ASXL2	additional sex combs like 2 (Drosophila)	ASXH2|FLJ10898|KIAA1685	55252	ENSG00000143970	Q76L83	2p24.1
HGNC:29357	ASXL3	additional sex combs like 3 (Drosophila)	KIAA1713	80816	ENSG00000141431	Q9C0F0	18q11
HGNC:1350	ASZ1	ankyrin repeat, SAM and basic leucine zipper domain containing 1	ALP1|ANKL1|C7orf7|CT1.19|GASZ|Orf3	136991	ENSG00000154438	Q8WWH4	7q31.2
HGNC:25903	ATAD1	ATPase family, AAA domain containing 1	FLJ14600	84896	ENSG00000138138	Q8NBU5	10q23.31
HGNC:30123	ATAD2	ATPase family, AAA domain containing 2	CT137|DKFZp667N1320|MGC29843|MGC5254|PRO2000	29028	ENSG00000156802	Q6PL18	8q24.13
HGNC:29230	ATAD2B	ATPase family, AAA domain containing 2B	KIAA1240	54454	ENSG00000119778	Q9ULI0	2p24.1-p23.3
HGNC:25567	ATAD3A	ATPase family, AAA domain containing 3A	FLJ10709	55210	ENSG00000197785	Q9NVI7	1p36.33
HGNC:24007	ATAD3B	ATPase family, AAA domain containing 3B	KIAA1273|TOB3	83858	ENSG00000160072	Q5T9A4	1p36.33
HGNC:32151	ATAD3C	ATPase family, AAA domain containing 3C	FLJ34599	219293	ENSG00000215915	Q5T2N8	1p36.33
HGNC:25752	ATAD5	ATPase family, AAA domain containing 5	C17orf41|ELG1|FLJ12735|FRAG1	79915	ENSG00000176208	Q96QE3	17q11.2
HGNC:21186	ATAT1	alpha tubulin acetyltransferase 1	C6orf134|Em:AB023049.7|FLJ13158|MEC17	79969	ENSG00000137343	Q5SQI0	6p21.32
HGNC:779	ATCAY	ataxia, cerebellar, Cayman type		85300	ENSG00000167654	Q86WG3	19p13.3
HGNC:782	ATE1	arginyltransferase 1		11101	ENSG00000107669	O95260	10q26
HGNC:783	ATF1	activating transcription factor 1	TREB36	466	ENSG00000123268	P18846	12q13
HGNC:784	ATF2	activating transcription factor 2	CRE-BP1|CREB2|HB16|TREB7	1386	ENSG00000115966	P15336	2q32
HGNC:785	ATF3	activating transcription factor 3		467	ENSG00000162772	P18847	1q32.3
HGNC:786	ATF4	activating transcription factor 4	CREB-2|TAXREB67|TXREB	468	ENSG00000128272	P18848	22q13.1
HGNC:790	ATF5	activating transcription factor 5		22809	ENSG00000169136	Q9Y2D1	19q13.33
HGNC:791	ATF6	activating transcription factor 6	ATF6A	22926	ENSG00000118217	P18850	1q22-q23
HGNC:2349	ATF6B	activating transcription factor 6 beta	CREBL1|G13	1388	ENSG00000213676	Q99941	6p21.3
HGNC:792	ATF7	activating transcription factor 7	ATFA	11016	ENSG00000170653	P17544	12q13
HGNC:20092	ATF7IP	activating transcription factor 7 interacting protein	FLJ10688|p621	55729	ENSG00000171681	Q6VMQ6	12p13.1
HGNC:20397	ATF7IP2	activating transcription factor 7 interacting protein 2	FLJ12668	80063	ENSG00000166669	Q5U623	16p13.2
HGNC:20315	ATG10	autophagy related 10	APG10L|DKFZP586I0418|FLJ13954	83734	ENSG00000152348	Q9H0Y0	5q14.1
HGNC:588	ATG12	autophagy related 12	APG12|APG12L	9140	ENSG00000145782	O94817	5q21-q22
HGNC:29091	ATG13	autophagy related 13	KIAA0652	9776	ENSG00000175224	O75143	11p11.2
HGNC:19962	ATG14	autophagy related 14	ATG14L|KIAA0831	22863	ENSG00000126775	Q6ZNE5	14q22.2
HGNC:21498	ATG16L1	autophagy related 16-like 1 (S. cerevisiae)	APG16L|ATG16A|ATG16L|FLJ10035|WDR30	55054	ENSG00000085978	Q676U5	2q37.1
HGNC:25464	ATG16L2	autophagy related 16-like 2 (S. cerevisiae)	ATG16B|FLJ00012|WDR80	89849	ENSG00000168010	Q8NAA4	11q13.4
HGNC:29028	ATG2A	autophagy related 2A	KIAA0404	23130	ENSG00000110046	Q2TAZ0	11q13.1
HGNC:20187	ATG2B	autophagy related 2B	C14orf103|FLJ10242	55102	ENSG00000066739	Q96BY7	14q32.31
HGNC:20962	ATG3	autophagy related 3	APG3L|DKFZp564M1178|FLJ22125|MGC15201|PC3-96	64422	ENSG00000144848	Q9NT62	3q13.2
HGNC:16489	ATG4A	autophagy related 4A, cysteine peptidase	APG4A|AUTL2	115201	ENSG00000101844	Q8WYN0	Xq22.1-q22.3
HGNC:20790	ATG4B	autophagy related 4B, cysteine peptidase	APG4B|AUTL1|Apg4B|DKFZp586D1822|KIAA0943	23192	ENSG00000168397	Q9Y4P1	2q37.3
HGNC:16040	ATG4C	autophagy related 4C, cysteine peptidase	APG4C|AUTL1|AUTL3|FLJ14867	84938	ENSG00000125703	Q96DT6	1p31.3
HGNC:20789	ATG4D	autophagy related 4D, cysteine peptidase	APG4-D|APG4D|AUTL4	84971	ENSG00000130734	Q86TL0	19p13.2
HGNC:589	ATG5	autophagy related 5	APG5|APG5L|ASP|hAPG5	9474	ENSG00000057663	Q9H1Y0	6q21
HGNC:16935	ATG7	autophagy related 7	APG7L|DKFZp434N0735|GSA7	10533	ENSG00000197548	O95352	3p25.3-p25.2
HGNC:22408	ATG9A	autophagy related 9A	APG9L1|FLJ22169	79065	ENSG00000198925	Q7Z3C6	2q35
HGNC:21899	ATG9B	autophagy related 9B	APG9L2|FLJ14885|NOS3AS|SONE	285973	ENSG00000181652	Q674R7	7q36
HGNC:26210	ATHL1	ATH1, acid trehalase-like 1 (yeast)	FLJ22635	80162	ENSG00000142102	Q32M88	11p15.5
HGNC:794	ATIC	5-aminoimidazole-4-carboxamide ribonucleotide formyltransferase/IMP cyclohydrolase	AICARFT|IMPCHASE|PURH	471	ENSG00000138363	P31939	2q35
HGNC:11231	ATL1	atlastin GTPase 1	AD-FSP|FSP1|SPG3|SPG3A	51062	ENSG00000198513	Q8WXF7	14q21.3
HGNC:24047	ATL2	atlastin GTPase 2	ARL6IP2	64225	ENSG00000119787	Q8NHH9	2p22.3
HGNC:24526	ATL3	atlastin GTPase 3	DKFZP564J0863	25923	ENSG00000184743	Q6DD88	11q13.1
HGNC:795	ATM	ataxia telangiectasia mutated	ATA|ATC|ATD|ATDC|TEL1|TELO1	472	ENSG00000149311	Q13315	11q22-q23
HGNC:29034	ATMIN	ATM interactor	ASCIZ|KIAA0431|ZNF822	23300	ENSG00000166454	O43313	16q23.2
HGNC:3033	ATN1	atrophin 1	B37|D12S755E|DRPLA	1822		P54259	12p
HGNC:797	ATOH1	atonal homolog 1 (Drosophila)	HATH1|MATH-1|Math1|bHLHa14	474	ENSG00000172238	Q92858	4q22
HGNC:13907	ATOH7	atonal homolog 7 (Drosophila)	Math5|bHLHa13	220202	ENSG00000179774	Q8N100	10q22.2
HGNC:24126	ATOH8	atonal homolog 8 (Drosophila)	FLJ14708|HATH6|bHLHa21	84913	ENSG00000168874	Q96SQ7	2p11.2
HGNC:798	ATOX1	antioxidant 1 copper chaperone	HAH1	475	ENSG00000177556	O00244	5q32
HGNC:13542	ATP10A	ATPase, class V, type 10A	ATP10C|ATPVA|ATPVC|KIAA0566	57194	ENSG00000206190	O60312	15q12
HGNC:13543	ATP10B	ATPase, class V, type 10B	ATPVB|FLJ21477|KIAA0715	23120	ENSG00000118322	O94823	5q34
HGNC:13549	ATP10D	ATPase, class V, type 10D	ATPVD|KIAA1487	57205	ENSG00000145246	Q9P241	4p12
HGNC:13552	ATP11A	ATPase, class VI, type 11A	ATPIH|ATPIS|KIAA1021	23250	ENSG00000068650	P98196	13q34
HGNC:13553	ATP11B	ATPase, class VI, type 11B	ATPIF|ATPIR|KIAA0956	23200	ENSG00000058063	Q9Y2G3	3q27
HGNC:13554	ATP11C	ATPase, class VI, type 11C	ATPIG|ATPIQ	286410	ENSG00000101974	Q8NB49	Xq27.1
HGNC:13816	ATP12A	ATPase, H+/K+ transporting, nongastric, alpha polypeptide	ATP1AL1	479	ENSG00000075673	P54707	13q11-q12.1
HGNC:24215	ATP13A1	ATPase type 13A1	ATP13A|CGI-152|FLJ31858|KIAA1825	57130	ENSG00000105726	Q9HD20	19p13.11
HGNC:30213	ATP13A2	ATPase type 13A2	CLN12|HSA9947|PARK9	23400	ENSG00000159363	Q9NQ11	1p36
HGNC:24113	ATP13A3	ATPase type 13A3	AFURS1	79572	ENSG00000133657	Q9H7F0	3q29
HGNC:25422	ATP13A4	ATPase type 13A4	DKFZp761I1011|FLJ37958	84239	ENSG00000127249	Q4VNC1	3q29
HGNC:31789	ATP13A5	ATPase type 13A5	FLJ16025	344905	ENSG00000187527	Q4VNC0	3q29
HGNC:799	ATP1A1	ATPase, Na+/K+ transporting, alpha 1 polypeptide		476	ENSG00000163399	P05023	1p13
HGNC:800	ATP1A2	ATPase, Na+/K+ transporting, alpha 2 polypeptide	FHM2|MHP2	477	ENSG00000018625	P50993	1q23.2
HGNC:801	ATP1A3	ATPase, Na+/K+ transporting, alpha 3 polypeptide	DYT12	478	ENSG00000105409	P13637	19q13.2
HGNC:14073	ATP1A4	ATPase, Na+/K+ transporting, alpha 4 polypeptide	ATP1AL2	480	ENSG00000132681	Q13733	1q23.2
HGNC:804	ATP1B1	ATPase, Na+/K+ transporting, beta 1 polypeptide	ATP1B	481	ENSG00000143153	P05026	1q24.2
HGNC:805	ATP1B2	ATPase, Na+/K+ transporting, beta 2 polypeptide	AMOG	482	ENSG00000129244	P14415	17p13.1
HGNC:806	ATP1B3	ATPase, Na+/K+ transporting, beta 3 polypeptide	CD298|FLJ29027	483	ENSG00000069849	P54709	3q23
HGNC:808	ATP1B4	ATPase, Na+/K+ transporting, beta 4 polypeptide		23439	ENSG00000101892	Q9UN42	Xq24
HGNC:811	ATP2A1	ATPase, Ca++ transporting, cardiac muscle, fast twitch 1	ATP2A|SERCA1	487	ENSG00000196296	O14983	16p12.1
HGNC:812	ATP2A2	ATPase, Ca++ transporting, cardiac muscle, slow twitch 2	ATP2B|DAR|SERCA2	488	ENSG00000174437	P16615	12q24.11
HGNC:813	ATP2A3	ATPase, Ca++ transporting, ubiquitous	SERCA3	489	ENSG00000074370	Q93084	17p13.3
HGNC:814	ATP2B1	ATPase, Ca++ transporting, plasma membrane 1	PMCA1	490	ENSG00000070961	P20020	12q21.33
HGNC:815	ATP2B2	ATPase, Ca++ transporting, plasma membrane 2	PMCA2	491	ENSG00000157087	Q01814	3p25.3
HGNC:816	ATP2B3	ATPase, Ca++ transporting, plasma membrane 3	CLA2|PMCA3|SCAX1	492	ENSG00000067842	Q16720	Xq28
HGNC:817	ATP2B4	ATPase, Ca++ transporting, plasma membrane 4	ATP2B2|MXRA1|PMCA4	493	ENSG00000058668	P23634	1q32.1
HGNC:13211	ATP2C1	ATPase, Ca++ transporting, type 2C, member 1	ATP2C1A|BCPM|KIAA1347|PMR1|SPCA1	27032	ENSG00000017260	P98194	3q21.3
HGNC:29103	ATP2C2	ATPase, Ca++ transporting, type 2C, member 2	KIAA0703|SPCA2	9914	ENSG00000064270	O75185	16q24.1
HGNC:819	ATP4A	ATPase, H+/K+ exchanging, alpha polypeptide	ATP6A	495	ENSG00000105675	P20648	19q13.1
HGNC:820	ATP4B	ATPase, H+/K+ exchanging, beta polypeptide	ATP6B	496	ENSG00000186009	P51164	13q34
HGNC:823	ATP5A1	ATP synthase, H+ transporting, mitochondrial F1 complex, alpha subunit 1, cardiac muscle	ATP5A|ATP5AL2|ATPM|OMR|ORM|hATP1	498	ENSG00000152234	P25705	18q21
HGNC:830	ATP5B	ATP synthase, H+ transporting, mitochondrial F1 complex, beta polypeptide	ATPSB	506	ENSG00000110955	P06576	12p13.3
HGNC:833	ATP5C1	ATP synthase, H+ transporting, mitochondrial F1 complex, gamma polypeptide 1	ATP5C|ATP5CL1	509	ENSG00000165629	P36542	10p14
HGNC:837	ATP5D	ATP synthase, H+ transporting, mitochondrial F1 complex, delta subunit		513	ENSG00000099624	P30049	19p13.3
HGNC:838	ATP5E	ATP synthase, H+ transporting, mitochondrial F1 complex, epsilon subunit		514	ENSG00000124172	P56381	20q13.3
HGNC:840	ATP5F1	ATP synthase, H+ transporting, mitochondrial Fo complex, subunit B1		515	ENSG00000116459	P24539	1p13.2
HGNC:841	ATP5G1	ATP synthase, H+ transporting, mitochondrial Fo complex, subunit C1 (subunit 9)	ATP5G	516	ENSG00000159199	P05496	17q21.32
HGNC:842	ATP5G2	ATP synthase, H+ transporting, mitochondrial Fo complex, subunit C2 (subunit 9)		517	ENSG00000135390	Q06055	12q13.13
HGNC:843	ATP5G3	ATP synthase, H+ transporting, mitochondrial Fo complex, subunit C3 (subunit 9)		518	ENSG00000154518	P48201	2q31.1
HGNC:845	ATP5H	ATP synthase, H+ transporting, mitochondrial Fo complex, subunit d	ATP5JD|ATPQ	10476	ENSG00000167863	O75947	17q25
HGNC:846	ATP5I	ATP synthase, H+ transporting, mitochondrial Fo complex, subunit E		521	ENSG00000169020	P56385	4p16.3
HGNC:847	ATP5J	ATP synthase, H+ transporting, mitochondrial Fo complex, subunit F6	ATP5|ATP5A|ATPM|CF6	522	ENSG00000154723	P18859	21q21.1
HGNC:848	ATP5J2	ATP synthase, H+ transporting, mitochondrial Fo complex, subunit F2	ATP5JL|F1Fo-ATPase	9551	ENSG00000241468	P56134	7q22.1
HGNC:14247	ATP5L	ATP synthase, H+ transporting, mitochondrial Fo complex, subunit G	ATP5JG	10632	ENSG00000167283	O75964	11q23.3
HGNC:13213	ATP5L2	ATP synthase, H+ transporting, mitochondrial Fo complex, subunit G2	ATP5K2|dJ222E13.5	267020	ENSG00000249222	Q7Z4Y8	22q13.2
HGNC:850	ATP5O	ATP synthase, H+ transporting, mitochondrial F1 complex, O subunit	ATPO|OSCP	539	ENSG00000241837	P48047	21q22
HGNC:18799	ATP5S	ATP synthase, H+ transporting, mitochondrial Fo complex, subunit s (factor B)	ATPW|HSU79253	27109	ENSG00000125375	Q99766	14q21.3
HGNC:25496	ATP5SL	ATP5S-like	FLJ10241	55101		Q9NW81	19q13.2
HGNC:868	ATP6AP1	ATPase, H+ transporting, lysosomal accessory protein 1	16A|ATP6IP1|ATP6S1|Ac45|CF2|ORF|VATPS1|XAP-3|XAP3	537	ENSG00000071553	Q15904	Xq28
HGNC:28091	ATP6AP1L	ATPase, H+ transporting, lysosomal accessory protein 1-like		92270	ENSG00000205464	Q52LC2	5q14.2
HGNC:18305	ATP6AP2	ATPase, H+ transporting, lysosomal accessory protein 2	APT6M8-9|ATP6IP2|ATP6M8-9|M8-9	10159	ENSG00000182220	O75787	Xp11.4
HGNC:865	ATP6V0A1	ATPase, H+ transporting, lysosomal V0 subunit a1	ATP6N1|ATP6N1A|Stv1|VPP1|Vph1|a1	535	ENSG00000033627	Q93050	17q21
HGNC:18481	ATP6V0A2	ATPase, H+ transporting, lysosomal V0 subunit a2	ATP6N1D|ATP6a2|J6B7|Stv1|TJ6|TJ6M|TJ6s|Vph1|a2	23545	ENSG00000185344	Q9Y487	12q24.31
HGNC:866	ATP6V0A4	ATPase, H+ transporting, lysosomal V0 subunit a4	ATP6N1B|ATP6N2|RDRTA2|RTA1C|RTADR|Stv1|VPP2|Vph1|a4	50617	ENSG00000105929	Q9HBG4	7q34
HGNC:861	ATP6V0B	ATPase, H+ transporting, lysosomal 21kDa, V0 subunit b	ATP6F|HATPL|VMA16	533	ENSG00000117410	Q99437	1p32.3
HGNC:855	ATP6V0C	ATPase, H+ transporting, lysosomal 16kDa, V0 subunit c	ATP6C|ATP6L|ATPL|VATL|Vma3	527	ENSG00000185883	P27449	16p13.3
HGNC:13724	ATP6V0D1	ATPase, H+ transporting, lysosomal 38kDa, V0 subunit d1	ATP6D|ATP6DV|P39|VATX|VPATPD|Vma6	9114	ENSG00000159720	P61421	16q22
HGNC:18266	ATP6V0D2	ATPase, H+ transporting, lysosomal 38kDa, V0 subunit d2	ATP6D2|FLJ38708|VMA6	245972	ENSG00000147614	Q8N8Y2	8q21.3
HGNC:863	ATP6V0E1	ATPase, H+ transporting, lysosomal 9kDa, V0 subunit e1	ATP6H|ATP6V0E|M9.2	8992	ENSG00000113732	O15342	5q35.2
HGNC:21723	ATP6V0E2	ATPase, H+ transporting V0 subunit e2	ATP6V0E2L|C7orf32	155066	ENSG00000171130	Q8NHE4	7q36.1
HGNC:851	ATP6V1A	ATPase, H+ transporting, lysosomal 70kDa, V1 subunit A	ATP6A1|ATP6V1A1|VA68|VPP2|Vma1	523	ENSG00000114573	P38606	3q13.31
HGNC:853	ATP6V1B1	ATPase, H+ transporting, lysosomal 56/58kDa, V1 subunit B1	ATP6B1|RTA1B|VATB|VPP3|Vma2	525	ENSG00000116039	P15313	2p13
HGNC:854	ATP6V1B2	ATPase, H+ transporting, lysosomal 56/58kDa, V1 subunit B2	ATP6B2|HO57|VATB|VPP3|Vma2	526	ENSG00000147416	P21281	8p21.3
HGNC:856	ATP6V1C1	ATPase, H+ transporting, lysosomal 42kDa, V1 subunit C1	ATP6C|ATP6D|VATC|Vma5	528	ENSG00000155097	P21283	8p22.3
HGNC:18264	ATP6V1C2	ATPase, H+ transporting, lysosomal 42kDa, V1 subunit C2	ATP6C2|VMA5	245973	ENSG00000143882	Q8NEY4	2p25.1
HGNC:13527	ATP6V1D	ATPase, H+ transporting, lysosomal 34kDa, V1 subunit D	ATP6M|VATD|VMA8	51382	ENSG00000100554	Q9Y5K8	14q23-q24.2
HGNC:857	ATP6V1E1	ATPase, H+ transporting, lysosomal 31kDa, V1 subunit E1	ATP6E|ATP6E2|ATP6V1E|P31|Vma4	529	ENSG00000131100	P36543	22q11.2
HGNC:18125	ATP6V1E2	ATPase, H+ transporting, lysosomal 31kDa, V1 subunit E2	ATP6E1|ATP6EL2|ATP6V1EL2|MGC9341|VMA4	90423	ENSG00000250565	Q96A05	2p21
HGNC:16832	ATP6V1F	ATPase, H+ transporting, lysosomal 14kDa, V1 subunit F	ATP6S14|VATF|Vma7	9296	ENSG00000128524	Q16864	7q32.1
HGNC:864	ATP6V1G1	ATPase, H+ transporting, lysosomal 13kDa, V1 subunit G1	ATP6G|ATP6G1|ATP6GL|ATP6J|DKFZp547P234|Vma10	9550	ENSG00000136888	O75348	9q33.1
HGNC:862	ATP6V1G2	ATPase, H+ transporting, lysosomal 13kDa, V1 subunit G2	ATP6G|ATP6G2|Em:AC004181.3|NG38|Vma10	534	ENSG00000213760	O95670	6p21.3
HGNC:18265	ATP6V1G3	ATPase, H+ transporting, lysosomal 13kDa, V1 subunit G3	ATP6G3|Vma10	127124	ENSG00000151418	Q96LB4	1q32.2
HGNC:18303	ATP6V1H	ATPase, H+ transporting, lysosomal 50/57kDa, V1 subunit H	CGI-11|SFD|SFDalpha|SFDbeta|VMA13	51606	ENSG00000047249	Q9UI12	8q11.2
HGNC:869	ATP7A	ATPase, Cu++ transporting, alpha polypeptide	MNK	538	ENSG00000165240	Q04656	Xq21.1
HGNC:870	ATP7B	ATPase, Cu++ transporting, beta polypeptide	WND	540	ENSG00000123191	P35670	13q14.3
HGNC:13531	ATP8A1	ATPase, aminophospholipid transporter (APLT), class I, type 8A, member 1	ATPIA	10396	ENSG00000124406	Q9Y2Q0	4p13
HGNC:13533	ATP8A2	ATPase, aminophospholipid transporter, class I, type 8A, member 2	ATPIB|ML-1	51761	ENSG00000132932	Q9NTI2	13q12
HGNC:3706	ATP8B1	ATPase, aminophospholipid transporter, class I, type 8B, member 1	ATPIC|BRIC|FIC1|PFIC|PFIC1	5205	ENSG00000081923	O43520	18q21
HGNC:13534	ATP8B2	ATPase, aminophospholipid transporter, class I, type 8B, member 2	ATPID|KIAA1137	57198	ENSG00000143515	P98198	1q21.3
HGNC:13535	ATP8B3	ATPase, aminophospholipid transporter, class I, type 8B, member 3	ATPIK	148229	ENSG00000130270	O60423	19p13.3
HGNC:13536	ATP8B4	ATPase, class I, type 8B, member 4	ATPIM|KIAA1939	79895	ENSG00000104043	Q8TF62	15q21.2
HGNC:13540	ATP9A	ATPase, class II, type 9A	ATPIIA|KIAA0611	10079	ENSG00000054793	O75110	20q13.2
HGNC:13541	ATP9B	ATPase, class II, type 9B	ATPIIB	374868	ENSG00000166377	O43861	18q23
HGNC:18803	ATPAF1	ATP synthase mitochondrial F1 complex assembly factor 1	ATP11|Atp11p|FLJ22351	64756	ENSG00000123472	Q5TC12	1p33-p32.3
HGNC:18802	ATPAF2	ATP synthase mitochondrial F1 complex assembly factor 2	ATP12|Atp12p|LP3663|MGC29736	91647	ENSG00000171953	Q8N5M1	17p11.2
HGNC:871	ATPIF1	ATPase inhibitory factor 1	ATPI|ATPIP|IP|MGC1167|MGC8898	93974	ENSG00000130770	Q9UII2	1p35.3
HGNC:882	ATR	ataxia telangiectasia and Rad3 related	FRP1|MEC1|SCKL|SCKL1	545	ENSG00000175054	Q13535	3q23
HGNC:24090	ATRAID	all-trans retinoic acid-induced differentiation factor	APR3|C2orf28|HSPC013|p18	51374	ENSG00000138085	Q6UW56	2p23.3
HGNC:33499	ATRIP	ATR interacting protein	FLJ12343|MGC20625|MGC21482|MGC26740	84126	ENSG00000164053	Q8WXE1	3p24.3-p22.1
HGNC:885	ATRN	attractin	DPPT-L|MGCA	8455	ENSG00000088812	O75882	20p13
HGNC:29063	ATRNL1	attractin-like 1	ALP|FLJ45344|KIAA0534	26033	ENSG00000107518	Q5VV63	10q26
HGNC:886	ATRX	alpha thalassemia/mental retardation syndrome X-linked	JMS|RAD54|XH2|XNP	546	ENSG00000085224	P46100	Xq21.1
HGNC:10548	ATXN1	ataxin 1	ATX1|D6S504E|SCA1	6310	ENSG00000124788	P54253	6p23
HGNC:10549	ATXN10	ataxin 10	E46L|FLJ37990|SCA10	25814	ENSG00000130638	Q9UBB4	22q13
HGNC:33279	ATXN1L	ataxin 1-like	BOAT1	342371	ENSG00000224470	P0C7T5	16q22.3
HGNC:10555	ATXN2	ataxin 2	ATX2|SCA2|TNRC13	6311	ENSG00000204842	Q99700	12q23-q24.1
HGNC:31326	ATXN2L	ataxin 2-like	A2D|A2lp	11273	ENSG00000168488	Q8WWM7	16p11
HGNC:7106	ATXN3	ataxin 3	ATX3|JOS|MJD|SCA3	4287	ENSG00000066427	P54252	14q21
HGNC:24173	ATXN3L	ataxin 3-like	MJDL	92552	ENSG00000123594	Q9H3M9	Xp22
HGNC:10560	ATXN7	ataxin 7	ADCAII|OPCA3|SCA7	6314	ENSG00000163635	O15265	3p21.1-p12
HGNC:22210	ATXN7L1	ataxin 7-like 1	ATXN7L4|KIAA1218|MGC33190	222255	ENSG00000146776	Q9ULK2	7q22.1
HGNC:28713	ATXN7L2	ataxin 7-like 2	FLJ00381|MGC46534	127002	ENSG00000162650	Q5T6C5	1p13.2
HGNC:25416	ATXN7L3	ataxin 7-like 3	DKFZp761G2113	56970	ENSG00000087152	Q14CW9	17q21
HGNC:37931	ATXN7L3B	ataxin 7-like 3B		552889	ENSG00000253719	Q96GX2	12q21
HGNC:32925	ATXN8	ataxin 8		724066		Q156A1	13q21.33
HGNC:890	AUH	AU RNA binding protein/enoyl-CoA hydratase		549	ENSG00000148090	Q13825	9q22
HGNC:28363	AUNIP	aurora kinase A and ninein interacting protein	AIBp|C1orf135|MGC2603	79000	ENSG00000127423	Q9H7T9	1p36.11
HGNC:891	AUP1	ancient ubiquitous protein 1		550	ENSG00000115307	Q9Y679	2p13
HGNC:11393	AURKA	aurora kinase A	AIK|ARK1|AurA|BTAK|PPP1R47|STK15|STK6|STK7	6790	ENSG00000087586	O14965	20q13
HGNC:24114	AURKAIP1	aurora kinase A interacting protein 1	AIP|AKIP|FLJ20608	54998	ENSG00000175756	Q9NWT8	1p36.33
HGNC:11390	AURKB	aurora kinase B	AIM-1|ARK2|Aik2|AurB|IPL1|PPP1R48|STK12|STK5	9212	ENSG00000178999	Q96GD4	17p13.1
HGNC:11391	AURKC	aurora kinase C	ARK3|AurC|STK13	6795	ENSG00000105146	Q9UQB9	19q13.43
HGNC:14262	AUTS2	autism susceptibility candidate 2	FBRSL2|KIAA0442	26053	ENSG00000158321	Q8WXX7	7q11.22
HGNC:13509	AVEN	apoptosis, caspase activation inhibitor	PDCD12	57099	ENSG00000169857	Q9NQS1	15q13.1
HGNC:14188	AVIL	advillin	ADVIL|DOC6|FLJ12386|p92	10677	ENSG00000135407	O75366	12q13.11
HGNC:28994	AVL9	AVL9 homolog (S. cerevisiase)	KIAA0241	23080	ENSG00000105778	Q8NBF6	7p14.3
HGNC:894	AVP	arginine vasopressin	ADH|ARVP	551	ENSG00000101200	P01185	20p13
HGNC:30898	AVPI1	arginine vasopressin-induced 1	PP5395|VIP32|VIT32	60370	ENSG00000119986	Q5T686	10q24.2
HGNC:895	AVPR1A	arginine vasopressin receptor 1A	AVPR1	552	ENSG00000166148	P37288	12q14-q15
HGNC:896	AVPR1B	arginine vasopressin receptor 1B	AVPR3	553	ENSG00000198049	P47901	1q32
HGNC:897	AVPR2	arginine vasopressin receptor 2	DIR|DIR3|V2R	554	ENSG00000126895	P30518	Xq28
HGNC:23252	AWAT1	acyl-CoA wax alcohol acyltransferase 1	DGAT2L3	158833	ENSG00000204195	Q58HT5	Xq13.1
HGNC:23251	AWAT2	acyl-CoA wax alcohol acyltransferase 2	DGAT2L4|MFAT	158835	ENSG00000147160	Q6E213	Xq13.1
HGNC:26564	AXDND1	axonemal dynein light chain domain containing 1	C1orf125|FLJ32940	126859	ENSG00000162779	Q5T1B0	1q25.2
HGNC:903	AXIN1	axin 1	PPP1R49	8312	ENSG00000103126	O15169	16p13.3
HGNC:904	AXIN2	axin 2	DKFZp781B0869|MGC126582	8313	ENSG00000168646	Q9Y2T1	17q23-q24
HGNC:905	AXL	AXL receptor tyrosine kinase	JTK11|UFO	558	ENSG00000167601	P30530	19q13.1
HGNC:910	AZGP1	alpha-2-glycoprotein 1, zinc-binding	ZA2G|ZAG	563	ENSG00000160862	P25311	7q22.1
HGNC:29511	AZI1	5-azacytidine induced 1	AZ1|CEP131|KIAA1118	22994	ENSG00000141577	Q9UPN4	17q25.3
HGNC:24002	AZI2	5-azacytidine induced 2	AZ2|FLJ21939|NAP1	64343	ENSG00000163512	Q9H6S1	3p23
HGNC:16432	AZIN1	antizyme inhibitor 1	OAZI|OAZIN|ODC1L	51582	ENSG00000155096	O14977	8p22-q21.3
HGNC:913	AZU1	azurocidin 1	AZAMP|AZU|CAP37|HBP|HUMAZUR|NAZC	566	ENSG00000172232	P20160	19p13.3
HGNC:914	B2M	beta-2-microglobulin		567	ENSG00000166710	P61769	15q21-q22.2
HGNC:918	B3GALNT1	beta-1,3-N-acetylgalactosaminyltransferase 1 (globoside blood group)	B3GALT3|GLOB|P1|beta3Gal-T3|galT3	8706	ENSG00000169255	O75752	3q25
HGNC:28596	B3GALNT2	beta-1,3-N-acetylgalactosaminyltransferase 2	MGC39558	148789	ENSG00000162885	Q8NCR0	1q42.3
HGNC:916	B3GALT1	UDP-Gal:betaGlcNAc beta 1,3-galactosyltransferase, polypeptide 1	beta3Gal-T1	8708	ENSG00000172318	Q9Y5Z6	2q24.3
HGNC:917	B3GALT2	UDP-Gal:betaGlcNAc beta 1,3-galactosyltransferase, polypeptide 2	beta3Gal-T2	8707	ENSG00000162630	O43825	1q31
HGNC:919	B3GALT4	UDP-Gal:betaGlcNAc beta 1,3-galactosyltransferase, polypeptide 4	GalT4|beta3Gal-T4	8705	ENSG00000235863	O96024	6p21.3
HGNC:920	B3GALT5	UDP-Gal:betaGlcNAc beta 1,3-galactosyltransferase, polypeptide 5	B3GalT-V|B3T5|GLCT5|beta3Gal-T5	10317	ENSG00000183778	Q9Y2C3	21q22.3
HGNC:17978	B3GALT6	UDP-Gal:betaGal beta 1,3-galactosyltransferase polypeptide 6	beta3GalT6	126792	ENSG00000176022	Q96L58	1p36.33
HGNC:20207	B3GALTL	beta 1,3-galactosyltransferase-like	B3GTL|B3Glc-T	145173	ENSG00000187676	Q6Y288	13q12.3
HGNC:921	B3GAT1	beta-1,3-glucuronyltransferase 1 (glucuronosyltransferase P)	CD57|GlcAT-P|HNK-1|LEU7|NK-1	27087	ENSG00000109956	Q9P2W7	11q25
HGNC:922	B3GAT2	beta-1,3-glucuronyltransferase 2 (glucuronosyltransferase S)	GlcAT-S	135152	ENSG00000112309	Q9NPZ5	6q12
HGNC:923	B3GAT3	beta-1,3-glucuronyltransferase 3 (glucuronosyltransferase I)	GlcAT-I	26229	ENSG00000149541	O94766	11q12
HGNC:15685	B3GNT1	UDP-GlcNAc:betaGal beta-1,3-N-acetylglucosaminyltransferase 1	B3GN-T1|B3GNT6|BETA3GNTI|iGAT|iGNT|iGnT	11041	ENSG00000174684	O43505	11q13.2
HGNC:15629	B3GNT2	UDP-GlcNAc:betaGal beta-1,3-N-acetylglucosaminyltransferase 2	B3GN-T1|B3GN-T2|B3GNT-2|B3GNT1|BETA3GNT	10678	ENSG00000170340	Q9NY97	2p15
HGNC:13528	B3GNT3	UDP-GlcNAc:betaGal beta-1,3-N-acetylglucosaminyltransferase 3	B3GN-T3|B3GNT-3|HP10328|TMEM3|beta3Gn-T3	10331	ENSG00000179913	Q9Y2A9	19p13.1
HGNC:15683	B3GNT4	UDP-GlcNAc:betaGal beta-1,3-N-acetylglucosaminyltransferase 4	B3GN-T4|beta3Gn-T4	79369	ENSG00000176383	Q9C0J1	12q24
HGNC:15684	B3GNT5	UDP-GlcNAc:betaGal beta-1,3-N-acetylglucosaminyltransferase 5	B3GN-T5|beta3Gn-T5	84002	ENSG00000176597	Q9BYG0	3q28
HGNC:24141	B3GNT6	UDP-GlcNAc:betaGal beta-1,3-N-acetylglucosaminyltransferase 6 (core 3 synthase)	B3Gn-T6	192134	ENSG00000198488	Q6ZMB0	11q13.4
HGNC:18811	B3GNT7	UDP-GlcNAc:betaGal beta-1,3-N-acetylglucosaminyltransferase 7	beta3GnT7	93010	ENSG00000156966	Q8NFL0	2q36.1
HGNC:24139	B3GNT8	UDP-GlcNAc:betaGal beta-1,3-N-acetylglucosaminyltransferase 8	B3GALT7|BGALT15|beta3Gn-T8	374907	ENSG00000177191	Q7Z7M8	19q13
HGNC:28714	B3GNT9	UDP-GlcNAc:betaGal beta-1,3-N-acetylglucosaminyltransferase 9	MGC4655	84752	ENSG00000237172	Q6UX72	16q22.1
HGNC:21727	B3GNTL1	UDP-GlcNAc:betaGal beta-1,3-N-acetylglucosaminyltransferase-like 1	B3GNT8	146712	ENSG00000175711	Q67FW5	17q25.3
HGNC:4117	B4GALNT1	beta-1,4-N-acetyl-galactosaminyl transferase 1	GALGT|SPG26|beta1-4GalNAc-T	2583	ENSG00000135454	Q00973	12q13.3
HGNC:24136	B4GALNT2	beta-1,4-N-acetyl-galactosaminyl transferase 2	Cad|GALGT2|Sda	124872	ENSG00000167080	Q8NHY0	17q21.33
HGNC:24137	B4GALNT3	beta-1,4-N-acetyl-galactosaminyl transferase 3	B4GalNac-T3|FLJ16224|FLJ40362	283358	ENSG00000139044	Q6L9W6	12p13.33
HGNC:26315	B4GALNT4	beta-1,4-N-acetyl-galactosaminyl transferase 4	FLJ25045|NGalNAc-T1	338707	ENSG00000182272	Q76KP1	11p15.5
HGNC:924	B4GALT1	UDP-Gal:betaGlcNAc beta 1,4- galactosyltransferase, polypeptide 1	GGTB2|beta4Gal-T1	2683	ENSG00000086062	P15291	9p13
HGNC:925	B4GALT2	UDP-Gal:betaGlcNAc beta 1,4- galactosyltransferase, polypeptide 2	beta4Gal-T2	8704	ENSG00000117411	O60909	1p34-p33
HGNC:926	B4GALT3	UDP-Gal:betaGlcNAc beta 1,4- galactosyltransferase, polypeptide 3	beta4Gal-T3	8703	ENSG00000158850	O60512	1q21-q23
HGNC:927	B4GALT4	UDP-Gal:betaGlcNAc beta 1,4- galactosyltransferase, polypeptide 4	beta4Gal-T4	8702	ENSG00000121578	O60513	3q13.3
HGNC:928	B4GALT5	UDP-Gal:betaGlcNAc beta 1,4- galactosyltransferase, polypeptide 5	beta4GalT-V	9334	ENSG00000158470	O43286	20q13.1-q13.2
HGNC:929	B4GALT6	UDP-Gal:betaGlcNAc beta 1,4- galactosyltransferase, polypeptide 6	beta4GalT-VI	9331	ENSG00000118276	Q9UBX8	18q11
HGNC:930	B4GALT7	xylosylprotein beta 1,4-galactosyltransferase, polypeptide 7	XGALT-1|beta4Gal-T7	11285	ENSG00000027847	Q9UBV7	5q35.1-q35.3
HGNC:24123	B9D1	B9 protein domain 1	B9|EPPB9|MKS9	27077	ENSG00000108641	Q9UPM9	17p11.2
HGNC:28636	B9D2	B9 protein domain 2	MGC4093|MKS10	80776	ENSG00000123810	Q9BPU9	19q13.2
HGNC:14333	BAALC	brain and acute leukemia, cytoplasmic		79870	ENSG00000164929	Q8WXS3	8q22.3
HGNC:932	BAAT	bile acid CoA: amino acid N-acyltransferase (glycine N-choloyltransferase)	BAT	570	ENSG00000136881	Q14032	9q22.3
HGNC:25008	BABAM1	BRISC and BRCA1 A complex member 1	C19orf62|FLJ20571|HSPC142|MERIT40|NBA1	29086	ENSG00000105393	Q9NWV8	19p13.11
HGNC:933	BACE1	beta-site APP-cleaving enzyme 1	BACE	23621	ENSG00000186318	P56817	11q23-q24
HGNC:934	BACE2	beta-site APP-cleaving enzyme 2	AEPLC|ALP56|CEAP1|DRAP	25825	ENSG00000182240	Q9Y5Z0	21q22.3
HGNC:935	BACH1	BTB and CNC homology 1, basic leucine zipper transcription factor 1	BACH-1|BTBD24	571	ENSG00000156273	O14867	21q22.1
HGNC:14078	BACH2	BTB and CNC homology 1, basic leucine zipper transcription factor 2	BTBD25	60468	ENSG00000112182	Q9BYV9	6q15
HGNC:936	BAD	BCL2-associated agonist of cell death	BBC2|BCL2L8	572	ENSG00000002330	Q92934	11q13.1
HGNC:937	BAG1	BCL2-associated athanogene		573	ENSG00000107262	Q99933	9p12
HGNC:938	BAG2	BCL2-associated athanogene 2		9532	ENSG00000112208	O95816	6p12.3-p11.2
HGNC:939	BAG3	BCL2-associated athanogene 3		9531	ENSG00000151929	O95817	10q25.2-q26.2
HGNC:940	BAG4	BCL2-associated athanogene 4	SODD	9530	ENSG00000156735	O95429	8p11.23
HGNC:941	BAG5	BCL2-associated athanogene 5		9529	ENSG00000166170	Q9UL15	14q32
HGNC:13919	BAG6	BCL2-associated athanogene 6	BAT3|D6S52E|G3	7917	ENSG00000204463	P46379	6p21.3
HGNC:942	BAGE	B melanoma antigen	BAGE1|CT2.1	574		Q13072	21p11.1
HGNC:15723	BAGE2	B melanoma antigen family, member 2	CT2.2	85319	ENSG00000187172	Q86Y30	21p
HGNC:15728	BAGE3	B melanoma antigen family, member 3	CT2.3	85318		Q86Y29	21p11.2
HGNC:15730	BAGE4	B melanoma antigen family, member 4	CT2.4|MLL3P	85317		Q86Y28	21p11.1
HGNC:15732	BAGE5	B melanoma antigen family, member 5	CT2.5	85316	ENSG00000268590	Q86Y27	13cen
HGNC:29279	BAHCC1	BAH domain and coiled-coil containing 1	BAHD2|KIAA1447	57597	ENSG00000266074	Q9P281	17q25.3
HGNC:29153	BAHD1	bromo adjacent homology domain containing 1	KIAA0945	22893	ENSG00000140320	Q8TBE0	15q14
HGNC:943	BAI1	brain-specific angiogenesis inhibitor 1		575	ENSG00000181790	O14514	8q24.3
HGNC:944	BAI2	brain-specific angiogenesis inhibitor 2		576	ENSG00000121753	O60241	1p35
HGNC:945	BAI3	brain-specific angiogenesis inhibitor 3	KIAA0550	577	ENSG00000135298	O60242	6q12
HGNC:947	BAIAP2	BAI1-associated protein 2	BAP2	10458	ENSG00000175866	Q9UQB8	17q25
HGNC:21649	BAIAP2L1	BAI1-associated protein 2-like 1	IRTKS	55971	ENSG00000006453	Q9UHR4	7q22.1
HGNC:26203	BAIAP2L2	BAI1-associated protein 2-like 2	FLJ22582	80115	ENSG00000128298	Q6UXY1	22q13.1
HGNC:948	BAIAP3	BAI1-associated protein 3	BAP3|KIAA0734	8938	ENSG00000007516	O94812	16p13.3
HGNC:949	BAK1	BCL2-antagonist/killer 1	BAK|BCL2L7|CDN1	578	ENSG00000030110	Q16611	6p21.31
HGNC:30251	BAMBI	BMP and activin membrane-bound inhibitor	NMA	25805	ENSG00000095739	Q13145	10p12.3-p11.2
HGNC:17397	BANF1	barrier to autointegration factor 1	BAF	8815	ENSG00000175334	O75531	11q13.1
HGNC:16172	BANF2	barrier to autointegration factor 2	BAF-L|BAF2|BAFL|C20orf179|dJ803K15.1	140836	ENSG00000125888	Q9H503	20p12.1
HGNC:18233	BANK1	B-cell scaffold protein with ankyrin repeats 1	BANK|FLJ20706	55024	ENSG00000153064	Q8NDB2	4q23
HGNC:13450	BANP	BTG3 associated nuclear protein	BEND1|DKFZp761H172|FLJ10177|FLJ20538|SMAR1|SMARBP1	54971	ENSG00000172530	Q8N9N5	16q24
HGNC:950	BAP1	BRCA1 associated protein-1 (ubiquitin carboxy-terminal hydrolase)	KIAA0272|UCHL2|hucep-6	8314	ENSG00000163930	Q92560	3p21.31-p21.2
HGNC:952	BARD1	BRCA1 associated RING domain 1		580	ENSG00000138376	Q99728	2q34-q35
HGNC:953	BARHL1	BarH-like homeobox 1		56751	ENSG00000125492	Q9BZE3	9q34.13
HGNC:954	BARHL2	BarH-like homeobox 2		343472	ENSG00000143032	Q9NY43	1p22.2
HGNC:955	BARX1	BARX homeobox 1		56033	ENSG00000131668	Q9HBU1	9q22.32
HGNC:956	BARX2	BARX homeobox 2		8538	ENSG00000043039	Q9UMQ3	11q24.3
HGNC:957	BASP1	brain abundant, membrane attached signal protein 1	CAP-23|CAP23|NAP-22|NAP22	10409	ENSG00000176788	P80723	5p15.1
HGNC:958	BATF	basic leucine zipper transcription factor, ATF-like	B-ATF|BATF1|SFA-2	10538	ENSG00000156127	Q16520	14q24
HGNC:25163	BATF2	basic leucine zipper transcription factor, ATF-like 2	MGC20410	116071	ENSG00000168062	Q8N1L9	11q13.1
HGNC:28915	BATF3	basic leucine zipper transcription factor, ATF-like 3	JDP1|JUNDM1|SNFT	55509	ENSG00000123685	Q9NR55	1q32.3
HGNC:959	BAX	BCL2-associated X protein	BCL2L4	581	ENSG00000087088	Q07812	19q13.3-q13.4
HGNC:960	BAZ1A	bromodomain adjacent to zinc finger domain, 1A	ACF1|WALp1|WCRF180|hACF1	11177	ENSG00000198604	Q9NRL2	14q13.2
HGNC:961	BAZ1B	bromodomain adjacent to zinc finger domain, 1B	WBSCR10|WBSCR9|WSTF	9031	ENSG00000009954	Q9UIG0	7q11.23
HGNC:962	BAZ2A	bromodomain adjacent to zinc finger domain, 2A	KIAA0314|TIP5|WALp3	11176	ENSG00000076108	Q9UIF9	12q13.3
HGNC:963	BAZ2B	bromodomain adjacent to zinc finger domain, 2B	WALp4	29994	ENSG00000123636	Q9UIF8	2q24.2
HGNC:17868	BBC3	BCL2 binding component 3	JFY1|PUMA	27113	ENSG00000105327	Q96PG8	19q13.3-q13.4
HGNC:28093	BBIP1	BBSome interacting protein 1	BBIP10|BBS18|NCRNA00081|bA348N5.3	92482	ENSG00000214413	A8MTZ0	10q25.3
HGNC:964	BBOX1	butyrobetaine (gamma), 2-oxoglutarate dioxygenase (gamma-butyrobetaine hydroxylase) 1	BBH|BBOX|G-BBH|gamma-BBH	8424	ENSG00000129151	O75936	11p
HGNC:966	BBS1	Bardet-Biedl syndrome 1	FLJ23590	582	ENSG00000174483	Q8NFJ9	11q13
HGNC:26291	BBS10	Bardet-Biedl syndrome 10	C12orf58|FLJ23560	79738	ENSG00000179941	Q8TAM1	12q21.2
HGNC:26648	BBS12	Bardet-Biedl syndrome 12	C4orf24|FLJ35630|FLJ41559	166379	ENSG00000181004	Q6ZW61	4q27
HGNC:967	BBS2	Bardet-Biedl syndrome 2	BBS	583	ENSG00000125124	Q9BXC9	16q21
HGNC:969	BBS4	Bardet-Biedl syndrome 4		585	ENSG00000140463	Q96RK4	15q22.3-q23
HGNC:970	BBS5	Bardet-Biedl syndrome 5	DKFZp762I194	129880	ENSG00000163093	Q8N3I7	2q31
HGNC:18758	BBS7	Bardet-Biedl syndrome 7	BBS2L1|FLJ10715	55212	ENSG00000138686	Q8IWZ6	4q27
HGNC:30000	BBS9	Bardet-Biedl syndrome 9	B1|PTHB1	27241	ENSG00000122507	Q3SYG4	7p14
HGNC:14422	BBX	bobby sox homolog (Drosophila)	HBP2|HSPC339|MDS001	56987	ENSG00000114439	Q8WY36	3q13.1
HGNC:6722	BCAM	basal cell adhesion molecule (Lutheran blood group)	CD239|LU	4059	ENSG00000187244	P50895	19q12-q13
HGNC:23059	BCAN	brevican	BEHAB|CSPG7|MGC13038	63827	ENSG00000132692	Q96GW7	1q31
HGNC:24131	BCAP29	B-cell receptor-associated protein 29	BAP29|DKFZp686M2086	55973	ENSG00000075790	Q9UHQ4	7q22.3
HGNC:16695	BCAP31	B-cell receptor-associated protein 31	6C6-Ag|BAP31|CDM|DXS1357E	10134	ENSG00000185825	P51572	Xq28
HGNC:971	BCAR1	breast cancer anti-estrogen resistance 1	CAS|CASS1|Crkas|P130Cas	9564	ENSG00000050820	P56945	16q22-q23
HGNC:973	BCAR3	breast cancer anti-estrogen resistance 3	NSP2|SH2D3B	8412	ENSG00000137936	O75815	1p22.1
HGNC:974	BCAS1	breast carcinoma amplified sequence 1	AIBC1|NABC1	8537	ENSG00000064787	O75363	20q13.2
HGNC:975	BCAS2	breast carcinoma amplified sequence 2	DAM1|SPF27|Snt309	10286	ENSG00000116752	O75934	1p13.2
HGNC:14347	BCAS3	breast carcinoma amplified sequence 3	FLJ20128	54828	ENSG00000141376	Q9H6U6	17q23.2
HGNC:14367	BCAS4	breast carcinoma amplified sequence 4	CNOL|FLJ20495	55653	ENSG00000124243	Q8TDM0	20q13
HGNC:976	BCAT1	branched chain amino-acid transaminase 1, cytosolic	BCT1	586	ENSG00000060982	P54687	12p12.1
HGNC:977	BCAT2	branched chain amino-acid transaminase 2, mitochondrial	BCAM|BCT2	587	ENSG00000105552	O15382	19q13.33
HGNC:978	BCCIP	BRCA2 and CDKN1A interacting protein	BCCIPalpha|TOK-1	56647	ENSG00000107949	Q9P287	10q26.2
HGNC:27050	BCDIN3D	BCDIN3 domain containing		144233	ENSG00000186666	Q7Z5W3	12q13.13
HGNC:983	BCHE	butyrylcholinesterase	CHE1|CHE2|E1	590	ENSG00000114200	P06276	3q26.1-q26.2
HGNC:986	BCKDHA	branched chain keto acid dehydrogenase E1, alpha polypeptide	MSU|OVD1A	593	ENSG00000248098	P12694	19q13.1-q13.2
HGNC:987	BCKDHB	branched chain keto acid dehydrogenase E1, beta polypeptide		594	ENSG00000083123	P21953	6q14.1
HGNC:16902	BCKDK	branched chain ketoacid dehydrogenase kinase		10295	ENSG00000103507	O14874	16p11.2
HGNC:989	BCL10	B-cell CLL/lymphoma 10	CARMEN|CIPER|CLAP|c-E10|mE10	8915	ENSG00000142867	O95999	1p22
HGNC:13221	BCL11A	B-cell CLL/lymphoma 11A (zinc finger protein)	BCL11A-L|BCL11A-S|BCL11A-XL|CTIP1|EVI9|HBFQTL5|ZNF856	53335	ENSG00000119866	Q9H165	2p16.1
HGNC:13222	BCL11B	B-cell CLL/lymphoma 11B (zinc finger protein)	CTIP-2|CTIP2|ZNF856B|hRIT1-alpha	64919	ENSG00000127152	Q9C0K0	14q32
HGNC:990	BCL2	B-cell CLL/lymphoma 2	Bcl-2|PPP1R50	596	ENSG00000171791	P10415	18q21.3
HGNC:991	BCL2A1	BCL2-related protein A1	ACC-1|ACC-2|BCL2L5|BFL1|GRS|HBPA1	597	ENSG00000140379	Q16548	15q24.3
HGNC:992	BCL2L1	BCL2-like 1	BCL2L|BCLX|Bcl-X|PPP1R52|bcl-xL|bcl-xS	598	ENSG00000171552	Q07817	20q11.21
HGNC:993	BCL2L10	BCL2-like 10 (apoptosis facilitator)	BCL-B|Boo|Diva	10017	ENSG00000137875	Q9HD36	15q21
HGNC:994	BCL2L11	BCL2-like 11 (apoptosis facilitator)	BIM|BOD|BimEL|BimL|BimS	10018	ENSG00000153094	O43521	2q13
HGNC:13787	BCL2L12	BCL2-like 12 (proline rich)		83596	ENSG00000126453	Q9HB09	19q13.3
HGNC:17164	BCL2L13	BCL2-like 13 (apoptosis facilitator)	BCL-RAMBO|MIL1	23786	ENSG00000099968	Q9BXK5	22q11
HGNC:16657	BCL2L14	BCL2-like 14 (apoptosis facilitator)	BCL-G|BCLG	79370	ENSG00000121380	Q9BZR8	12p13-p12
HGNC:33624	BCL2L15	BCL2-like 15	Bfk|C1orf178|FLJ22588	440603	ENSG00000188761	Q5TBC7	1p13.2
HGNC:995	BCL2L2	BCL2-like 2	BCL-W|KIAA0271|PPP1R51	599	ENSG00000129473	Q92843	14q11.2-q12
HGNC:42959	BCL2L2-PABPN1	BCL2L2-PABPN1 readthrough		100529063	ENSG00000258643	Q92843	14q11.2
HGNC:998	BCL3	B-cell CLL/lymphoma 3	BCL4|D19S37	602	ENSG00000069399	P20749	19q13.1-q13.2
HGNC:1001	BCL6	B-cell CLL/lymphoma 6	BCL5|BCL6A|LAZ3|ZBTB27|ZNF51	604	ENSG00000113916	P41182	3q27
HGNC:1002	BCL6B	B-cell CLL/lymphoma 6, member B	BAZF|ZBTB28|ZNF62	255877	ENSG00000161940	Q8N143	17p13.1
HGNC:1004	BCL7A	B-cell CLL/lymphoma 7A	BCL7	605	ENSG00000110987	Q4VC05	12q24.1
HGNC:1005	BCL7B	B-cell CLL/lymphoma 7B		9275	ENSG00000106635	Q9BQE9	7q11.23
HGNC:1006	BCL7C	B-cell CLL/lymphoma 7C		9274	ENSG00000099385	Q8WUZ0	16p11
HGNC:1008	BCL9	B-cell CLL/lymphoma 9		607	ENSG00000116128	O00512	1q21
HGNC:23688	BCL9L	B-cell CLL/lymphoma 9-like	DLNB11	283149	ENSG00000186174	Q86UU0	11q23.3
HGNC:16863	BCLAF1	BCL2-associated transcription factor 1	BTF|KIAA0164	9774	ENSG00000029363	Q9NYF8	6q22-q23
HGNC:13815	BCMO1	beta-carotene 15,15'-monooxygenase 1	BCDO|BCDO1|BCMO|FLJ10730	53630	ENSG00000135697	Q9HAY6	16q23.2
HGNC:18503	BCO2	beta-carotene oxygenase 2	B-DIOX-II|BCDO2|FLJ34464	83875	ENSG00000197580	Q9BYV7	11q23.1
HGNC:20893	BCOR	BCL6 corepressor	FLJ20285|KIAA1575	54880	ENSG00000183337	Q6W2J9	Xp11.4
HGNC:25657	BCORL1	BCL6 corepressor-like 1	CXorf10|FLJ11362	63035	ENSG00000085185	Q5H9F3	Xq25-q26.1
HGNC:1014	BCR	breakpoint cluster region	ALL|BCR1|CML|D22S11|D22S662|PHL	613	ENSG00000186716	P11274	22q11
HGNC:1020	BCS1L	BC1 (ubiquinol-cytochrome c reductase) synthesis-like	BCS|BJS|Hs.6719|h-BCS	617	ENSG00000074582	Q9Y276	2q35
HGNC:1027	BDH1	3-hydroxybutyrate dehydrogenase, type 1	BDH|SDR9C1	622	ENSG00000161267	Q02338	3q29
HGNC:32389	BDH2	3-hydroxybutyrate dehydrogenase, type 2	DHRS6|FLJ13261|PRO20933|SDR15C1|UCPA-OR|UNQ6308	56898	ENSG00000164039	Q9BUT1	4q24
HGNC:1029	BDKRB1	bradykinin receptor B1	B1BKR|BKR1|bradyb1	623	ENSG00000100739	P46663	14q32.1-q32.2
HGNC:1030	BDKRB2	bradykinin receptor B2	BK-2	624	ENSG00000168398	P30411	14q32.1-q32.2
HGNC:1033	BDNF	brain-derived neurotrophic factor		627	ENSG00000176697	P23560	11p14.1
HGNC:13652	BDP1	B double prime 1, subunit of RNA polymerase III transcription initiation factor IIIB	HSA238520|KIAA1241|KIAA1689|TAF3B1|TFC5|TFIIIB150|TFIIIB90|TFNR	55814	ENSG00000145734	A6H8Y1	5q12-q13
HGNC:24160	BEAN1	brain expressed, associated with NEDD4, 1	SCA31	146227	ENSG00000166546	Q3B7T3	16q21
HGNC:1034	BECN1	beclin 1, autophagy related	ATG6|VPS30	8678	ENSG00000126581	Q14457	17q21
HGNC:24163	BEGAIN	brain-enriched guanylate kinase-associated	KIAA1446	57596	ENSG00000183092	Q9BUH8	14q32.2
HGNC:28509	BEND2	BEN domain containing 2	CXorf20|MGC33653	139105	ENSG00000177324	Q8NDZ0	Xp22.22
HGNC:23040	BEND3	BEN domain containing 3	KIAA1553	57673	ENSG00000178409	Q5T5X7	6q21
HGNC:23815	BEND4	BEN domain containing 4	CCDC4|FLJ35632|FLJ43965	389206	ENSG00000188848	Q6ZU67	4p13
HGNC:25668	BEND5	BEN domain containing 5	C1orf165|FLJ11588	79656	ENSG00000162373	Q7L4P6	1p33
HGNC:20871	BEND6	BEN domain containing 6	C6orf65|FLJ30162|bA203B9.1	221336	ENSG00000151917	Q5SZJ8	6p12.1
HGNC:23514	BEND7	BEN domain containing 7	C10orf30|FLJ40283	222389	ENSG00000165626	Q8N7W2	10p14
HGNC:12703	BEST1	bestrophin 1	BEST|BMD|RP50|VMD2	7439	ENSG00000167995	O76090	11q12
HGNC:17107	BEST2	bestrophin 2	FLJ20132|VMD2L1	54831	ENSG00000039987	Q8NFU1	19p13.2-p13.12
HGNC:17105	BEST3	bestrophin 3	MGC13168|MGC40411|VMD2L3	144453	ENSG00000127325	Q8N1M1	12q14.2-q15
HGNC:17106	BEST4	bestrophin 4	VMD2L2	266675	ENSG00000142959	Q8NFU0	1p33-p32.3
HGNC:14562	BET1	Bet1 golgi vesicular membrane trafficking protein	hbet1	10282	ENSG00000105829	O15155	7q21.1-q22
HGNC:19348	BET1L	Bet1 golgi vesicular membrane trafficking protein-like	GOLIM3|GS15	51272	ENSG00000177951	Q9NYM9	11p15.5
HGNC:1036	BEX1	brain expressed, X-linked 1		55859	ENSG00000133169	Q9HBH7	Xq22.1
HGNC:30933	BEX2	brain expressed X-linked 2	DJ79P11.1	84707	ENSG00000133134	Q9BXY8	Xq22
HGNC:25475	BEX4	brain expressed, X-linked 4	BEXL1|FLJ10097	56271	ENSG00000102409	Q9NWD9	Xq22.1-q22.3
HGNC:27990	BEX5	brain expressed, X-linked 5	NGFRAP1L1	340542	ENSG00000184515	Q5H9J7	Xq22.1
HGNC:17613	BFAR	bifunctional apoptosis regulator	BAR|RNF47	51283	ENSG00000103429	Q9NZS9	16p13.2
HGNC:1040	BFSP1	beaded filament structural protein 1, filensin	CP115|CP94|LIFL-H|filensin	631	ENSG00000125864	Q12934	20p12.1
HGNC:1041	BFSP2	beaded filament structural protein 2, phakinin	CP47|CP49|LIFL-L|phakinin	8419	ENSG00000170819	Q13515	3q22.1
HGNC:1043	BGLAP	bone gamma-carboxyglutamate (gla) protein	OCN	632	ENSG00000242252	P02818	1q22
HGNC:1044	BGN	biglycan	DSPG1|SLRR1A	633	ENSG00000182492	P21810	Xq28
HGNC:22265	BHLHA15	basic helix-loop-helix family, member a15	BHLHB8|MIST1|bHLHa15	168620	ENSG00000180535	Q7RTS1	7q21.3
HGNC:35126	BHLHA9	basic helix-loop-helix family, member a9	BHLHF42|bHLHa9	727857	ENSG00000205899	Q7RTU4	17p13.3
HGNC:29353	BHLHB9	basic helix-loop-helix domain containing, class B, 9	KIAA1701|p60TRP	80823	ENSG00000198908	Q6PI77	Xq23
HGNC:11963	BHLHE22	basic helix-loop-helix family, member e22	BHLHB5|Beta3|CAGL85|TNRC20|bHLHe22	27319	ENSG00000180828	Q8NFJ8	8q12.1
HGNC:16093	BHLHE23	basic helix-loop-helix family, member e23	BHLHB4|Beta4|bA305P22.3|bHLHe23	128408	ENSG00000125533	Q8NDY6	20q13.33
HGNC:1046	BHLHE40	basic helix-loop-helix family, member e40	BHLHB2|DEC1|STRA13|bHLHe40	8553	ENSG00000134107	O14503	3p26
HGNC:16617	BHLHE41	basic helix-loop-helix family, member e41	BHLHB3|DEC2|SHARP-1|SHARP1|bHLHe41	79365	ENSG00000123095	Q9C0J9	12p12.1
HGNC:1047	BHMT	betaine--homocysteine S-methyltransferase	BHMT1	635	ENSG00000145692	Q93088	5q14.1
HGNC:1048	BHMT2	betaine--homocysteine S-methyltransferase 2		23743	ENSG00000132840	Q9H2M3	5q13
HGNC:19351	BICC1	BicC family RNA binding protein 1		80114	ENSG00000122870	Q9H694	10q21.3
HGNC:1049	BICD1	bicaudal D homolog 1 (Drosophila)		636	ENSG00000151746	Q96G01	12p11.2-p11.1
HGNC:17208	BICD2	bicaudal D homolog 2 (Drosophila)	KIAA0699	23299	ENSG00000185963	Q8TD16	9q22.32
HGNC:1050	BID	BH3 interacting domain death agonist		637	ENSG00000015475	P55957	22q11.2
HGNC:1051	BIK	BCL2-interacting killer (apoptosis-inducing)	NBK	638	ENSG00000100290	Q13323	22q13.31
HGNC:1052	BIN1	bridging integrator 1	AMPH2|AMPHL|SH3P9	274	ENSG00000136717	O00499	2q14
HGNC:1053	BIN2	bridging integrator 2	BRAP-1	51411	ENSG00000110934	Q9UBW5	12q13.13
HGNC:1054	BIN3	bridging integrator 3		55909	ENSG00000147439	Q9NQY0	8p21.2
HGNC:590	BIRC2	baculoviral IAP repeat containing 2	API1|MIHB|RNF48|c-IAP1|cIAP1|hiap-2	329	ENSG00000110330	Q13490	11q22
HGNC:591	BIRC3	baculoviral IAP repeat containing 3	API2|MALT2|MIHC|RNF49|c-IAP2|cIAP2|hiap-1	330	ENSG00000023445	Q13489	11q22
HGNC:593	BIRC5	baculoviral IAP repeat containing 5	API4|EPR-1|survivin	332	ENSG00000089685	O15392	17q25.3
HGNC:13516	BIRC6	baculoviral IAP repeat containing 6	BRUCE	57448	ENSG00000115760	Q9NR09	2p22.3
HGNC:13702	BIRC7	baculoviral IAP repeat containing 7	KIAP|ML-IAP|RNF50|mliap	79444	ENSG00000101197	Q96CA5	20q13.3
HGNC:14878	BIRC8	baculoviral IAP repeat containing 8	ILP-2|hILP2	112401	ENSG00000163098	Q96P09	19q13.3-q13.4
HGNC:16034	BIVM	basic, immunoglobulin-like variable motif containing	FLJ20159	54841	ENSG00000134897	Q86UB2	13q33.1
HGNC:20484	BLACE	B-cell acute lymphoblastic leukemia expressed		338436	ENSG00000204960	A4D250	7q36
HGNC:1055	BLCAP	bladder cancer associated protein	BC10	10904	ENSG00000166619	P62952	20q11.23
HGNC:33495	BLID	BH3-like motif containing, cell death inducer	BRCC2	414899	ENSG00000259571	Q8IZY5	11q24.1
HGNC:1057	BLK	B lymphoid tyrosine kinase	MGC10442	640	ENSG00000136573	P51451	8p23-p22
HGNC:1058	BLM	Bloom syndrome, RecQ helicase-like	BS|RECQ2|RECQL3	641	ENSG00000197299	P54132	15q26.1
HGNC:1059	BLMH	bleomycin hydrolase	BH	642	ENSG00000108578	Q13867	17q11.2
HGNC:14211	BLNK	B-cell linker	BASH|BLNK-s|Ly57|SLP-65|SLP65|bca	29760	ENSG00000095585	Q8WV28	10q23.2-q23.33
HGNC:4200	BLOC1S1	biogenesis of lysosomal organelles complex-1, subunit 1	BLOS1|GCN5L1	2647	ENSG00000135441	P78537	12q13-q14
HGNC:20984	BLOC1S2	biogenesis of lysosomal organelles complex-1, subunit 2	BLOS2|FLJ30135|MGC10120	282991	ENSG00000196072	Q6QNY1	10q24.31
HGNC:20914	BLOC1S3	biogenesis of lysosomal organelles complex-1, subunit 3	BLOS3|HPS8	388552	ENSG00000189114	Q6QNY0	19q13.32
HGNC:24206	BLOC1S4	biogenesis of lysosomal organelles complex-1, subunit 4, cappuccino	BCAS4L|CNO|FLJ11230	55330	ENSG00000186222	Q9NUP1	4p16.1
HGNC:18561	BLOC1S5	biogenesis of lysosomal organelles complex-1, subunit 5, muted	MU|MUTED|dJ303A1.3	63915	ENSG00000188428	Q8TDH9	6p25.1-p24.3
HGNC:8549	BLOC1S6	biogenesis of lysosomal organelles complex-1, subunit 6, pallidin	HPS9|PA|PLDN	26258	ENSG00000104164	Q9UL45	15q21.1
HGNC:1062	BLVRA	biliverdin reductase A	BLVR	644	ENSG00000106605	P53004	7p13
HGNC:1063	BLVRB	biliverdin reductase B (flavin reductase (NADPH))	FLR|SDR43U1	645	ENSG00000090013	P30043	19q13.1-q13.2
HGNC:1065	BLZF1	basic leucine zipper nuclear factor 1	JEM-1	8548	ENSG00000117475	Q9H2G9	1q24
HGNC:24132	BMF	Bcl2 modifying factor	FLJ00065	90427	ENSG00000104081	Q96LC9	15q14
HGNC:1066	BMI1	BMI1 polycomb ring finger oncogene	PCGF4|RNF51	648	ENSG00000168283	P35226	10p13
HGNC:1067	BMP1	bone morphogenetic protein 1	PCOLC	649	ENSG00000168487	P13497	8p21
HGNC:20869	BMP10	bone morphogenetic protein 10		27302	ENSG00000163217	O95393	2p13.2
HGNC:1068	BMP15	bone morphogenetic protein 15	GDF9B	9210	ENSG00000130385	O95972	Xp11.2
HGNC:1069	BMP2	bone morphogenetic protein 2	BMP2A	650	ENSG00000125845	P12643	20p12
HGNC:18041	BMP2K	BMP2 inducible kinase	BIKe|DKFZp434K0614	55589	ENSG00000138756	Q9NSY1	4q21.21
HGNC:17080	BMP2KL	BMP2 inducible kinase-like		347359	ENSG00000204113	Q5H9B9	Xq13.2
HGNC:1070	BMP3	bone morphogenetic protein 3		651	ENSG00000152785	P12645	4q21
HGNC:1071	BMP4	bone morphogenetic protein 4	BMP2B	652	ENSG00000125378	P12644	14q22-q23
HGNC:1072	BMP5	bone morphogenetic protein 5		653	ENSG00000112175	P22003	6p12.1
HGNC:1073	BMP6	bone morphogenetic protein 6	VGR|VGR1	654	ENSG00000153162	P22004	6p24-p23
HGNC:1074	BMP7	bone morphogenetic protein 7	OP-1	655	ENSG00000101144	P18075	20q13
HGNC:21650	BMP8A	bone morphogenetic protein 8a		353500	ENSG00000183682	Q7Z5Y6	1p35-p32
HGNC:1075	BMP8B	bone morphogenetic protein 8b	BMP8|OP-2	656	ENSG00000116985	P34820	1p35-p32
HGNC:24154	BMPER	BMP binding endothelial regulator	CRIM3|Cv2	168667	ENSG00000164619	Q8N8U9	7p14.3
HGNC:1076	BMPR1A	bone morphogenetic protein receptor, type IA	ACVRLK3|ALK3|CD292	657	ENSG00000107779	P36894	10q22.3
HGNC:1077	BMPR1B	bone morphogenetic protein receptor, type IB	ALK6|CDw293	658	ENSG00000138696	O00238	4q23-q24
HGNC:1078	BMPR2	bone morphogenetic protein receptor, type II (serine/threonine kinase)	BMPR-II|BMPR3|BRK-3|PPH1|T-ALK	659	ENSG00000204217	Q13873	2q33-q34
HGNC:23505	BMS1	BMS1 ribosome biogenesis factor	BMS1L|KIAA0187	9790	ENSG00000165733	Q14692	10q11.21
HGNC:1079	BMX	BMX non-receptor tyrosine kinase	ETK|PSCTK3	660	ENSG00000102010	P51813	Xp22.2
HGNC:1081	BNC1	basonuclin 1	BNC|HsT19447	646	ENSG00000169594	Q01954	15q25.1
HGNC:30988	BNC2	basonuclin 2	BSN2|FLJ20043	54796	ENSG00000173068	Q6ZN30	9p22.2
HGNC:1082	BNIP1	BCL2/adenovirus E1B 19kDa interacting protein 1	Nip1|SEC20	662	ENSG00000113734	Q12981	5q33-q34
HGNC:1083	BNIP2	BCL2/adenovirus E1B 19kDa interacting protein 2	BNIP-2|Nip2	663	ENSG00000140299	Q12982	15q21.3
HGNC:1084	BNIP3	BCL2/adenovirus E1B 19kDa interacting protein 3	Nip3	664	ENSG00000176171	Q12983	10q26.3
HGNC:1085	BNIP3L	BCL2/adenovirus E1B 19kDa interacting protein 3-like	BNIP3a|Nix	665	ENSG00000104765	O60238	8p21
HGNC:16976	BNIPL	BCL2/adenovirus E1B 19kD interacting protein like	BNIPL-2|BNIPl-1|PP753	149428	ENSG00000163141	Q7Z465	1q21.2
HGNC:17173	BOC	BOC cell adhesion associated, oncogene regulated	CDON2	91653	ENSG00000144857	Q9BWV1	3q13.2
HGNC:25114	BOD1	biorientation of chromosomes in cell division 1	FAM44B	91272	ENSG00000145919	Q96IK1	5q35.2
HGNC:31792	BOD1L1	biorientation of chromosomes in cell division 1-like 1	BOD1L|FAM44A|FLJ33215|KIAA1327	259282	ENSG00000038219	Q8NFC6	4p16.1
HGNC:28505	BOD1L2	biorientation of chromosomes in cell division 1-like 2	BOD1P|FAM44C|MGC33608	284257	ENSG00000228075	Q8IYS8	18q21.31
HGNC:1087	BOK	BCL2-related ovarian killer	BCL2L9|BOKL|MGC4631	666	ENSG00000176720	Q9UMX3	2q37.3
HGNC:24263	BOLA1	bolA family member 1	CGI-143	51027	ENSG00000178096	Q9Y3E2	1q21
HGNC:29488	BOLA2	bolA family member 2	BOLA2A|My016	552900	ENSG00000183336	Q9H3K6	16p11.2
HGNC:32479	BOLA2B	bolA family member 2B		654483	ENSG00000169627	Q9H3K6	16p11.2
HGNC:24415	BOLA3	bolA family member 3		388962	ENSG00000163170	Q53S33	2p13.1
HGNC:14273	BOLL	boule-like RNA-binding protein	BOULE	66037	ENSG00000152430	Q8N9W6	2q33
HGNC:15519	BOP1	block of proliferation 1	KIAA0124	23246	ENSG00000170727	Q14137	8q24.3
HGNC:24724	BORA	bora, aurora kinase A activator	C13orf34|FLJ22624	79866	ENSG00000136122	Q6PGQ7	13q22.1
HGNC:1093	BPGM	2,3-bisphosphoglycerate mutase		669	ENSG00000172331	P07738	7q33
HGNC:1094	BPHL	biphenyl hydrolase-like (serine hydrolase)	Bph-rp|MCNAA	670	ENSG00000137274	Q86WA6	6p25
HGNC:1095	BPI	bactericidal/permeability-increasing protein	BPIFD1	671	ENSG00000101425	P17213	20q11.23
HGNC:15749	BPIFA1	BPI fold containing family A, member 1	LUNX|PLUNC|SPLUNC1|bA49G10.5	51297	ENSG00000198183	Q9NP55	20q11.21
HGNC:16203	BPIFA2	BPI fold containing family A, member 2	C20orf70|PSP|SPLUNC2|bA49G10.1	140683	ENSG00000131050	Q96DR5	20q11.21
HGNC:16204	BPIFA3	BPI fold containing family A, member 3	C20orf71|SPLUNC3|bA49G10.4	128861	ENSG00000131059	Q9BQP9	20q11.21
HGNC:16108	BPIFB1	BPI fold containing family B, member 1	C20orf114|LPLUNC1|MGC14597|VEMSGP|bA49G10.6|dJ1187J4.1	92747	ENSG00000125999	Q8TDL5	20q11.21
HGNC:16177	BPIFB2	BPI fold containing family B, member 2	BPIL1|C20orf184|LPLUNC2|dJ726C3.2	80341	ENSG00000078898	Q8N4F0	20q11.21
HGNC:16178	BPIFB3	BPI fold containing family B, member 3	C20orf185|LPLUNC3|RYA3|dJ726C3.4	359710	ENSG00000186190	P59826	20q11.21
HGNC:16179	BPIFB4	BPI fold containing family B, member 4	C20orf186|LPLUNC4|dJ726C3.5	149954	ENSG00000186191	P59827	20q11.21
HGNC:16504	BPIFB6	BPI fold containing family B, member 6	BPIL3|LPLUNC6	128859	ENSG00000167104	Q8NFQ5	20q11.21
HGNC:16503	BPIFC	BPI fold containing family C	BPIL2|dJ149A16.7	254240	ENSG00000184459	Q8NFQ6	22q12.3
HGNC:1096	BPNT1	3'(2'), 5'-bisphosphate nucleotidase 1		10380	ENSG00000162813	O95861	1q42
HGNC:3581	BPTF	bromodomain PHD finger transcription factor	FAC1|FALZ|NURF301	2186	ENSG00000171634	Q12830	17q24
HGNC:13508	BPY2	basic charge, Y-linked, 2	BPY2A|VCY2|VCY2A	9083	ENSG00000183753	O14599	Yq11.223
HGNC:25449	BPY2B	basic charge, Y-linked, 2B	VCY2B	442867	ENSG00000183795	O14599	Yq11.223
HGNC:18225	BPY2C	basic charge, Y-linked, 2C	VCY2C	442868	ENSG00000185894	O14599	Yq11.223
HGNC:1097	BRAF	v-raf murine sarcoma viral oncogene homolog B	BRAF1	673	ENSG00000157764	P15056	7q34
HGNC:1099	BRAP	BRCA1 associated protein	BRAP2|IMP|RNF52	8315	ENSG00000089234	Q7Z569	12q24
HGNC:21701	BRAT1	BRCA1-associated ATM activator 1	BAAT1|C7orf27|MGC22916	221927	ENSG00000106009	Q6PJG6	7p22.3
HGNC:1100	BRCA1	breast cancer 1, early onset	BRCC1|PPP1R53|RNF53	672	ENSG00000012048	P38398	17q21.31
HGNC:1101	BRCA2	breast cancer 2, early onset	BRCC2|FACD|FAD|FAD1|FANCD|FANCD1	675	ENSG00000139618	P51587	13q12-q13
HGNC:24185	BRCC3	BRCA1/BRCA2-containing complex, subunit 3	BRCC36|C6.1A|CXorf53	79184	ENSG00000185515	P46736	Xq28
HGNC:1102	BRD1	bromodomain containing 1	BRL|BRPF2	23774	ENSG00000100425	O95696	22q13.33
HGNC:1103	BRD2	bromodomain containing 2	D6S113E|FSRG1|KIAA9001|NAT|RING3	6046	ENSG00000204256	P25440	6p21.3
HGNC:1104	BRD3	bromodomain containing 3	KIAA0043|ORFX|RING3L	8019	ENSG00000169925	Q15059	9q34
HGNC:13575	BRD4	bromodomain containing 4	CAP|HUNK1|HUNKI|MCAP	23476	ENSG00000141867	O60885	19p13.12
HGNC:14310	BRD7	bromodomain containing 7	BP75|CELTIX1	29117	ENSG00000166164	Q9NPI1	16q12.1
HGNC:19874	BRD8	bromodomain containing 8	SMAP|p120	10902	ENSG00000112983	Q9H0E9	5q31
HGNC:25818	BRD9	bromodomain containing 9	FLJ13441	65980	ENSG00000028310	Q9H8M2	5p15.33
HGNC:1105	BRDT	bromodomain, testis-specific	BRD6|CT9	676	ENSG00000137948	Q58F21	1p22.1
HGNC:1106	BRE	brain and reproductive organ-expressed (TNFRSF1A modulator)	BRCC4|BRCC45	9577	ENSG00000158019	Q9NXR7	2p23
HGNC:11551	BRF1	BRF1, RNA polymerase III transcription initiation factor 90 kDa subunit	BRF|GTF3B|TAF3B2|TAF3C|TFIIIB90|hBRF	2972	ENSG00000185024	Q92994	14q32.33
HGNC:17298	BRF2	BRF2, RNA polymerase III transcription initiation factor 50 kDa subunit	BRFU|FLJ11052|TFIIIB50	55290	ENSG00000104221	Q9HAW0	8p11.23
HGNC:1109	BRI3	brain protein I3		25798	ENSG00000164713	O95415	7q21.3
HGNC:14251	BRI3BP	BRI3 binding protein	BNAS1|HCCR-2|KG19	140707	ENSG00000184992	Q8WY22	12q24.1
HGNC:28309	BRICD5	BRICHOS domain containing 5	C16orf79|MGC21830	283870	ENSG00000182685	Q6PL45	16p13.3
HGNC:2687	BRINP1	bone morphogenetic protein/retinoic acid inducible neural-specific 1	DBC1|DBCCR1|FAM5A	1620	ENSG00000078725	O60477	9q32-q33
HGNC:13746	BRINP2	bone morphogenetic protein/retinoic acid inducible neural-specific 2	DBCCR1L2|FAM5B	57795	ENSG00000198797	Q9C0B6	1q24
HGNC:22393	BRINP3	bone morphogenetic protein/retinoic acid inducible neural-specific 3	DBCCR1L|DBCCR1L1|FAM5C	339479	ENSG00000162670	Q76B58	1q31.1
HGNC:20473	BRIP1	BRCA1 interacting protein C-terminal helicase 1	BACH1|FANCJ|OF	83990	ENSG00000136492	Q9BX63	17q22.2
HGNC:24170	BRIX1	BRX1, biogenesis of ribosomes, homolog (S. cerevisiae)	BRIX|BXDC2|FLJ11100	55299	ENSG00000113460	Q8TDN6	5p13.2
HGNC:23057	BRK1	BRICK1, SCAR/WAVE actin-nucleating complex subunit	C3orf10|HSPC300|MDS027	55845	ENSG00000254999	Q8WUW1	3p25.3
HGNC:17262	BRMS1	breast cancer metastasis suppressor 1	DKFZP564A063	25855	ENSG00000174744	Q9HCU9	11q13-q13.2
HGNC:20512	BRMS1L	breast cancer metastasis-suppressor 1-like	BRMS1|FLJ39177|MGC11296	84312	ENSG00000100916	Q5PSV4	14q13.1
HGNC:26512	BROX	BRO1 domain and CAAX motif containing	C1orf58|FLJ32421	148362	ENSG00000162819	Q5VW32	1q41
HGNC:14255	BRPF1	bromodomain and PHD finger containing, 1	BR140	7862	ENSG00000156983	P55201	3p26-p25
HGNC:14256	BRPF3	bromodomain and PHD finger containing, 3	KIAA1286	27154	ENSG00000096070	Q9ULD4	6p21.31
HGNC:1113	BRS3	bombesin-like receptor 3		680	ENSG00000102239	P32247	Xq26.3
HGNC:18994	BRSK1	BR serine/threonine kinase 1	KIAA1811	84446	ENSG00000160469	Q8TDC3	19q13.4
HGNC:11405	BRSK2	BR serine/threonine kinase 2	C11orf7|PEN11B|STK29	9024	ENSG00000174672	Q8IWQ3	11p15.5
HGNC:12760	BRWD1	bromodomain and WD repeat domain containing 1	C21orf107|FLJ11315|N143|WDR9	54014	ENSG00000185658	Q9NSI6	21q22.2
HGNC:17342	BRWD3	bromodomain and WD repeat domain containing 3	FLJ38568|MRX93	254065	ENSG00000165288	Q6RI45	Xq21.1
HGNC:15832	BSCL2	Berardinelli-Seip congenital lipodystrophy 2 (seipin)	GNG3LG|SPG17	26580	ENSG00000168000	Q96G97	11q13
HGNC:25501	BSDC1	BSD domain containing 1	FLJ10276|RP4-811H24.7	55108	ENSG00000160058	Q9NW68	1p35.1
HGNC:1116	BSG	basigin (Ok blood group)	CD147|EMMPRIN|OK	682	ENSG00000172270	P35613	19p13.3
HGNC:1117	BSN	bassoon presynaptic cytomatrix protein	ZNF231	8927	ENSG00000164061	Q9UPA5	3p21
HGNC:16512	BSND	Bartter syndrome, infantile, with sensorineural deafness (Barttin)	BART|DFNB73	7809	ENSG00000162399	Q8WZ55	1p32.3
HGNC:33906	BSPH1	binder of sperm protein homolog 1	BSP1|ELSPBP2	100131137	ENSG00000188334	Q075Z2	19q13.32
HGNC:18232	BSPRY	B-box and SPRY domain containing	FLJ20150	54836	ENSG00000119411	Q5W0U4	9q33.1
HGNC:1118	BST1	bone marrow stromal cell antigen 1	CD157	683	ENSG00000109743	Q10588	4p15
HGNC:1119	BST2	bone marrow stromal cell antigen 2	CD317|tetherin	684	ENSG00000130303	Q10589	19p13.2
HGNC:20450	BSX	brain-specific homeobox	BSX1	390259	ENSG00000188909	Q3C1V8	11q24.1
HGNC:17307	BTAF1	BTAF1 RNA polymerase II, B-TFIID transcription factor-associated, 170kDa	MOT1|TAF(II)170|TAF-172|TAF172|TAFII170	9044	ENSG00000095564	O14981	10q22-q23
HGNC:1120	BTBD1	BTB (POZ) domain containing 1		53339	ENSG00000064726	Q9H0C5	15q24
HGNC:21445	BTBD10	BTB (POZ) domain containing 10	GMRP-1|GMRP1|MGC13007	84280	ENSG00000148925	Q9BSF8	11p15.2
HGNC:23844	BTBD11	BTB (POZ) domain containing 11	ABTB2B|FLJ33957	121551	ENSG00000151136	A6QL63	12q24.11
HGNC:26340	BTBD16	BTB (POZ) domain containing 16	C10orf87|Em:AC061711.1|FLJ25359	118663	ENSG00000138152	Q32M84	10q26.13
HGNC:33758	BTBD17	BTB (POZ) domain containing 17	BTBD17A|LGALS3BPL|TANGO10A	388419	ENSG00000204347	A6NE02	17q25.1
HGNC:37214	BTBD18	BTB (POZ) domain containing 18		643376	ENSG00000233436	B2RXH4	11q12.1
HGNC:27145	BTBD19	BTB (POZ) domain containing 19		149478	ENSG00000222009	C9JJ37	1p34.1
HGNC:15504	BTBD2	BTB (POZ) domain containing 2		55643	ENSG00000133243	Q9BX70	19p13.3
HGNC:15854	BTBD3	BTB (POZ) domain containing 3	KIAA0952|dJ742J24.1	22903	ENSG00000132640	Q9Y2F9	20p12.2
HGNC:19897	BTBD6	BTB (POZ) domain containing 6	BDPL	90135	ENSG00000184887	Q96KE9	14q32.33
HGNC:18269	BTBD7	BTB (POZ) domain containing 7	FLJ10648|FUP1	55727	ENSG00000011114	Q9P203	14q32.13
HGNC:21019	BTBD8	BTB (POZ) domain containing 8		284697	ENSG00000189195	Q5XKL5	1p22.1
HGNC:21228	BTBD9	BTB (POZ) domain containing 9	KIAA1880|dJ322I12.1	114781	ENSG00000183826	Q96Q07	6p21
HGNC:1121	BTC	betacellulin		685	ENSG00000174808	P35070	4q13.3
HGNC:1122	BTD	biotinidase		686	ENSG00000169814	P43251	3p25
HGNC:1125	BTF3	basic transcription factor 3	BTF3a|BTF3b|NACB	689	ENSG00000145741	P20290	5q13.3
HGNC:30547	BTF3L4	basic transcription factor 3-like 4	MGC23908	91408	ENSG00000134717	Q96K17	1p32.3
HGNC:1130	BTG1	B-cell translocation gene 1, anti-proliferative		694	ENSG00000133639	P62324	12q21.33
HGNC:1131	BTG2	BTG family, member 2	MGC126063|MGC126064|PC3|TIS21	7832	ENSG00000159388	P78543	1q32
HGNC:1132	BTG3	BTG family, member 3	ANA|tob55	10950	ENSG00000154640	Q14201	21q21.1
HGNC:13862	BTG4	B-cell translocation gene 4	PC3B	54766	ENSG00000137707	Q9NY30	11q23
HGNC:1133	BTK	Bruton agammaglobulinemia tyrosine kinase	AGMX1|ATK|IMD1|PSCTK1|XLA	695	ENSG00000010671	Q06187	Xq21.33-q22
HGNC:21087	BTLA	B and T lymphocyte associated	BTLA1|CD272	151888	ENSG00000186265	Q7Z6A9	3q13.2
HGNC:1135	BTN1A1	butyrophilin, subfamily 1, member A1	BT|BTN|BTN1	696	ENSG00000124557	Q13410	6p22.1
HGNC:1136	BTN2A1	butyrophilin, subfamily 2, member A1	BT2.1|BTF1|BTN2.1	11120	ENSG00000112763	Q7KYR7	6p22.1
HGNC:1137	BTN2A2	butyrophilin, subfamily 2, member A2	BT2.2|BTF2|BTN2.2	10385	ENSG00000124508	Q8WVV5	6p22.1
HGNC:1138	BTN3A1	butyrophilin, subfamily 3, member A1	BT3.1|BTF5|BTN3.1|CD277	11119	ENSG00000026950	O00481	6p22.1
HGNC:1139	BTN3A2	butyrophilin, subfamily 3, member A2	BTN3.2	11118	ENSG00000186470	P78410	6p22.1
HGNC:1140	BTN3A3	butyrophilin, subfamily 3, member A3	BTF3|BTN3.3	10384	ENSG00000111801	O00478	6p22.1
HGNC:42540	BTNL10	butyrophilin-like 10	BTN4|BUTR1	100129094	ENSG00000215811	A8MVZ5	1q42.13
HGNC:1142	BTNL2	butyrophilin-like 2 (MHC class II associated)	BTL-II|BTN7|HSBLMHC1	56244	ENSG00000204290	Q9UIR0	6p21.3
HGNC:1143	BTNL3	butyrophilin-like 3	BTN9.1|BTNLR	10917	ENSG00000168903	Q6UXE8	5q35
HGNC:26131	BTNL8	butyrophilin-like 8	BTN9.2|FLJ21458	79908	ENSG00000113303	Q6UX41	5q35.3
HGNC:24176	BTNL9	butyrophilin-like 9	BTN8|FLJ32535	153579	ENSG00000165810	Q6UXG8	5q35.3
HGNC:1144	BTRC	beta-transducin repeat containing E3 ubiquitin protein ligase	FBXW1A|Fwd1|bTrCP|bTrCP1|beta-TrCP1|betaTrCP	8945	ENSG00000166167	Q9Y297	10q24.32
HGNC:1148	BUB1	BUB1 mitotic checkpoint serine/threonine kinase	BUB1A|BUB1L|hBUB1	699	ENSG00000169679	O43683	2q13
HGNC:1149	BUB1B	BUB1 mitotic checkpoint serine/threonine kinase B	BUBR1|Bub1A|MAD3L|SSK1	701	ENSG00000156970	O60566	15q15
HGNC:1151	BUB3	BUB3 mitotic checkpoint protein	BUB3L	9184	ENSG00000154473	O43684	10q24
HGNC:28199	BUD13	BUD13 homolog (S. cerevisiae)	Cwc26|MGC13125|fSAP71	84811	ENSG00000137656	Q9BRD0	11q23.3
HGNC:29629	BUD31	BUD31 homolog (S. cerevisiae)	Cwc14|EDG-2|EDG2|G10|YCR063W|fSAP17	8896	ENSG00000106245	P41223	7q22.1
HGNC:1152	BVES	blood vessel epicardial substance	HBVES|POP1|POPDC1	11149	ENSG00000112276	Q8NE79	6q21
HGNC:1157	BYSL	bystin-like		705	ENSG00000112578	Q13895	6p21.1
HGNC:16831	BZRAP1	benzodiazepine receptor (peripheral) associated protein 1	KIAA0612|PRAX-1|RIM-BP1|RIMBP1	9256	ENSG00000005379	O95153	17q22-q23
HGNC:18380	BZW1	basic leucine zipper and W2 domains 1	BZAP45|KIAA0005	9689	ENSG00000082153	Q7L1Q6	2q33
HGNC:18808	BZW2	basic leucine zipper and W2 domains 2	HSPC028|MST017|MSTP017	28969	ENSG00000136261	Q9Y6E2	7p21.3
HGNC:23355	C10orf10	chromosome 10 open reading frame 10	DEPP|FIG	11067	ENSG00000165507	Q9NTK1	10q11.21
HGNC:20304	C10orf105	chromosome 10 open reading frame 105	FLJ00245	414152	ENSG00000214688	Q8TEF2	10q22.1
HGNC:28678	C10orf107	chromosome 10 open reading frame 107	Em:AC022398.2|MGC44593|bA63A2.1	219621	ENSG00000183346	Q8IVU9	10q21.3
HGNC:23405	C10orf11	chromosome 10 open reading frame 11	CDA017|OCA7	83938	ENSG00000148655	Q9H2I8	10q22.3
HGNC:28582	C10orf111	chromosome 10 open reading frame 111	MGC35468|bA455B2.4	221060	ENSG00000176236	Q8N326	10p13
HGNC:31447	C10orf113	chromosome 10 open reading frame 113	bA165O3.1	387638	ENSG00000204683	Q5VZT2	10p12.31
HGNC:24349	C10orf118	chromosome 10 open reading frame 118	FLJ10188|FLJ35301	55088	ENSG00000165813	Q7Z3E2	10q26.11
HGNC:23420	C10orf12	chromosome 10 open reading frame 12	DKFZP564P1916|FLJ13022	26148	ENSG00000155640	Q8N655	10q24.2
HGNC:25707	C10orf120	chromosome 10 open reading frame 120	bA318C4.1	399814	ENSG00000183559	Q5SQS8	10q26.13
HGNC:27274	C10orf128	chromosome 10 open reading frame 128	Em:AC084727.5	170371	ENSG00000204161	Q5T292	10q11.23
HGNC:31665	C10orf129	chromosome 10 open reading frame 129	bA310E22.3	142827	ENSG00000173124	Q6P461	10q23.33
HGNC:31667	C10orf131	chromosome 10 open reading frame 131	bA690P14.3	100127889	ENSG00000173088	A6NCD4	10q24.1
HGNC:1160	C10orf2	chromosome 10 open reading frame 2	FLJ21832|IOSCA|PEO|PEO1|TWINKLE|TWINL	56652	ENSG00000107815	Q96RR1	10q24
HGNC:23509	C10orf25	chromosome 10 open reading frame 25	FLJ30567	220979	ENSG00000165511	Q5T742	10q11.21
HGNC:23516	C10orf32	chromosome 10 open reading frame 32	FLJ40752	119032	ENSG00000166275	Q96B45	10q24.33
HGNC:23519	C10orf35	chromosome 10 open reading frame 35		219738	ENSG00000171224	Q96D05	10q22.2
HGNC:27421	C10orf53	chromosome 10 open reading frame 53	Em:AC069546.1	282966	ENSG00000178645	Q8N6V4	10q11.23
HGNC:30085	C10orf54	chromosome 10 open reading frame 54	B7-H5|B7H5|GI24|SISP1	64115	ENSG00000107738	Q9H7M9	10q22.1
HGNC:31008	C10orf55	chromosome 10 open reading frame 55	bA417O11.3	414236	ENSG00000222047	Q5SWW7	10q22.2
HGNC:23294	C10orf62	chromosome 10 open reading frame 62	bA548K23.1	414157	ENSG00000203942	Q5T681	10q24.2
HGNC:28716	C10orf67	chromosome 10 open reading frame 67	MGC46732	256815	ENSG00000179133	Q8IYJ2	10p12.31
HGNC:26973	C10orf71	chromosome 10 open reading frame 71	FLJ45913	118461	ENSG00000177354	Q711Q0	10q11.23
HGNC:25788	C10orf76	chromosome 10 open reading frame 76	FLJ13114	79591	ENSG00000120029	Q5T2E6	10q24.32
HGNC:28500	C10orf82	chromosome 10 open reading frame 82	Em:AC016825.4|MGC33547	143379	ENSG00000165863	Q8WW14	10q26.12
HGNC:31365	C10orf85	chromosome 10 open reading frame 85	Em:AC023282.2|FLJ37402	404216	ENSG00000177234	Q8N1V8	10q26.12
HGNC:25822	C10orf88	chromosome 10 open reading frame 88	Em:AC073585.5|FLJ13490	80007	ENSG00000119965	Q9H8K7	10q26.13
HGNC:26563	C10orf90	chromosome 10 open reading frame 90	FATS|FLJ32938|bA422P15.2	118611	ENSG00000154493	Q96M02	10q26.2
HGNC:27275	C10orf91	chromosome 10 open reading frame 91	bA432J24.4	170393	ENSG00000180066	Q5T1B1	10q26.3
HGNC:25880	C10orf95	chromosome 10 open reading frame 95	FLJ14280	79946	ENSG00000120055	Q9H7T3	10q24.32
HGNC:31428	C10orf99	chromosome 10 open reading frame 99	Em:AC022389.2|FLJ21763|RLLV1833|UNQ1833	387695	ENSG00000188373	Q6UWK7	10q23.2
HGNC:1163	C11orf1	chromosome 11 open reading frame 1	FLJ23499	64776	ENSG00000137720	Q9H5F2	11q23.1
HGNC:1169	C11orf16	chromosome 11 open reading frame 16		56673	ENSG00000176029	Q9NQ32	11p15.3
HGNC:13231	C11orf21	chromosome 11 open reading frame 21		29125	ENSG00000110665	Q9P2W6	11p15.5
HGNC:1174	C11orf24	chromosome 11 open reading frame 24	DM4E3	53838	ENSG00000171067	Q96F05	11q13.2
HGNC:18071	C11orf30	chromosome 11 open reading frame 30	EMSY	56946	ENSG00000158636	Q7Z589	11q13.5
HGNC:18251	C11orf31	chromosome 11 open reading frame 31	SELH	280636	ENSG00000211450	Q8IZQ5	11q12.1
HGNC:28561	C11orf35	chromosome 11 open reading frame 35	MGC35138	256329	ENSG00000185522	Q8IXW0	11p15.5
HGNC:23986	C11orf40	chromosome 11 open reading frame 40	NOV1	143501	ENSG00000171987	Q8WZ69	11p15.5
HGNC:28541	C11orf42	chromosome 11 open reading frame 42	MGC34805	160298	ENSG00000180878	Q8N5U0	11p15.4
HGNC:26805	C11orf44	chromosome 11 open reading frame 44	FLJ39058	283171	ENSG00000175728	Q8N8P7	11q24.3
HGNC:28584	C11orf45	chromosome 11 open reading frame 45	FLJ43646|MGC35558	219833	ENSG00000174370	Q8TAV5	11q24.3
HGNC:28351	C11orf48	chromosome 11 open reading frame 48	MGC2477	79081	ENSG00000162194	Q9BQE6	11q12.3
HGNC:28720	C11orf49	chromosome 11 open reading frame 49	FLJ22210|MGC4707	79096	ENSG00000149179	Q9H6J7	11p11.2
HGNC:30531	C11orf52	chromosome 11 open reading frame 52	FLJ25219|MGC14839	91894	ENSG00000149300	Q96A22	11q23.1
HGNC:30527	C11orf53	chromosome 11 open reading frame 53	MGC50104	341032	ENSG00000150750	Q8IXP5	11q23.1
HGNC:30204	C11orf54	chromosome 11 open reading frame 54	PTD012	28970	ENSG00000182919	Q9H0W9	11q21
HGNC:25569	C11orf57	chromosome 11 open reading frame 57	FLJ10726	55216	ENSG00000150776	Q6ZUT1	11q23.1
HGNC:16990	C11orf58	chromosome 11 open reading frame 58	SMAP	10944	ENSG00000110696	O00193	11p15.1
HGNC:26288	C11orf63	chromosome 11 open reading frame 63	FLJ23554	79864	ENSG00000109944	Q6NUN7	11q24.1
HGNC:28519	C11orf65	chromosome 11 open reading frame 65	MGC33948	160140	ENSG00000166323	Q8NCR3	11q22.3
HGNC:28801	C11orf68	chromosome 11 open reading frame 68	BLES03|P5326	83638	ENSG00000175573	Q9H3H3	11q13.1
HGNC:28188	C11orf70	chromosome 11 open reading frame 70	MGC13040	85016	ENSG00000137691	Q9BRQ4	11q22.1
HGNC:25937	C11orf71	chromosome 11 open reading frame 71	FLJ20010	54494	ENSG00000180425	Q6IPW1	11q23.2
HGNC:26915	C11orf72	chromosome 11 open reading frame 72	FLJ90834	100505621	ENSG00000184224	Q8NBR9	11q13.2
HGNC:26938	C11orf73	chromosome 11 open reading frame 73	HSPC138|HSPC179|Hikeshi|OPI10	51501	ENSG00000149196	Q53FT3	11q14.2
HGNC:25142	C11orf74	chromosome 11 open reading frame 74	FLJ38678|HEPIS	119710	ENSG00000166352	Q86VG3	11p12
HGNC:26197	C11orf80	chromosome 11 open reading frame 80	FLJ22531	79703	ENSG00000173715	Q8N6T0	11q13.2
HGNC:26351	C11orf82	chromosome 11 open reading frame 82	FLJ25416|FLJ38838|noxin	220042	ENSG00000165490	Q8IXT1	11q14.1
HGNC:34399	C11orf83	chromosome 11 open reading frame 83	UNQ655	790955	ENSG00000204922	Q6UW78	11q12.3
HGNC:25115	C11orf84	chromosome 11 open reading frame 84		144097	ENSG00000168005	Q9BUA3	11q13.1
HGNC:27441	C11orf85	chromosome 11 open reading frame 85		283129	ENSG00000168070	Q3KP22	11q13.1
HGNC:34442	C11orf86	chromosome 11 open reading frame 86	FLJ22675	254439	ENSG00000173237	A6NJI1	11q13.1
HGNC:33788	C11orf87	chromosome 11 open reading frame 87	LOC399947|LOH11CR1A|NEURIM1	399947	ENSG00000185742	Q6NUJ2	11q22.3
HGNC:25061	C11orf88	chromosome 11 open reading frame 88	FLJ46266	399949	ENSG00000183644	Q6PI97	11q23.1
HGNC:35118	C11orf89	chromosome 11 open reading frame 89	LOC728008	728008	ENSG00000184682	A8MZF0	11p15.5
HGNC:34444	C11orf91	chromosome 11 open reading frame 91		100131378	ENSG00000205177	Q3C1V1	11p13
HGNC:37213	C11orf94	chromosome 11 open reading frame 94		143678	ENSG00000234776	C9JXX5	11p11.2
HGNC:28449	C11orf95	chromosome 11 open reading frame 95	MGC3032	65998	ENSG00000188070	C9JLR9	11q13
HGNC:38675	C11orf96	chromosome 11 open reading frame 96	AG2	387763	ENSG00000187479	Q7Z7L8	11p11.2
HGNC:17590	C12orf10	chromosome 12 open reading frame 10	Gamm1|MYG|MYG1	60314	ENSG00000139637	Q9HB07	12q13.13
HGNC:28281	C12orf23	chromosome 12 open reading frame 23	MGC17943	90488	ENSG00000151135	Q8WUH6	12q23.3
HGNC:25322	C12orf29	chromosome 12 open reading frame 29	DKFZp434N2030	91298	ENSG00000133641	Q8N999	12q21.32
HGNC:26598	C12orf36	chromosome 12 open reading frame 36	FLJ33810	283422	ENSG00000180861	Q495D7	12p13.1
HGNC:28139	C12orf39	chromosome 12 open reading frame 39	MGC10946|NPQ|spexin	80763	ENSG00000134548	Q9BT56	12p12.1
HGNC:1184	C12orf4	chromosome 12 open reading frame 4		57102	ENSG00000047621	Q9NQ89	12p13.3
HGNC:26846	C12orf40	chromosome 12 open reading frame 40	FLJ40126	283461	ENSG00000180116	Q86WS4	12q12
HGNC:24729	C12orf42	chromosome 12 open reading frame 42	FLJ25323	374470	ENSG00000179088	Q96LP6	12q23.2
HGNC:25719	C12orf43	chromosome 12 open reading frame 43	FLJ12448	64897	ENSG00000157895	Q96C57	12q24.31
HGNC:25679	C12orf44	chromosome 12 open reading frame 44	ATG101|FLJ11773	60673	ENSG00000123395	Q9BSB4	12q13.13
HGNC:28628	C12orf45	chromosome 12 open reading frame 45	MGC40397	121053	ENSG00000151131	Q8N5I9	12q23.3
HGNC:26128	C12orf49	chromosome 12 open reading frame 49	FLJ21415	79794	ENSG00000111412	Q9H741	12q24.22
HGNC:1185	C12orf5	chromosome 12 open reading frame 5	TIGAR	57103	ENSG00000078237	Q9NQ88	12p13.32
HGNC:26665	C12orf50	chromosome 12 open reading frame 50	FLJ35821	160419	ENSG00000165805	Q8NA57	12q21.32
HGNC:28553	C12orf54	chromosome 12 open reading frame 54	MGC35033	121273	ENSG00000177627	Q6X4T0	12q13.11
HGNC:26456	C12orf55	chromosome 12 open reading frame 55	C12orf63|FLJ31514|FLJ44112	144535	ENSG00000188596	Q96N23	12q23.1
HGNC:26967	C12orf56	chromosome 12 open reading frame 56		115749	ENSG00000185306	Q8IXR9	12q14.2
HGNC:29521	C12orf57	chromosome 12 open reading frame 57	C10|GRCC10	113246	ENSG00000111678	Q99622	12p13.31
HGNC:28726	C12orf60	chromosome 12 open reading frame 60	MGC47869	144608	ENSG00000182993	Q5U649	12p12.3
HGNC:26364	C12orf61	chromosome 12 open reading frame 61	FLJ25590	283416	ENSG00000221949	Q8N7H1	12q14.1
HGNC:26784	C12orf65	chromosome 12 open reading frame 65	FLJ38663|SPG55	91574	ENSG00000130921	Q9H3J6	12q24.31
HGNC:26517	C12orf66	chromosome 12 open reading frame 66	FLJ32549	144577	ENSG00000174206	Q96MD2	12q14.2
HGNC:33749	C12orf68	chromosome 12 open reading frame 68	LOC387856	387856	ENSG00000177875	Q52MB2	12q13.11
HGNC:34452	C12orf71	chromosome 12 open reading frame 71	LOC728858	728858	ENSG00000214700	A8MTZ7	12p11.23
HGNC:34450	C12orf73	chromosome 12 open reading frame 73	DKFZp547P055|FLJ13975	728568	ENSG00000204954	Q69YU5	12q23.3
HGNC:27887	C12orf74	chromosome 12 open reading frame 74		338809	ENSG00000214215	Q32Q52	12q22
HGNC:35164	C12orf75	chromosome 12 open reading frame 75	AGD3|OCC-1|OCC1	387882	ENSG00000235162	Q8TAD7	12q23.3
HGNC:33790	C12orf76	chromosome 12 open reading frame 76	FLJ40142	400073	ENSG00000174456	Q8N812	12q24.11
HGNC:27282	C12orf77	chromosome 12 open reading frame 77		196415	ENSG00000226397	C9JDV5	12p12.1
HGNC:27409	C12orf79	chromosome 12 open reading frame 79		256021	ENSG00000257242	G3V211	12q21.33
HGNC:33793	C13orf35	chromosome 13 open reading frame 35	FLJ26443|SMABLO1	400165	ENSG00000197595	Q6ZP68	13q34
HGNC:44370	C13orf45	chromosome 13 open reading frame 45		729420	ENSG00000178734	F2Z398	13q22.2
HGNC:1187	C14orf1	chromosome 14 open reading frame 1	ERG28|NET51	11161	ENSG00000133935	Q9UKR5	14q24.3
HGNC:20189	C14orf105	chromosome 14 open reading frame 105	FLJ10650	55195	ENSG00000100557	Q9NVL8	14q22.2
HGNC:20270	C14orf119	chromosome 14 open reading frame 119	FLJ20671	55017	ENSG00000179933	Q9NWQ9	14q11.2
HGNC:20346	C14orf132	chromosome 14 open reading frame 132	C14orf88	56967	ENSG00000227051	Q9NPU4	14q32.2
HGNC:20356	C14orf142	chromosome 14 open reading frame 142		84520	ENSG00000170270	Q9BXV9	14q32.12
HGNC:20498	C14orf159	chromosome 14 open reading frame 159	FLJ39975	80017	ENSG00000133943	Q7Z3D6	14q32.11
HGNC:20438	C14orf164	chromosome 14 open reading frame 164		100507650	ENSG00000215277	A8MTL3	14q11.2
HGNC:23169	C14orf166	chromosome 14 open reading frame 166	CGI-99|CLE|CLE7|LCRP369|RLLM1	51637	ENSG00000087302	Q9Y224	14q22.1
HGNC:23346	C14orf166B	chromosome 14 open reading frame 166B		145497	ENSG00000100565	Q0VAA2	14q24.3
HGNC:20968	C14orf169	chromosome 14 open reading frame 169	FLJ21802|MAPJD|NO66	79697	ENSG00000255242	Q9H6W3	14q24.3
HGNC:26375	C14orf177	chromosome 14 open reading frame 177	FLJ25773	283598	ENSG00000176605	Q52M58	14q32.2
HGNC:26385	C14orf178	chromosome 14 open reading frame 178	FLJ25976	283579	ENSG00000197734	Q8N769	14q24.3
HGNC:33795	C14orf180	chromosome 14 open reading frame 180	C14orf77|NRAC	400258	ENSG00000184601	Q8N912	14q32.33
HGNC:27503	C14orf182	chromosome 14 open reading frame 182		283551	ENSG00000214900	A1A4T8	14q22.1
HGNC:27285	C14orf183	chromosome 14 open reading frame 183		196913	ENSG00000168260	Q8WXQ3	14q21.3
HGNC:1188	C14orf2	chromosome 14 open reading frame 2	MP68	9556	ENSG00000156411	P56378	14q32.33
HGNC:19834	C14orf28	chromosome 14 open reading frame 28	DRIP-1	122525	ENSG00000179476	Q4W4Y0	14q21.2
HGNC:19846	C14orf37	chromosome 14 open reading frame 37		145407	ENSG00000139971	Q86TY3	14q23.1
HGNC:19849	C14orf39	chromosome 14 open reading frame 39	SIX6OS1	317761	ENSG00000179008	Q8N1H7	14q23.1
HGNC:20126	C14orf79	chromosome 14 open reading frame 79		122616	ENSG00000140104	Q96F83	14q32.33
HGNC:20127	C14orf80	chromosome 14 open reading frame 80		283643	ENSG00000185347	Q86SX3	14q32.33
HGNC:20162	C14orf93	chromosome 14 open reading frame 93	FLJ12154	60686	ENSG00000100802	Q9H972	14q11.1
HGNC:26782	C15orf26	chromosome 15 open reading frame 26	FLJ38615	161502	ENSG00000156206	Q6P656	15q25.1
HGNC:26763	C15orf27	chromosome 15 open reading frame 27	FLJ38190	123591	ENSG00000169758	Q2M3C6	15q23-q24.1
HGNC:26549	C15orf32	chromosome 15 open reading frame 32	FLJ32831	145858	ENSG00000183643	Q32M92	15q26.1
HGNC:27521	C15orf37	chromosome 15 open reading frame 37	FLJ33788	283687	ENSG00000259642	Q8NBB2	15q25.1
HGNC:28782	C15orf38	chromosome 15 open reading frame 38	MGC61550	348110	ENSG00000242498	Q7Z6K5	15q26.1
HGNC:24497	C15orf39	chromosome 15 open reading frame 39	DKFZP434H132|FLJ46337	56905	ENSG00000167173	Q6ZRI6	15q23
HGNC:28443	C15orf40	chromosome 15 open reading frame 40	MGC29937	123207	ENSG00000169609	Q8WUR7	15q25.2
HGNC:26929	C15orf41	chromosome 15 open reading frame 41	FLJ22851|HH114|MGC11326	84529	ENSG00000186073	Q9Y2V0	15q14
HGNC:28520	C15orf43	chromosome 15 open reading frame 43	MGC33951	145645	ENSG00000167014	Q8NHR7	15q21.1
HGNC:29898	C15orf48	chromosome 15 open reading frame 48	NMES1	84419	ENSG00000166920	Q9C002	15q21.1
HGNC:33488	C15orf52	chromosome 15 open reading frame 52	FLJ43339	388115	ENSG00000188549	Q6ZUT6	15q15.1
HGNC:33796	C15orf53	chromosome 15 open reading frame 53	FLJ35695	400359	ENSG00000175779	Q8NAA6	15q14
HGNC:33797	C15orf54	chromosome 15 open reading frame 54	FLJ39531	400360	ENSG00000175746	Q8N8G6	15q14
HGNC:33868	C15orf56	chromosome 15 open reading frame 56	FLJ38596	644809	ENSG00000176753	Q8N910	15q15.1
HGNC:28295	C15orf57	chromosome 15 open reading frame 57	CCDC32|MGC20481	90416	ENSG00000128891	Q9BV29	15q15.1
HGNC:33753	C15orf59	chromosome 15 open reading frame 59	LOC388135|MGC131524	388135	ENSG00000205363	Q2T9L4	15q24.1
HGNC:25065	C15orf60	chromosome 15 open reading frame 60	CT147|FLJ27520|FLJ36860|FLJ44083|LOC283677	283677	ENSG00000183324	Q7Z4M0	15q22
HGNC:34453	C15orf61	chromosome 15 open reading frame 61	LOC145853	145853	ENSG00000189227	A6NNL5	15q23
HGNC:34489	C15orf62	chromosome 15 open reading frame 62	LOC643338	643338	ENSG00000188277	A8K5M9	15q15.1
HGNC:44654	C15orf65	chromosome 15 open reading frame 65	FLJ27352	145788	ENSG00000261652	H3BRN8	15q21.3
HGNC:14139	C16orf11	chromosome 16 open reading frame 11		146325	ENSG00000161992	P0CG20	16p13.3
HGNC:14141	C16orf13	chromosome 16 open reading frame 13	MGC13114	84326	ENSG00000130731	Q96S19	16p13.3
HGNC:1197	C16orf3	chromosome 16 open reading frame 3		750	ENSG00000221819	O95177	16q24.3
HGNC:19213	C16orf45	chromosome 16 open reading frame 45	FLJ32618	89927	ENSG00000166780	Q96MC5	16p13.2
HGNC:26525	C16orf46	chromosome 16 open reading frame 46	FLJ32702	123775	ENSG00000166455	Q6P387	16q23.2
HGNC:28329	C16orf47	chromosome 16 open reading frame 47	FLJ26184	388289	ENSG00000197445	Q6ZP98	16q22.3
HGNC:27087	C16orf52	chromosome 16 open reading frame 52		730094	ENSG00000185716	Q8NHV5	16p12.2
HGNC:26649	C16orf54	chromosome 16 open reading frame 54	FLJ35681	283897	ENSG00000185905	Q6UWD8	16p11.2
HGNC:25848	C16orf58	chromosome 16 open reading frame 58	FLJ13868	64755	ENSG00000140688	Q96GQ5	16p11.2
HGNC:25849	C16orf59	chromosome 16 open reading frame 59	FLJ13909	80178	ENSG00000162062	Q7L2K0	16p13.3
HGNC:24641	C16orf62	chromosome 16 open reading frame 62	MGC16824	57020	ENSG00000103544	Q7Z3J2	16p12.3
HGNC:29564	C16orf70	chromosome 16 open reading frame 70	C16orf6|FLJ12076|LIN10|lin-10	80262	ENSG00000125149	Q9BSU1	16q22.1
HGNC:25081	C16orf71	chromosome 16 open reading frame 71	DKFZp686H2240|FLJ43261	146562	ENSG00000166246	Q8IYS4	16p13.3
HGNC:30103	C16orf72	chromosome 16 open reading frame 72	FLJ41272|PRO0149	29035	ENSG00000182831	Q14CZ0	16p13.2
HGNC:23362	C16orf74	chromosome 16 open reading frame 74	MGC17624	404550	ENSG00000154102	Q96GX8	16q24.1
HGNC:28479	C16orf78	chromosome 16 open reading frame 78	MGC33367	123970	ENSG00000166152	Q8WTQ4	16q12.1
HGNC:29523	C16orf80	chromosome 16 open reading frame 80	GTL3|fSAP23	29105	ENSG00000070761	Q9Y6A4	16q21
HGNC:33755	C16orf86	chromosome 16 open reading frame 86	FLJ41802	388284	ENSG00000159761	Q6ZW13	16q22.1
HGNC:33754	C16orf87	chromosome 16 open reading frame 87		388272	ENSG00000155330	Q6PH81	16q11.2
HGNC:28687	C16orf89	chromosome 16 open reading frame 89	MGC45438	146556	ENSG00000153446	Q6UX73	16p13.3
HGNC:34455	C16orf90	chromosome 16 open reading frame 90	LOC646174	646174	ENSG00000215131	A8MZG2	16p13.3
HGNC:27558	C16orf91	chromosome 16 open reading frame 91	CCSMST1|gs103	283951	ENSG00000174109	Q4G0I0	16p13.3
HGNC:26346	C16orf92	chromosome 16 open reading frame 92	FLJ25404	146378	ENSG00000167194	Q96LL3	16p11.2
HGNC:28078	C16orf93	chromosome 16 open reading frame 93	MGC104706	90835	ENSG00000196118	A1A4V9	16p11.2
HGNC:40033	C16orf95	chromosome 16 open reading frame 95		100506581	ENSG00000260456	Q9H693	16q24.2
HGNC:40031	C16orf96	chromosome 16 open reading frame 96		342346	ENSG00000205832	A6NNT2	16p13.3
HGNC:44658	C16orf97	chromosome 16 open reading frame 97		388276	ENSG00000261190	H3BN30	16q12.1
HGNC:45036	C16orf98	chromosome 16 open reading frame 98		100652740	ENSG00000261359	I3L0S3	16p11.2
HGNC:34494	C17orf100	chromosome 17 open reading frame 100	LOC388327	388327	ENSG00000212734	A8MU93	17p13.2
HGNC:34412	C17orf102	chromosome 17 open reading frame 102	FLJ44815	400591	ENSG00000197322	A2RUQ5	17q12
HGNC:30770	C17orf103	chromosome 17 open reading frame 103	Gtlf3b|MGC33894	256302	ENSG00000154035	Q8N6N6	17p11.2
HGNC:26670	C17orf104	chromosome 17 open reading frame 104	FLJ35848	284071	ENSG00000180336	A2RUB1	17q21.31
HGNC:37241	C17orf105	chromosome 17 open reading frame 105		284067	ENSG00000231256	B2RV13	17q21.31
HGNC:37238	C17orf107	chromosome 17 open reading frame 107		100130311	ENSG00000205710	Q6ZR85	17p13.2
HGNC:42963	C17orf112	chromosome 17 open reading frame 112		100506650	ENSG00000227011	F2Z3M2	17q22
HGNC:26844	C17orf47	chromosome 17 open reading frame 47	FLJ40121	284083	ENSG00000181013	Q8NEP4	17q23.2
HGNC:28737	C17orf49	chromosome 17 open reading frame 49	BAP18|HEPIS|MGC49942	124944	ENSG00000258315	Q8IXM2	17p13.1
HGNC:29581	C17orf50	chromosome 17 open reading frame 50		146853	ENSG00000154768	Q8WW18	17q12
HGNC:27904	C17orf51	chromosome 17 open reading frame 51	FLJ12977|FLJ31874|FLJ33618	339263	ENSG00000212719	A8MQB3	17p11.2
HGNC:28460	C17orf53	chromosome 17 open reading frame 53	MGC3130	78995	ENSG00000125319	Q8N3J3	17q21.31
HGNC:27568	C17orf58	chromosome 17 open reading frame 58		284018	ENSG00000186665	Q2M2W7	17q24.2
HGNC:25939	C17orf59	chromosome 17 open reading frame 59	FLJ20014	54785	ENSG00000196544	Q96GS4	17p13.1
HGNC:28672	C17orf62	chromosome 17 open reading frame 62	FLJ90469|MGC4368	79415	ENSG00000178927	Q9BQA9	17q25.3
HGNC:26990	C17orf64	chromosome 17 open reading frame 64		124773	ENSG00000141371	Q86WR6	17q23.2
HGNC:26548	C17orf66	chromosome 17 open reading frame 66	FLJ32830	256957	ENSG00000172653	A2RTY3	17q12
HGNC:27900	C17orf67	chromosome 17 open reading frame 67		339210	ENSG00000214226	Q0P5P2	17q23.2
HGNC:26171	C17orf70	chromosome 17 open reading frame 70	FAAP100|FLJ22175	80233	ENSG00000185504	Q0VG06	17q25.3
HGNC:25673	C17orf72	chromosome 17 open reading frame 72	DKFZp761M2312|FLJ11724	92340	ENSG00000224383	P0C7W0	17q23.3
HGNC:27315	C17orf74	chromosome 17 open reading frame 74		201243	ENSG00000184560	Q0P670	17p13.1
HGNC:30173	C17orf75	chromosome 17 open reading frame 75	NJMU-R1	64149	ENSG00000108666	Q9HAS0	17q11.2
HGNC:26480	C17orf77	chromosome 17 open reading frame 77	FLJ31882	146723	ENSG00000182352	Q96MU5	17q25.1
HGNC:26831	C17orf78	chromosome 17 open reading frame 78	FLJ39647	284099	ENSG00000167230	Q8N4C9	17q12
HGNC:29601	C17orf80	chromosome 17 open reading frame 80	FLJ20721|HLC-8|MIG3|SPEP1	55028	ENSG00000141219	Q9BSJ5	17q25.1
HGNC:32699	C17orf82	chromosome 17 open reading frame 82		388407	ENSG00000187013	Q86X59	17q23.2
HGNC:24612	C17orf85	chromosome 17 open reading frame 85	ELG|HSA277841	55421	ENSG00000074356	Q53F19	17p13.2
HGNC:33551	C17orf89	chromosome 17 open reading frame 89		284184	ENSG00000224877	A1L188	17q25.3
HGNC:34493	C17orf96	chromosome 17 open reading frame 96	LOC100170841	100170841	ENSG00000179294	A6NHQ4	17q12
HGNC:33800	C17orf97	chromosome 17 open reading frame 97	LOC400566	400566	ENSG00000187624	Q6ZQX7	17p13.3
HGNC:34492	C17orf98	chromosome 17 open reading frame 98	LOC388381	388381	ENSG00000214556	A8MV24	17q12
HGNC:34490	C17orf99	chromosome 17 open reading frame 99	GLPG464|UNQ464	100141515	ENSG00000187997	Q6UX52	17q25.3
HGNC:28802	C18orf21	chromosome 18 open reading frame 21	HsT3108|PNAS-124|PNAS-131	83608	ENSG00000141428	Q32NC0	18q12.2
HGNC:28172	C18orf25	chromosome 18 open reading frame 25	ARKL1|MGC12909|RNF111L1	147339	ENSG00000152242	Q96B23	18q21.1
HGNC:31690	C18orf32	chromosome 18 open reading frame 32	FLJ23458	497661	ENSG00000177576	Q8TCD1	18q21.1
HGNC:28285	C18orf42	chromosome 18 open reading frame 42		642597	ENSG00000231824	P0CW23	18p11.31
HGNC:13796	C18orf54	chromosome 18 open reading frame 54	LAS2|MGC33382	162681	ENSG00000166845	Q8IYD9	18q21
HGNC:29553	C18orf56	chromosome 18 open reading frame 56		494514	ENSG00000176912	Q8TAI1	18p11.32
HGNC:40037	C18orf63	chromosome 18 open reading frame 63	DKFZP781G0119	644041	ENSG00000206043	Q68DL7	18q22.3
HGNC:44660	C18orf64	chromosome 18 open reading frame 64		100130480	ENSG00000265944	J3KSC0	18p11.31
HGNC:24326	C18orf8	chromosome 18 open reading frame 8	HsT2591|MIC-1|MIC1	29919	ENSG00000141452	Q96DM3	18q11.2
HGNC:16948	C19orf10	chromosome 19 open reading frame 10	IL-25|IL-27|IL25|IL27|IL27w|R33729_1|SF20	56005	ENSG00000074842	Q969H8	19p13.3
HGNC:25443	C19orf12	chromosome 19 open reading frame 12	DKFZP762D096|MGC10922|NBIA4|SPG43	83636	ENSG00000131943	Q9NSK7	19q13.11
HGNC:28642	C19orf18	chromosome 19 open reading frame 18	MGC41906	147685	ENSG00000177025	Q8NEA5	19q13.43
HGNC:26073	C19orf24	chromosome 19 open reading frame 24	FLJ20640	55009	ENSG00000228300	Q9BVV8	19p13.3
HGNC:26711	C19orf25	chromosome 19 open reading frame 25	FLJ36666	148223	ENSG00000119559	Q9UFG5	19p13.3
HGNC:28617	C19orf26	chromosome 19 open reading frame 26	DOS|MGC40084	255057	ENSG00000099625	Q8N350	19p13.3
HGNC:16668	C19orf33	chromosome 19 open reading frame 33	H2RSP|IMUP|IMUP-1|IMUP-2	64073	ENSG00000167644	Q9GZP8	19q13.2
HGNC:24793	C19orf35	chromosome 19 open reading frame 35	FLJ45778	374872	ENSG00000188305	Q6ZS72	19p13.3
HGNC:34073	C19orf38	chromosome 19 open reading frame 38	HIDE1	255809	ENSG00000214212	A8MVS5	19p13.2
HGNC:28467	C19orf40	chromosome 19 open reading frame 40	FAAP24|FLJ46828|MGC32020	91442	ENSG00000131944	Q9BTP7	19q13.11
HGNC:28424	C19orf43	chromosome 19 open reading frame 43	MGC2803|fSAP18	79002	ENSG00000123144	Q9BQ61	19p13.2
HGNC:26141	C19orf44	chromosome 19 open reading frame 44	FLJ21742	84167	ENSG00000105072	Q9H6X5	19p13.11
HGNC:24745	C19orf45	chromosome 19 open reading frame 45	FLJ35784	374877	ENSG00000198723	Q8NA69	19p13.2
HGNC:26723	C19orf47	chromosome 19 open reading frame 47	FLJ36888	126526	ENSG00000160392	Q8N9M1	19q13.2
HGNC:29667	C19orf48	chromosome 19 open reading frame 48	MGC13170	84798	ENSG00000167747	Q6RUI8	19q13.33
HGNC:25152	C19orf52	chromosome 19 open reading frame 52		90580	ENSG00000142444	Q9BSF4	19p13.2
HGNC:24991	C19orf53	chromosome 19 open reading frame 53	HSPC023|LYDG10	28974	ENSG00000104979	Q9UNZ5	19p13.2
HGNC:24758	C19orf54	chromosome 19 open reading frame 54	FLJ41131	284325	ENSG00000188493	Q5BKX5	19q13.2
HGNC:25204	C19orf55	chromosome 19 open reading frame 55	FLJ30657	148137	ENSG00000167595	Q2NL68	19q13.12
HGNC:28153	C19orf57	chromosome 19 open reading frame 57	MGC11271	79173	ENSG00000132016	Q0VDD7	19p13.12
HGNC:27291	C19orf59	chromosome 19 open reading frame 59	MCEMP1|MGC132456	199675	ENSG00000183019	Q8IX19	19p13.2
HGNC:26098	C19orf60	chromosome 19 open reading frame 60	FLJ20850|FLJ30108|FLJ34606|FLJ37391	55049	ENSG00000006015	Q96EN9	19p13.11
HGNC:25649	C19orf66	chromosome 19 open reading frame 66	FLJ11286	55337	ENSG00000130813	Q9NUL5	19p13.2
HGNC:34354	C19orf67	chromosome 19 open reading frame 67		646457	ENSG00000188032	A6NJJ6	19p13.12
HGNC:34495	C19orf68	chromosome 19 open reading frame 68	LOC374920	374920	ENSG00000185453	Q86XI8	19q13.32
HGNC:34497	C19orf69	chromosome 19 open reading frame 69	LOC100170765	100170765	ENSG00000204978	A6NGS2	19q13.2
HGNC:33702	C19orf70	chromosome 19 open reading frame 70	P117|QIL1	125988	ENSG00000174917	Q5XKP0	19p13.3
HGNC:34496	C19orf71	chromosome 19 open reading frame 71	LOC100128569	100128569	ENSG00000183397	A6NCJ1	19p13.3
HGNC:25534	C19orf73	chromosome 19 open reading frame 73	FLJ10490	55150	ENSG00000221916	Q9NVV2	19q13.33
HGNC:37244	C19orf77	chromosome 19 open reading frame 77	HSPC323	284422	ENSG00000095932	O75264	19p13.3
HGNC:24933	C19orf80	chromosome 19 open reading frame 80	ANGPTL8|RIFL|TD26	55908	ENSG00000130173	Q6UXH0	19p13.2
HGNC:40041	C19orf81	chromosome 19 open reading frame 81		342918	ENSG00000235034	C9J6K1	19q13.33
HGNC:27613	C19orf82	chromosome 19 open reading frame 82		284385	ENSG00000267106	K7EIQ3	19p13.2
HGNC:48331	C19orf83	chromosome 19 open reading frame 83		100287177	ENSG00000267757	K7EIZ4	19q13.32
HGNC:27112	C19orf84	chromosome 19 open reading frame 84		147646	ENSG00000262874	I3L1E1	19q13.41
HGNC:29911	C1D	C1D nuclear receptor corepressor	LRP1|SUN-CoR|SUNCOR	10438	ENSG00000197223	Q13901	2p13-p12
HGNC:24337	C1GALT1	core 1 synthase, glycoprotein-N-acetylgalactosamine 3-beta-galactosyltransferase, 1	C1GALT|T-synthase	56913	ENSG00000106392	Q9NS00	7p21.3
HGNC:24338	C1GALT1C1	C1GALT1-specific chaperone 1	C1GALT2|COSMC	29071	ENSG00000171155	Q96EU7	Xq24
HGNC:1241	C1QA	complement component 1, q subcomponent, A chain		712	ENSG00000173372	P02745	1p36.3-p34.1
HGNC:1242	C1QB	complement component 1, q subcomponent, B chain		713	ENSG00000173369	P02746	1p36.3-p34.1
HGNC:1243	C1QBP	complement component 1, q subcomponent binding protein	HABP1|SF2p32|gC1Q-R|gC1qR|p32	708	ENSG00000108561	Q07021	17p13.3
HGNC:1245	C1QC	complement component 1, q subcomponent, C chain	C1QG	714	ENSG00000159189	P02747	1p36.11
HGNC:24182	C1QL1	complement component 1, q subcomponent-like 1	C1QRF|C1QTNF14|CRF	10882	ENSG00000131094	O75973	17q21
HGNC:24181	C1QL2	complement component 1, q subcomponent-like 2	C1QTNF10|CTRP10	165257	ENSG00000144119	Q7Z5L3	2q14.2
HGNC:19359	C1QL3	complement component 1, q subcomponent-like 3	C1QTNF13|C1ql|CTRP13|K100	389941	ENSG00000165985	Q5VWW1	10p13
HGNC:31416	C1QL4	complement component 1, q subcomponent-like 4	C1QTNF11|CTRP11	338761	ENSG00000186897	Q86Z23	12q13.12
HGNC:14324	C1QTNF1	C1q and tumor necrosis factor related protein 1	CTRP1|FLJ90694|GIP|ZSIG37	114897	ENSG00000173918	Q9BXJ1	17q25
HGNC:14325	C1QTNF2	C1q and tumor necrosis factor related protein 2	CTRP2	114898	ENSG00000145861	Q9BXJ5	5q33.3
HGNC:14326	C1QTNF3	C1q and tumor necrosis factor related protein 3	2310005P21Rik|CTRP3|Corcs|Cors|Cors-26	114899	ENSG00000082196	Q9BXJ4	5p13
HGNC:14346	C1QTNF4	C1q and tumor necrosis factor related protein 4	CTRP4|ZACRP4	114900	ENSG00000172247	Q9BXJ3	11q11
HGNC:14344	C1QTNF5	C1q and tumor necrosis factor related protein 5	CTRP5|DKFZp586B0621|LORD	114902	ENSG00000223953	Q9BXJ0	11q23.3
HGNC:14343	C1QTNF6	C1q and tumor necrosis factor related protein 6	CTRP6|ZACRP6	114904	ENSG00000133466	Q9BXI9	22q13.1
HGNC:14342	C1QTNF7	C1q and tumor necrosis factor related protein 7	CTRP7	114905	ENSG00000163145	Q9BXJ2	4p15.3
HGNC:31374	C1QTNF8	C1q and tumor necrosis factor related protein 8	CTRP8|UNQ5829	390664	ENSG00000184471	P60827	16p13.3
HGNC:28732	C1QTNF9	C1q and tumor necrosis factor related protein 9	AQL1|C1QTNF9A|CTRP9|MGC48915	338872	ENSG00000240654	P0C862	13q12.12
HGNC:34072	C1QTNF9B	C1q and tumor necrosis factor related protein 9B	CTRP9B	387911	ENSG00000205863	B2RNN3	13q12.12
HGNC:1246	C1R	complement component 1, r subcomponent		715	ENSG00000159403	P00736	12p13.31
HGNC:21265	C1RL	complement component 1, r subcomponent-like	C1RL1|C1r-LP	51279	ENSG00000139178	Q9NZP8	12p13.31
HGNC:1247	C1S	complement component 1, s subcomponent		716	ENSG00000182326	P09871	12p13
HGNC:30435	C1orf100	chromosome 1 open reading frame 100		200159	ENSG00000173728	Q5SVJ3	1q44
HGNC:28491	C1orf101	chromosome 1 open reading frame 101	MGC33370	257044	ENSG00000179397	Q5SY80	1q44
HGNC:29591	C1orf105	chromosome 1 open reading frame 105		92346	ENSG00000180999	O95561	1q24.3
HGNC:25599	C1orf106	chromosome 1 open reading frame 106	FLJ10901	55765	ENSG00000163362	Q3KP66	1q32.1
HGNC:26039	C1orf109	chromosome 1 open reading frame 109	FLJ20508	54955	ENSG00000116922	Q9NX04	1p34.3
HGNC:28736	C1orf110	chromosome 1 open reading frame 110	MGC48998	339512	ENSG00000185860	Q86UF4	1q23.3
HGNC:27648	C1orf111	chromosome 1 open reading frame 111		284680	ENSG00000171722	Q5T0L3	1q23.3
HGNC:25565	C1orf112	chromosome 1 open reading frame 112	FLJ10706	55732	ENSG00000000460	Q9NSG2	1q24.2
HGNC:25873	C1orf115	chromosome 1 open reading frame 115	FLJ14146	79762	ENSG00000162817	Q9H7X2	1q41
HGNC:28667	C1orf116	chromosome 1 open reading frame 116	FLJ36507|MGC2742|MGC4309|SARG	79098	ENSG00000182795	Q9BW04	1q32.1
HGNC:24789	C1orf122	chromosome 1 open reading frame 122	FLJ45459	127687	ENSG00000197982	Q6ZSJ8	1p34.3
HGNC:26059	C1orf123	chromosome 1 open reading frame 123	FLJ20580	54987	ENSG00000162384	Q9NWV4	1p32.3
HGNC:26730	C1orf127	chromosome 1 open reading frame 127	FLJ37118	148345	ENSG00000175262	Q8N9H9	1p36.22
HGNC:25332	C1orf131	chromosome 1 open reading frame 131	DKFZp547B1713	128061	ENSG00000143633	Q8NDD1	1q42.2
HGNC:32021	C1orf134	chromosome 1 open reading frame 134		574037	ENSG00000204377	Q5TEV5	1p36.13
HGNC:32040	C1orf137	chromosome 1 open reading frame 137		388667	ENSG00000203864	Q5JT78	1p13.1
HGNC:32044	C1orf141	chromosome 1 open reading frame 141		400757	ENSG00000203963	Q5JVX7	1p31.2
HGNC:32047	C1orf145	chromosome 1 open reading frame 145	FLJ31994	574407	ENSG00000162913	Q96MR7	1q42.13
HGNC:24032	C1orf146	chromosome 1 open reading frame 146		388649	ENSG00000203910	Q5VVC0	1p22.1
HGNC:32061	C1orf147	chromosome 1 open reading frame 147	FLJ32597	574431	ENSG00000162888	Q96MC9	1q32.1
HGNC:28567	C1orf158	chromosome 1 open reading frame 158	MGC35194	93190	ENSG00000157330	Q8N1D5	1p36.21
HGNC:26062	C1orf159	chromosome 1 open reading frame 159	FLJ20584	54991	ENSG00000131591	Q96HA4	1p36.33
HGNC:28344	C1orf162	chromosome 1 open reading frame 162	MGC24133	128346	ENSG00000143110	Q8NEQ5	1p13.2
HGNC:25262	C1orf167	chromosome 1 open reading frame 167	DKFZp434E1410|RP11-56N19.2	284498	ENSG00000215910	Q5SNV9	1p36.22
HGNC:27295	C1orf168	chromosome 1 open reading frame 168	FLJ43208|RP4-758N20.2	199920	ENSG00000187889	Q5VWT5	1p32.2
HGNC:26624	C1orf172	chromosome 1 open reading frame 172	FLJ34633|RP11-344H11.3	126695	ENSG00000175707	Q8NAX2	1p36.11
HGNC:25346	C1orf173	chromosome 1 open reading frame 173	DKFZp547I048|RP11-653A5.1	127254	ENSG00000178965	Q5RHP9	1p31.1
HGNC:27915	C1orf174	chromosome 1 open reading frame 174	RP13-531C17.2	339448	ENSG00000198912	Q8IYL3	1p36.32
HGNC:26854	C1orf177	chromosome 1 open reading frame 177	FLJ40201	163747	ENSG00000162398	Q3ZCV2	1p32.3
HGNC:28096	C1orf185	chromosome 1 open reading frame 185	FLJ27485	284546	ENSG00000204006	Q5T7R7	1p32.3
HGNC:25341	C1orf186	chromosome 1 open reading frame 186	FLJ16052	440712	ENSG00000196533	Q6ZWK4	1q32.1
HGNC:32305	C1orf189	chromosome 1 open reading frame 189		388701	ENSG00000163263	Q5VU69	1q21.3
HGNC:32325	C1orf192	chromosome 1 open reading frame 192		257177	ENSG00000188931	Q5VTH2	1q23.3
HGNC:32331	C1orf194	chromosome 1 open reading frame 194		127003	ENSG00000179902	Q5T5A4	1p13.3
HGNC:32332	C1orf195	chromosome 1 open reading frame 195		727684	ENSG00000204464	Q5TG92	1p36.21
HGNC:25900	C1orf198	chromosome 1 open reading frame 198	DKFZp667D152|FLJ14525|FLJ16283|FLJ38847|MGC10710	84886	ENSG00000119280	Q9H425	1q42.2
HGNC:32346	C1orf200	chromosome 1 open reading frame 200		644997	ENSG00000179840	Q5SR53	1p36.22
HGNC:27647	C1orf204	chromosome 1 open reading frame 204	FLJ39187	284677	ENSG00000188004	Q5VU13	1q23.1
HGNC:15494	C1orf21	chromosome 1 open reading frame 21	PIG13	81563	ENSG00000116667	Q9H246	1q25
HGNC:28755	C1orf210	chromosome 1 open reading frame 210	MGC52423	149466	ENSG00000253313	Q8IVY1	1p34.2
[truncated: 17,117 more rows]
