# Supplementary material for: Heterogeneous Network Edge Prediction: A Data Integration Approach to Prioritize Disease-Associated Genes
Source: PLoS Comput Biol. 2015 Jul 9;11(7):e1004259. doi: 10.1371/journal.pcbi.1004259 (PMC4497619; doi:10.1371/journal.pcbi.1004259)
Supplement: S4 Data — Loci-disease associations. The file includes the gene resolution information for each loci including the studies and SNPs underlying the association. (TXT) [file pcbi.1004259.s016.txt]

disease_code	disease_name	resolved_gene	confidence	candidate_genes	report_counter	mapped_genes	dapple_genes	studies	snps	mlog_pvals
DOID:1686	glaucoma	CDKN2B	HC	CDKN2B	Counter({CDKN2B: 2})	None|None|None|CDKN2B|None|None	CDKN2B|CDKN2A|MTAP	22570617|21532571|22570617|22419738|22428042|22792221	rs2157719|rs4977756|rs2157719|rs1063192|rs7865618|rs523096	17.699|14.000|12.000|10.301|10.046|10.301
DOID:1686	glaucoma	TMCO1	HC	TMCO1|ALDH9A1	Counter({TMCO1: 1})	TMCO1	UCK2|MGST3|ALDH9A1|TMCO1	21532571	rs4656461	13.222
DOID:1686	glaucoma	PLEKHA7	HC	PLEKHA7	Counter({PLEKHA7: 1})	PLEKHA7	PIK3C2A|RPS13|NUCB2	22922875	rs11024102	11.301
DOID:1686	glaucoma		HC	CAV2|CAV1	Counter({CAV2: 1, CAV1: 1})	None	CAV1|MET|CAV2	20835238	rs4236601	10.699
DOID:1686	glaucoma	SIX1	HC	SIX6|SIX1	Counter({SIX6: 2, SIX1: 2})	SIX1|SIX1	SIX4|SIX1|TRMT5|SIX6|PPM1A|MNAT1	22570617|22419738	rs10483727|rs10483727	10.398|7.046
DOID:1686	glaucoma	COL11A1	HC	COL11A1	Counter({COL11A1: 1})	COL11A1	COL11A1	22922875	rs3753841	9.046
DOID:1686	glaucoma	LRP12	HC	ZFPM2|LRP12	Counter({ZFPM2: 1, LRP12: 1})	LRP12		22570617	rs284489	9.046
DOID:1686	glaucoma		HC	PCMTD1|ST18	Counter()	None		22922875	rs1015213	8.523
DOID:1686	glaucoma	SRBD1	LC	SRBD1	Counter({SRBD1: 1})	SRBD1	SRBD1|PRKCE	20363506	rs3213787	8.523
DOID:1686	glaucoma	TXNRD2	LC	TXNRD2	Counter({TXNRD2: 1})	TXNRD2	TANGO2|GNB1L|COMT|TXNRD2	22922875	rs3788317	6.699
DOID:1686	glaucoma	NCKAP5	LC	NCKAP5	Counter({NCKAP5: 1})	NCKAP5	NCKAP5	22419738	rs7588567	6.398
DOID:1686	glaucoma		LC		Counter()	None		22922875	rs10881542	5.699
DOID:1686	glaucoma	ELOVL5	LC	ELOVL5	Counter({ELOVL5: 1})	None	ELOVL5|GCM1	20363506	rs735860	5.398
DOID:4989	pancreatitis	PRSS1	HC	PRSS1|PRSS2	Counter({PRSS1: 1, PRSS2: 1})	PRSS1	TRBC2|EPHB6|PRSS1|PRSS3P4	23143602	rs10273639	13.699
DOID:4989	pancreatitis		LC	KIAA1462	Counter()	None	MTPAP	23143602	rs2995271	6.097
DOID:4989	pancreatitis		LC		Counter()	None	SAMD12	23143602	rs11988997	5.222
DOID:9008	psoriatic arthritis	HLA-C	HC	HLA-C	Counter({HLA-C: 1})	HLA-C	HLA-C|CDSN|C6orf15|PSORS1C2|MICA|POU5F1|CCHCR1	20953186	rs13191343	71.699
DOID:9008	psoriatic arthritis	IL12B	HC	ADRA1B|IL12B	Counter({IL12B: 1})	IL12B	IL12B	20953186	rs12188300	16.155
DOID:9008	psoriatic arthritis	REL	HC	REL	Counter({REL: 2})	None|None	PEX13|REL	22170493|22170493	rs13017599|rs702873	8.000|6.699
DOID:9538	multiple myeloma	DNAH11	HC	DNAH11	Counter({DNAH11: 1})	DNAH11|DNAH11		22120009|23502783	rs4487645|rs4487645	13.523|9.000
DOID:9538	multiple myeloma	CCND1	HC	CCND1	Counter({CCND1: 2})	CCND1|CCND1	CCND1|FGF19	23502783|23502783	rs603965|rs603965	10.699|10.097
DOID:9538	multiple myeloma	ULK4	HC	ULK4	Counter({ULK4: 1})	ULK4|ULK4|ULK4	TRAK1	23502783|23502783|22120009	rs6599175|rs2272007|rs1052501	9.000|8.699|7.699
DOID:9538	multiple myeloma		HC	CBX7	Counter()	None|None	APOBEC3F|CBX7|APOBEC3D	23502783|23502783	rs139371|rs139371	8.699|5.046
DOID:9538	multiple myeloma	DTNB	LC	DTNB	Counter({DTNB: 1})	DTNB|DTNB|DTNB	DNMT3A|DTNB	22120009|23502783|23502783	rs6746082|rs10180663|rs7577599	6.398|5.699|5.222
DOID:9538	multiple myeloma		LC		Counter()	None		23502783	rs1994816	6.301
DOID:9538	multiple myeloma	DIO1	LC	DIO1	Counter()	DIO1	HSPB11|NDC1|YIPF1	23502783	rs2235544	6.222
DOID:9538	multiple myeloma	MED24	LC	MED24	Counter()	MED24	CASC3|MSL1|CSF3|MED24|ORMDL3|NR1D1|PSMD3|THRA|IKZF3	23502783	rs2302777	6.097
DOID:9538	multiple myeloma		LC	MSRA	Counter()	None	TNKS|MSRA	23502783	rs2055729	6.097
DOID:9538	multiple myeloma	LCOR	LC	LCOR	Counter()	LCOR	C10orf12|SLIT1|PIK3AP1	23502783	rs17112190	6.046
DOID:9538	multiple myeloma	CDH12	LC	CDH12	Counter()	CDH12	CDH12	23502783	rs780179	6.046
DOID:9538	multiple myeloma		LC	PCBD1	Counter()	None	PCBD1	23502783	rs10509328	6.000
DOID:9538	multiple myeloma	CDH13	LC	CDH13	Counter()	CDH13	CDH13	23502783	rs8056064	5.699
DOID:9538	multiple myeloma	POLQ	LC	POLQ	Counter()	POLQ	POLQ	23502783	rs6800901	5.699
DOID:9538	multiple myeloma		LC		Counter()	None	SEC62|MYNN	23502783	rs12638862	5.699
DOID:9538	multiple myeloma	ANKRD11	LC	ANKRD11	Counter()	ANKRD11|ANKRD11	CPNE7|SPG7|DPEP1|RPL13|ANKRD11	23502783|23502783	rs2086824|rs3096299	5.699|5.398
DOID:9538	multiple myeloma		LC	CDCA7	Counter()	None		23502783	rs13028485	5.699
DOID:9538	multiple myeloma		LC	CA8	Counter()	None		23502783	rs4737547	5.523
DOID:9538	multiple myeloma		LC		Counter()	None		23502783	rs12659144	5.523
DOID:9538	multiple myeloma	ILF2	LC	ILF2	Counter()	ILF2|ILF2	S100A7|S100A13|S100A2|S100A6|NPR1|S100A14|S100A4|S100A1|ILF2|S100A3|SNAPIN|S100A8|GATAD2B|S100A16|CHTOP	23502783|23502783	rs7536700|rs7536700	5.398|5.046
DOID:9538	multiple myeloma		LC	DSEL	Counter()	None		23502783	rs8099213	5.301
DOID:9538	multiple myeloma	AKAP7	LC	AKAP7	Counter()	AKAP7	AKAP7	23502783	rs4629710	5.222
DOID:9538	multiple myeloma	HERC2	LC	HERC2	Counter()	HERC2	HERC2|OCA2	23502783	rs8028689	5.155
DOID:9538	multiple myeloma	TNKS	LC	TNKS|PPP1R3B	Counter()	TNKS|None	TNKS	23502783|23502783	rs12545912|rs6601327	5.155|5.097
DOID:9538	multiple myeloma		LC		Counter()	None	FNDC3A	23502783	rs1449572	5.097
DOID:9538	multiple myeloma		LC	KLF6	Counter()	None		23502783	rs7086888	5.097
DOID:9538	multiple myeloma		LC	EXOC5	Counter()	None	EXOC5	23502783	rs7144018	5.046
DOID:9538	multiple myeloma		LC	FBXO8	Counter()	None		23502783	rs4521323	5.046
DOID:9538	multiple myeloma	MECOM	LC	MECOM	Counter()	MECOM	MECOM	23502783	rs9864370	5.046
DOID:9538	multiple myeloma		LC	ANO5|NELL1	Counter()	None		23502783	rs11026318	5.046
DOID:9538	multiple myeloma		LC		Counter()	None		23502783	rs11157317	5.046
DOID:6713	cerebrovascular disease	HDAC9	HC	TWIST1|HDAC9	Counter({HDAC9: 3})	None|HDAC9|None	HDAC9	23041239|22306652|23041239	rs2107595|rs11984041|rs2107595	15.699|10.699|5.398
DOID:6713	cerebrovascular disease	PITX2	HC	PITX2	Counter({PITX2: 2})	PITX2|PITX2|PITX2	PITX2	23041239|18991354|23041239	rs6843082|rs2200733|rs6843082	15.523|9.699|6.699
DOID:6713	cerebrovascular disease	NINJ2	HC	NINJ2|WNK1	Counter({NINJ2: 1})	NINJ2	WNK1	19369658	rs12425791	9.000
DOID:6713	cerebrovascular disease	ZFHX3	HC	ZFHX3	Counter({ZFHX3: 1})	ZFHX3	ZFHX3	23041239	rs879324	7.699
DOID:6713	cerebrovascular disease		LC	ASB3	Counter()	None	GPR75-ASB3	23041239	rs13407662	7.301
DOID:6713	cerebrovascular disease		LC	CDC5L|SUPT3H	Counter({CDC5L: 1, SUPT3H: 1})	None		22941190	rs556621	7.301
DOID:6713	cerebrovascular disease	SPSB4	LC	SPSB4	Counter({SPSB4: 1})	SPSB4	SPSB4	23041239	rs16851055	6.222
DOID:6713	cerebrovascular disease	ALDH2	LC	ALDH2	Counter({ALDH2: 1})	ALDH2	ERP29|PTPN11|HECTD4|TRAFD1|ALDH2|MAPKAPK5|ATXN2|RPL6|FAM109A|NAA25|BRAP|SH2B3	23041239	rs2238151	6.000
DOID:0050156	idiopathic pulmonary fibrosis	TERT	HC	TERT	Counter({TERT: 1})	TERT	TERT|CLPTM1L|SLC6A19	18835860	rs2736100	7.523
DOID:5408	Paget's disease of bone	OPTN	HC	OPTN	Counter({OPTN: 2})	OPTN|OPTN	MCM10|OPTN	21623375|20436471	rs1561570|rs1561570	37.398|12.222
DOID:5408	Paget's disease of bone	CSF1	HC	EPS8L3|CSF1	Counter({CSF1: 2})	CSF1|CSF1	CSF1|EPS8L3|GSTM3|AHCYL1	21623375|20436471	rs10494112|rs484959	34.155|23.301
DOID:5408	Paget's disease of bone	TNFRSF11A	HC	TNFRSF11A	Counter({TNFRSF11A: 3})	TNFRSF11A|TNFRSF11A|TNFRSF11A	TNFRSF11A	21623375|20436471|20436471	rs3018362|rs3018362|rs2957128	20.097|12.301|10.699
DOID:5408	Paget's disease of bone	DCSTAMP	HC	DCSTAMP	Counter({DCSTAMP: 1})	DCSTAMP	RIMS2|DPYS	21623375	rs2458413	16.155
DOID:5408	Paget's disease of bone	PML	HC	PML	Counter({PML: 1})	PML	CCDC33|STOML1|PML	21623375	rs5742915	13.699
DOID:5408	Paget's disease of bone	RIN3	HC	RIN3	Counter({RIN3: 1})	RIN3	RIN3	21623375	rs10498635	10.523
DOID:5408	Paget's disease of bone	NUP205	HC	NUP205	Counter({NUP205: 1})	NUP205	CNOT4|NUP205|SLC13A4	21623375	rs4294134	9.097
DOID:5408	Paget's disease of bone	PRL	LC	PRL	Counter({PRL: 1})	PRL	PRL	21623375	rs1341239	5.398
DOID:1909	melanoma	MC1R	HC	MC1R|CDK10|TYR	Counter({MC1R: 3, TYR: 2})	CDK10|CDK10|None|TYR|TYR	CPNE7|SPG7|GAS8|SPATA2L|TCF25|CDK10|TUBB3|DEF8|DPEP1|RPL13|ZNF276|ANKRD11|FANCA	21983787|19578364|19578364|19578364|21983787	rs258322|rs258322|rs4785763|rs1393350|rs1393350	26.523|26.523|21.222|13.699|12.699
DOID:1909	melanoma	PIGU	HC	PIGU	Counter({PIGU: 1})	PIGU	AHCY|GGT7|GSS|NCOA6|PROCR|MAP1LC3A|ACSS2|EDEM2|DYNLRB1|TRPC4AP|ITCH|MMP24|PIGU	18488026	rs910873	15.000
DOID:1909	melanoma	FTO	HC	FTO	Counter({FTO: 1})	FTO		23455637	rs16953002	11.398
DOID:1909	melanoma		HC		Counter()	None		21706340	rs17119461	11.155
DOID:1909	melanoma		HC	CTSK|CERS2|MCL1|ARNT|ANXA9|SETDB1	Counter({CTSK: 1, CERS2: 1, ARNT: 1, ANXA9: 1, MCL1: 1, SETDB1: 1})	None	ADAMTSL4|BNIPL|ANXA9|ECM1|HORMAD1|SETDB1|GOLPH3L|MCL1|CTSK|CERS2|PRUNE|ARNT|CTSS|GABPB2|FAM63A|ENSA|CDC42SE1	21983785	rs7412746	10.046
DOID:1909	melanoma	CASP8	HC	ALS2CR12|CASP8	Counter({CASP8: 1})	ALS2CR12	STRADB|TRAK2|CASP8|CASP10|ALS2CR12|ALS2CR11	21983787	rs13016963	9.046
DOID:1909	melanoma	PLA2G6	HC	PLA2G6	Counter({PLA2G6: 1})	PLA2G6|PLA2G6	SLC16A8|PICK1|PLA2G6|MAFF	19578364|21983787	rs2284063|rs6001027	8.699|5.699
DOID:1909	melanoma	ATM	HC	ATM	Counter({ATM: 1})	ATM	ACAT1|C11orf65|NPAT|EXPH5|ATM|CUL5	21983787	rs1801516	8.523
DOID:1909	melanoma	MX2	HC	MX2	Counter({MX2: 1})	MX2	MX1	21983787	rs45430	8.523
DOID:1909	melanoma	CDKN2A	HC	CDKN2A|MTAP	Counter({CDKN2A: 2, MTAP: 1})	MTAP|MTAP	MTAP	21983787|19578364	rs7023329|rs7023329	8.155|6.398
DOID:1909	melanoma	CLPTM1L	HC	CLPTM1L|TERT|ASIP	Counter({CLPTM1L: 1, TERT: 1, ASIP: 1})	CLPTM1L|None	TERT|CLPTM1L|SLC6A3	21983787|21983787	rs401681|rs228437	7.523|7.000
DOID:1909	melanoma	PARP1	LC	PARP1	Counter({PARP1: 1})	PARP1	PARP1|LIN9	21983785	rs3219090	7.046
DOID:1909	melanoma	SLC45A2	LC	SLC45A2	Counter({SLC45A2: 1})	SLC45A2	SLC45A2|C1QTNF3	21983787	rs35390	6.699
DOID:12236	primary biliary cirrhosis	HLA-DQB1	HC	HLA-DQB1	Counter({HLA-DQB1: 1})	HLA-DQB1|HLA-DQB1	HLA-DQA1|HLA-DRA|HLA-DRB5|HLA-DRB1|HLA-DQB1|HLA-DQA2	21399635|20639880	rs7774434|rs7774434	33.398|25.523
DOID:12236	primary biliary cirrhosis	STAT4	HC	STAT4|NAB1	Counter({STAT4: 2})	NAB1|STAT4	NAB1|STAT4|GLS|STAT1	21399635|23000144	rs10931468|rs7574865	18.699|6.000
DOID:12236	primary biliary cirrhosis	IRF5	HC	TNPO3|IRF5	Counter({IRF5: 2, TNPO3: 1})	TNPO3|TNPO3|TNPO3	IRF5|TSPAN33|TNPO3|KCP|SMO	21399635|20639880|19458352	rs12531711|rs10488631|rs10488631	16.046|9.523|6.699
DOID:12236	primary biliary cirrhosis	IL12A	HC	IL12A	Counter({IL12A: 3})	None|IL12A|IL12A	IL12A	21399635|19458352|20639880	rs485499|rs6441286|rs6441286	15.699|13.699|11.097
DOID:12236	primary biliary cirrhosis	DENND1B	HC	C1orf53|DENND1B	Counter({DENND1B: 1})	None	LHX9|CRB1	21399635	rs12134279	13.699
DOID:12236	primary biliary cirrhosis	SPIB	HC	SPIB	Counter({SPIB: 2})	SPIB|SPIB	NAPSA|SPIB|NR1H2|POLD1|MYBPC2	21399635|20639880	rs3745516|rs3745516	12.699|10.097
DOID:12236	primary biliary cirrhosis	TNFAIP2	HC	EXOC3L4|TNFAIP2	Counter({TNFAIP2: 1})	None	CDC42BPB	21399635	rs8017161	12.523
DOID:12236	primary biliary cirrhosis	CXCR5	HC	CXCR5	Counter({CXCR5: 1})	CXCR5	UPK2|DDX6|BCL9L|CXCR5|TREH	21399635	rs6421571	11.523
DOID:12236	primary biliary cirrhosis	CLEC16A	HC	CLEC16A|BTG4|POU2AF1	Counter({CLEC16A: 1, POU2AF1: 1})	CLEC16A|POU2AF1	CIITA|TVP23A|DEXI	21399635|23000144	rs12924729|rs4938534	11.523|7.699
DOID:12236	primary biliary cirrhosis	NFKB1	HC	NFKB1	Counter({NFKB1: 1})	NFKB1	CENPE|SLC9B2|CISD2|UBE2D3|NFKB1	21399635	rs7665090	11.398
DOID:12236	primary biliary cirrhosis	IL12RB2	HC	IL12RB2	Counter({IL12RB2: 2})	IL12RB2|IL12RB2	SERBP1|IL12RB2	20639880|19458352	rs3790567|rs3790567	11.097|10.523
DOID:12236	primary biliary cirrhosis	IL7R	HC	CAPSL|IL7R|SPEF2|UGT3A1	Counter({IL7R: 2})	None|IL7R	IL7R|SPEF2|CAPSL	21399635|23000144	rs860413|rs6890853	11.000|7.398
DOID:12236	primary biliary cirrhosis	RAD51B	HC	RAD51B	Counter({RAD51B: 1})	RAD51B	RAD51B	21399635	rs911263	10.699
DOID:12236	primary biliary cirrhosis	CD80	HC	CD80|TIMMDC1	Counter({CD80: 2})	TIMMDC1|TIMMDC1	CD80|TMEM39A|ARHGAP31|PLA1A	21399635|23000144	rs2293370|rs2293370	10.523|8.523
DOID:12236	primary biliary cirrhosis		HC	IRF8	Counter()	None	IRF8	21399635	rs11117432	10.301
DOID:12236	primary biliary cirrhosis	RPS6KA4	HC	RPS6KA4	Counter({RPS6KA4: 1})	RPS6KA4	RPS6KA4|SLC22A11|FERMT3|CCDC88B|PLCB3|BAD|FKBP2|STIP1|TRPT1|PRDX5|FLRT1|TRMT112|VEGFB|PPP1R14B|ESRRA	21399635	rs538147	9.699
DOID:12236	primary biliary cirrhosis	TAB1	HC	PDGFB|TAB1	Counter({TAB1: 1})	None	RPL3|SYNGR1|MGAT3|TAB1|CBX7|PDGFB	21399635	rs968451	9.000
DOID:12236	primary biliary cirrhosis	TNFRSF1A	HC	TNFRSF1A	Counter({TNFRSF1A: 1})	TNFRSF1A	SCNN1A|LTBR|TNFRSF1A|CD27	21399635	rs1800693	8.699
DOID:12236	primary biliary cirrhosis	IKZF3	HC	ORMDL3|GSDMB|FBXL20|IKZF3|ZPBP2	Counter({ORMDL3: 3, IKZF3: 3, GSDMB: 2, ZPBP2: 2})	IKZF3|IKZF3|FBXL20|IKZF3	TCAP|MED1|GRB7|RPL19|STAC2|CSF3|PLXDC1|ORMDL3|MIEN1|CDK12|FBXL20|PSMD3|STARD3|ERBB2|NEUROD2|IKZF3|CACNB1|PGAP3|PPP1R1B	20639880|23000144|21399635|19458352	rs9303277|rs9303277|rs7208487|rs907092	8.699|8.398|6.097|5.097
DOID:12236	primary biliary cirrhosis	PLCL2	HC	PLCL2	Counter({PLCL2: 1})	PLCL2	PLCL2	21399635	rs1372072	7.699
DOID:12236	primary biliary cirrhosis	ELMO1	HC	ELMO1	Counter()	ELMO1	ELMO1	21399635	rs6974491	7.398
DOID:12236	primary biliary cirrhosis	TNFSF15	LC	TNFSF15	Counter({TNFSF15: 1})	TNFSF15	TNFSF8|TNFSF15|ATP6V1G1	23000144	rs4979462	13.523
DOID:12236	primary biliary cirrhosis	ARL14	LC	ARL14	Counter({ARL14: 1})	ARL14	PPM1L|ARL14|TRIM59|SMC4|KPNA4|IFT80	19458352	rs4679904	6.000
DOID:3083	chronic obstructive pulmonary disease	FAM13A	HC	FAM13A	Counter({FAM13A: 1})	FAM13A		20173748	rs7671167	11.000
DOID:3083	chronic obstructive pulmonary disease	HYKK	HC	CHRNA4|CHRNA5|HYKK|CHRNA3|IREB2	Counter({CHRNA5: 2, CHRNA3: 2, CHRNA4: 1, HYKK: 1, IREB2: 1})	HYKK|IREB2	IREB2|CHRNB4|CHRNA3|CHRNA5|PSMA4	19300482|20173748	rs8034191|rs13180	10.000|7.699
DOID:3083	chronic obstructive pulmonary disease	RAB4B	HC	EGLN2|RAB4B|CYP2A6	Counter({EGLN2: 1, RAB4B: 1, CYP2A6: 1})	RAB4B	CYP2G1P|RAB4B|LTBP4|ITPKC|RAB4B-EGLN2|SNRPA|MIA|NUMBL	22080838	rs7937	8.523
DOID:3083	chronic obstructive pulmonary disease	HHIP	LC	GYPA|HHIP	Counter({HHIP: 3})	None|None|None	HHIP	19300482|22080838|20173748	rs1828591|rs13141641|rs13118928	7.000|6.523|6.301
DOID:13241	Behcet's disease	PSORS1C1	HC	HCG22|PSORS1C1|MICB|MICA|C6orf15	Counter({PSORS1C1: 1, MICB: 1, MICA: 1, HCG22: 1})	PSORS1C1|HCG22|None	HLA-C|CDSN|C6orf15|PSORS1C2|MICA|POU5F1|CCHCR1	23001997|23001997|23001997	rs4959053|rs4947296|rs9266406	19.699|11.000|9.699
DOID:13241	Behcet's disease	IL10	HC	IL10	Counter({IL10: 2})	IL10|IL10	IL20|IL10|MAPKAPK2|IL24|IL19	20622878|20622879	rs1518111|rs1800871	17.398|14.000
DOID:13241	Behcet's disease	CCR1	HC	CCR1|CCR3	Counter({CCR1: 1, CCR3: 1})	CCR1	CCR3|CCR2|CCR9|XCR1|CCR1|CCR5|CXCR6	23291587	rs7616215	12.398
DOID:13241	Behcet's disease		HC	IL12RB2|IL23R	Counter({IL12RB2: 2, IL23R: 2})	None|None	IL23R|IL12RB2	20622879|20622878	rs1495965|rs924080	10.699|8.155
DOID:13241	Behcet's disease	ERAP1	HC	ERAP1	Counter({ERAP1: 2})	ERAP1|ERAP1	ERAP1|CAST|LNPEP	23291587|23291587	rs17482078|rs17482078	10.301|7.398
DOID:13241	Behcet's disease	STAT4	HC	STAT4	Counter({STAT4: 2})	STAT4|STAT4	STAT4|MYO1B	23291587|23001997	rs7574070|rs897200	9.000|8.222
DOID:13241	Behcet's disease	KLRC4	HC	KLRC4	Counter({KLRC4: 1})	KLRC4	KLRC3|KLRC4|KLRC1|KLRK1|KLRC2|KLRD1	23291587	rs2617170	9.000
DOID:13241	Behcet's disease	TFCP2L1	HC	TFCP2L1	Counter({TFCP2L1: 1})	TFCP2L1	TFCP2L1	23001997	rs17006292	8.301
DOID:13241	Behcet's disease	IL12A	LC	SCHIP1|IL12A	Counter({IL12A: 1})	IL12A	SCHIP1|IL12A	23291587	rs17810546	6.222
DOID:4960	bone marrow cancer	JAK2	HC	JAK2	Counter({JAK2: 1})	JAK2	INSL6|JAK2|RLN2	19287384	rs10974944	19.398
DOID:824	periodontitis	GLT6D1	HC	GLT6D1	Counter({GLT6D1: 1})	GLT6D1		19897590	rs1537415	8.222
DOID:11949	Creutzfeldt-Jakob syndrome	PRNP	HC	PRND|PRNP	Counter({PRNP: 3})	PRNP|PRNP|PRNP	PRND|PRNP	19081515|22137330|22137330	rs1799990|rs6107516|rs6116492	20.699|17.523|6.301
DOID:11949	Creutzfeldt-Jakob syndrome	MTMR7	HC	MTMR7	Counter({MTMR7: 1})	MTMR7	MTMR7|CNOT7|VPS37A	22137330	rs4921542	7.699
DOID:11949	Creutzfeldt-Jakob syndrome	NPAS2	HC	NPAS2	Counter({NPAS2: 1})	NPAS2	NPAS2	22137330	rs7565981	7.398
DOID:11949	Creutzfeldt-Jakob syndrome	STMN2	LC	IL7|STMN2	Counter({STMN2: 1})	None		19081515	rs1460163	7.222
DOID:11949	Creutzfeldt-Jakob syndrome		LC	LGR5|TSPAN8	Counter()	None	TSPAN8|PTPRR	22137330	rs1495377	5.699
DOID:11949	Creutzfeldt-Jakob syndrome	PKNOX2	LC	PKNOX2	Counter()	PKNOX2	PKNOX2	22137330	rs12273350	5.699
DOID:585	nephrolithiasis		HC	FAM188B|INMT|AQP1	Counter({FAM188B: 1, INMT: 1, AQP1: 1})	None	INMT|FAM188B|CRHR2|GHRHR	22396660	rs1000597	13.699
DOID:585	nephrolithiasis	DGKH	HC	DGKH	Counter({DGKH: 1})	DGKH	AKAP11|VWA8|DGKH	22396660	rs4142110	8.301
DOID:9074	systemic lupus erythematosus	TNXB	HC	TNXB|MSH5	Counter({TNXB: 1})	MSH5|TNXB	HSPA1B|PBX2|C6orf25|C6orf47|RNF5|CLIC1|LST1|MSH5|VARS|ATF6B|SKIV2L|TNXB|NCR3|NELFE|STK19|AGPAT1|AGER|HSPA1L|AIF1|DDAH2|NEU1|GPANK1|ATP6V1G2|SLC44A4|PRRC2A|LSM2|DXO|ZBTB12|FKBPL|LTB|HSPA1A|ABHD16A|BAG6|C6orf48|APOM|PPT2|DDX39B|GPSM3|EHMT2|TNF|NOTCH4|C2|CSNK2B	18204446|21408207	rs3131379|rs1150754	51.699|28.222
DOID:9074	systemic lupus erythematosus	STAT4	HC	STAT4	Counter({STAT4: 7})	STAT4|STAT4|STAT4|STAT4|STAT4|STAT4|STAT4	NAB1|STAT4|GLS|STAT1	19838193|23273568|21408207|23053960|18204098|19165918|21408207	rs7574865|rs7574865|rs7574865|rs7574865|rs7574865|rs3821236|rs7574865	41.301|21.000|19.699|13.398|13.046|10.097|5.097
DOID:9074	systemic lupus erythematosus	TNFSF4	HC	TNFSF4	Counter({TNFSF4: 2})	TNFSF4|TNFSF4	TNFSF4	19838193|23273568	rs2205960|rs2205960	31.523|11.523
DOID:9074	systemic lupus erythematosus	HLA-DQA2	HC	NOTCH4|HLA-DQB1|HLA-DQB2|C6orf10|HLA-DQA1|HLA-DQA2	Counter({HLA-DQA2: 3, HLA-DQA1: 2, NOTCH4: 1, C6orf10: 1})	HLA-DQA1|HLA-DQB2|HLA-DQA1|HLA-DQB2|NOTCH4|None	HLA-DOB|PSMB8|HLA-DQA1|TAPSAR1|TAP1|HLA-DRA|HLA-DRB5|TAP2|HLA-DRB1|HLA-DQB1|HLA-DQA2	21408207|23053960|18204098|21408207|21408207|21408207	rs2187668|rs2051549|rs2187668|rs2301271|rs3130320|rs2647012	27.222|21.523|20.523|11.699|5.523|5.097
DOID:9074	systemic lupus erythematosus	ETS1	HC	ETS1	Counter({ETS1: 3})	ETS1|ETS1|ETS1	ETS1	19838193|20169177|23273568	rs6590330|rs1128334|rs6590330	24.699|10.699|7.523
DOID:9074	systemic lupus erythematosus	BLK	HC	FAM167A|BLK	Counter({BLK: 5, FAM167A: 1})	BLK|BLK|BLK|BLK|BLK	GATA4|BLK	19838193|18204098|23053960|19165918|21408207	rs7812879|rs13277113|rs13277113|rs2618476|rs2736340	23.699|10.000|9.699|7.699|6.523
DOID:9074	systemic lupus erythematosus	ITGAM	HC	ITGAX|ITGAM	Counter({ITGAM: 5, ITGAX: 1})	ITGAM|ITGAM|ITGAX|ITGAM|ITGAM	PYDC1|TGFB1I1|PYCARD|ITGAM|ITGAX|ITGAD	18204446|21408207|18204098|19165918|23273568	rs9888739|rs9888739|rs11574637|rs11150610|rs9937837	22.699|15.000|10.523|5.699|5.155
DOID:9074	systemic lupus erythematosus	IKZF1	HC	C7orf72|IKZF1	Counter({IKZF1: 2})	IKZF1|IKZF1	IKZF1	19838193|23273568	rs4917014|rs10276619	22.523|5.222
DOID:9074	systemic lupus erythematosus	IRF5	HC	TNPO3|KCP|IRF5	Counter({IRF5: 7, TNPO3: 3})	None|IRF5|TNPO3|TNPO3|TNPO3|IRF5|TNPO3|IRF5	IRF5|TSPAN33|AHCYL2|TNPO3|KCP|SMO	18204446|19838193|21408207|23053960|18204098|23273568|21408207|23053960	rs12537284|rs4728142|rs10488631|rs12531711|rs10488631|rs729302|rs12531711|rs729302	18.398|18.097|17.155|12.222|10.699|9.000|8.222|7.398
DOID:9074	systemic lupus erythematosus	TNFAIP3	HC	TNFAIP3	Counter({TNFAIP3: 3})	TNFAIP3|TNFAIP3|TNFAIP3	TNFAIP3	19838193|23273568|19165918	rs2230926|rs2230926|rs5029939	17.000|13.000|11.523
DOID:9074	systemic lupus erythematosus	SLC15A4	HC	CDKN1B|GPR19|CREBL2|SLC15A4	Counter({SLC15A4: 2, CDKN1B: 1, CREBL2: 1, GPR19: 1})	GPR19|CDKN1B|SLC15A4|CREBL2|SLC15A4	CDKN1B|DUSP16|DDX47|CREBL2	23273568|23273568|19838193|23273568|23273568	rs10845606|rs34330|rs1385374|rs12822507|rs1385374	16.398|11.301|10.699|7.699|7.097
DOID:9074	systemic lupus erythematosus		HC	TET3|DGUOK	Counter({TET3: 2, DGUOK: 2})	None|None	MTHFD2|BOLA3	23273568|23273568	rs6705628|rs4852324	16.155|13.222
DOID:9074	systemic lupus erythematosus		HC	TREH|DDX6	Counter()	None	PHLDB1|UPK2|DDX6|BCL9L|CXCR5|TREH	19838193	rs4639966	16.000
DOID:9074	systemic lupus erythematosus	UBE2L3	HC	UBE2L3|HIC2	Counter({UBE2L3: 3, HIC2: 1})	UBE2L3|UBE2L3|UBE2L3	UBE2L3|PPIL2|GGT2|THAP7|PI4KAP2|CCDC116|HIC2|SLC7A4	19838193|21408207|23273568	rs131654|rs5754217|rs5754217	16.000|5.699|5.301
DOID:9074	systemic lupus erythematosus	CD80	HC	CD80	Counter({CD80: 1})	CD80	CD80|TMEM39A|ARHGAP31|PLA1A	23273568	rs6804441	15.523
DOID:9074	systemic lupus erythematosus	RASGRP3	HC	RASGRP3	Counter({RASGRP3: 2})	RASGRP3|RASGRP3	LTBP1|RASGRP3	19838193|23273568	rs13385731|rs13385731	15.000|5.398
DOID:9074	systemic lupus erythematosus	UHRF1BP1	HC	PDHX|CD44|UHRF1BP1	Counter({CD44: 1, UHRF1BP1: 1})	UHRF1BP1|CD44	FANCE|HSPE1P11|SNRPC|ANKS1A|PPARD|DEF6|TAF11|SPDEF|SCUBE3|RPL10A|C6orf106|ZNF76	23273568|23273568	rs3734266|rs2785197	12.000|6.699
DOID:9074	systemic lupus erythematosus		HC	PRDM1|ATG5	Counter({PRDM1: 2, ATG5: 2})	None|None	PRDM1|ATG5	19838193|23273568	rs548234|rs742108	11.301|5.398
DOID:9074	systemic lupus erythematosus	WDFY4	HC	WDFY4|LRRC18	Counter({WDFY4: 3, LRRC18: 1})	WDFY4|WDFY4|WDFY4|WDFY4	LRRC18	19838193|20169177|23273568|19165918	rs1913517|rs7097397|rs877819|rs11101442	11.155|11.097|8.097|5.523
DOID:9074	systemic lupus erythematosus	DRAM1	HC	DRAM1	Counter({DRAM1: 1})	DRAM1	MYBPC1|SYCP3|GNPTAB	23273568	rs4622329	11.046
DOID:9074	systemic lupus erythematosus	ARID5B	HC	RTKN2|ARID5B	Counter({RTKN2: 1, ARID5B: 1})	ARID5B	ARID5B	23273568	rs4948496	10.301
DOID:9074	systemic lupus erythematosus	PHRF1	HC	SCN11A|GHR|CPT2|PHRF1|OR4A15|PXK|SCN10A|FSHR|SLC1A7	Counter({PHRF1: 2, GHR: 1, SCN10A: 1, PXK: 1, OR4A15: 1, SLC1A7: 1})	PHRF1|PXK|SLC1A7|PHRF1|None|SCN10A|OR4A15|None	IRF7|RASSF7|DEAF1|SCT|EPS8L2|DRD4|PKP3|HRAS|TALDO1|RNH1|PHRF1|IFITM3|SIGIRR	18204446|18204446|21408207|21408207|18204098|23273568|21408207|19165918	rs4963128|rs6445975|rs6695567|rs4963128|rs979233|rs11717455|rs7927370|rs17039212	9.523|8.155|5.398|5.398|5.398|5.155|5.155|5.046
DOID:9074	systemic lupus erythematosus	TNIP1	HC	TNIP1	Counter({TNIP1: 2})	TNIP1|TNIP1	TNIP1|ANXA6	19838193|23273568	rs10036748|rs10036748	8.699|5.523
DOID:9074	systemic lupus erythematosus	AFF1	HC	AFF1	Counter({AFF1: 1})	AFF1	KLHL8|AFF1|PTPN13	22291604	rs340630	8.097
DOID:9074	systemic lupus erythematosus	HIP1	HC	HIP1	Counter()	HIP1	POM121C|HIP1|GTF2I|GTF2IRD1|NCF1|NCF1C	19838193	rs1167796	7.699
DOID:9074	systemic lupus erythematosus		HC	ZNF689|PRR14	Counter()	None|None	STX4|CTF1|PRR14|RNF40|PHKG2|SETD1A|ITGAL|ORAI3|ZNF646|ZNF689|SRCAP|ZNF764|DCTPP1|STX1B|ZNF768	19838193|19838193	rs7197475|rs7186852	7.523|6.523
DOID:9074	systemic lupus erythematosus	BANK1	LC	BANK1	Counter({BANK1: 2})	BANK1|BANK1	BANK1	18204447|23273568	rs10516487|rs4522865	9.398|5.301
DOID:9074	systemic lupus erythematosus		LC		Counter()	None	PRDX6	18204446	rs10798269	7.000
DOID:9074	systemic lupus erythematosus	CLEC16A	LC	COL25A1|CLEC16A|LEF1	Counter({CLEC16A: 1, COL25A1: 1, LEF1: 1})	CLEC16A|COL25A1|LEF1	CIITA|TVP23A|DEXI	23273568|21408207|22291604	rs12599402|rs4956211|rs956237	6.301|6.000|5.699
DOID:9074	systemic lupus erythematosus	LAMC2	LC	LAMC2	Counter({LAMC2: 1})	LAMC2	LAMC2	21408207	rs525410	6.222
DOID:9074	systemic lupus erythematosus	DDA1	LC	DDA1	Counter({DDA1: 1})	DDA1	USHBP1|NR2F6|MRPL34|BABAM1|ANKLE1|USE1|MYO9B|ANO8|GTPBP3|MVB12A|ABHD8	23273568	rs2303745	6.000
DOID:9074	systemic lupus erythematosus	PTTG1	LC	PTTG1	Counter({PTTG1: 1})	PTTG1	PTTG1|SLU7	21408207	rs2431697	5.699
DOID:9074	systemic lupus erythematosus		LC	CWC22	Counter()	None		21408207	rs918959	5.699
DOID:9074	systemic lupus erythematosus	SLC29A3	LC	SLC29A3	Counter({SLC29A3: 1})	SLC29A3	CDH23|SLC29A3	23273568	rs2252996	5.523
DOID:9074	systemic lupus erythematosus	NTNG2	LC	NTNG2	Counter({NTNG2: 1})	NTNG2	MED27|SETX|NTNG2	18204098	rs11243676	5.523
DOID:9074	systemic lupus erythematosus		LC		Counter()	None		21408207	rs12629106	5.398
DOID:9074	systemic lupus erythematosus		LC		Counter()	None	ZDHHC17	21408207	rs2669010	5.301
DOID:9074	systemic lupus erythematosus	APOBEC4	LC	RGL1|APOBEC4	Counter({APOBEC4: 1})	APOBEC4	ARPC5|SMG7|NCF2|RGL1	23273568	rs10911390	5.222
DOID:9074	systemic lupus erythematosus	SOCS6	LC	SOCS6|CBLN2	Counter({SOCS6: 1})	None		18204098	rs17083844	5.222
DOID:9074	systemic lupus erythematosus	SEZ6L2	LC	SEZ6L2	Counter({SEZ6L2: 1})	SEZ6L2	SPN|MAZ|TAOK2|INO80E|PRRT2|MVP|KCTD13|PAGR1|KIF22|CDIPT|QPRT	23273568	rs12917712	5.155
DOID:9074	systemic lupus erythematosus		LC	BRINP3	Counter()	None		21408207	rs10737562	5.155
DOID:9074	systemic lupus erythematosus	NEGR1	LC	NEGR1	Counter({NEGR1: 1})	NEGR1	NEGR1	18204098	rs12141391	5.155
DOID:9074	systemic lupus erythematosus	NAALADL2	LC	NAALADL2	Counter({NAALADL2: 1})	NAALADL2		21408207	rs1463525	5.097
DOID:9074	systemic lupus erythematosus	TMC2	LC	TMC2	Counter({TMC2: 1})	TMC2	SNRPB|NOP56	21408207	rs6049839	5.097
DOID:9074	systemic lupus erythematosus		LC	PCDH18	Counter()	None	PCDH18|SLC7A11	19165918	rs2313132	5.097
DOID:9074	systemic lupus erythematosus		LC	HS3ST3A1	Counter()	None		19165918	rs12949531	5.097
DOID:9074	systemic lupus erythematosus	BACH2	LC	BACH2	Counter({BACH2: 1})	BACH2	BACH2	23273568	rs12529935	5.046
DOID:9970	obesity	FTO	HC	FTO	Counter({FTO: 10})	FTO|FTO|FTO|FTO|FTO|FTO|FTO|FTO|FTO|FTO		23563607|23563607|23563607|23563607|23563609|21706003|20421936|21552555|19553259|19151714	rs8043757|rs1558902|rs7185735|rs1421085|rs1421085|rs8050136|rs1558902|rs17817449|rs9941349|rs1421085	109.301|80.699|79.000|38.222|27.523|25.523|12.155|11.699|11.222|28.000
DOID:9970	obesity	TMEM18	HC	PRKCH|TMEM18|SCNN1A|FAM150B|FANCL	Counter({TMEM18: 4, FANCL: 2, PRKCH: 1, SCNN1A: 1})	TMEM18|TMEM18|TMEM18|TMEM18|None|PRKCH|None|SCNN1A		23563607|23563607|23563607|23563609|23563607|23563609|23563607|23563609	rs6711012|rs6711012|rs10189761|rs12463617|rs887912|rs1957894|rs887912|rs3782724	39.523|34.222|23.222|12.699|10.000|9.523|8.222|6.523
DOID:9970	obesity	MC4R	HC	MC4R	Counter({MC4R: 7})	MC4R|MC4R|MC4R|MC4R|MC4R|MC4R|MC4R		23563607|23563607|23563607|23563609|20421936|19151714|22013104	rs538656|rs10871777|rs11152213|rs476828|rs10871777|rs17782313|rs17773430	35.699|26.699|21.523|13.046|10.222|14.301|5.222
DOID:9970	obesity	GNPDA2	HC	GNPDA2	Counter({GNPDA2: 3})	None|None|None		23563607|23563607|23563607	rs10938397|rs13130484|rs13130484	33.523|27.398|17.523
DOID:9970	obesity	SEC16B	HC	SEC16B|BRINP2	Counter({SEC16B: 3})	SEC16B|SEC16B|SEC16B	SEC16B	23563607|23563607|23563607	rs633715|rs633715|rs633715	22.046|19.155|18.398
DOID:9970	obesity	BDNF	HC	BDNF	Counter({BDNF: 4})	BDNF|BDNF|BDNF|None	LIN7C|BDNF	23563607|23563607|23563607|21708048	rs2030323|rs2030323|rs2030323|rs988712	21.523|16.301|10.222|16.301
DOID:9970	obesity	TFAP2B	HC	GIPR|TFAP2B	Counter({TFAP2B: 5, GIPR: 2})	TFAP2B|None|TFAP2B|GIPR|GIPR|TFAP2B|None	TFAP2B|TFAP2D	23563607|23563607|23563607|23563607|23563607|19557161|21935397	rs2206277|rs2207139|rs2206277|rs1800437|rs10423928|rs987237|rs734597	21.301|18.523|15.155|13.523|12.398|10.699|7.523
DOID:9970	obesity		HC	BCDIN3D	Counter()	None|None|None	FAIM2|TMBIM6|FMNL3|AQP5	23563607|23563607|23563607	rs7138803|rs7138803|rs10875976	20.000|16.000|9.699
DOID:9970	obesity	ADCY3	HC	DNAJC27|POMC|ADCY3	Counter({ADCY3: 2, POMC: 2})	ADCY3|ADCY3	DNAJC27|DNMT3A|ADCY3|POMC|CENPO	23563607|23563607	rs10182181|rs10182181	17.000|13.523
DOID:9970	obesity	NRXN3	HC	NRXN3	Counter({NRXN3: 2})	NRXN3|NRXN3	NRXN3	23563607|23563607	rs7141420|rs2370983	17.000|8.523
DOID:9970	obesity	NEGR1	HC	NEGR1	Counter({NEGR1: 5})	None|None|None|None|None	NEGR1	23563607|23563607|23563607|23563609|23563609	rs7531118|rs2568958|rs3101336|rs1993709|rs3101336	16.699|15.398|13.000|12.301|7.699
DOID:9970	obesity	ETV5	HC	ETV5|DGKG	Counter({ETV5: 3})	ETV5|ETV5|ETV5	ETV5|TRA2B|DGKG	23563607|23563607|23563607	rs9816226|rs9816226|rs1516725	13.699|12.699|8.523
DOID:9970	obesity	SH2B1	HC	RABEP2|LINGO2|SH2B1	Counter({SH2B1: 3, LINGO2: 2, RABEP2: 1})	SH2B1|SH2B1|LINGO2|RABEP2|LINGO2	ATXN2L|NUPR1|SBK1|NFATC2IP|CD19|ATP2A1|CLN3|EIF3C|XPO6|SPNS1|EIF3CL|TUFM|CCDC101|LAT|IL27|SH2B1	23563607|23563607|23563607|23563607|23563607	rs7498665|rs7498665|rs1412239|rs7184597|rs10968576	12.523|11.301|9.699|8.155|7.523
DOID:9970	obesity	MAP2K5	HC	PCDH9|LEPR|MAP2K5|PACS1	Counter({MAP2K5: 2, PCDH9: 1, PACS1: 1, LEPR: 1})	MAP2K5|MAP2K5|LEPR|PACS1|PCDH9	PIAS1|ITGA11|MAP2K5|FEM1B|SKOR1	23563607|23563607|23563609|23563609|21552555	rs8028313|rs8028313|rs11208659|rs564343|rs17081231	12.222|11.000|8.699|8.699|6.155
DOID:9970	obesity	POC5	HC	POC5|TNNI3K	Counter({POC5: 3, TNNI3K: 2})	POC5|POC5|TNNI3K|TNNI3K|POC5	HMGCR|POC5|POLK|COL4A3BP	23563607|23563607|23563607|23563607|23563607	rs2307111|rs2112347|rs1514177|rs1514174|rs2112347	11.523|8.398|8.301|8.000|8.000
DOID:9970	obesity	GPRC5B	HC	GPR139|GPRC5B	Counter({GPRC5B: 3})	GPRC5B|GPRC5B|GPRC5B		23563607|23563607|23563607	rs12446554|rs12446632|rs11639988	11.398|9.699|8.398
DOID:9970	obesity	GNAT2	HC	GNAT2	Counter({GNAT2: 1})	GNAT2	GSTM4|PSMA5|SORT1|AMPD2|AMIGO1|GSTM2|GSTM1|GNAI3|ATXN7L2	23563607	rs17024258	11.046
DOID:9970	obesity	TRIM66	HC	RPL27A|CADM2|FOXF1|TRIM66	Counter({RPL27A: 1, CADM2: 1, FOXF1: 1})	TRIM66|CADM2|None	ST5|RPL27A	23563607|23563607|23563609	rs11042023|rs13078807|rs7187365	11.000|10.523|5.222
DOID:9970	obesity	IRS1	HC	IRS1|NYAP2	Counter({IRS1: 1})	None		21706003	rs2943650	10.398
DOID:9970	obesity	HNF4G	HC	HNF4G	Counter({HNF4G: 2})	HNF4G|HNF4G		23563607|23563607	rs4735692|rs4735692	9.398|8.699
DOID:9970	obesity	OLFM4	HC	OLFM4	Counter({OLFM4: 2})	None|None		23563607|22484627	rs9568867|rs9568856	8.699|8.699
DOID:9970	obesity	FANCL	HC	FANCL	Counter({FANCL: 1})	None		23563607	rs6731302	8.699
DOID:9970	obesity	NRXN3	HC	NRXN3|DIO2	Counter({NRXN3: 1})	NRXN3	NRXN3	21552555	rs11624704	8.523
DOID:9970	obesity		HC		Counter()	None		23563609	rs11109072	8.398
DOID:9970	obesity	HOXB5	HC	HOXB5	Counter({HOXB5: 1})	HOXB5	HOXB4|HOXB7|HOXB13|HOXB1|HOXB8|SKAP1|HOXB2|HOXB3|HOXB6|HOXB9	22484627	rs9299	8.398
DOID:9970	obesity	HS6ST3	HC	HS6ST3	Counter({HS6ST3: 1})	HS6ST3		23563607	rs7989336	8.000
DOID:9970	obesity		HC	ZFP64	Counter()	None	ZFP64	23563607	rs13041126	7.699
DOID:9970	obesity	RPTOR	HC	RPTOR	Counter({RPTOR: 1})	RPTOR	NPTX1|RPTOR	23563607	rs7503807	7.699
DOID:9970	obesity	ZZZ3	HC	ZZZ3	Counter({ZZZ3: 1})	ZZZ3	USP33|ZZZ3|AK5|FAM73A|NEXN	23563607	rs17381664	7.523
DOID:9970	obesity	LYPLAL1	HC	LYPLAL1	Counter({LYPLAL1: 1})	None		19557161	rs2605100	7.523
DOID:9970	obesity	ADCY9	HC	ADCY9	Counter({ADCY9: 1})	ADCY9	CREBBP|ADCY9	23563607	rs2531995	7.398
DOID:9970	obesity	NCAM2	HC	NCAM2	Counter({NCAM2: 1})	NCAM2	NCAM2	21552555	rs11088859	7.398
DOID:9970	obesity	MAF	LC	DYNLRB2|MAF	Counter({MAF: 1})	MAF	MAF	19151714	rs1424233	12.398
DOID:9970	obesity	KCNMA1	LC	KCNMA1	Counter({KCNMA1: 1})	KCNMA1	KCNMA1	21708048	rs2116830	9.523
DOID:9970	obesity	PAX5	LC	PAX5	Counter({PAX5: 2})	PAX5|PAX5	PAX5	22013104|22013104	rs16933812|rs16933812	8.046|5.301
DOID:9970	obesity	MRPS22	LC	MRPS22	Counter({MRPS22: 2})	None|None	FOXL2	22013104|22013104	rs7638110|rs7638110	7.301|5.699
DOID:9970	obesity	SPRY2	LC	SPRY2	Counter({SPRY2: 1})	SPRY2	SPRY2	21706003	rs534870	7.155
DOID:9970	obesity	CCDC77	LC	SLC8A1|CCDC77	Counter({SLC8A1: 1, CCDC77: 1})	CCDC77|SLC8A1	KDM5A	23563609|23563609	rs1048466|rs17025867	7.097|6.699
DOID:9970	obesity	ASAH1	LC	NAT1|ASAH1	Counter({ASAH1: 3})	None|None|None	ASAH1|NAT1	21552555|21552555|21552555	rs17126232|rs17126232|rs17126232	7.097|6.699|6.398
DOID:9970	obesity		LC	KIAA1217|OTUD1	Counter({KIAA1217: 1, OTUD1: 1})	None	KIAA1217	23563609	rs16923476	7.000
DOID:9970	obesity		LC		Counter()	None		22484627	rs4864201	6.699
DOID:9970	obesity	INHBB	LC	GLI2|INHBB	Counter({INHBB: 1})	INHBB		21552555	rs7581710	6.699
DOID:9970	obesity	PTER	LC	PTER	Counter({PTER: 1})	PTER		19151714	rs10508503	6.699
DOID:9970	obesity	ARG1	LC	ARG1	Counter({ARG1: 1})	ARG1	MED23|ARG1	21552555	rs2807278	6.523
DOID:9970	obesity	TBCE	LC	TBCE	Counter({TBCE: 1})	TBCE	ARID4B|GGPS1|TBCE|GNG4	19557161	rs6429082	6.523
DOID:9970	obesity	NPC1	LC	NPC1	Counter({NPC1: 1})	NPC1	NPC1|TMEM241|LAMA3|RIOK3	19151714	rs1805081	6.523
DOID:9970	obesity	FARS2	LC	RTN4|FARS2|EML6	Counter({RTN4: 1, FARS2: 1})	FARS2|EML6	FARS2	23563609|19553259	rs9328321|rs6726292	6.301|6.000
DOID:9970	obesity		LC		Counter()	None		22484627	rs17697518	6.155
DOID:9970	obesity	LHFPL3	LC	LHFPL3	Counter({LHFPL3: 1})	LHFPL3		21552555	rs10953454	6.155
DOID:9970	obesity	TTC28	LC	MUC15|PITPNB|TTC28|ANO3	Counter({MUC15: 1, PITPNB: 1})	TTC28|ANO3	TTC28|MN1|HSCB|PITPNB|CHEK2	21552555|19553259	rs5762430|rs12295638	6.155|5.398
DOID:9970	obesity	WWOX	LC	WWOX	Counter({WWOX: 1})	WWOX	WWOX	21552555	rs9923451	6.097
DOID:9970	obesity	ZNF248	LC	ZNF248|MTRNR2L7	Counter({ZNF248: 1})	None	ZNF33A	19553259	rs7474896	6.046
DOID:9970	obesity	NINJ1	LC	NINJ1	Counter({NINJ1: 1})	NINJ1	WNK2|C9orf89|FGD3	23563609	rs2275848	6.000
DOID:9970	obesity	ALPK1	LC	ALPK1	Counter({ALPK1: 1})	ALPK1	TIFA	22484627	rs4833407	6.000
DOID:9970	obesity	ITPR3	LC	ITPR3|MLN	Counter({ITPR3: 1, MLN: 1})	ITPR3|MLN	ITPR3|UQCC2|BAK1|GGNBP1	19553259|19553259	rs999943|rs2274459	6.000|5.222
DOID:9970	obesity	CAMK1G	LC	CAMK1G	Counter({CAMK1G: 1})	CAMK1G	LAMB3|HSD11B1	21935397	rs12130212	5.699
DOID:9970	obesity	UBE2E3	LC	CWC22|UBE2E3	Counter({UBE2E3: 1})	None		21552555	rs16867321	5.699
DOID:9970	obesity	TRAM1L1	LC	TRAM1L1	Counter({TRAM1L1: 1})	TRAM1L1		19553259	rs10433903	5.523
DOID:9970	obesity	TCF4	LC	TCF4	Counter({TCF4: 1})	TCF4	TCF4	23563609	rs1631486	5.398
DOID:9970	obesity	FBN2	LC	FBN2	Counter({FBN2: 1})	FBN2	FBN2	19553259	rs374748	5.398
DOID:9970	obesity	RARB	LC	RARB	Counter({RARB: 1})	RARB	TOP2B|RARB	19553259	rs1435703	5.398
DOID:9970	obesity	RGS6	LC	RGS6	Counter({RGS6: 1})	RGS6	RGS6	21935397	rs699363	5.301
DOID:9970	obesity	FAM169B	LC	ARRDC4|FAM169B	Counter({FAM169B: 1})	FAM169B		21935397	rs970843	5.301
DOID:9970	obesity	RFTN1	LC	RFTN1	Counter()	RFTN1	DPH3	19553259	rs12635698	5.301
DOID:9970	obesity	PRF1	LC	PRF1|PALD1	Counter({PRF1: 1})	PRF1	SGPL1|PRF1	19553259	rs10999409	5.301
DOID:9970	obesity	MACROD2	LC	MACROD2	Counter({MACROD2: 1})	MACROD2		19553259	rs6110577	5.301
DOID:9970	obesity	FAT1	LC	FAT1|MTNR1A	Counter({FAT1: 1, MTNR1A: 1})	FAT1	FAT1	21552555	rs925642	5.155
DOID:9970	obesity	INO80D	LC	INO80D|NRP2	Counter({INO80D: 1})	INO80D	GPR1|EEF1B2|NDUFS1|INO80D	19553259	rs7603514	5.097
DOID:9970	obesity	PRMT6	LC	PRMT6	Counter({PRMT6: 1})	PRMT6		23563609	rs12408810	5.046
DOID:10608	celiac disease	HLA-DQA1	HC	HLA-DQB1|HLA-DQA1	Counter({HLA-DQA1: 2, HLA-DQB1: 1})	HLA-DQA1|HLA-DQA1	HLA-DOB|PSMB8|HLA-DQA1|TAPSAR1|TAP1|HLA-DRA|HLA-DRB5|TAP2|HLA-DRB1|HLA-DQB1|HLA-DQA2	20190752|17558408	rs2187668|rs2187668	50.000|19.000
DOID:10608	celiac disease	LPP	HC	LPP	Counter({LPP: 2})	LPP|LPP	LPP	20190752|18311140	rs1464510|rs1464510	39.523|8.301
DOID:10608	celiac disease	IL12A	HC	SCHIP1|IL12A	Counter({IL12A: 2, SCHIP1: 1})	IL12A|IL12A	SCHIP1|IL12A	20190752|18311140	rs17810546|rs17810546	27.398|9.000
DOID:10608	celiac disease	KIAA1109	HC	IL21|IL2|ADAD1|KIAA1109	Counter({IL21: 3, IL2: 3, KIAA1109: 2, ADAD1: 1})	KIAA1109|None|None	KIAA1109|IL2|IL21	20190752|17558408|18311140	rs13151961|rs6822844|rs6822844	26.699|14.000|12.523
DOID:10608	celiac disease	SH2B3	HC	ATXN2|SH2B3	Counter({SH2B3: 2, ATXN2: 1})	ATXN2|ATXN2	ERP29|PTPN11|HECTD4|TRAFD1|ALDH2|MAPKAPK5|ATXN2|RPL6|FAM109A|NAA25|BRAP|SH2B3	20190752|18311140	rs653178|rs653178	20.155|7.097
DOID:10608	celiac disease	TNFAIP3	HC	TNFAIP3	Counter({TNFAIP3: 1})	TNFAIP3		20190752	rs2327832	18.398
DOID:10608	celiac disease	RGS1	HC	RGS21|RGS1	Counter({RGS1: 2})	RGS1|RGS1	RGS13|RGS1	20190752|18311140	rs2816316|rs2816316	16.699|10.523
DOID:10608	celiac disease	CCR1	HC	CCR1|CCR2|CCR3|CCR5|CCR9|CCRL2	Counter({CCR1: 2, CCR3: 2, CCRL2: 1, CCR2: 1, CCR5: 1, CCR9: 1})	CCR1|None	LTF|CCR3|CCR2|XCR1|CCR1|CCR5	20190752|18311140	rs13098911|rs6441961	16.523|6.523
DOID:10608	celiac disease	ETS1	HC	ETS1	Counter({ETS1: 1})	ETS1	ETS1	20190752	rs11221332	15.301
DOID:10608	celiac disease	IL18RAP	HC	SLC9A4|IL1RL1|IL18RAP|IL1RL2|IL18R1	Counter({IL1RL1: 2, IL18RAP: 2, IL18R1: 2, SLC9A4: 1, IL1RL2: 1})	IL18RAP|None	IL1RL1|IL1RL2|SLC9A4|IL18RAP|SLC9A2|IL18R1	20190752|18311140	rs917997|rs13015714	15.000|8.398
DOID:10608	celiac disease	TAGAP	HC	TAGAP	Counter({TAGAP: 2})	TAGAP|TAGAP	RSPH3|TAGAP|EZR	20190752|18311140	rs1738074|rs1738074	14.523|7.155
DOID:10608	celiac disease	PTPRK	HC	THEMIS|PTPRK	Counter({PTPRK: 1, THEMIS: 1})	PTPRK	PTPRK	20190752	rs802734	13.523
DOID:10608	celiac disease	PUS10	HC	PUS10|AHSA2|REL	Counter({AHSA2: 1, REL: 1})	PUS10	PEX13|REL	20190752	rs13003464	12.398
DOID:10608	celiac disease	UBE2E3	HC	ITGA4|UBE2E3	Counter({ITGA4: 1, UBE2E3: 1})	UBE2E3	UBE2E3|ITGA4	20190752	rs13010713	10.301
DOID:10608	celiac disease	RUNX3	HC	RUNX3	Counter({RUNX3: 1})	RUNX3	RUNX3	20190752	rs10903122	9.699
DOID:10608	celiac disease	PTPN2	HC	PTPN2	Counter({PTPN2: 1})	PTPN2	PTPN2|CEP76|SEH1L|PSMG2|SPIRE1	20190752	rs1893217	9.523
DOID:10608	celiac disease	BACH2	HC	BACH2|MAP3K7	Counter({BACH2: 1, MAP3K7: 1})	BACH2	BACH2	20190752	rs10806425	9.398
DOID:10608	celiac disease	ZMIZ1	HC	ZMIZ1	Counter({ZMIZ1: 1})	ZMIZ1	ZMIZ1|PPIF	20190752	rs1250552	9.046
DOID:10608	celiac disease	ICOSLG	HC	ICOSLG	Counter({ICOSLG: 1})	ICOSLG	PFKL|ICOSLG|AIRE|DNMT3L	20190752	rs4819388	8.699
DOID:10608	celiac disease	MMEL1	HC	TNFRSF14|MMEL1	Counter({TNFRSF14: 1, MMEL1: 1})	MMEL1	PANK4|PEX10|HES5|TNFRSF14|MMEL1	20190752	rs3748816	8.523
DOID:10608	celiac disease	CCR4	HC	CCR4	Counter({CCR4: 1})	CCR4	GLB1|CRTAP|CCR4	20190752	rs13314993	8.523
DOID:10608	celiac disease		HC		Counter()	None		20190752	rs9792269	8.523
DOID:10608	celiac disease		HC	C1orf106|KIF21B	Counter()	None	KIF21B|CACNA1S|C1orf106	20190752	rs296547	8.398
DOID:10608	celiac disease	ICOS	HC	CTLA4|ICOS|CD28	Counter({CTLA4: 1, ICOS: 1, CD28: 1})	ICOS	CTLA4|ICOS	20190752	rs4675374	8.222
DOID:10608	celiac disease	PLEK	HC	PLEK	Counter({PLEK: 1})	PLEK	PLEK|APLF|PPP3R1|CNRIP1	20190752	rs17035378	8.097
DOID:10608	celiac disease	ARHGAP31	HC	ARHGAP31|CD80|POGLUT1	Counter({POGLUT1: 1, CD80: 1})	ARHGAP31	CD80|TMEM39A|ARHGAP31|PLA1A	20190752	rs11712165	8.097
DOID:10608	celiac disease		HC	CIITA|CLEC16A|SOCS1|RMI2	Counter({CIITA: 1, CLEC16A: 1, SOCS1: 1})	None	SOCS1|PRM1	20190752	rs12928822	7.523
DOID:10608	celiac disease	IRF4	LC	DUSP22|ELMO1|IRF4	Counter({ELMO1: 1, IRF4: 1})	IRF4|ELMO1	EXOC2|DUSP22|IRF4	20190752|20190752	rs1033180|rs6974491	7.222|6.699
DOID:10608	celiac disease	PARK7	LC	ERRFI1|PARK7|TNFRSF9	Counter({PARK7: 1, TNFRSF9: 1})	PARK7	TNFRSF9|ERRFI1|UTS2|PARK7	20190752	rs12727642	7.046
DOID:10608	celiac disease	NFIA	LC	NFIA	Counter({NFIA: 1})	NFIA	NFIA	20190752	rs6691768	7.000
DOID:10608	celiac disease	FRMD4B	LC	FRMD4B	Counter({FRMD4B: 1})	FRMD4B	FRMD4B	20190752	rs6806528	6.699
DOID:10608	celiac disease	YDJC	LC	YDJC|UBE2L3	Counter({YDJC: 1, UBE2L3: 1})	YDJC	UBE2L3|PPIL2|GGT2|THAP7|PI4KAP2|CCDC116|HIC2|SLC7A4	20190752	rs2298428	6.699
DOID:10608	celiac disease	CD247	LC	CD247	Counter({CD247: 1})	CD247	POU2F1|CD247	20190752	rs864537	6.398
DOID:10608	celiac disease	ZFP36L1	LC	ZFP36L1	Counter({ZFP36L1: 1})	ZFP36L1	ZFP36L1|ACTN1|RAD51B	20190752	rs4899260	6.398
DOID:10608	celiac disease	MYNN	LC	TNFSF18|FASLG|MYNN|TNFSF4	Counter({TNFSF18: 1, FASLG: 1, TNFSF4: 1})	MYNN|FASLG	SEC62|MYNN	20190752|20190752	rs10936599|rs859637	6.301|5.699
DOID:10608	celiac disease		LC		Counter()	None		20190752	rs2762051	6.155
DOID:10608	celiac disease	WNT3	LC	WNT3	Counter()	WNT3	MAPT|KANSL1|NSF|WNT3|WNT9B	20190752	rs2074404	6.000
DOID:8398	osteoarthritis	DOT1L	HC	DOT1L	Counter({DOT1L: 1})	DOT1L|None	SF3A2|SPPL2B|AMH|AP3D1|DOT1L|PLEKHJ1|BTBD2|OAZ1|MKNK2	22566624|22763110	rs12982744|rs1417066	11.000|6.000
DOID:8398	osteoarthritis	GNL3	HC	GNL3|GLT8D1|PBRM1	Counter({GNL3: 1, GLT8D1: 1})	GNL3	GNL3|BAP1|TMEM110|ITIH1|RFT1|ITIH3|PRKCD|ITIH4|PBRM1|NT5DC2|TNNC1|SMIM4|SFMBT1|NISCH|STAB1	22763110	rs11177	8.301
DOID:8398	osteoarthritis	MCF2L	HC	MCF2L	Counter({MCF2L: 1})	MCF2L	CUL4A|PROZ|F10|F7|MCF2L	21871595	rs11842874	7.699
DOID:8398	osteoarthritis		LC	CDC5L|SUPT3H	Counter({CDC5L: 1, SUPT3H: 1})	None	SUPT3H|RUNX2	22763110	rs10948172	6.222
DOID:8398	osteoarthritis	FTO	LC	FTO	Counter({FTO: 1})	FTO		22763110	rs8044769	5.398
DOID:7147	ankylosing spondylitis	HLA-B	HC	HLA-B|MICA	Counter({HLA-B: 1})	None|None	HLA-C|CDSN|C6orf15|PSORS1C2|MICA|POU5F1|CCHCR1	20062062|21743469	rs7743761|rs4349859	303.301|200.000
DOID:7147	ankylosing spondylitis	B3GNT2	HC	TMEM17|B3GNT2	Counter({B3GNT2: 1})	B3GNT2|B3GNT2		21743469|20062062	rs10865331|rs10865331	33.155|18.699
DOID:7147	ankylosing spondylitis	ERAP1	HC	ERAP1	Counter({ERAP1: 2})	ERAP1|ERAP1	ERAP1|CAST|LNPEP	21743469|20062062	rs30187|rs27434	26.699|11.301
DOID:7147	ankylosing spondylitis	PSMG1	HC	PSMG1	Counter({PSMG1: 1})	None|None		20062062|21743469	rs2242944|rs378108	19.097|10.699
DOID:7147	ankylosing spondylitis	IL23R	HC	IL23R	Counter({IL23R: 2})	IL23R|IL23R	IL23R|IL12RB2	21743469|20062062	rs11209026|rs11209026	16.699|13.046
DOID:7147	ankylosing spondylitis		HC	LTBR	Counter()	None	SCNN1A|LTBR|NCAPD2|TNFRSF1A|CD27	21743469	rs11616188	11.398
DOID:7147	ankylosing spondylitis	KIF21B	HC	KIF21B	Counter({KIF21B: 1})	KIF21B	KIF21B|CACNA1S|C1orf106	21743469	rs2297909	11.301
DOID:7147	ankylosing spondylitis	RUNX3	HC	RUNX3	Counter({RUNX3: 1})	RUNX3	RUNX3	21743469	rs11249215	10.046
DOID:7147	ankylosing spondylitis	EDIL3	HC	EDIL3|HAPLN1	Counter({EDIL3: 1, HAPLN1: 1})	EDIL3	EDIL3	22138694	rs4552569	9.046
DOID:7147	ankylosing spondylitis	ANO6	HC	ANO6	Counter({ANO6: 1})	ANO6		22138694	rs17095830	7.699
DOID:7147	ankylosing spondylitis	IL12B	HC	ADRA1B|IL12B	Counter({IL12B: 1})	IL12B	EBF1|IL12B|UBLCP1	21743469	rs6556416	7.699
DOID:7147	ankylosing spondylitis	TBKBP1	LC	KPNB1|TBKBP1	Counter({TBKBP1: 1})	TBKBP1	TBKBP1|NPEPPS|MYL4|CDC27|ITGB3|KPNB1|TBX21	21743469	rs8070463	7.301
DOID:7147	ankylosing spondylitis	ANTXR2	LC	ANTXR2	Counter({ANTXR2: 2})	ANTXR2|ANTXR2	ANTXR2	21743469|20062062	rs4389526|rs4333130	7.046|7.046
DOID:7147	ankylosing spondylitis	PTGER4	LC	PTGER4	Counter({PTGER4: 1})	PTGER4		21743469	rs10440635	6.523
DOID:7147	ankylosing spondylitis	IL1R2	LC	IL1R2|IL1R1	Counter({IL1R2: 1})	IL1R2	MAP4K4|IL1R1|IL1R2	20062062	rs2310173	6.301
DOID:7147	ankylosing spondylitis		LC	CEP57L1	Counter()	None	CEP57L1|SESN1|CD164	22138694	rs13210693	6.046
DOID:7147	ankylosing spondylitis	CARD9	LC	CARD9	Counter({CARD9: 1})	CARD9	PMPCA|SEC16A|DNLZ|INPP5E|SDCCAG3|NOTCH1|GPSM1|LHX3|C9orf163|CARD9|SNAPC4	21743469	rs10781500	6.000
DOID:7147	ankylosing spondylitis		LC	UBE2E3	Counter()	None	UBE2E3|ITGA4	20062062	rs1018326	5.699
DOID:7147	ankylosing spondylitis		LC		Counter()	None		20062062	rs1326986	5.398
DOID:7147	ankylosing spondylitis		LC	AKAP6|NPAS3	Counter()	None	NPAS3	22138694	rs12146962	5.046
DOID:7147	ankylosing spondylitis	CSF2RB	LC	CSF2RB	Counter()	CSF2RB	MPST|CSF2RB|IFT27|NCF4	22138694	rs2075726	5.046
DOID:11476	osteoporosis	TNFRSF11B	HC	COLEC10|TNFRSF11B	Counter({TNFRSF11B: 1})	TNFRSF11B	TNFRSF11B	20548944	rs2062375	10.523
DOID:11476	osteoporosis	FTCDNL1	HC	FTCDNL1	Counter({FTCDNL1: 1})	FTCDNL1	SGOL2|C2orf47|C2orf69	21573128	rs7605378	7.699
DOID:11476	osteoporosis	MECOM	HC	MECOM	Counter({MECOM: 1})	MECOM	MECOM	23349225	rs784288	7.398
DOID:11476	osteoporosis	RAP1A	HC	RAP1A	Counter({RAP1A: 1})	RAP1A	ADORA3|RAP1A|DDX20	20548944	rs494453	7.398
DOID:11476	osteoporosis	ALDH7A1	LC	ALDH7A1	Counter({ALDH7A1: 1})	ALDH7A1	PHAX|ALDH7A1|LMNB1	20072603	rs13182402	8.699
DOID:11476	osteoporosis	TBC1D8	LC	TBC1D8	Counter({TBC1D8: 1})	TBC1D8	NPAS2|RPL31|CNOT11|TBC1D8	20548944	rs2278729	7.000
DOID:11476	osteoporosis	OSBPL1A	LC	OSBPL1A	Counter({OSBPL1A: 1})	OSBPL1A	HRH4|IMPACT|OSBPL1A	20548944	rs7227401	6.398
DOID:11476	osteoporosis	SPP2	LC	SPP2	Counter({SPP2: 1})	SPP2		20548944	rs12151790	6.301
DOID:11476	osteoporosis	LRRC4C	LC	LRRC4C	Counter({LRRC4C: 1})	LRRC4C		20548944	rs12808199	6.046
DOID:11476	osteoporosis	DOK6	LC	DOK6	Counter({DOK6: 1})	DOK6	DOK6	20548944	rs17184557	6.046
DOID:2043	hepatitis B	HLA-DPB1	HC	HLA-DPA1|HLA-DPB1	Counter({HLA-DPB1: 4, HLA-DPA1: 3})	HLA-DPA1|HLA-DPB1|HLA-DPB1|HLA-DPA1|HLA-DPB1|HLA-DPB1|HLA-DPA1	HLA-DPB1|HLA-DMA|COL11A2|RING1|SLC39A7|HLA-DOA	21750111|21750111|19349983|22737229|22737229|22737229|22737229	rs3077|rs9277535|rs9277535|rs3077|rs9277535|rs9277535|rs3077	60.699|53.523|38.222|44.398|20.699|16.699|9.000
DOID:2043	hepatitis B	HLA-DQB1	HC	HLA-DQB1|HLA-DQB2	Counter({HLA-DQB1: 1})	HLA-DQB1|HLA-DQB2	HLA-DQA1|HLA-DRA|HLA-DRB5|HLA-DRB1|HLA-DQB1|HLA-DQA2	21750111|21750111	rs2856718|rs7453920	36.398|27.222
DOID:2043	hepatitis B	GRIN2A	HC	GRIN2A	Counter({GRIN2A: 1})	GRIN2A	GRIN2A	22004137	rs11866328	7.699
DOID:289	endometriosis	VEZT	HC	VEZT	Counter({VEZT: 2})	None|VEZT	NDUFA12|NR2C1|VEZT|FGD6	23104006|23472165	rs10859871|rs3596	12.301|5.699
DOID:289	endometriosis		HC		Counter()	None	CDKN2B|CDKN2A|MTAP	20601957	rs10965235	11.222
DOID:289	endometriosis	WNT4	HC	ZBTB40|WNT4	Counter({WNT4: 3, ZBTB40: 1})	WNT4|WNT4|WNT4	WNT4	23104006|23472165|20601957	rs7521902|rs2235529|rs16826658	10.523|8.523|5.699
DOID:289	endometriosis	ID4	HC	ID4|RNF144B	Counter({ID4: 1, RNF144B: 1})	ID4|None	ID4	23104006|23472165	rs7739264|rs6907340	9.398|6.699
DOID:289	endometriosis		HC		Counter()	None|None		21151130|23104006	rs12700667|rs12700667	9.000|8.398
DOID:289	endometriosis		HC	CDKN2B|CDKN2A|DMRTA1	Counter({CDKN2B: 1, CDKN2A: 1})	None		23104006	rs1537377	8.699
DOID:289	endometriosis	GREB1	HC	GREB1|KSR2	Counter({GREB1: 1, KSR2: 1})	GREB1|KSR2	LPIN1|NTSR2	23104006|23472165	rs13394619|rs10431397	8.222|5.155
DOID:289	endometriosis	RND3	LC	RBM43|RND3	Counter({RBM43: 1, RND3: 1})	RND3		23472165	rs6757804	7.222
DOID:289	endometriosis		LC	C1D|ETAA1	Counter()	None		23104006	rs4141819	7.046
DOID:289	endometriosis		LC	CXCL12	Counter()	None		23472165	rs10508881	6.398
DOID:289	endometriosis	IL33	LC	IL33	Counter({IL33: 1})	IL33	GLDC|UHRF2|TPD52L3|IL33	23472165	rs10975519	6.046
DOID:289	endometriosis	PDE1C	LC	PDE1C	Counter({PDE1C: 1})	PDE1C		23472165	rs2270221	6.000
DOID:289	endometriosis	OR1G1	LC	OR1G1|OR1D2	Counter({OR1G1: 1, OR1D2: 1})	OR1G1	OR1G1	23472165	rs12449465	6.000
DOID:289	endometriosis	MOAP1	LC	ITPK1|MOAP1	Counter({ITPK1: 1, MOAP1: 1})	MOAP1	MOAP1|ITPK1|UNC79|UBR7	23472165	rs1268843	5.523
DOID:289	endometriosis	CSMD1	LC	CSMD1	Counter({CSMD1: 1})	None		23472165	rs7816936	5.222
DOID:289	endometriosis	SORCS1	LC	SORCS1	Counter({SORCS1: 1})	SORCS1		23472165	rs11193561	5.222
DOID:289	endometriosis		LC		Counter()	None		21151130	rs12024204	5.222
DOID:769	neuroblastoma	BARD1	HC	BARD1	Counter({BARD1: 3})	BARD1|BARD1|BARD1	BARD1	19412175|22941191|21124317	rs6435862|rs7587476|rs3768716	17.046|13.398|12.301
DOID:769	neuroblastoma		HC		Counter()	None|None|None		21124317|22941191|18463370	rs4712653|rs9295536|rs6939340	16.097|15.097|14.046
DOID:769	neuroblastoma	LMO1	HC	LMO1	Counter({LMO1: 2})	LMO1|LMO1	LMO1	21124317|22941191	rs110419|rs110419	15.301|13.000
DOID:769	neuroblastoma	HACE1	HC	HACE1	Counter({HACE1: 1})	HACE1	LIN28B|HACE1	22941191	rs4336470	10.523
DOID:769	neuroblastoma	LIN28B	HC	LIN28B	Counter({LIN28B: 1})	LIN28B	LIN28B|HACE1	22941191	rs17065417	8.000
DOID:769	neuroblastoma	HSD17B12	LC	HSD17B12	Counter({HSD17B12: 1})	HSD17B12	HSD17B12	22941191	rs11037575	7.301
DOID:7148	rheumatoid arthritis	HLA-DRB1	HC	HLA-DRA|HLA-DQB1|NOTCH4|C6orf10|HLA-DRB1|HLA-DQA1|HLA-DQA2|HLA-DRB5	Counter({HLA-DRB1: 5, HLA-DQA1: 2, HLA-DRA: 1, HLA-DQA2: 1})	C6orf10|None|None|HLA-DRB1|None|None|HLA-DRB1|None|None|None	PBX2|AGPAT1|AGER|HLA-DQA1|HLA-DRA|HLA-DRB5|FKBPL|HLA-DRB1|HLA-DQB1|HLA-DQA2|GPSM3|NOTCH4	20453842|18794853|21653640|17804836|17554300|20453841|21653640|21505073|17554300|18668548	rs6910071|rs6457620|rs9268853|rs660895|rs6457617|rs13192471|rs9272219|rs9296015|rs615672|rs6457617	299.000|185.398|108.301|108.000|74.301|57.699|45.000|37.699|26.097|9.000
DOID:7148	rheumatoid arthritis	PTPN22	HC	PTPN22|PHTF1|RSBN1	Counter({PTPN22: 5})	PTPN22|None|None|PTPN22|PTPN22	PTPN22|RSBN1|OLFML3|AP4B1|MAGI3|HIPK1|DCLRE1B	20453842|18794853|17554300|19503088|17804836	rs2476601|rs6679677|rs6679677|rs2476601|rs2476601	73.046|41.222|24.222|20.699|10.699
DOID:7148	rheumatoid arthritis	NFKBIE	HC	NFKBIE	Counter({NFKBIE: 2})	NFKBIE|NFKBIE	SLC35B2|TCTE1|CDC5L|NFKBIE|AARS2|SLC29A1|HSP90AB1	22446963|23028356	rs2233434|rs2233434	18.222|15.000
DOID:7148	rheumatoid arthritis	CCR6	HC	CCR6	Counter({CCR6: 2})	CCR6|CCR6	FGFR1OP|CCR6|RPS6KA2	20453841|20453842	rs3093024|rs3093023	18.097|10.699
DOID:7148	rheumatoid arthritis	ARID5B	HC	RTKN2|ARID5B	Counter({RTKN2: 1, ARID5B: 1})	ARID5B|RTKN2	ARID5B	22446963|23028356	rs10821944|rs3125734	17.222|8.301
DOID:7148	rheumatoid arthritis	MICA	HC	MICA	Counter({MICA: 1})	MICA	HLA-C|CDSN|C6orf15|PSORS1C2|MICA|POU5F1|CCHCR1	21653640	rs1063635	17.000
DOID:7148	rheumatoid arthritis	RBPJ	HC	RBPJ|SMIM20	Counter({RBPJ: 1})	RBPJ		20453842	rs874040	16.000
DOID:7148	rheumatoid arthritis	HLA-G	HC	HLA-G	Counter({HLA-G: 1})	None	GABBR1|ZNRD1|PPP1R11|HLA-F|UBD|HLA-G|HLA-A|TRIM31|MOG	21653640	rs1610677	14.398
DOID:7148	rheumatoid arthritis	AFF3	HC	AFF3|LONRF2	Counter({AFF3: 1})	AFF3	NMS|LONRF2|AFF3	20453842	rs11676922	14.000
DOID:7148	rheumatoid arthritis	PLD4	HC	PLD4	Counter({PLD4: 1})	PLD4	AKT1	22446963	rs2841277	13.699
DOID:7148	rheumatoid arthritis	TRAF1	HC	TRAF1|PHF19|C5	Counter({TRAF1: 2, C5: 2})	TRAF1|TRAF1|TRAF1	TRAF1|RAB14|GSN|FBXW2|C5|PSMD5	17804836|19503088|20453842	rs3761847|rs881375|rs3761847	13.398|7.398|6.699
DOID:7148	rheumatoid arthritis	TNFAIP3	HC	OLIG3|TNFAIP3	Counter({OLIG3: 3, TNFAIP3: 3})	TNFAIP3|TNFAIP3|TNFAIP3|TNFAIP3		20453842|18794853|17982456|17982456	rs6920220|rs6920220|rs10499194|rs6920220	12.046|8.699|9.000|7.000
DOID:7148	rheumatoid arthritis	ANXA3	HC	ANXA3	Counter({ANXA3: 1})	ANXA3	FRAS1|ANXA3|BMP2K	22446963	rs2867461	12.000
DOID:7148	rheumatoid arthritis	REL	HC	PRKCH|REL	Counter({REL: 2, PRKCH: 1})	None|PRKCH|REL	PEX13|REL	19503088|22446963|20453842	rs13017599|rs1957895|rs13031237	11.699|6.398|6.097
DOID:7148	rheumatoid arthritis	ANKRD55	HC	IL6ST|ANKRD55	Counter({ANKRD55: 1, IL6ST: 1})	ANKRD55	IL6ST	20453842	rs6859219	11.000
DOID:7148	rheumatoid arthritis	IL2RA	HC	IL2RA	Counter({IL2RA: 1})	IL2RA	IL2RA|PFKFB3|IL15RA|RBM17	20453842	rs706778	11.000
DOID:7148	rheumatoid arthritis	IRF5	HC	TNPO3|IRF5	Counter({IRF5: 1})	TNPO3	IRF5|TSPAN33|TNPO3|KCP|SMO	20453842	rs10488631	10.398
DOID:7148	rheumatoid arthritis	CSF2	HC	P4HA2|CSF2	Counter({CSF2: 1})	CSF2|None	PDLIM4|CDC42SE2|ACSL6|CSF2|HINT1|RAPGEF6|P4HA2|SLC22A4|IL3|SLC22A5	22446963|17554300	rs657075|rs11761231	9.523|6.398
DOID:7148	rheumatoid arthritis	CCL21	HC	CCL21|FAM205A	Counter({CCL21: 2})	None|CCL21	CCL27|ARID3C|CCL21|RPP25L|SIGMAR1|DCTN3|CCL19	20453842|18794853	rs951005|rs2812378	9.398|7.523
DOID:7148	rheumatoid arthritis	SPRED2	HC	SPRED2	Counter({SPRED2: 1})	SPRED2	SPRED2	20453842	rs934734	9.301
DOID:7148	rheumatoid arthritis	PDE2A	HC	ARAP1|PDE2A	Counter({ARAP1: 1, PDE2A: 1})	PDE2A	PDE2A|ARAP1	22446963	rs3781913	9.222
DOID:7148	rheumatoid arthritis	CD40	HC	CD40	Counter({CD40: 2})	CD40|CD40	NCOA5|ZNF335|CD40|MMP9|SLC12A5	20453842|18794853	rs4810485|rs4810485	8.523|8.097
DOID:7148	rheumatoid arthritis	AIRE	HC	PFKL|AIRE	Counter({PFKL: 1, AIRE: 1})	AIRE	PFKL|ICOSLG|AIRE|TRPM2|DNMT3L|C21orf2	21505073	rs2075876	8.398
DOID:7148	rheumatoid arthritis	CTLA4	HC	CTLA4	Counter({CTLA4: 2})	CTLA4|CTLA4	CTLA4|ICOS	19503088|20453842	rs231735|rs3087243	8.222|8.000
DOID:7148	rheumatoid arthritis	BLK	HC	FAM167A|BLK	Counter({BLK: 1})	BLK	GATA4|BLK	19503088	rs2736340	8.222
DOID:7148	rheumatoid arthritis	B3GNT2	HC	TMEM17|B3GNT2	Counter({B3GNT2: 1})	B3GNT2		22446963	rs11900673	8.000
DOID:7148	rheumatoid arthritis	CD83	HC	CD83|RNF182	Counter({CD83: 1})	CD83		22446963	rs12529514	7.699
DOID:7148	rheumatoid arthritis	PTPN2	HC	PTPN2|ETS1|FLI1	Counter({PTPN2: 1, ETS1: 1, FLI1: 1})	PTPN2|ETS1	PTPN2|CEP76|SEH1L	22446963|22446963	rs2847297|rs4937362	7.699|6.097
DOID:7148	rheumatoid arthritis	PADI4	HC	PADI4	Counter({PADI4: 1})	PADI4	PADI4	21505073	rs2240335	7.699
DOID:7148	rheumatoid arthritis	C5orf30	HC	C5orf30	Counter({C5orf30: 1})	C5orf30	GIN1|PPIP5K2|PAM	20453842	rs26232	7.398
DOID:7148	rheumatoid arthritis	APOM	LC	APOM	Counter({APOM: 1})	APOM	HSPA1B|PBX2|C6orf25|C6orf47|RNF5|CLIC1|LST1|MSH5|VARS|ATF6B|SKIV2L|TNXB|NCR3|NELFE|STK19|AGPAT1|AGER|HSPA1L|AIF1|DDAH2|NEU1|GPANK1|ATP6V1G2|SLC44A4|PRRC2A|LSM2|DXO|ZBTB12|FKBPL|LTB|HSPA1A|ABHD16A|BAG6|C6orf48|APOM|PPT2|DDX39B|GPSM3|EHMT2|TNF|NOTCH4|C2|CSNK2B	21844665	rs805297	9.523
DOID:7148	rheumatoid arthritis	PXK	LC	FAM107A|PXK	Counter({PXK: 1})	FAM107A	PXK|ABHD6|RPP14|PDHB|FLNB|FAM107A	20453842	rs13315591	7.301
DOID:7148	rheumatoid arthritis	KIF5A	LC	KIF5A|PIP4K2C	Counter({KIF5A: 1, PIP4K2C: 1})	KIF5A	DCTN2|DDIT3|MBD6|SLC26A10|PIP4K2C|DTX3|ARHGAP9|OS9|METTL1|MARS|INHBE|R3HDM2|AVIL|CTDSP2|AGAP2|KIF5A|XRCC6BP1|CDK4|TSFM|INHBC|GLI1	18794853	rs1678542	7.046
DOID:7148	rheumatoid arthritis	BATF	LC	BATF|JDP2	Counter({BATF: 1})	BATF	TTLL5|JDP2|BATF	20453842	rs7155603	7.000
DOID:7148	rheumatoid arthritis	TNFRSF14	LC	TNFRSF14|MMEL1|ANAPC4	Counter({TNFRSF14: 2, MMEL1: 1})	MMEL1|MMEL1|ANAPC4	PANK4|PEX10|HES5|TNFRSF14|MMEL1	18794853|20453842|17554300	rs3890745|rs3890745|rs3816587	7.000|5.398|5.046
DOID:7148	rheumatoid arthritis	STAT4	LC	STAT4	Counter({STAT4: 2})	STAT4|STAT4	NAB1|STAT4|GLS|STAT1	20453842|20453841	rs7574865|rs7574865	6.523|5.699
DOID:7148	rheumatoid arthritis	POU3F1	LC	POU3F1	Counter({POU3F1: 1})	None	POU3F1	20453842	rs12131057	6.398
DOID:7148	rheumatoid arthritis	KIAA1109	LC	IL21|IL2|KIAA1109	Counter({IL21: 1, IL2: 1})	KIAA1109	KIAA1109|IL2|IL21	20453842	rs13119723	6.155
DOID:7148	rheumatoid arthritis	IKZF3	LC	GSDMB|IKZF3|ZPBP2	Counter({IKZF3: 1})	None	TCAP|MED1|GRB7|RPL19|STAC2|CSF3|PLXDC1|ORMDL3|MIEN1|CDK12|FBXL20|PSMD3|STARD3|ERBB2|NEUROD2|IKZF3|CACNB1|PGAP3|PPP1R1B	20453842	rs2872507	6.046
DOID:7148	rheumatoid arthritis	ZNF774	LC	ZNF774	Counter({ZNF774: 1})	ZNF774	CIB1|IQGAP1	22446963	rs6496667	6.000
DOID:7148	rheumatoid arthritis	IL2RB	LC	IL2RB|C1QTNF6	Counter({IL2RB: 1})	IL2RB|IL2RB	TMPRSS6|IL2RB	17554300|21653640	rs743777|rs743777	6.000|5.699
DOID:7148	rheumatoid arthritis	GCH1	LC	GCH1	Counter({GCH1: 1})	GCH1	GCH1|SAMD4A|MAPK1IP1L|WDHD1|SOCS4	22446963	rs3783637	5.699
DOID:7148	rheumatoid arthritis	IRF8	LC	IRF8	Counter({IRF8: 1})	IRF8	IRF8	22446963	rs2280381	5.699
DOID:7148	rheumatoid arthritis	TNFAIP3	LC	OLIG3|TNFAIP3	Counter({OLIG3: 1, TNFAIP3: 1})	TNFAIP3	TNFAIP3	20453841	rs2230926	5.699
DOID:7148	rheumatoid arthritis	CD247	LC	CD247	Counter({CD247: 1})	CD247	POU2F1|CD247	20453842	rs840016	5.699
DOID:7148	rheumatoid arthritis	AFF3	LC	AFF3	Counter({AFF3: 1})	None	NMS|LONRF2|AFF3	20453842	rs10865035	5.699
DOID:7148	rheumatoid arthritis	PRKCQ	LC	PRKCQ	Counter({PRKCQ: 2})	None|None	PRKCQ	20453842|18794853	rs4750316|rs4750316	5.699|5.398
DOID:7148	rheumatoid arthritis		LC	RPLP1	Counter()	None		20453842	rs17374222	5.699
DOID:7148	rheumatoid arthritis		LC		Counter()	None	BACE2	17554300	rs2837960	5.699
DOID:7148	rheumatoid arthritis	PRKCB	LC	PRKCB	Counter({PRKCB: 1})	PRKCB	CHP2|PRKCB|PALB2|ERN2	22446963	rs7404928	5.398
DOID:7148	rheumatoid arthritis	UBASH3A	LC	UBASH3A	Counter({UBASH3A: 1})	UBASH3A	UBASH3A|SLC37A1|TMPRSS3|TFF1	20453842	rs11203203	5.398
DOID:7148	rheumatoid arthritis	CDK6	LC	CDK6	Counter({CDK6: 1})	CDK6	GATAD1|RBM48|PEX1|ERVW-1|CDK6	18794853	rs42041	5.398
DOID:7148	rheumatoid arthritis	SH2B3	LC	SH2B3	Counter({SH2B3: 1})	SH2B3	ERP29|PTPN11|HECTD4|TRAFD1|ALDH2|MAPKAPK5|ATXN2|RPL6|FAM109A|NAA25|BRAP|SH2B3	20453842	rs3184504	5.222
DOID:7148	rheumatoid arthritis	SALL3	LC	SALL3	Counter({SALL3: 1})	SALL3		18668548	rs2002842	5.222
DOID:12306	vitiligo		HC	HLA-B	Counter()	None	HLA-C|CDSN|C6orf15|PSORS1C2|MICA|POU5F1|CCHCR1	20526339	rs9468925	32.699
DOID:12306	vitiligo	HLA-A	HC	HLA-A	Counter({HLA-A: 1})	None	GABBR1|ZNRD1|PPP1R11|HLA-F|UBD|TRIM10|RPP21|HLA-G|HLA-A|TRIM39|TRIM31|MOG	20410501	rs6904029	21.000
DOID:12306	vitiligo	BTNL2	HC	HLA-DRA|BTNL2|HLA-DQA1	Counter({HLA-DRA: 1, BTNL2: 1, HLA-DQA1: 1})	BTNL2	PBX2|AGPAT1|AGER|HLA-DQA1|HLA-DRA|HLA-DRB5|FKBPL|HLA-DRB1|HLA-DQB1|HLA-DQA2|GPSM3|NOTCH4	20410501	rs3806156	18.155
DOID:12306	vitiligo	TYR	HC	TYR	Counter({TYR: 1})	TYR	GRM5|TYR|NOX4	20410501	rs1393350	17.699
DOID:12306	vitiligo	SH2B3	HC	ATXN2|SH2B3	Counter({SH2B3: 1})	ATXN2	ERP29|PTPN11|HECTD4|TRAFD1|ALDH2|MAPKAPK5|ATXN2|RPL6|FAM109A|NAA25|BRAP|SH2B3	22561518	rs4766578	17.398
DOID:12306	vitiligo	RNASET2	HC	FGFR1OP|RNASET2|CCR6	Counter({RNASET2: 1, FGFR1OP: 1, CCR6: 1})	RNASET2	FGFR1OP|CCR6|RPS6KA2	20526339	rs2236313	16.000
DOID:12306	vitiligo	C1QTNF6	HC	C1QTNF6	Counter({C1QTNF6: 1})	C1QTNF6	SSTR3|TMPRSS6|IL2RB|CYTH4|RAC2	20410501	rs229527	15.699
DOID:12306	vitiligo	IFIH1	HC	IFIH1|FAP	Counter({IFIH1: 1})	IFIH1	GCA|FAP|GCG|DPP4|KCNH7	22561518	rs2111485	14.301
DOID:12306	vitiligo	RERE	HC	RERE	Counter({RERE: 1})	RERE	CA6|RERE|ENO1|SLC45A1	20410501	rs4908760	14.155
DOID:12306	vitiligo	IKZF4	HC	RPS26|ERBB3|RAB5B|PA2G4|CDK2|IKZF4|DGKA|SUOX|PMEL	Counter({IKZF4: 2, RPS26: 1, ERBB3: 1, RAB5B: 1, SUOX: 1, CDK2: 1, DGKA: 1, PA2G4: 1, PMEL: 1})	IKZF4|IKZF4	SUOX|DGKA|RNF41|CNPY2|IL23A|CS|ZC3H10|APOF|RAB5B|CDK2|RPS26|PAN2|ESYT1|STAT2|COQ10A|WIBG|SMARCC2|SPRYD4|PA2G4|IKZF4|MYL6B|MYL6|ERBB3	22561518|22951725	rs2456973|rs10876864	13.523|11.097
DOID:12306	vitiligo	TYR	HC	TYR|SESN3	Counter({TYR: 1})	None		22561518	rs4409785	12.699
DOID:12306	vitiligo	LPP	HC	LPP	Counter({LPP: 2})	LPP|LPP	LPP	20410501|22951725	rs1464510|rs9851967	11.000|7.046
DOID:12306	vitiligo	TOB2	HC	ZC3H7B|TEF|TOB2	Counter({TOB2: 1})	None	L3MBTL2|NHP2L1|POLR3H|CENPM|SREBF2|RANGAP1|XRCC6|RBX1|EP300|ST13|CSDC2|ACO2|SEPT3|TEF|ZC3H7B|PMM1|TOB2|CCDC134|SLC25A17|TNFRSF13C|XPNPEP3|PHF5A	22561518	rs4822024	9.155
DOID:12306	vitiligo	UBASH3A	HC	UBASH3A	Counter({UBASH3A: 1})	UBASH3A	UBASH3A|SLC37A1|TMPRSS3|TFF1	20410501	rs11203203	9.000
DOID:12306	vitiligo	DDX6	HC	PHLDB1|DDX6|CXCR5|TREH	Counter({PHLDB1: 1, DDX6: 1, CXCR5: 1, TREH: 1})	DDX6	UPK2|DDX6|BCL9L|CXCR5|TREH	22951725	rs638893	8.699
DOID:12306	vitiligo	CD44	HC	CD44|SLC1A2	Counter({CD44: 1})	SLC1A2	SLC1A2|CD44	22561518	rs10768122	8.699
DOID:12306	vitiligo	IL2RA	HC	IL2RA|RBM17	Counter({IL2RA: 1, RBM17: 1})	IL2RA	IL2RA|PFKFB3|IL15RA|RBM17	20410501	rs706779	8.523
DOID:12306	vitiligo		HC	UNC5B|CDH23|SLC29A3	Counter({UNC5B: 1, CDH23: 1, SLC29A3: 1})	None	CDH23|SLC29A3	22951725	rs1417210	7.699
DOID:12306	vitiligo	CLNK	HC	CLNK	Counter({CLNK: 1})	CLNK	CLNK	22561518	rs16872571	7.699
DOID:12306	vitiligo	SLA	HC	TG|SLA	Counter({SLA: 1})	TG	TG	22561518	rs853308	7.699
DOID:12306	vitiligo	BACH2	HC	BACH2	Counter({BACH2: 1})	BACH2	BACH2	22561518	rs3757247	7.523
DOID:12306	vitiligo	GZMB	HC	GZMB	Counter({GZMB: 1})	GZMB	CTSG|GZMB|CMA1	20410501	rs8192917	7.523
DOID:12306	vitiligo	CASP7	HC	CASP7	Counter({CASP7: 1})	CASP7	NRAP|HABP2|NHLRC2|CASP7	22561518	rs3814231	7.398
DOID:12306	vitiligo	RPGRIP1L	LC	RPGRIP1L	Counter({RPGRIP1L: 1})	RPGRIP1L	RBL2|AKTIP	23678272	rs3213758	10.222
DOID:12306	vitiligo	TICAM1	LC	TICAM1	Counter({TICAM1: 1})	TICAM1	DPP9|TICAM1|UHRF1|PLIN3	22561518	rs6510827	7.046
DOID:12306	vitiligo	PTPN22	LC	PTPN22	Counter({PTPN22: 1})	PTPN22	PTPN22|RSBN1|OLFML3|AP4B1|MAGI3|HIPK1|DCLRE1B	20410501	rs2476601	7.000
DOID:12306	vitiligo	ZMIZ1	LC	ZMIZ1	Counter({ZMIZ1: 1})	ZMIZ1	ZMIZ1|PPIF	20526339	rs11593576	6.097
DOID:10763	hypertension	EDN3	HC	ZNF831|EDN3|GNAS	Counter({EDN3: 2, ZNF831: 1, GNAS: 1})	ZNF831|ZNF831	SLMO2|TUBB1|ATP5E|CTSZ|NELFCD|EDN3	21909115|19430479	rs6015450|rs16982520	13.398|6.699
DOID:10763	hypertension	ATP2B1	HC	ATP2B1	Counter({ATP2B1: 1})	ATP2B1	ATP2B1|POC1B	19430479	rs2681472	10.699
DOID:10763	hypertension	UMOD	HC	UMOD	Counter({UMOD: 1})	UMOD	UMOD|GP2	21082022	rs13333226	10.398
DOID:10763	hypertension	ARHGAP42	HC	TMEM133|ARHGAP42	Counter({TMEM133: 1, ARHGAP42: 1})	ARHGAP42		21909115	rs633185	10.301
DOID:10763	hypertension	BAG6	HC	ABHD16A|BAG6|PRRC2A	Counter({ABHD16A: 1, PRRC2A: 1})	BAG6	HSPA1B|PBX2|C6orf25|C6orf47|RNF5|CLIC1|LST1|MSH5|VARS|ATF6B|SKIV2L|TNXB|NCR3|NELFE|STK19|AGPAT1|AGER|HSPA1L|AIF1|DDAH2|NEU1|GPANK1|ATP6V1G2|SLC44A4|PRRC2A|LSM2|DXO|ZBTB12|FKBPL|LTB|HSPA1A|ABHD16A|BAG6|C6orf48|APOM|PPT2|DDX39B|GPSM3|EHMT2|TNF|NOTCH4|C2|CSNK2B	21909115	rs805303	10.000
DOID:10763	hypertension	HFE	HC	HFE	Counter({HFE: 1})	HFE	HIST1H1C|HIST1H2BD|HIST1H2BA|HIST1H2AA|HIST1H2AE|HIST1H4A|HIST1H1A|HIST1H2AC|HIST1H2AB|HIST1H4E|HIST1H1T|HIST1H2BE|HIST1H4F|HIST1H1E|HIST1H2BH|HIST1H2BC|HIST1H2BF|TRIM38|HFE|HIST1H3B|HIST1H4C|HIST1H4B|SCGN|HIST1H3A|HIST1H3E|HIST1H2BB|HIST1H3C|SLC17A1	21909115	rs1799945	9.699
DOID:10763	hypertension	NPR3	HC	NPR3	Counter({NPR3: 1})	NPR3	NPR3	21909115	rs1173771	9.523
DOID:10763	hypertension	PLCE1	HC	PLCE1	Counter({PLCE1: 1})	PLCE1	PLCE1	21909115	rs932764	8.046
DOID:10763	hypertension	CACNB2	LC	CACNB2	Counter({CACNB2: 1})	CACNB2	CACNB2	19430479	rs11014166	7.222
DOID:10763	hypertension	CACNB2	LC	SLC39A12|CACNB2	Counter({CACNB2: 1})	CACNB2	CACNB2	21909115	rs4373814	7.046
DOID:10763	hypertension	EBF1	LC	EBF1	Counter({EBF1: 1})	EBF1		21909115	rs11953630	6.699
DOID:10763	hypertension	MOV10	LC	MOV10	Counter({MOV10: 1})	MOV10	CAPZA1|WNT2B|PPM1J|RHOC|MOV10|CTTNBP2NL	21909115	rs2932538	6.523
DOID:10763	hypertension	SLC39A8	LC	SLC39A8	Counter({SLC39A8: 1})	SLC39A8	BANK1	21909115	rs13107325	6.301
DOID:10763	hypertension	FES	LC	FES|FURIN	Counter({FES: 1, FURIN: 1})	FES	FURIN|UNC45A|MAN2A2|BLM|FES|HDDC3	21909115	rs2521501	6.155
DOID:10763	hypertension	MSRA	LC	MSRA	Counter({MSRA: 1})	MSRA	MSRA	19430479	rs11775334	5.398
DOID:684	hepatocellular carcinoma		HC	HLA-DQB1|HLA-DQA2	Counter()	None|None	HLA-DQA1|TAPSAR1|HLA-DRA|HLA-DRB5|HLA-DRB1|HLA-DQB1|HLA-DQA2	23242368|21499248	rs9275319|rs9275572	16.523|8.222
DOID:684	hepatocellular carcinoma	STAT4	HC	STAT4	Counter({STAT4: 1})	STAT4	NAB1|STAT4|GLS|STAT1	23242368	rs7574865	9.699
DOID:684	hepatocellular carcinoma	GRIK1	HC	GRIK1	Counter({GRIK1: 1})	GRIK1	GRIK1	22807686	rs455804	9.301
DOID:684	hepatocellular carcinoma	KIF1B	LC	UBE4B|PGD|KIF1B	Counter({UBE4B: 1, PGD: 1, KIF1B: 1})	KIF1B	KIF1B|DFFA|UBE4B|PEX14|PGD|APITD1	20676096	rs17401966	17.699
DOID:8552	chronic myeloid leukemia		LC	WSB1|FAM27L	Counter({WSB1: 1, FAM27L: 1})	None	WSB1	21540461	rs4795519	12.000
DOID:8552	chronic myeloid leukemia	CCDC170	LC	ZBTB2|C6orf211|ESR1|CCDC170|MTHFD1L|AKAP12|RMND1	Counter({ZBTB2: 1, C6orf211: 1, ESR1: 1, CCDC170: 1, MTHFD1L: 1, AKAP12: 1, RMND1: 1})	CCDC170	RMND1|ESR1	21540461	rs4869742	5.699
DOID:11555	Fuchs' endothelial dystrophy	TCF4	LC	TCF4	Counter({TCF4: 1})	TCF4	TCF4	20825314	rs613872	18.000
DOID:11555	Fuchs' endothelial dystrophy	PTPRG	LC	PTPRG	Counter({PTPRG: 1})	PTPRG	PTPRG	20825314	rs10490775	6.000
DOID:2841	asthma	NOTCH4	HC	NOTCH4|BTNL2|PBX2	Counter({NOTCH4: 1, BTNL2: 1, PBX2: 1})	NOTCH4|PBX2|None	HSPA1B|PBX2|C6orf25|C6orf47|RNF5|CLIC1|MSH5|VARS|ATF6B|SKIV2L|TNXB|NELFE|STK19|AGPAT1|AGER|HSPA1L|DDAH2|NEU1|GPANK1|SLC44A4|LSM2|DXO|ZBTB12|FKBPL|HSPA1A|ABHD16A|BAG6|C6orf48|PPT2|GPSM3|EHMT2|NOTCH4|C2|CSNK2B	21804548|21804548|21804548	rs404860|rs204993|rs3117098	22.398|14.699|11.301
DOID:2841	asthma	TSLP	HC	SLC25A46|TSLP	Counter({TSLP: 2})	TSLP|TSLP	TSLP|WDR36	21804548|21804549	rs1837253|rs1837253	16.000|14.000
DOID:2841	asthma	GSDMB	HC	ORMDL3|GSDMA|GSDMB|LRRC3C	Counter({GSDMB: 2, ORMDL3: 2, GSDMA: 1})	GSDMB|GSDMB|GSDMA|ORMDL3|GSDMB	TCAP|MED1|GRB7|RPL19|STAC2|CSF3|PLXDC1|ORMDL3|MIEN1|CDK12|FBXL20|PSMD3|STARD3|ERBB2|NEUROD2|IKZF3|CACNB1|PGAP3|PPP1R1B	21804549|17611496|20860503|22561531|20860503	rs11078927|rs7216389|rs3894194|rs4794820|rs2305480	15.699|10.046|8.301|8.000|7.000
DOID:2841	asthma		HC		Counter()	None		21804548	rs10508372	14.699
DOID:2841	asthma	IL1RL1	HC	IL1RL1|IL18R1	Counter({IL1RL1: 2, IL18R1: 2})	IL1RL1|IL1RL1|IL18R1	IL1RL1|IL1RL2|SLC9A4|IL18RAP|IL18R1	21804549|23028483|20860503	rs3771180|rs13408661|rs3771166	14.699|9.000|8.523
DOID:2841	asthma	C6orf10	HC	HLA-DRA|STARD13|HLA-DQB1|C6orf10|BTNL2|HLA-DQA1|HLA-DQA2	Counter({HLA-DRA: 1, STARD13: 1, HLA-DQB1: 1, C6orf10: 1, BTNL2: 1, HLA-DQA1: 1, HLA-DQA2: 1})	C6orf10|HLA-DQB1|HLA-DQA2|None|HLA-DQA1|STARD13	PBX2|AGPAT1|AGER|HLA-DQA1|HLA-DRA|HLA-DRB5|FKBPL|HLA-DRB1|HLA-DQB1|HLA-DQA2|GPSM3|NOTCH4	21804548|21804548|21804548|23028483|23181788|23517042	rs3129943|rs7775228|rs9275698|rs9268516|rs9272346|rs2555603	14.523|14.301|11.301|8.000|7.699|5.523
DOID:2841	asthma	IKZF4	HC	IKZF4|CDK2|SUOX	Counter({IKZF4: 1, CDK2: 1})	IKZF4|CDK2	SUOX|DGKA|RNF41|CNPY2|IL23A|CS|ZC3H10|APOF|RAB5B|CDK2|RPS26|PAN2|ESYT1|STAT2|COQ10A|WIBG|SMARCC2|SPRYD4|PA2G4|IKZF4|MYL6B|MYL6|ERBB3	21804548|21804548	rs1701704|rs2069408	12.699|10.000
DOID:2841	asthma	CRB1	HC	CRB1|SLC24A2|DENND1B	Counter({DENND1B: 1, CRB1: 1, SLC24A2: 1})	CRB1|SLC24A2	LHX9|CRB1	20032318|23517042	rs2786098|rs3780215	12.699|5.155
DOID:2841	asthma	SLC30A8	HC	SLC30A8	Counter({SLC30A8: 1})	SLC30A8	RAD21	21814517	rs3019885	12.301
DOID:2841	asthma		HC	USP38|INPP4B	Counter()	None		21804548	rs7686660	11.699
DOID:2841	asthma	IL33	HC	RANBP6|IL33	Counter({IL33: 2})	IL33|IL33	IL33	21804549|20860503	rs2381416|rs1342326	11.699|9.046
DOID:2841	asthma		HC	HLA-DPA1|HLA-DPB1	Counter()	None	HLA-DPB1|HLA-DMA|COL11A2|RING1|SLC39A7|HLA-DOA	21814517	rs987870	9.699
DOID:2841	asthma	HLA-DOA	HC	HLA-DOA|BRD2	Counter({HLA-DOA: 1})	HLA-DOA	PSMB8|HLA-DPB1|HLA-DMA|HLA-DMB|TAP1|TAP2|HLA-DOA|BRD2	21804548	rs9500927	8.398
DOID:2841	asthma	PYHIN1	HC	PYHIN1	Counter({PYHIN1: 1})	PYHIN1	IFI16	21804549	rs1101999	8.398
DOID:2841	asthma	SMAD3	HC	SMAD3	Counter({SMAD3: 1})	SMAD3	AAGAB|SMAD3	20860503	rs744910	8.398
DOID:2841	asthma	LPIN2	HC	LPIN2	Counter({LPIN2: 1})	LPIN2	EMILIN2|LPIN2	23517042	rs643507	8.097
DOID:2841	asthma	IL2RB	HC	IL2RB	Counter({IL2RB: 1})	IL2RB	TST|TMPRSS6|IL2RB	20860503	rs2284033	8.000
DOID:2841	asthma	IL6R	HC	IL6R	Counter({IL6R: 1})	IL6R	SHE|CHRNB2|IL6R	21907864	rs4129267	7.699
DOID:2841	asthma	LRRC32	HC	LRRC32|C11orf30	Counter({LRRC32: 1})	LRRC32	C11orf30|PRKRIR	21907864	rs7130588	7.699
DOID:2841	asthma	PDE4D	HC	PDE4D	Counter({PDE4D: 1})	PDE4D	PDE4D	19426955	rs1588265	7.523
DOID:2841	asthma	GAB1	LC	GAB1	Counter({GAB1: 1})	GAB1	GAB1|SMARCA5	21804548	rs3805236	7.155
DOID:2841	asthma	IL13	LC	C5orf56|IL13	Counter({C5orf56: 1, IL13: 1})	IL13|C5orf56	IL13|IL4|KIF3A|IRF1|IL5|RAD50	20860503|22561531	rs1295686|rs11745587	7.000|5.699
DOID:2841	asthma	RORA	LC	RORA	Counter({RORA: 1})	RORA	RORA	20860503	rs11071559	7.000
DOID:2841	asthma	SLC22A5	LC	SLC22A5	Counter({SLC22A5: 1})	SLC22A5	PDLIM4|IRF1|P4HA2|SLC22A4|RAD50|SLC22A5	20860503	rs2073643	6.699
DOID:2841	asthma	PRKG1	LC	PRKG1	Counter({PRKG1: 1})	PRKG1	PRKG1|CSTF2T	21907864	rs7922491	6.301
DOID:2841	asthma	C11orf71	LC	C11orf71|NNMT	Counter({C11orf71: 1})	C11orf71	REXO2|RBM7	21804549	rs11214966	6.222
DOID:2841	asthma	NDFIP1	LC	NDFIP1	Counter({NDFIP1: 1})	NDFIP1	GNPDA1|PCDH12|NDFIP1	22561531	rs6867913	5.398
DOID:2841	asthma	ZNF665	LC	ZNF665	Counter({ZNF665: 1})	ZNF665		22561531	rs16984547	5.398
DOID:2841	asthma	CRCT1	LC	LCE3E|CRCT1	Counter({CRCT1: 1})	CRCT1	CRCT1	21804549	rs4845783	5.222
DOID:2841	asthma	PRKCQ	LC	PRKCQ	Counter({PRKCQ: 1})	PRKCQ	PRKCQ	23517042	rs11259403	5.155
DOID:2841	asthma	P2RY2	LC	P2RY2|FCHSD2	Counter({P2RY2: 1})	P2RY2	PDE2A|ARAP1|FCHSD2|P2RY2	23517042	rs11603160	5.097
DOID:2841	asthma	PCDH20	LC	PCDH20	Counter({PCDH20: 1})	None		21907864	rs3119939	5.097
DOID:2841	asthma	CPS1	LC	CPS1	Counter({CPS1: 1})	CPS1	LANCL1|CPS1	23517042	rs12468557	5.046
DOID:2355	anemia	TF	LC	TF	Counter({TF: 2})	TF|TF	TF|SRPRB|RAB6B|TOPBP1	21483845|21483845	rs3811647|rs3811647	9.301|5.097
DOID:2355	anemia	HFE	LC	HFE	Counter({HFE: 2})	HFE|HFE	HIST1H1C|HIST1H2BD|HIST1H2BA|HIST1H2AA|HIST1H2AE|HIST1H4A|HIST1H1A|HIST1H2AC|HIST1H2AB|HIST1H4E|HIST1H1T|HIST1H2BE|HIST1H4F|HIST1H1E|HIST1H2BH|HIST1H2BC|HIST1H2BF|TRIM38|HFE|HIST1H3B|HIST1H4C|HIST1H4B|SCGN|HIST1H3A|HIST1H3E|HIST1H2BB|HIST1H3C|SLC17A1	21483845|21483845	rs1800562|rs1800562	9.222|7.523
DOID:2355	anemia		LC	PELI1	Counter()	None|None|None	PELI1	21483845|21483845|21483845	rs2698530|rs2698530|rs2698530	7.000|6.699|5.398
DOID:2355	anemia		LC		Counter()	None|None	IGLV11-55|IGLV8-61|IGLV4-60|IGLV10-54|IGLV6-57|VPREB1	21483845|21483845	rs987710|rs987710	6.301|6.000
DOID:9352	type 2 diabetes mellitus	TCF7L2	HC	TCF7L2	Counter({TCF7L2: 21})	TCF7L2|TCF7L2|TCF7L2|TCF7L2|TCF7L2|TCF7L2|TCF7L2|TCF7L2|TCF7L2|TCF7L2|TCF7L2|TCF7L2|TCF7L2|TCF7L2|TCF7L2|TCF7L2|TCF7L2|TCF7L2|TCF7L2|TCF7L2|TCF7L2	TCF7L2	23300278|20581827|17463249|22693455|23300278|23209189|23300278|17293876|17463246|19056611|18372903|23300278|22693455|23300278|19056611|22101970|17554300|19401414|17460697|17463248|17668382	rs7903146|rs7903146|rs7901695|rs7903146|rs7903146|rs7903146|rs7903146|rs7903146|rs7903146|rs7903146|rs7903146|rs7903146|rs7903146|rs7903146|rs7903146|rs7903146|rs4506565|rs7903146|rs7903146|rs7903146|rs7903146	74.046|50.699|48.000|39.699|37.699|35.000|34.523|33.699|30.699|29.046|22.523|21.222|20.398|18.523|15.222|14.699|11.301|11.097|9.699|8.000|7.301
DOID:9352	type 2 diabetes mellitus	KCNQ1	HC	KCNQ1	Counter({KCNQ1: 6})	KCNQ1|KCNQ1|KCNQ1|KCNQ1|KCNQ1|KCNQ1	KCNQ1	18711367|19401414|21799836|18711366|22961080|21573907	rs2237892|rs2237892|rs163182|rs2237897|rs2237892|rs2237892	41.699|26.000|16.699|16.000|7.000|5.398
DOID:9352	type 2 diabetes mellitus	CDKN2B	HC	CDKN2B|CDKN2A|DMRTA1	Counter({CDKN2B: 11, CDKN2A: 9})	None|None|None|None|None|None|None|None|None|None|None|None		19401414|22961080|17463248|20581827|21573907|22293688|17463246|18372903|19056611|17463249|23209189|17463249	rs2383208|rs2383208|rs10811661|rs10965250|rs1333051|rs7018475|rs10811661|rs7020996|rs10811661|rs564398|rs2383208|rs10811661	28.699|16.523|14.097|10.000|9.222|7.523|7.301|6.699|6.155|6.000|5.523|5.301
DOID:9352	type 2 diabetes mellitus	ARAP1	HC	ARAP1	Counter({ARAP1: 1})	ARAP1	PDE2A|ARAP1|FCHSD2|P2RY2	20581827	rs1552224	22.000
DOID:9352	type 2 diabetes mellitus	CDKAL1	HC	CDKAL1	Counter({CDKAL1: 13})	CDKAL1|CDKAL1|CDKAL1|CDKAL1|CDKAL1|CDKAL1|CDKAL1|CDKAL1|CDKAL1|CDKAL1|CDKAL1|CDKAL1|CDKAL1|CDKAL1	CDKAL1|E2F3	20581827|19401414|23575436|18372903|17463246|17463248|22693455|22961080|22693455|17460697|17463249|17554300|19056611|21490949	rs10440833|rs4712523|rs9348440|rs6931514|rs7754840|rs7754840|rs7766070|rs7754840|rs7766070|rs7756992|rs10946398|rs9465871|rs10946398|rs9295474	21.699|19.155|18.523|11.000|10.398|10.398|10.222|9.155|9.155|8.097|8.000|6.523|6.155|5.046
DOID:9352	type 2 diabetes mellitus	FTO	HC	FTO	Counter({FTO: 8})	FTO|FTO|FTO|FTO|FTO|FTO|FTO|FTO		22693455|19056611|17463249|17463248|20581827|17554300|23209189|18372903	rs9939609|rs8050136|rs8050136|rs8050136|rs11642841|rs9939609|rs8050136|rs8050136	20.000|16.699|13.155|12.000|7.523|6.699|5.222|5.155
DOID:9352	type 2 diabetes mellitus	IRS1	HC	IRS1	Counter({IRS1: 1})	None		20581827	rs7578326	19.301
DOID:9352	type 2 diabetes mellitus	IGF2BP2	HC	IGF2BP2	Counter({IGF2BP2: 13})	IGF2BP2|IGF2BP2|IGF2BP2|IGF2BP2|IGF2BP2|IGF2BP2|IGF2BP2|IGF2BP2|IGF2BP2|IGF2BP2|IGF2BP2|IGF2BP2|IGF2BP2|IGF2BP2	IGF2BP2	23300278|17463248|17463249|23300278|18711366|20581827|17463246|22693455|23300278|18372903|21573907|23300278|19401414|23300278	rs1470579|rs4402960|rs4402960|rs1470579|rs6769511|rs1470579|rs4402960|rs4402960|rs1470579|rs4402960|rs1374910|rs1470579|rs4402960|rs1470579	18.699|15.046|15.046|12.699|9.000|8.699|8.699|8.523|8.398|7.097|7.000|6.398|6.000|5.301
DOID:9352	type 2 diabetes mellitus	GCK	HC	GCK	Counter({GCK: 3})	GCK|GCK|GCK	YKT6|POLD2|GCK|MYL7|POLM|CAMK2B	23575436|23575436|23575436	rs1799884|rs1799884|rs1799884	17.301|9.523|8.523
DOID:9352	type 2 diabetes mellitus	HECTD4	HC	CUX2|MYL2|HECTD4	Counter({HECTD4: 3, MYL2: 1})	HECTD4|HECTD4|MYL2|HECTD4	ERP29|PTPN11|HECTD4|TRAFD1|ALDH2|MAPKAPK5|ATXN2|RPL6|FAM109A|NAA25|BRAP|SH2B3	23575436|23575436|23575436|23575436	rs2074356|rs2074356|rs12229654|rs2074356	16.000|13.222|12.046|8.222
DOID:9352	type 2 diabetes mellitus	HHEX	HC	HHEX|EXOC6|KIF11|IDE	Counter({HHEX: 9, IDE: 1, KIF11: 1})	HHEX|HHEX|HHEX|HHEX|HHEX|HHEX|HHEX|HHEX|IDE|HHEX	HHEX|KIF11|EXOC6|IDE	20581827|19401414|17463246|17463248|22693455|18372903|17293876|17463249|21490949|20862305	rs5015480|rs1111875|rs1111875|rs1111875|rs5015480|rs5015480|rs1111875|rs5015480|rs6583826|rs5015480	15.000|11.155|9.222|9.222|8.699|7.155|5.523|5.301|5.155|5.046
DOID:9352	type 2 diabetes mellitus	BCL11A	HC	BCL11A	Counter({BCL11A: 1})	None		20581827	rs243021	14.523
DOID:9352	type 2 diabetes mellitus	MTNR1B	HC	MTNR1B|FAT3	Counter({MTNR1B: 3})	MTNR1B|MTNR1B|MTNR1B	MTNR1B	20581827|23575436|23575436	rs1387153|rs10830962|rs10830962	14.097|12.301|11.523
DOID:9352	type 2 diabetes mellitus	GLIS3	HC	GLIS3|HNF4A|R3HDML|FITM2	Counter({GLIS3: 2, HNF4A: 2, R3HDML: 1, FITM2: 1})	GLIS3|GLIS3|None|HNF4A	GLIS3	22158537|22961080|22158537|21874001	rs7041847|rs10814916|rs6017317|rs4812829	13.699|11.222|11.000|9.523
DOID:9352	type 2 diabetes mellitus	SLC30A8	HC	SLC30A8	Counter({SLC30A8: 9})	SLC30A8|SLC30A8|SLC30A8|SLC30A8|SLC30A8|SLC30A8|SLC30A8|SLC30A8|SLC30A8		19401414|20581827|22693455|17463246|17463248|17463249|17293876|17460697|19056611	rs13266634|rs3802177|rs3802177|rs13266634|rs13266634|rs13266634|rs13266634|rs13266634|rs13266634	13.699|8.000|7.398|7.301|7.301|7.301|7.222|5.523|5.155
DOID:9352	type 2 diabetes mellitus	JAZF1	HC	JAZF1	Counter({JAZF1: 2})	JAZF1|JAZF1	JAZF1|CREB5	18372903|20581827	rs864745|rs849134	13.301|8.523
DOID:9352	type 2 diabetes mellitus	C2CD4B	HC	C2CD4A|C2CD4B	Counter({C2CD4B: 3, C2CD4A: 2})	C2CD4B|C2CD4B|C2CD4B		20818381|20862305|21799836	rs7172432|rs1436955|rs1436953	13.046|6.155|5.097
DOID:9352	type 2 diabetes mellitus	KCNQ1	HC	KCNQ1	Counter({KCNQ1: 1})	KCNQ1	KCNQ1	20581827	rs231362	12.523
DOID:9352	type 2 diabetes mellitus	ZBED3	HC	ZBED3	Counter({ZBED3: 1})	None	AGGF1|PDE8B	20581827	rs4457053	11.523
DOID:9352	type 2 diabetes mellitus	HNF1B	HC	HNF1B	Counter({HNF1B: 2})	HNF1B|HNF1B	DDX52|HNF1B	22961080|20581827	rs4430796|rs4430796	10.699|5.699
DOID:9352	type 2 diabetes mellitus	AP3S2	HC	AP3S2	Counter({AP3S2: 1})	AP3S2	ZNF710|ANPEP|AP3S2	21874001	rs2028299	10.699
DOID:9352	type 2 diabetes mellitus	PAX4	HC	SND1|FSCN3|ARF5|PAX4|GCC1|ZNF800	Counter({PAX4: 2, ARF5: 1, SND1: 1, GCC1: 1})	GCC1|PAX4	ARF5|LEP|LRRC4|SND1|ZNF800|GCC1	22158537|23532257	rs6467136|rs10229583	10.301|9.699
DOID:9352	type 2 diabetes mellitus	KCNJ11	HC	KCNJ11	Counter({KCNJ11: 2})	KCNJ11|KCNJ11	PIK3C2A|KCNJ11|RPS13|NUCB2|ABCC8	17463249|18372903	rs5215|rs5215	10.301|6.398
DOID:9352	type 2 diabetes mellitus	HMG20A	HC	HMG20A	Counter({HMG20A: 3})	HMG20A|HMG20A|HMG20A	HMG20A|TSPAN3|LINGO1	21874001|22693455|21490949	rs7178572|rs7178572|rs7119	10.155|8.000|6.301
DOID:9352	type 2 diabetes mellitus	PSMD6	HC	PSMD6|WFS1	Counter({PSMD6: 1, WFS1: 1})	PSMD6|WFS1	PSMD6|PRICKLE2|ATXN7|THOC7	22158537|20581827	rs831571|rs1801214	10.097|7.523
DOID:9352	type 2 diabetes mellitus	CDC123	HC	ANXA5|CAMK1D|PPARG|TMEM155|CDC123|SYN2	Counter({CDC123: 3, PPARG: 2, CAMK1D: 2, SYN2: 1})	CDC123|CDC123|CDC123|SYN2|SYN2|None	CAMK1D|SEC61A2|NUDT5|CDC123	18372903|22961080|20862305|20581827|18372903|17554300	rs12779790|rs11257655|rs10906115|rs13081389|rs17036101|rs7659604	10.000|8.155|8.000|6.699|6.699|5.046
DOID:9352	type 2 diabetes mellitus	ZFAND3	HC	ZFAND3	Counter({ZFAND3: 1})	ZFAND3	ZFAND3|BTBD9	22158537	rs9470794	9.699
DOID:9352	type 2 diabetes mellitus	KLF14	HC	KLF14	Counter({KLF14: 1})	KLF14	COPG2	20581827	rs972283	9.699
DOID:9352	type 2 diabetes mellitus	PRC1	HC	PRC1	Counter({PRC1: 1})	PRC1	SV2B|FURIN|UNC45A|MAN2A2|PRC1|VPS33B|FES|HDDC3	20581827	rs8042680	9.699
DOID:9352	type 2 diabetes mellitus	PTPRD	HC	PTPRD	Counter({PTPRD: 1})	PTPRD	PTPRD	20174558	rs17584499	9.046
DOID:9352	type 2 diabetes mellitus	TP53INP1	HC	TP53INP1	Counter({TP53INP1: 1})	TP53INP1	CCNE2|INTS8|TP53INP1	20581827	rs896854	9.000
DOID:9352	type 2 diabetes mellitus		HC	LGR5|TSPAN8	Counter({LGR5: 2, TSPAN8: 2})	None|None|None	TSPAN8	18372903|20581827|17554300	rs7961581|rs4760790|rs1495377	9.000|5.398|5.155
DOID:9352	type 2 diabetes mellitus	THADA	HC	THADA	Counter({THADA: 1})	THADA	THADA|ZFP36L2	18372903	rs7578597	9.000
DOID:9352	type 2 diabetes mellitus	ZFAND6	HC	ZFAND6|FAH	Counter({ZFAND6: 1})	ZFAND6	ZFAND6|FAH|BCL2A1	20581827	rs11634397	8.699
DOID:9352	type 2 diabetes mellitus	SRR	HC	CR2|PCNXL2|ST6GAL1|SGCG|RHOU|SRR|SACS	Counter({CR2: 1, PCNXL2: 1, ST6GAL1: 1, SGCG: 1, RHOU: 1, SRR: 1, SACS: 1})	SRR|SGCG|ST6GAL1|PCNXL2|RHOU|CR2	METTL16|GCGR|TSR1|RTN4RL1|PAFAH1B1|SMG6|DPH1|MNT|SRR|SGSM2|HIC1	20174558|23300278|21874001|21490949|23300278|21490949	rs391300|rs9552911|rs16861329|rs12027542|rs6426514|rs17045328	8.523|7.699|7.523|6.398|5.699|5.155
DOID:9352	type 2 diabetes mellitus	RASGRP1	HC	RASGRP1	Counter({RASGRP1: 1})	RASGRP1	FAM98B|RASGRP1	22961080	rs7403531	8.398
DOID:9352	type 2 diabetes mellitus	HMGA2	HC	HMGA2	Counter({HMGA2: 1})	None	HMGA2	20581827	rs1531343	8.398
DOID:9352	type 2 diabetes mellitus	OAS1	HC	OAS1|OAS3	Counter({OAS1: 1})	OAS1	DTX1|RPH3A	23575436	rs11066453	8.301
DOID:9352	type 2 diabetes mellitus	SPRY2	HC	SPRY2|NDFIP2	Counter({SPRY2: 1})	SPRY2		20862305	rs1359790	8.222
DOID:9352	type 2 diabetes mellitus	GRK5	HC	GRK5	Counter({GRK5: 1})	GRK5	GRK5	22961080	rs10886471	8.155
DOID:9352	type 2 diabetes mellitus	RND3	HC	RBM43|RND3	Counter({RBM43: 1, RND3: 1})	RND3		22238593	rs7560163	8.155
DOID:9352	type 2 diabetes mellitus	LAMA1	HC	LAMA1|VPS26A	Counter({LAMA1: 1, VPS26A: 1})	LAMA1|VPS26A	LAMA1	22693455|21874001	rs8090011|rs1802295	8.097|7.398
DOID:9352	type 2 diabetes mellitus	ANK1	HC	ANK1	Counter({ANK1: 1})	ANK1	AGPAT6|ANK1	22456796	rs515071	8.000
DOID:9352	type 2 diabetes mellitus	PEPD	HC	PEPD	Counter({PEPD: 1})	PEPD	PEPD|CEBPG	22158537	rs3786897	8.000
DOID:9352	type 2 diabetes mellitus	GRB14	HC	GRB14	Counter({GRB14: 1})	None	GRB14	21874001	rs3923113	8.000
DOID:9352	type 2 diabetes mellitus	NXN	HC	RNMTL1|NXN|ADAMTS9	Counter({NXN: 1, ADAMTS9: 1})	None|NXN	ADAMTS9	18372903|23300278	rs4607103|rs623323	8.000|5.398
DOID:9352	type 2 diabetes mellitus	KCNK16	HC	KCNK16|KCNK17	Counter({KCNK16: 1})	KCNK16	KIF6	22158537	rs1535500	7.699
DOID:9352	type 2 diabetes mellitus	HNF1A	HC	HNF1A|OASL	Counter({HNF1A: 2})	None|OASL	P2RX7|HNF1A|OASL	21573907|20581827	rs7305618|rs7957197	7.699|7.699
DOID:9352	type 2 diabetes mellitus	C6orf57	HC	C6orf57	Counter({C6orf57: 1})	C6orf57	COL9A1|C6orf57|SMAP1	21490949	rs1048886	7.523
DOID:9352	type 2 diabetes mellitus		HC		Counter()	None	CHCHD2P9	20581827	rs13292136	7.523
DOID:9352	type 2 diabetes mellitus	RBMS1	HC	RBMS1|ITGB6	Counter({RBMS1: 1, ITGB6: 1})	RBMS1	RBMS1|ITGB6	20418489	rs7593730	7.398
DOID:9352	type 2 diabetes mellitus	PPARG	HC	ADCY5|WISP1|NOTCH2|BARX2|PPARG|TMEM163|TCERG1L|ADAM30|SLA|TMEM45B	Counter({PPARG: 3, ADCY5: 1, WISP1: 1, NOTCH2: 1, BARX2: 1, TMEM163: 1, TCERG1L: 1, ADAM30: 1, TMEM45B: 1})	NOTCH2|ADCY5|TMEM163|TMEM45B|WISP1|None|PPARG|PPARG|PPARG|TCERG1L	NBPF8|PDE4DIP|NOTCH2	18372903|22693455|23209189|22238593|23300278|21490949|17463246|17463248|17463249|21490949	rs10923931|rs11708067|rs6723108|rs7107217|rs4527850|rs642858|rs1801282|rs1801282|rs1801282|rs10741243	7.398|7.222|7.155|6.523|5.699|5.699|5.699|5.699|5.699|5.301
DOID:9352	type 2 diabetes mellitus		LC		Counter()	None		17463248	rs9300039	7.222
DOID:9352	type 2 diabetes mellitus	DCD	LC	DCD	Counter({DCD: 1})	DCD	PDE1B|LACRT|PPP1R1A|DCD	18372903	rs1153188	6.699
DOID:9352	type 2 diabetes mellitus	CMIP	LC	CMIP	Counter({CMIP: 1})	CMIP	GAN|CMIP	22158537	rs16955379	6.523
DOID:9352	type 2 diabetes mellitus		LC	SGCD	Counter()	None|None		23300278|23300278	rs17053082|rs17053082	6.398|6.398
DOID:9352	type 2 diabetes mellitus	WWOX	LC	WWOX|MAF	Counter({WWOX: 1})	None		22158537	rs17797882	6.046
DOID:9352	type 2 diabetes mellitus	HLA-DQA2	LC	HLA-DQA2	Counter({HLA-DQA2: 1})	HLA-DQA2	HLA-DOB|PSMB8|HLA-DQA1|TAPSAR1|TAP1|HLA-DRA|HLA-DRB5|TAP2|HLA-DRB1|HLA-DQB1|HLA-DQA2	22693455	rs3916765	6.000
DOID:9352	type 2 diabetes mellitus	RBM38	LC	PCK1|RBM38|CTCFL	Counter({PCK1: 1, RBM38: 1, CTCFL: 1})	RBM38	RAE1|HMGB1P1|CTCFL|PCK1	23300278	rs328506	5.699
DOID:9352	type 2 diabetes mellitus	PALM2	LC	AKAP2|GALNT18|PALM2	Counter({AKAP2: 1, GALNT18: 1, PALM2: 1})	None|PALM2		22238593|22456796	rs2722769|rs1327796	5.699|5.523
DOID:9352	type 2 diabetes mellitus	ZPLD1	LC	ZPLD1	Counter({ZPLD1: 1})	ZPLD1		21490949	rs2063640	5.523
DOID:9352	type 2 diabetes mellitus	DCDC2C	LC	DCDC2C	Counter()	DCDC2C		21490949	rs11677370	5.523
DOID:9352	type 2 diabetes mellitus		LC	LRTM1|WNT5A	Counter()	None		17554300	rs358806	5.523
DOID:9352	type 2 diabetes mellitus	MAP3K1	LC	MAP3K1	Counter({MAP3K1: 1})	MAP3K1	MAP3K1	23209189	rs10461617	5.398
DOID:9352	type 2 diabetes mellitus	TGFBR3	LC	TGFBR3	Counter({TGFBR3: 1})	TGFBR3	TGFBR3	23209189	rs11165354	5.398
DOID:9352	type 2 diabetes mellitus	HUNK	LC	HUNK|MIS18A	Counter({HUNK: 1})	HUNK	HUNK	21490949	rs2833610	5.398
DOID:9352	type 2 diabetes mellitus	VEGFA	LC	C6orf223|VEGFA	Counter({VEGFA: 1})	VEGFA		18372903	rs9472138	5.398
DOID:9352	type 2 diabetes mellitus	SYK	LC	SYK	Counter({SYK: 1})	SYK	SYK	22456796	rs10993738	5.301
DOID:9352	type 2 diabetes mellitus	ACHE	LC	ACHE	Counter({ACHE: 1})	ACHE	TRIP6|MUC17|SLC12A9|MUC3A|ACHE|EPHB4|SRRT	21490949	rs7636	5.301
DOID:9352	type 2 diabetes mellitus	F3	LC	F3|SLC44A3	Counter({SLC44A3: 1, F3: 1})	F3	F3|ABCD3	22238593	rs7542900	5.222
DOID:9352	type 2 diabetes mellitus		LC	GPR45|MRPS9	Counter()	None	TGFBRAP1|GPR45	17668382	rs6712932	5.222
DOID:9352	type 2 diabetes mellitus	PEX5L	LC	PEX5L	Counter({PEX5L: 1})	PEX5L	PEX5L	21490949	rs7630877	5.155
DOID:9352	type 2 diabetes mellitus	HIGD1C	LC	HIGD1C	Counter()	HIGD1C	CSRNP2|METTL7A|TFCP2|LETMD1|DAZAP2|SLC11A2	17554300	rs12304921	5.155
DOID:9352	type 2 diabetes mellitus		LC	BEGAIN|DLK1	Counter()	None	DLK1|BEGAIN	21573907	rs730570	5.097
DOID:9352	type 2 diabetes mellitus	LPIN2	LC	LPIN2	Counter({LPIN2: 1})	LPIN2	EMILIN2|LPIN2	21490949	rs10460009	5.046
DOID:9352	type 2 diabetes mellitus	PLS1	LC	PLS1	Counter({PLS1: 1})	PLS1	PLS1|TRPC1	21490949	rs3773506	5.046
DOID:9352	type 2 diabetes mellitus		LC		Counter()	None	PAK4|FBXO17	21490949	rs472265	5.046
DOID:9352	type 2 diabetes mellitus	MARCH1	LC	MARCH1	Counter({MARCH1: 1})	MARCH1	NPY1R|TKTL2|NPY5R|TMA16	21490949	rs3792615	5.046
DOID:3459	breast carcinoma	FGFR2	HC	FGFR2	Counter({FGFR2: 8})	FGFR2|FGFR2|FGFR2|FGFR2|FGFR2|FGFR2|FGFR2|FGFR2	FGFR2	23535729|20453838|21263130|20872241|17529973|19330030|17529967|21060860	rs2981579|rs2981579|rs1219648|rs1219648|rs1219648|rs2981579|rs2981582|rs2981575	169.699|30.398|30.000|12.699|10.000|9.699|75.699|8.000
DOID:3459	breast carcinoma	TOX3	HC	TOX3	Counter({TOX3: 9})	None|None|None|None|None|None|None|None|None	TOX3	23535729|20585626|17529974|20453838|23535733|21263130|19330030|17529967|20872241	rs3803662|rs4784227|rs3803662|rs3803662|rs3803662|rs3112612|rs3803662|rs3803662|rs3803662	113.699|28.000|18.222|14.523|12.222|9.398|9.000|36.000|6.398
DOID:3459	breast carcinoma	CCND1	HC	ORAOV1|MYEOV|CCND1|FGF4|FGF3|FGF19	Counter({ORAOV1: 1, MYEOV: 1, CCND1: 1, FGF19: 1, FGF4: 1, FGF3: 1})	CCND1|CCND1		23535729|20453838	rs614367|rs614367	62.699|14.523
DOID:3459	breast carcinoma		HC	TNP1	Counter()	None|None|None|None|None|None		23535729|17529974|21263130|20453838|19330030|20872241	rs13387042|rs13387042|rs13387042|rs13387042|rs13387042|rs13387042	56.699|13.000|9.699|9.699|7.699|5.046
DOID:3459	breast carcinoma	MRPS30	HC	HCN1|FGF10|MRPS30	Counter({MRPS30: 1})	MRPS30|MRPS30|MRPS30|HCN1	HCN1|MRPS30	23535729|21263130|20872241|17529967	rs10941679|rs4415084|rs7716600|rs981782	36.699|10.097|6.155|5.046
DOID:3459	breast carcinoma	ZNF365	HC	ZNF365	Counter({ZNF365: 5})	ZNF365|ZNF365|ZNF365|ZNF365|ZNF365	ZNF365	23535729|20453838|21278746|21908515|23535733	rs10995190|rs10995190|rs10995190|rs10822013|rs10995190	36.000|14.301|9.000|8.222|7.000
DOID:3459	breast carcinoma	MAP3K1	HC	MAP3K1	Counter({MAP3K1: 4})	MAP3K1|MAP3K1|MAP3K1|MAP3K1	MAP3K1	23535729|20453838|17529967|19330030	rs889312|rs889312|rs889312|rs16886165	35.523|8.301|19.155|6.301
DOID:3459	breast carcinoma		HC	ACTL7A|KLF4|RAD23B	Counter({ACTL7A: 1, KLF4: 1, RAD23B: 1})	None|None		23535729|21263130	rs865686|rs865686	34.000|9.699
DOID:3459	breast carcinoma	PTHLH	HC	PTHLH|CCDC91|RHBDD3|EMID1|CHEK2|EWSR1	Counter({PTHLH: 2, EMID1: 1, EWSR1: 1, CHEK2: 1, RHBDD3: 1})	PTHLH|PTHLH|EMID1|PTHLH	PTHLH	23535729|23535733|23535729|23544013	rs10771399|rs10771399|rs132390|rs10771399	30.097|11.699|8.523|5.097
DOID:3459	breast carcinoma	SLC4A7	HC	SLC4A7	Counter({SLC4A7: 3})	SLC4A7|SLC4A7|SLC4A7	SLC4A7	23535729|21263130|20453838	rs4973768|rs4973768|rs4973768	29.699|7.699|6.222
DOID:3459	breast carcinoma		HC	POU5F1B	Counter()	None|None|None|None		23535729|21263130|17529967|20453838	rs13281615|rs1562430|rs13281615|rs1562430	27.000|10.523|11.301|6.222
DOID:3459	breast carcinoma	TERT	HC	FOXQ1|BARX2|RNF146|GLI2|INHBB|RANBP9|ATE1|FOXF2|MYC|TERT|FGFR2|TMEM45B|ECHDC1|MCUR1	Counter({TERT: 3, FOXQ1: 1, BARX2: 1, RANBP9: 1, MYC: 1, FGFR2: 1, TMEM45B: 1, ECHDC1: 1, RNF146: 1})	None|TERT|None|None|TERT|None|TMEM45B|FOXQ1|TERT|RANBP9|FGFR2|None|RNF146|TMEM45B|ATE1|None	NBPF8|PDE4DIP|NOTCH2	23535729|23535733|23535729|23535729|22037553|19330030|23535729|23535729|23535729|23535729|23535729|23535729|18326623|22383897|21263130|21908515	rs11249433|rs10069690|rs11780156|rs4849887|rs10069690|rs11249433|rs11820646|rs11242675|rs10069690|rs204247|rs11199914|rs12422552|rs2180341|rs7107217|rs10510102|rs2048672	25.699|11.301|10.523|10.398|10.000|9.155|9.000|8.155|8.155|8.097|7.699|7.398|7.523|6.301|5.699|5.222
DOID:3459	breast carcinoma	NTN4	HC	USP44|NTN4	Counter({NTN4: 2})	None|None	NTN4	23535729|23535733	rs17356907|rs17356907	21.699|5.046
DOID:3459	breast carcinoma	ZMIZ1	HC	ZMIZ1	Counter({ZMIZ1: 2})	ZMIZ1|ZMIZ1	ZMIZ1	23535729|20453838	rs704010|rs704010	21.155|8.398
DOID:3459	breast carcinoma		HC	TBX3	Counter()	None		23535729	rs1292011	21.046
DOID:3459	breast carcinoma	ESR1	HC	CCDC170|ESR1	Counter({ESR1: 5, CCDC170: 2})	CCDC170|ESR1|ESR1|ESR1|ESR1|CCDC170|CCDC170	RMND1|ESR1	23535729|23535733|19219042|22976474|23544013|21263130|20453838	rs3757318|rs2046210|rs2046210|rs9383938|rs2046210|rs3734805|rs3757318	20.699|15.301|14.699|9.699|8.301|7.000|5.523
DOID:3459	breast carcinoma	RAD51B	HC	RAD51B	Counter({RAD51B: 2})	RAD51B|RAD51B	RAD51B	23535729|19330030	rs999737|rs999737	18.523|6.699
DOID:3459	breast carcinoma	MKL1	HC	MKL1	Counter({MKL1: 2})	MKL1|MKL1	MKL1|SGSM3|MCHR1	23535729|23535733	rs6001930|rs6001930	18.046|5.699
DOID:3459	breast carcinoma		HC	HNF4G	Counter()	None	HNF4G	23535729	rs6472903	16.699
DOID:3459	breast carcinoma	CDYL2	HC	CDYL2	Counter({CDYL2: 1})	CDYL2		23535729	rs13329835	15.699
DOID:3459	breast carcinoma	ADAM29	HC	ADAM29	Counter({ADAM29: 1})	ADAM29	ADAM29|GLRA3	23535729	rs6828523	15.398
DOID:3459	breast carcinoma	NRIP1	HC	NRIP1	Counter({NRIP1: 1})	NRIP1	NRIP1	23535729	rs2823093	15.155
DOID:3459	breast carcinoma	DNAJC1	HC	CDKN2B|CDKN2A|DNAJC1|MLLT10	Counter({CDKN2B: 2, CDKN2A: 2, DNAJC1: 2, MLLT10: 1})	DNAJC1|None|MLLT10|None|None	COMMD3|MLLT10|DNAJC1|BMI1	23535729|23535729|23535729|20453838|23535729	rs11814448|rs16857609|rs7072776|rs1011970|rs1011970	15.046|15.000|13.398|7.523|7.222
DOID:3459	breast carcinoma	ELL	HC	SSBP4|ELL|ISYNA1	Counter({SSBP4: 1, ELL: 1, ISYNA1: 1})	ELL	UPF1|FKBP8|ISYNA1|KLHL26|LSM4|DDX49|CRTC1|C19orf60|CRLF1|ELL|KXD1|COMP|SSBP4	23535729	rs4808801	14.301
DOID:3459	breast carcinoma	HNF4G	HC	HNF4G	Counter({HNF4G: 1})	HNF4G	HNF4G	23535729	rs2943559	14.222
DOID:3459	breast carcinoma	EBF1	HC	EBF1	Counter({EBF1: 2})	EBF1|EBF1	EBF1	23535729|23535733	rs1432679|rs1432679	13.699|5.155
DOID:3459	breast carcinoma	FTO	HC	FTO	Counter({FTO: 3})	FTO|FTO|FTO		23535729|23535733|23535733	rs17817449|rs11075995|rs17817449	13.222|7.398|6.222
DOID:3459	breast carcinoma		HC		Counter()	None		23535729	rs9693444	13.046
DOID:3459	breast carcinoma	ERBB4	HC	ERBB4	Counter({ERBB4: 1})	ERBB4	ERBB4	22452962	rs13393577	13.046
DOID:3459	breast carcinoma	PAX9	HC	SLC25A21|PAX9	Counter({SLC25A21: 1, PAX9: 1})	PAX9	PAX9|NKX2-1|SLC25A21	23535729	rs2236007	12.699
DOID:3459	breast carcinoma	COX11	HC	COX11|STXBP4	Counter({COX11: 1})	STXBP4	HLF|COX11|STXBP4|TOM1L1	23535729	rs6504950	12.699
DOID:3459	breast carcinoma	BABAM1	HC	ANKLE1|METAP1D|ITGA6|ABHD8|BABAM1|DLX1|DLX2	Counter({BABAM1: 2, ANKLE1: 1, METAP1D: 1, ABHD8: 1, DLX1: 1, DLX2: 1})	BABAM1|BABAM1|BABAM1|DLX2|ANKLE1	USHBP1|NR2F6|MRPL34|BABAM1|ANKLE1|USE1|MYO9B|ANO8|GTPBP3|MVB12A|ABHD8	23544013|23535733|20852631|23535729|22976474	rs8170|rs8170|rs8170|rs2016394|rs8100241	12.398|12.046|8.699|8.000|7.398
DOID:3459	breast carcinoma	MDM4	HC	PIK3C2B|MDM4|LRRN2	Counter({MDM4: 2, PIK3C2B: 1, LRRN2: 1})	MDM4|MDM4	MDM4|LRRN2|PPP1R15B|PIK3C2B	23535733|23544013	rs4245739|rs2290854	11.699|7.000
DOID:3459	breast carcinoma	ITPR1	HC	ITPR1	Counter({ITPR1: 1})	ITPR1	ITPR1	23535729	rs6762644	11.699
DOID:3459	breast carcinoma	TAB2	HC	TAB2|UST	Counter({TAB2: 1})	TAB2	TAB2	22383897	rs9485372	11.398
DOID:3459	breast carcinoma		HC	MUS81|CFL1|OVOL1|SNX32|AP5B1	Counter({MUS81: 1, AP5B1: 1, SNX32: 1, OVOL1: 1, CFL1: 1})	None	FOSL1|C11orf68|CATSPER1|SART1|CCDC85B|CFL1|EFEMP2|FIBP|DRAP1|SNX32|SF3B2|MUS81|EIF1AD|BANF1|PACS1|OVOL1	23535729	rs3903072	11.046
DOID:3459	breast carcinoma	LSP1	HC	LSP1|TNNT3	Counter({LSP1: 3})	LSP1|LSP1|TNNT3	LSP1|SYT8|MRPL23|TNNT3|CTSD|TNNI2	23535729|17529967|20453838	rs3817198|rs3817198|rs909116	10.699|8.523|6.155
DOID:3459	breast carcinoma	ARHGEF5	HC	ARHGEF5|NOBOX	Counter({ARHGEF5: 1, NOBOX: 1})	ARHGEF5	TPK1|ARHGEF5	23535729	rs720475	10.155
DOID:3459	breast carcinoma	RAD51B	HC	RAD51B	Counter({RAD51B: 1})	RAD51B	ZFYVE26|VTI1B|RAD51B	23535729	rs2588809	10.000
DOID:3459	breast carcinoma	PEX14	HC	PEX14	Counter({PEX14: 2})	PEX14|PEX14	DFFA|PEX14	23535729|23535733	rs616488|rs616488	9.699|8.000
DOID:3459	breast carcinoma		HC	AQP4	Counter()	None	KCTD1	23535729	rs527616	9.699
DOID:3459	breast carcinoma	KCNN4	HC	KCNN4|SMG9|LYPD5|ZNF283	Counter({KCNN4: 1, SMG9: 1, LYPD5: 1, ZNF283: 1})	KCNN4	PLAUR|SMG9	23535729	rs3760982	9.699
DOID:3459	breast carcinoma	CCDC88C	HC	CCDC88C	Counter({CCDC88C: 1})	CCDC88C	SMEK1|CCDC88C	23535729	rs941764	9.398
DOID:3459	breast carcinoma	FAM46A	HC	FAM46A	Counter({FAM46A: 1})	FAM46A|FAM46A|FAM46A		23535729|22976474|23535733	rs17530068|rs17530068|rs17530068	8.097|6.523|5.523
DOID:3459	breast carcinoma	LGR6	HC	LGR6|PTPN7|UBE2T	Counter({LGR6: 1, PTPN7: 1, UBE2T: 1})	LGR6	PTPN7	23535733	rs6678914	8.000
DOID:3459	breast carcinoma		HC	KLF4	Counter()	None	KLF4	23535729	rs10759243	8.000
DOID:3459	breast carcinoma	RALY	HC	EIF2S2|RALY|ASIP	Counter({EIF2S2: 1, RALY: 1, ASIP: 1})	RALY	RALY|ASIP|EIF2S2	22976474	rs2284378	8.000
DOID:3459	breast carcinoma		HC	TBX3|TBX5	Counter({TBX3: 1, TBX5: 1})	None	TBX5	22532574	rs1265507	8.000
DOID:3459	breast carcinoma	TGFBR2	HC	TGFBR2	Counter({TGFBR2: 1})	TGFBR2	TGFBR2	23535729	rs12493607	7.699
DOID:3459	breast carcinoma	PDE4D	HC	RAB3C|PDE4D	Counter({PDE4D: 1, RAB3C: 1})	None|PDE4D	PDE4D|RAB3C	23535729|23535729	rs10472076|rs1353747	7.523|7.523
DOID:3459	breast carcinoma	TCF7L2	HC	TCF7L2	Counter({TCF7L2: 2})	TCF7L2|TCF7L2	TCF7L2	23535729|23544013	rs7904519|rs11196174	7.523|6.097
DOID:3459	breast carcinoma	CDCA7	HC	CDCA7	Counter({CDCA7: 1})	CDCA7		23535729	rs1550623	7.523
DOID:3459	breast carcinoma	CHST9	HC	CHST9	Counter({CHST9: 1})	CHST9	AQP4	23535729	rs1436904	7.523
DOID:3459	breast carcinoma	TET2	HC	TET2	Counter({TET2: 1})	TET2	TET2	23535729	rs9790517	7.398
DOID:3459	breast carcinoma		LC	NT5C1B	Counter()	None		23535733	rs12710696	7.301
DOID:3459	breast carcinoma	BRCA2	LC	N4BP2L1|N4BP2L2|BRCA2	Counter({N4BP2L1: 2, BRCA2: 2, N4BP2L2: 1})	BRCA2|BRCA2	FRY|N4BP2L1|N4BP2L2|BRCA2	23535729|23535733	rs11571833|rs11571833	7.301|5.222
DOID:3459	breast carcinoma		LC	GDI2|ANKRD16|FBXO18	Counter({ANKRD16: 1, FBXO18: 1})	None	FBXO18|IL15RA|GDI2	20453838	rs2380205	6.301
DOID:3459	breast carcinoma	ESR1	LC	ESR1	Counter({ESR1: 1})	ESR1	SYNE1|ESR1	22383897	rs9383951	5.699
DOID:3459	breast carcinoma	NXPH1	LC	NXPH1	Counter()	NXPH1	NXPH1	23544013	rs765855	5.398
DOID:2986	IgA glomerulonephritis	HLA-DRB1	HC	HLA-DRB1|HLA-DQB1|HLA-DQA1	Counter({HLA-DRB1: 1})	HLA-DRB1|None	HLA-DQA1|HLA-DRA|HLA-DRB5|HLA-DRB1|HLA-DQB1|HLA-DQA2	22197929|22197929	rs660895|rs1794275	19.398|12.523
DOID:2986	IgA glomerulonephritis		HC		Counter()	None	DEFB1|DEFA1|DEFA5|DEFA6|DEFA4|DEFA3	22197929	rs2738048	13.523
DOID:2986	IgA glomerulonephritis	MTMR3	HC	MTMR3	Counter({MTMR3: 1})	MTMR3	MTMR3|NF2|LIF|ASCC2|UQCR10	22197929	rs12537	11.000
DOID:2986	IgA glomerulonephritis	HLA-A	HC	HLA-A	Counter({HLA-A: 1})	None	GABBR1|ZNRD1|PPP1R11|HLA-F|UBD|TRIM10|RPP21|HLA-G|HLA-A|TRIM39|TRIM31|MOG	22197929	rs2523946	10.699
DOID:2986	IgA glomerulonephritis	TNFSF13	HC	TNFSF13|SOX15|MPDU1	Counter({TNFSF13: 1, MPDU1: 1})	TNFSF13|MPDU1	TMEM256-PLSCR3|SAT2|GPS2|WRAP53|TP53|TMEM256|FGF11|NLGN2|SHBG|EIF4A1|EFNB3|FXR2|POLR2A|NEURL4|TNFSF13|TNK1|CHRNB1|ATP1B2|SENP3|MPDU1|TMEM102	22197929|22197929	rs3803800|rs4227	10.046|9.398
DOID:2986	IgA glomerulonephritis	ACOXL	LC	ACOXL	Counter({ACOXL: 1})	ACOXL		22197929	rs4849121	6.398
DOID:2986	IgA glomerulonephritis		LC	ITGAX|ITGAM	Counter()	None	PYDC1|TGFB1I1|PYCARD|ITGAM|ITGAX|ITGAD	22197929	rs3925075	5.301
DOID:14330	Parkinson's disease	SNCA	HC	GPRIN3|MMRN1|SNCA	Counter({SNCA: 10, MMRN1: 1})	SNCA|SNCA|SNCA|SNCA|SNCA|SNCA|SNCA|SNCA|SNCA|SNCA|SNCA	SNCA|MMRN1	22438815|21292315|22451204|21738487|19915576|19915575|21044948|20711177|22438815|21084426|19915575	rs356219|rs356219|rs356220|rs356220|rs11931074|rs2736990|rs356220|rs356220|rs6532194|rs356220|rs6532197	64.222|46.699|34.097|18.699|16.155|15.699|15.046|10.523|10.301|7.523|7.000
DOID:14330	Parkinson's disease	MAPT	HC	SPPL2C|KANSL1|MAPT|CRHR1	Counter({MAPT: 4, KANSL1: 1})	CRHR1|CRHR1|SPPL2C|MAPT	MAPT|ARHGAP27|CRHR1|MAP3K14|PLEKHM1	21292315|19915575|21738487|21044948	rs2942168|rs393152|rs12185268|rs8070723	28.000|15.699|13.523|11.155
DOID:14330	Parkinson's disease	WNT3	HC	PRDM15|MAPT|WNT3|NSF	Counter({WNT3: 1, PRDM15: 1, MAPT: 1, NSF: 1})	WNT3|NSF|NSF|PRDM15	MAPT|KANSL1|NSF|WNT3|WNT9B	22451204|19915575|20711177|22451204	rs199515|rs199533|rs199533|rs2839398	16.523|14.000|6.000|5.301
DOID:14330	Parkinson's disease	BST1	HC	CD38|BST1|SLC50A1|GBA	Counter({BST1: 4, GBA: 1})	None|None|SLC50A1|None|None	CD38|BST1|FBXL5	21292315|19915576|22451204|22451204|21084426	rs11724635|rs4538475|rs12726330|rs4698412|rs4698412	16.000|8.523|7.301|6.523|5.699
DOID:14330	Parkinson's disease	LRRK2	HC	SLC2A13|LRRK2	Counter({LRRK2: 3, SLC2A13: 1})	LRRK2|LRRK2|SLC2A13|SLC2A13	SLC2A13	22438815|21292315|19915576|22451204	rs1491942|rs1491942|rs1994090|rs10877840	14.222|13.222|7.523|6.000
DOID:14330	Parkinson's disease	SLC41A1	HC	SLC41A1|RAB7L1|SLC45A3|NUCKS1|PM20D1	Counter({SLC41A1: 2, NUCKS1: 2, RAB7L1: 1, SLC45A3: 1, PM20D1: 1})	SLC41A1|NUCKS1|SLC41A1	ELK4|PM20D1|RAB7L1|NUCKS1	19915576|19915575|21738487	rs947211|rs823128|rs823156	11.699|7.155|7.000
DOID:14330	Parkinson's disease	DGKQ	HC	DGKQ|GAK	Counter({DGKQ: 1, GAK: 1})	DGKQ	FGFRL1|PCGF3|GAK|DGKQ|IDUA	22438815	rs11248060	11.523
DOID:14330	Parkinson's disease	HLA-DRA	HC	HLA-DRA|BTNL2	Counter({HLA-DRA: 1})	HLA-DRA|HLA-DRA	PBX2|AGPAT1|AGER|HLA-DQA1|HLA-DRA|HLA-DRB5|FKBPL|HLA-DRB1|HLA-DQB1|HLA-DQA2|GPSM3|NOTCH4	22451204|20711177	rs2395163|rs3129882	10.523|9.699
DOID:14330	Parkinson's disease	RIT2	HC	SYT4|RIT2	Counter({RIT2: 2, SYT4: 1})	RIT2|RIT2	RIT2|SYT4	22451204|21738487	rs12456492|rs4130047	9.699|6.699
DOID:14330	Parkinson's disease	MCCC1	HC	LAMP3|MCCC1	Counter({LAMP3: 1, MCCC1: 1})	MCCC1	DCUN1D1|MCF2L2|MCCC1	21738487	rs10513789	9.523
DOID:14330	Parkinson's disease	FAM47E	HC	SCARB2|STBD1|FAM47E	Counter({SCARB2: 1, STBD1: 1})	FAM47E|FAM47E	SCARB2|FAM47E-STBD1|CCDC158|NUP54	21738487|19915575	rs6812193|rs6812193	9.097|6.398
DOID:14330	Parkinson's disease	DGKQ	HC	DGKQ	Counter({DGKQ: 1})	DGKQ	FGFRL1|PCGF3|GAK|DGKQ|IDUA	22451204	rs11248060	8.523
DOID:14330	Parkinson's disease	GAK	HC	GAK	Counter({GAK: 1})	GAK	FGFRL1|PCGF3|GAK|DGKQ|IDUA	20711177	rs11248051	8.523
DOID:14330	Parkinson's disease	GAK	HC	TMEM175|GAK	Counter({GAK: 1})	TMEM175	FGFRL1|PCGF3|GAK|DGKQ|IDUA	21738487	rs6599389	7.398
DOID:14330	Parkinson's disease	SH3GL2	LC	RAI1|SREBF1|SH3GL2	Counter({RAI1: 1, SREBF1: 1, SH3GL2: 1})	None|SH3GL2	SREBF1|RAI1|ATPAF2|MYO15A|LRRC48|DRG2|TOM1L2|LLGL1|GID4	21738487|22451204	rs11868035|rs1536076	7.222|6.301
DOID:14330	Parkinson's disease	CYP17A1	LC	C10orf32|CYP17A1|CNNM2|SFXN2	Counter({C10orf32: 1, CYP17A1: 1, CNNM2: 1, SFXN2: 1})	CYP17A1	NT5C2|ARL3|CYP17A1|INA|CNNM2	19915575	rs17115100	7.155
DOID:14330	Parkinson's disease		LC	TMEM163	Counter()	None	CCNT2|ACMSD	22451204	rs6430538	6.699
DOID:14330	Parkinson's disease		LC		Counter()	None	RFX4|CKAP4|TCP11L2|POLR3B	21084426	rs4964469	6.699
DOID:14330	Parkinson's disease	PRSS53	LC	ZNF646|PRSS53	Counter({PRSS53: 1})	PRSS53	PYDC1|STX4|CTF1|PRR14|RNF40|PRSS8|PHKG2|SETD1A|KAT8|ITGAL|ORAI3|ZNF646|PYCARD|ZNF689|SRCAP|ZNF764|BCKDK|DCTPP1|STX1B|ITGAM|ZNF768|ITGAX|FUS	22451204	rs11865038	6.398
DOID:14330	Parkinson's disease	USP25	LC	USP25	Counter({USP25: 1})	None		21738487	rs2823357	6.222
DOID:14330	Parkinson's disease	CNKSR3	LC	CNKSR3	Counter({CNKSR3: 1})	CNKSR3	CNKSR3|IPCEF1	22451204	rs2275336	6.046
DOID:14330	Parkinson's disease		LC	CTSB|FDFT1	Counter()	None	GATA4|NEIL2|CTSB|FDFT1	22451204	rs1296028	6.000
DOID:14330	Parkinson's disease		LC	VPS13C|RORA	Counter()	None		22451204	rs10519131	6.000
DOID:14330	Parkinson's disease		LC		Counter()	None	STK39	22451204	rs9917256	5.523
DOID:14330	Parkinson's disease		LC	ANO5|NELL1	Counter()	None		22451204	rs11026412	5.523
DOID:14330	Parkinson's disease		LC		Counter()	None		21044948	rs7617877	5.523
DOID:14330	Parkinson's disease	BMP4	LC	BMP4	Counter({BMP4: 1})	None		19915575	rs12431733	5.523
DOID:14330	Parkinson's disease	ITGA8	LC	ITGA8	Counter({ITGA8: 1})	ITGA8	ITGA8	19915575	rs7077361	5.301
DOID:14330	Parkinson's disease	ISM1	LC	ISM1	Counter({ISM1: 1})	ISM1	ESF1|TASP1	19915575	rs1223271	5.301
DOID:986	alopecia areata	HLA-DQA2	HC	HLA-DQA2	Counter({HLA-DQA2: 1})	HLA-DQA2	HLA-DQA1|HLA-DRA|HLA-DRB5|HLA-DRB1|HLA-DQB1|HLA-DQA2	20596022	rs9275572	35.000
DOID:986	alopecia areata	ULBP3	HC	ULBP3	Counter({ULBP3: 1})	None	ULBP3|ULBP1|RAET1G|ULBP2|RAET1E	20596022	rs9479482	18.398
DOID:986	alopecia areata	CTLA4	HC	CTLA4|ICOS	Counter({CTLA4: 1, ICOS: 1})	CTLA4	CTLA4|ICOS	20596022	rs1024161	12.398
DOID:986	alopecia areata	IL2RA	HC	IL2RA	Counter({IL2RA: 1})	IL2RA	IL2RA|PFKFB3|IL15RA|RBM17	20596022	rs3118470	11.699
DOID:986	alopecia areata	IKZF4	HC	IKZF4|SUOX	Counter({IKZF4: 1})	IKZF4	SUOX|DGKA|RNF41|CNPY2|IL23A|CS|ZC3H10|APOF|RAB5B|CDK2|RPS26|PAN2|ESYT1|STAT2|COQ10A|WIBG|SMARCC2|SPRYD4|PA2G4|IKZF4|MYL6B|MYL6|ERBB3	20596022	rs1701704	7.523
DOID:986	alopecia areata		HC	IL21|IL2	Counter({IL21: 1, IL2: 1})	None	KIAA1109|IL2|IL21	20596022	rs7682241	7.398
DOID:986	alopecia areata	STX17	LC	STX17	Counter({STX17: 1})	STX17	TEX10|INVS|NR4A3|STX17|ERP44	20596022	rs10760706	6.398
DOID:986	alopecia areata	PRDX5	LC	CCDC88B|PRDX5	Counter({PRDX5: 1})	PRDX5	RPS6KA4|SLC22A11|FERMT3|CCDC88B|PLCB3|BAD|FKBP2|STIP1|TRPT1|PRDX5|FLRT1|TRMT112|VEGFB|PPP1R14B|ESRRA	20596022	rs694739	6.398
DOID:1107	esophageal carcinoma	HECTD4	HC	BRAP|HECTD4|RPL6|ALDH2|ACAD10	Counter({RPL6: 1, ACAD10: 1, BRAP: 1, ALDH2: 1, HECTD4: 1})	HECTD4|ALDH2|ACAD10|HECTD4	ERP29|PTPN11|HECTD4|TRAFD1|ALDH2|MAPKAPK5|ATXN2|RPL6|FAM109A|NAA25|BRAP|SH2B3	21642993|19698717|21642993|21642993	rs2074356|rs671|rs11066015|rs11066280	30.699|23.523|20.155|14.699
DOID:1107	esophageal carcinoma	ADH1B	HC	ADH1B|ADH6	Counter({ADH1B: 2, ADH6: 1})	ADH1B|ADH1B	ADH1A|ADH1B	19698717|22960999	rs1229984|rs1042026	23.097|6.523
DOID:1107	esophageal carcinoma	RUNX1	HC	RUNX1	Counter({RUNX1: 1})	RUNX1	RUNX1	21642993	rs2014300	21.097
DOID:1107	esophageal carcinoma	PLCE1	HC	PLCE1	Counter({PLCE1: 1})	PLCE1	PLCE1|NOC3L	21642993	rs2274223	19.398
DOID:1107	esophageal carcinoma	PDE4D	HC	PDE4D	Counter({PDE4D: 1})	PDE4D	PDE4D	21642993	rs10052657	18.699
DOID:1107	esophageal carcinoma	ANP32A	HC	CORO2B|ANP32A	Counter({ANP32A: 1})	ANP32A	CORO2B|ANP32A	21642993	rs8030672	11.000
DOID:1107	esophageal carcinoma		HC	IGFBP2	Counter()	None	IGFBP5|IGFBP2	22960999	rs9288520	10.398
DOID:1107	esophageal carcinoma	CSNK1A1	HC	CSNK1A1	Counter({CSNK1A1: 1})	CSNK1A1	PPARGC1B|CSNK1A1|IL17B	21642993	rs10058728	8.301
DOID:1107	esophageal carcinoma	SLC10A2	LC	SLC10A2	Counter({SLC10A2: 1})	None		22960999	rs17450420	7.301
DOID:1107	esophageal carcinoma	SEMA5B	LC	SEMA5B	Counter({SEMA5B: 1})	SEMA5B	PDIA5	21642993	rs9868873	7.000
DOID:1107	esophageal carcinoma	TBL1XR1	LC	TBL1XR1	Counter({TBL1XR1: 1})	None		21642993	rs6772209	6.523
DOID:1107	esophageal carcinoma	ADH4	LC	ADH4	Counter({ADH4: 1})	ADH4	ADH5|METAP1	22960999	rs3805322	6.222
DOID:8893	psoriasis	HLA-C	HC	HLA-C|HLA-B	Counter({HLA-C: 6})	None|None|None|None|None|None	HLA-C|CDSN|C6orf15|PSORS1C2|MICA|POU5F1|CCHCR1	20953190|19169254|20953188|18369459|18369459|18364390	rs10484554|rs12191877|rs12191877|rs10484554|rs2395029|rs3134792	213.398|100.000|31.398|38.699|25.699|9.000
DOID:8893	psoriasis	LCE3D	HC	LCE3D|LCE3E|LCE3A	Counter({LCE3D: 2, LCE3A: 1})	LCE3D|LCE3D		19169255|20953190	rs4085613|rs4112788	29.155|9.523
DOID:8893	psoriasis	IL12B	HC	UBLCP1|IL12B	Counter({IL12B: 4})	None|IL12B|None|IL12B	EBF1|IL12B|UBLCP1	19169254|19169255|20953188|20953190	rs2082412|rs3213094|rs2546890|rs3213094	27.699|25.523|20.000|10.301
DOID:8893	psoriasis	TNIP1	HC	TNIP1|ANXA6	Counter({TNIP1: 1})	TNIP1	TNIP1|ANXA6	19169254	rs17728338	20.000
DOID:8893	psoriasis	TRAF3IP2	HC	TRAF3IP2|REV3L	Counter({TRAF3IP2: 1})	REV3L	TRAF3IP2|REV3L|FYN	20953190	rs240993	19.301
DOID:8893	psoriasis	IL13	HC	IL13	Counter({IL13: 1})	IL13	IL13|IL4|KIF3A|IRF1|IL5|RAD50	19169254	rs20541	14.301
DOID:8893	psoriasis	IFIH1	HC	KCNH7|IFIH1	Counter({IFIH1: 1})	KCNH7	GCA|FAP|GCG|DPP4|KCNH7	20953190	rs17716942	13.000
DOID:8893	psoriasis	TNFAIP3	HC	TNFAIP3	Counter({TNFAIP3: 2})	TNFAIP3|TNFAIP3	TNFAIP3	19169254|20953190	rs610604|rs610604	11.046|6.155
DOID:8893	psoriasis	NFKBIA	HC	NFKBIA|PSMA6|KIAA0391	Counter({NFKBIA: 2, PSMA6: 1})	PSMA6|KIAA0391	PPP2R3C|SRP54|PSMA6|NFKBIA|BAZ1A	20953190|20953189	rs8016947|rs12586317	10.699|7.699
DOID:8893	psoriasis	ERAP1	HC	CAST|ERAP1	Counter({ERAP1: 1})	ERAP1	ERAP1|CAST|LNPEP	20953190	rs27524	10.523
DOID:8893	psoriasis	TYK2	HC	TYK2	Counter({TYK2: 2})	TYK2|TYK2	ICAM3|ICAM1|FDX1L|S1PR5|CDC37|TYK2|KEAP1|ICAM4|PDE4A|KRI1|RAVER1|S1PR2|DNMT1|ATG4D|ICAM5|MRPL4	20953190|20953190	rs12720356|rs280519	10.398|8.398
DOID:8893	psoriasis	NOS2	HC	NOS2	Counter({NOS2: 1})	NOS2	NOS2	20953189	rs4795067	10.398
DOID:8893	psoriasis	FBXL19	HC	FBXL19|PRSS53	Counter({FBXL19: 1, PRSS53: 1})	FBXL19	STX4|CTF1|PRR14|RNF40|PRSS8|PHKG2|SETD1A|KAT8|ITGAL|ORAI3|ZNF646|ZNF689|SRCAP|ZNF764|BCKDK|DCTPP1|STX1B|ITGAM|ZNF768|FUS	20953189	rs10782001	9.046
DOID:8893	psoriasis	IL23A	HC	RPS26|ERBB3|STAT2|IL23A	Counter({IL23A: 2, RPS26: 1, STAT2: 1})	STAT2|STAT2|RPS26	SUOX|DGKA|RNF41|CNPY2|IL23A|CS|ZC3H10|APOF|RAB5B|CDK2|RPS26|PAN2|ESYT1|STAT2|COQ10A|WIBG|SMARCC2|SPRYD4|PA2G4|IKZF4|MYL6B|MYL6|ERBB3	19169254|20953190|20953189	rs2066808|rs2066808|rs12580100	9.000|6.699|6.000
DOID:8893	psoriasis	REL	HC	REL	Counter({REL: 1})	None|None	PEX13|REL	20953190|20953189	rs702873|rs842636	8.398|5.222
DOID:8893	psoriasis	IL23R	HC	IL23R	Counter({IL23R: 2})	IL23R|IL23R	IL23R|IL12RB2	19169254|20953190	rs2201841|rs11209026	7.523|6.155
DOID:8893	psoriasis	SPATA2	LC	SPATA2|RNF114|SNAI1|SLC9A8	Counter({SPATA2: 2, RNF114: 1, SNAI1: 1, SLC9A8: 1})	SPATA2|SPATA2	SPATA2|SLC9A8|SNAI1|RNF114	18364390|20953189	rs495337|rs495337	8.000|6.699
DOID:8893	psoriasis	IFNLR1	LC	IFNLR1|GRHL3	Counter({IFNLR1: 1})	IFNLR1	IL22RA1|IFNLR1	20953190	rs4649203	7.155
DOID:8893	psoriasis		LC		Counter()	None		20953190	rs6809854	7.000
DOID:8893	psoriasis	SDC4	LC	SYS1|SDC4	Counter({SDC4: 1})	SDC4	SYS1|SLPI|MATN4|SYS1|RBPJL|PIGT|WFDC2|SDC4	20953189	rs1008953	7.000
DOID:8893	psoriasis		LC		Counter()	None		20953189	rs1975974	7.000
DOID:8893	psoriasis	COG6	LC	COG6	Counter({COG6: 1})	COG6	COG6	18369459	rs7993214	5.699
DOID:8893	psoriasis	TSC1	LC	TSC1	Counter({TSC1: 1})	TSC1	C9orf9|GTF3C5|TSC1|CEL|GFI1B	19169254	rs1076160	5.222
DOID:11119	Gilles de la Tourette syndrome	COL27A1	HC	COL27A1|ORM1|KIF12	Counter({COL27A1: 1, ORM1: 1, KIF12: 1})	COL27A1	ORM1	22889924	rs7868992	7.523
DOID:11119	Gilles de la Tourette syndrome		LC	CYLC2	Counter()	None		22889924	rs10990268	5.301
DOID:11119	Gilles de la Tourette syndrome	POLR3B	LC	TCP11L2|POLR3B	Counter({TCP11L2: 1, POLR3B: 1})	POLR3B	RFX4|CKAP4|TCP11L2|POLR3B	22889924	rs6539267	5.222
DOID:11119	Gilles de la Tourette syndrome		LC	THSD7A|TMEM106B	Counter({THSD7A: 1, TMEM106B: 1})	None		22889924	rs769111	5.222
DOID:11119	Gilles de la Tourette syndrome		LC	HDGFL1	Counter()	None		22889924	rs9393366	5.097
DOID:11119	Gilles de la Tourette syndrome	PICALM	LC	PICALM	Counter({PICALM: 1})	PICALM	PICALM|EED	22889924	rs621942	5.046
DOID:9744	type 1 diabetes mellitus	HLA-DRB1	HC	HLA-DRA|HLA-DRB1|HLA-DQB1|HLA-DQA1	Counter({HLA-DRB1: 1})	HLA-DQA1|HLA-DQA1|HLA-DRA|None	HLA-DQA1|HLA-DRA|HLA-DRB5|HLA-DRB1|HLA-DQB1|HLA-DQA2	17554300|18978792|19430480|17632545	rs9272346|rs9272346|rs9268645|rs2647044	133.301|128.222|100.000|16.000
DOID:9744	type 1 diabetes mellitus	PTPN22	HC	PTPN22|PHTF1|TNP2|RSBN1|PRM3|RMI2	Counter({PTPN22: 6, PHTF1: 1, TNP2: 1, RMI2: 1, PRM3: 1})	PTPN22|PTPN22|PHTF1|PHTF1|PHTF1|PTPN22|TNP2	PTPN22|RSBN1|OLFML3|AP4B1|MAGI3|HIPK1|DCLRE1B	19430480|17554260|18978792|17554300|17554260|17632545|18978792	rs2476601|rs2476601|rs6679677|rs6679677|rs6679677|rs2476601|rs416603	84.046|79.699|40.000|25.301|23.097|7.000|5.523
DOID:9744	type 1 diabetes mellitus	INS	HC	ASCL2|IGF2|INS	Counter({INS: 3})	None|IGF2|IGF2	TH|INS-IGF2|IGF2	19430480|17632545|17554260	rs7111341|rs1004446|rs3741208	47.398|8.398|6.699
DOID:9744	type 1 diabetes mellitus	RNLS	HC	RNLS	Counter({RNLS: 1})	RNLS		19430480	rs10509540	28.000
DOID:9744	type 1 diabetes mellitus	SH2B3	HC	TRAFD1|SH2B3|NAA25|PTPN11	Counter({SH2B3: 2, NAA25: 2, PTPN11: 1, TRAFD1: 1})	SH2B3|NAA25|NAA25|NAA25	ERP29|PTPN11|HECTD4|TRAFD1|ALDH2|MAPKAPK5|ATXN2|RPL6|FAM109A|NAA25|BRAP|SH2B3	19430480|18978792|17554260|17554300	rs3184504|rs17696736|rs17696736|rs17696736	26.523|17.222|15.699|13.699
DOID:9744	type 1 diabetes mellitus	ERBB3	HC	RPS26|ERBB3|RAB5B|CDK2|IKZF4|SUOX	Counter({ERBB3: 5, CDK2: 1, RAB5B: 1, SUOX: 1, IKZF4: 1})	ERBB3|ERBB3|ERBB3|ERBB3|None	SUOX|DGKA|RNF41|CNPY2|IL23A|CS|ZC3H10|APOF|RAB5B|CDK2|RPS26|PAN2|ESYT1|STAT2|COQ10A|WIBG|SMARCC2|SPRYD4|PA2G4|IKZF4|MYL6B|MYL6|ERBB3	19430480|17554260|18978792|17554300|18198356	rs2292239|rs2292239|rs2292239|rs11171739|rs1701704	24.699|19.699|15.523|11.000|9.046
DOID:9744	type 1 diabetes mellitus	CLEC16A	HC	CLEC16A	Counter({CLEC16A: 5})	CLEC16A|CLEC16A|CLEC16A|CLEC16A|CLEC16A	CIITA|TVP23A|DEXI	17554260|19430480|18978792|17632545|17554300	rs12708716|rs12708716|rs12708716|rs2903692|rs12708716	17.523|15.699|12.155|10.155|6.301
DOID:9744	type 1 diabetes mellitus	FOSL2	HC	LIF|FOSL2	Counter({FOSL2: 1})	None|FOSL2	MTMR3|NF2|LIF|ASCC2|UQCR10	19430480|21980299	rs5753037|rs6547853	15.523|6.097
DOID:9744	type 1 diabetes mellitus	CTLA4	HC	CTLA4	Counter({CTLA4: 2})	CTLA4|CTLA4	CTLA4|ICOS	19430480|18978792	rs3087243|rs3087243	15.000|10.097
DOID:9744	type 1 diabetes mellitus		HC	CTRB2|CTRB1	Counter()	None	TMEM170A|GABARAPL2|BCAR1|CFDP1|CTRB2|CTRB1|LDHD|CHST6	19430480	rs7202877	14.523
DOID:9744	type 1 diabetes mellitus	CTSH	HC	CTSH	Counter({CTSH: 2})	CTSH|CTSH	CTSH|RASGRF1|MORF4L1	18978792|19430480	rs3825932|rs3825932	14.523|7.097
DOID:9744	type 1 diabetes mellitus	PTPN2	HC	PTPN2|PSMG2	Counter({PTPN2: 3})	PTPN2|PTPN2|PTPN2	PTPN2|CEP76|SEH1L|PSMG2|SPIRE1	19430480|17554260|18978792	rs1893217|rs2542151|rs2542151	14.398|14.000|7.046
DOID:9744	type 1 diabetes mellitus	IL2RA	HC	IL2RA|RBM17	Counter({IL2RA: 2})	None|None	IL2RA|PFKFB3|IL15RA|RBM17	19430480|18978792	rs12251307|rs12251307	13.000|5.699
DOID:9744	type 1 diabetes mellitus	IL27	HC	NUPR1|IL27	Counter({IL27: 1})	IL27|None	ATXN2L|NUPR1|SBK1|NFATC2IP|CD19|ATP2A1|CLN3|EIF3C|XPO6|SPNS1|EIF3CL|TUFM|CCDC101|LAT|IL27|SH2B1	19430480|21980299	rs4788084|rs550448	12.523|6.301
DOID:9744	type 1 diabetes mellitus	CENPW	HC	CENPW	Counter({CENPW: 1})	CENPW		19430480	rs9388489	12.398
DOID:9744	type 1 diabetes mellitus	IL2	HC	IL2|ADAD1|KIAA1109	Counter({IL2: 1})	KIAA1109|KIAA1109|ADAD1	KIAA1109|IL2|IL21	19430480|17554300|17554300	rs4505848|rs6534347|rs17388568	12.301|5.699|5.523
DOID:9744	type 1 diabetes mellitus	ORMDL3	HC	GSDMB|ORMDL3	Counter({ORMDL3: 1})	GSDMB	TCAP|MED1|GRB7|RPL19|STAC2|CSF3|PLXDC1|ORMDL3|MIEN1|CDK12|FBXL20|PSMD3|STARD3|ERBB2|NEUROD2|IKZF3|CACNB1|PGAP3|PPP1R1B	19430480	rs2290400	12.222
DOID:9744	type 1 diabetes mellitus	ZFP36L1	HC	ZFP36L1	Counter()	ZFP36L1	ZFP36L1|ACTN1|RAD51B	19430480	rs1465788	11.699
DOID:9744	type 1 diabetes mellitus	GLIS3	HC	UBASH3A|GLIS3	Counter({UBASH3A: 2, GLIS3: 2})	GLIS3|UBASH3A|UBASH3A|GLIS3	GLIS3	19430480|19430480|18840781|18840781	rs7020673|rs11203203|rs9976767|rs10758593	11.301|8.699|7.699|5.523
DOID:9744	type 1 diabetes mellitus	BACH2	HC	BACH2	Counter({BACH2: 3})	BACH2|BACH2|BACH2	BACH2	18978792|19430480|18840781	rs11755527|rs11755527|rs3757247	11.301|7.301|6.000
DOID:9744	type 1 diabetes mellitus	SIRPG	HC	SIRPG	Counter()	SIRPG	SIRPG|SIRPB1	19430480	rs2281808	11.000
DOID:9744	type 1 diabetes mellitus	CD69	HC	VRK1|CLEC2D|CLECL1|CD69	Counter({CD69: 1})	CD69|None|CLEC2D|None	KLRB1	19430480|19430480|17554300|17554300	rs4763879|rs4900384|rs3764021|rs11052552	10.699|8.398|7.301|6.155
DOID:9744	type 1 diabetes mellitus	IFIH1	HC	IFIH1	Counter({IFIH1: 2})	IFIH1|IFIH1	GCA|FAP|GCG|DPP4|KCNH7	17554260|19430480	rs1990760|rs1990760	10.699|8.155
DOID:9744	type 1 diabetes mellitus	PRKD2	HC	PRKD2	Counter()	PRKD2	PRKD2|AP2S1|CALM3|GNG8|ARHGAP35|SLC1A5|STRN4|PTGIR|FKRP	19430480	rs425105	10.523
DOID:9744	type 1 diabetes mellitus	LMO7	HC	LMO7	Counter({LMO7: 1})	LMO7	LMO7	21980299	rs539514	10.222
DOID:9744	type 1 diabetes mellitus		HC	RTL1|DLK1|DIO3	Counter({DLK1: 1, RTL1: 1, DIO3: 1})	None		19966805	rs941576	10.000
DOID:9744	type 1 diabetes mellitus		HC	RBPJ|SMIM20	Counter()	None		19430480	rs10517086	9.301
DOID:9744	type 1 diabetes mellitus	CAPSL	HC	IL7R|SMARCE1|CCR7|CAPSL	Counter({CAPSL: 1, IL7R: 1})	None|CAPSL|IL7R	CCR7|SMARCE1|TNS4	19430480|17554260|17554260	rs7221109|rs1445898|rs6897932	9.000|5.097|5.097
DOID:9744	type 1 diabetes mellitus	IL10	HC	IL10|MAPKAPK2	Counter({IL10: 1})	IL10	IL20|IL10|MAPKAPK2|IL24|IL19	19430480	rs3024505	8.699
DOID:9744	type 1 diabetes mellitus	EFR3B	HC	CENPO|PTRHD1|NCOA1|ADCY3|DNAJC27|DNMT3A|POMC|EFR3B	Counter({CENPO: 1, PTRHD1: 1, DNMT3A: 1, ADCY3: 1, DNAJC27: 1, POMC: 1, EFR3B: 1})	EFR3B|None	DNAJC27|DNMT3A|ADCY3|POMC|CENPO	21980299|18978792	rs478222|rs2165738	8.398|5.398
DOID:9744	type 1 diabetes mellitus	TYK2	HC	TYK2	Counter({TYK2: 1})	TYK2	ICAM3|ICAM1|FDX1L|S1PR5|CDC37|TYK2|KEAP1|ICAM4|PDE4A|KRI1|RAVER1|S1PR2|DNMT1|ATG4D|ICAM5|MRPL4	19966805	rs2304256	8.398
DOID:9744	type 1 diabetes mellitus	PRKCQ	HC	PRKCQ	Counter({PRKCQ: 1})	None		18978792	rs947474	8.398
DOID:9744	type 1 diabetes mellitus	SKAP2	HC	SKAP2	Counter()	SKAP2	HOXA2|HOXA1|HOXA5|SKAP2|HOXA3|TPM3P4	19430480	rs7804356	8.301
DOID:9744	type 1 diabetes mellitus		HC	PHF10|C6orf120|WDR27|FAM120B|TBP|TCTE3|DLL1|PSMB1	Counter({PHF10: 1, C6orf120: 1, WDR27: 1, FAM120B: 1, TBP: 1, TCTE3: 1, DLL1: 1, PSMB1: 1})	None		21980299	rs924043	8.097
DOID:9744	type 1 diabetes mellitus	CD226	HC	PRKCQ|CD226	Counter({PRKCQ: 1, CD226: 1})	CD226|PRKCQ	DOK6|CD226	17554260|19430480	rs763361|rs11258747	8.000|7.000
DOID:9744	type 1 diabetes mellitus	C1QTNF6	HC	SSTR3|C1QTNF6	Counter({C1QTNF6: 2})	C1QTNF6|C1QTNF6	SSTR3|TMPRSS6|IL2RB|CYTH4|RAC2	18978792|19430480	rs229541|rs229541	7.699|6.699
DOID:9744	type 1 diabetes mellitus	COBL	HC	COBL	Counter({COBL: 1})	COBL	COBL|GRB10	19430480	rs4948088	7.398
DOID:9744	type 1 diabetes mellitus		LC	UMOD|GP2	Counter()	None	UMOD|GP2	19430480	rs12444268	6.699
DOID:9744	type 1 diabetes mellitus	TNFRSF11B	LC	COLEC10|TNFRSF11B	Counter({TNFRSF11B: 1})	TNFRSF11B	TNFRSF11B	21980299	rs12679857	6.398
DOID:9744	type 1 diabetes mellitus	PGM1	LC	PGM1	Counter({PGM1: 1})	PGM1	ITGB3BP|PGM1	19430480	rs2269241	6.398
DOID:9744	type 1 diabetes mellitus	DNAH2	LC	DNAH2	Counter()	DNAH2	SAT2|WRAP53|TP53|KDM6B|CNTROB|EFNB3|FXR2|CHD3	19430480	rs16956936	6.301
DOID:9744	type 1 diabetes mellitus	HPSE2	LC	HPSE2	Counter()	HPSE2	HPS1	21980299	rs10786436	6.097
DOID:9744	type 1 diabetes mellitus		LC	TRIB2	Counter()	None		19430480	rs1534422	5.699
DOID:9744	type 1 diabetes mellitus	LPAR3	LC	LPAR3	Counter({LPAR3: 1})	LPAR3	LPAR3|SSX2IP	18840781	rs1983853	5.699
DOID:9744	type 1 diabetes mellitus		LC	FGF4|FGF3	Counter()	None	FGF4|FGF3|FGF19	21980299	rs4084127	5.523
DOID:9744	type 1 diabetes mellitus	RASGRP1	LC	RASGRP1	Counter({RASGRP1: 1})	RASGRP1	FAM98B|RASGRP1	18840781	rs8035957	5.398
DOID:9744	type 1 diabetes mellitus	FSTL4	LC	FSTL4	Counter()	FSTL4		17554300	rs17166496	5.301
DOID:9744	type 1 diabetes mellitus	AFF3	LC	AFF3	Counter({AFF3: 1})	None	NMS|LONRF2|AFF3	17554260	rs9653442	5.301
DOID:9744	type 1 diabetes mellitus	IL25	LC	IL25	Counter()	IL25	IL25|MYH6|BCL2L2|NGDN|HOMEZ|C14orf164|SLC7A8|EFS|MYH7|PABPN1	21980299	rs10137082	5.222
DOID:1040	chronic lymphocytic leukemia	GRAMD1B	HC	GRAMD1B|SCN3B	Counter({GRAMD1B: 1, SCN3B: 1})	GRAMD1B|GRAMD1B|GRAMD1B	GRAMD1B	23770605|22700719|18758461	rs735665|rs735665|rs735665	38.398|11.523|11.398
DOID:1040	chronic lymphocytic leukemia	SP140	HC	SP110|SP140	Counter({SP140: 2, SP110: 1})	SP140|SP140|SP140	SP100|SP110|SP140	23770605|18758461|22700719	rs13397985|rs13397985|rs13397985	22.000|9.222|6.699
DOID:1040	chronic lymphocytic leukemia	IRF4	HC	EXOC2|IRF4|HLA-DRB1|BAK1|HLA-DRB5|HLA-DQA1	Counter({BAK1: 2, IRF4: 2, HLA-DRB5: 1, HLA-DQA1: 1})	IRF4|IRF4|BAK1|IRF4|HLA-DQA1|BAK1|HLA-DQA1|IRF4	EXOC2|DUSP22|IRF4	18758461|23770605|22700719|22700719|21131588|23770605|21131588|21131588	rs872071|rs872071|rs210142|rs872071|rs674313|rs210142|rs9272535|rs9378805	19.699|19.222|15.046|13.097|8.155|7.301|7.046|5.699
DOID:1040	chronic lymphocytic leukemia	ACOXL	HC	BCL2L11|ACOXL	Counter({ACOXL: 3, BCL2L11: 2})	ACOXL|ACOXL|ACOXL|ACOXL		23770605|23770605|18758461|22700719	rs13401811|rs17483466|rs17483466|rs17483466	17.699|16.398|9.699|8.301
DOID:1040	chronic lymphocytic leukemia	RPLP1	HC	RPLP1	Counter({RPLP1: 1})	RPLP1|RPLP1|RPLP1		23770605|18758461|22700719	rs7176508|rs7176508|rs7176508	17.000|11.301|10.523
DOID:1040	chronic lymphocytic leukemia	FAS	HC	ACTA2|FAS	Counter({ACTA2: 1, FAS: 1})	FAS	FAS|STAMBPL1|ACTA2	23770605	rs4406737	14.000
DOID:1040	chronic lymphocytic leukemia	BCL2	HC	BCL2	Counter({BCL2: 2})	BCL2|BCL2	BCL2	23770605|23770605	rs4987855|rs4987852	11.523|10.097
DOID:1040	chronic lymphocytic leukemia	TSPAN32	HC	TSPAN32|ASCL2	Counter({TSPAN32: 1})	TSPAN32	KCNQ1|CD81|TSSC4|ASCL2	23770605	rs7944004	9.699
DOID:1040	chronic lymphocytic leukemia	LEF1	HC	LEF1	Counter({LEF1: 1})	LEF1	LEF1|HADH	23770605	rs898518	9.398
DOID:1040	chronic lymphocytic leukemia		HC	POU5F1B	Counter()	None		20062064	rs2456449	9.097
DOID:1040	chronic lymphocytic leukemia	FARP2	HC	FARP2	Counter({FARP2: 2})	FARP2|FARP2|FARP2	FARP2|PPP1R7|STK25|HDLBP|BOK|SEPT2|PASK|MTERFD2	20062064|23770605|22700719	rs757978|rs757978|rs757978	8.699|7.000|5.523
DOID:1040	chronic lymphocytic leukemia	CASP8	HC	CASP10|CASP8	Counter({CASP10: 1, CASP8: 1})	CASP8	CFLAR|ORC2|NIF3L1|STRADB|TRAK2|CASP8|CASP10|PPIL3|BZW1|ALS2CR12|ALS2CR11|NDUFB3|CLK1	23770605	rs3769825	8.523
DOID:1040	chronic lymphocytic leukemia	PRKD2	HC	SLC1A5|STRN4|PRKD2|FKRP	Counter({STRN4: 1, PRKD2: 1})	PRKD2|None	PRKD2|AP2S1|CALM3|GNG8|ARHGAP35|SLC1A5|STRN4|PTGIR|FKRP	18758461|20062064	rs11083846|rs11668878	8.398|6.398
DOID:1040	chronic lymphocytic leukemia	CDKN2B	HC	CDKN2B|DMRTA1	Counter({CDKN2B: 1})	None		23770605	rs1679013	8.000
DOID:1040	chronic lymphocytic leukemia	PMAIP1	HC	PMAIP1	Counter({PMAIP1: 1})	PMAIP1	PMAIP1	23770605	rs4368253	7.523
DOID:1040	chronic lymphocytic leukemia	IRF8	LC	IRF8	Counter({IRF8: 2})	IRF8|IRF8|IRF8	EMC8|IRF8|C16orf74	21131588|22700719|20062064	rs391525|rs305061|rs305061	8.523|7.046|6.398
DOID:1040	chronic lymphocytic leukemia		LC	RFX7|NEDD4	Counter({RFX7: 1, NEDD4: 1})	None	RFX7|NEDD4	20062064	rs7169431	6.301
DOID:1040	chronic lymphocytic leukemia	CXXC1	LC	SKA1|CXXC1|MBD1	Counter({CXXC1: 1, MBD1: 1})	CXXC1	SKA1|MYO5B|CCDC11|CXXC1|MBD1	20062064	rs1036935	5.699
DOID:1040	chronic lymphocytic leukemia	CPEB1	LC	CPEB1	Counter({CPEB1: 1})	CPEB1	RPS17|MEX3B|RPS17L|FAM103A1|EFTUD1|AP3B2|CPEB1|HOMER2	20062064	rs783540	5.398
DOID:3905	lung carcinoma	CHRNA3	HC	CHRNA5|PSMA4|CHRNA3|HYKK|CHRNB4	Counter({CHRNA3: 5, CHRNA5: 4, HYKK: 3, PSMA4: 3, CHRNB4: 2})	CHRNA3|HYKK|HYKK|HYKK|CHRNA3|CHRNA3|HYKK	IREB2|CHRNB4|MORF4L1|CHRNA3|CHRNA5|PSMA4	19836008|19654303|18385738|18385676|18978790|18978787|18780872	rs1051730|rs8034191|rs8034191|rs8034191|rs1051730|rs8042374|rs8034191	50.699|25.523|19.301|17.523|15.000|11.097|8.000
DOID:3905	lung carcinoma	TERT	HC	CLPTM1L|TERT	Counter({TERT: 6, CLPTM1L: 5})	TERT|TERT|TERT|TERT|TERT|CLPTM1L|CLPTM1L|CLPTM1L|CLPTM1L	TERT|CLPTM1L|SLC6A19	21725308|23143601|20700438|20871597|19836008|19836008|19654303|18978787|18978790	rs2736100|rs2736100|rs2736100|rs2736100|rs2736100|rs31489|rs4975616|rs401681|rs402710	27.000|26.398|21.699|10.523|9.699|9.699|8.523|8.097|5.398
DOID:3905	lung carcinoma	TP63	HC	TP63	Counter({TP63: 4})	TP63|TP63|TP63|TP63	TP63	21725308|22797724|20871597|23143601	rs4488809|rs10937405|rs10937405|rs4488809	25.155|16.155|11.155|8.398
DOID:3905	lung carcinoma	VTI1A	HC	VTI1A	Counter({VTI1A: 1})	VTI1A	VTI1A	23143601	rs7086803	17.398
DOID:3905	lung carcinoma	MTMR3	HC	MTMR3	Counter({MTMR3: 1})	MTMR3	MTMR3|NF2|LIF|ASCC2|UQCR10	21725308	rs36600	12.222
DOID:3905	lung carcinoma	MIPEP	HC	MIPEP|TNFRSF19	Counter({MIPEP: 1})	None	TNFRSF19|MIPEP	21725308	rs753955	11.699
DOID:3905	lung carcinoma	BAG6	HC	APOM|BAG6|MSH5	Counter({BAG6: 3, APOM: 1, MSH5: 1})	BAG6|BAG6|BAG6	HSPA1B|PBX2|C6orf25|C6orf47|RNF5|CLIC1|LST1|MSH5|VARS|HLA-C|ATF6B|SKIV2L|TNXB|NCR3|NELFE|STK19|AGPAT1|AGER|HSPA1L|AIF1|DDAH2|NEU1|GPANK1|ATP6V1G2|SLC44A4|PRRC2A|LSM2|DXO|ZBTB12|FKBPL|LTB|HSPA1A|ABHD16A|BAG6|C6orf48|APOM|PPT2|DDX39B|GPSM3|EHMT2|TNF|NOTCH4|C2|CSNK2B	19836008|19654303|18978787	rs3117582|rs3117582|rs3117582	11.301|9.398|9.301
DOID:3905	lung carcinoma	BPTF	HC	BPTF	Counter({BPTF: 2})	BPTF|BPTF	BPTF|KPNA2	22797724|23143601	rs7216064|rs7216064	10.155|5.155
DOID:3905	lung carcinoma		HC	SLC17A8|GAS2L3|NR1H4|SCYL2	Counter({NR1H4: 1, SLC17A8: 1, SCYL2: 1, GAS2L3: 1})	None	NR1H4	23341777	rs12296850	10.000
DOID:3905	lung carcinoma	BTNL2	HC	BTNL2	Counter({BTNL2: 1})	BTNL2	PBX2|AGPAT1|AGER|HLA-DQA1|HLA-DRA|HLA-DRB5|FKBPL|HLA-DRB1|HLA-DQB1|HLA-DQA2|GPSM3|NOTCH4	22797724	rs3817963	9.523
DOID:3905	lung carcinoma		HC	DCBLD1|ROS1	Counter({DCBLD1: 1, ROS1: 1})	None	GOPC|DCBLD1|ROS1	23143601	rs9387478	9.398
DOID:3905	lung carcinoma	XXYLT1	HC	XXYLT1	Counter({XXYLT1: 1})	XXYLT1		20876614	rs2131877	7.699
DOID:3905	lung carcinoma		HC		Counter()	None	ZKSCAN3|ZSCAN12|ZSCAN9|ZNF311|TRIM27	19836008	rs4324798	7.699
DOID:3905	lung carcinoma	TGM5	LC	TGM5	Counter({TGM5: 1})	TGM5	ELL3|TTBK2|PDIA3|CDAN1|CKMT1A|SERF2|FRMD5|TP53BP1|STARD9|CCNDBP1|TMEM62|WDR76|MFAP1|EPB42|CKMT1B|UBR1|PPIP5K1|MAP1A|TUBGCP4	19654303	rs748404	6.000
DOID:3905	lung carcinoma	ACTA2	LC	ACTA2	Counter()	ACTA2	FAS|STAMBPL1|ACTA2	19654303	rs1926203	6.000
DOID:3905	lung carcinoma	RBMS3	LC	RBMS3	Counter()	RBMS3	RBMS3	19654303	rs1530057	5.523
DOID:3905	lung carcinoma		LC	TNFAIP6|RIF1	Counter({TNFAIP6: 1, RIF1: 1})	None	NMI|TNFAIP6|RIF1|NEB	23143601	rs10197940	5.301
DOID:3905	lung carcinoma		LC	GKN1|GKN2	Counter()	None	ANTXR1|GKN2	19654303	rs4254535	5.301
DOID:3905	lung carcinoma	LAMA1	LC	LAMA1	Counter()	LAMA1	LAMA1	20876614	rs16951095	5.155
DOID:3905	lung carcinoma	CRP	LC	CRP	Counter({CRP: 1})	CRP	CRP|DUSP23	18385676	rs2808630	5.155
DOID:3905	lung carcinoma		LC	WSCD1|NLRP1	Counter()	None		20876614	rs9303196	5.097
DOID:3905	lung carcinoma	IL1RAP	LC	IL1RAP	Counter({IL1RAP: 1})	IL1RAP	IL1RAP	18385676	rs7626795	5.097
DOID:4450	renal cell carcinoma		HC	CCND1	Counter()	None|None		21131975|22010048	rs7105934|rs4980785	13.097|5.699
DOID:4450	renal cell carcinoma	ITPR2	HC	ITPR2|SSPN	Counter({ITPR2: 1})	ITPR2	ITPR2	22010048	rs718314	9.046
DOID:4450	renal cell carcinoma	EPAS1	HC	EPAS1	Counter({EPAS1: 1})	EPAS1	EPAS1	21131975	rs7579899	8.699
DOID:4450	renal cell carcinoma	ZEB2	HC	ZEB2	Counter({ZEB2: 1})	ZEB2	ZEB2|GTDC1	23184150	rs12105918	7.699
DOID:4450	renal cell carcinoma	SCARB1	HC	SCARB1	Counter({SCARB1: 1})	SCARB1	SCARB1|BRI3BP|DHX37|UBC	21131975	rs4765623	7.523
DOID:4450	renal cell carcinoma	PDZD2	LC	PDZD2	Counter({PDZD2: 1})	PDZD2	PDZD2	23184150	rs10054504	6.097
DOID:4450	renal cell carcinoma	CEP85L	LC	CEP85L	Counter()	CEP85L	PLN	22010048	rs25422	5.301
DOID:216	dental caries	LYZL2	LC	LYZL2	Counter({LYZL2: 1})	LYZL2	LYZL2	23064961	rs399593	8.046
DOID:216	dental caries	AJAP1	LC	C1orf174|AJAP1	Counter({AJAP1: 1})	AJAP1	AJAP1	23064961	rs3896439	7.699
DOID:216	dental caries	ABCG2	LC	ABCG2|MEPE|PKD2|DMP1|DSPP|SPP1|IBSP	Counter({ABCG2: 1, MEPE: 1, PKD2: 1, DMP1: 1, DSPP: 1, SPP1: 1, IBSP: 1})	ABCG2	ABCG2	23064961	rs3114018	7.155
DOID:216	dental caries	TRIB2	LC	TRIB2|FAM84A	Counter({TRIB2: 1})	None	TRIB2	23064961	rs10180496	7.000
DOID:216	dental caries	EDNRA	LC	EDNRA	Counter({EDNRA: 1})	None	EDNRA	23064961	rs1429138	6.699
DOID:216	dental caries	SPSB1	LC	SPSB1|SLC25A33	Counter({SPSB1: 1})	SPSB1	SPSB1	23064961	rs9308447	6.301
DOID:216	dental caries	ATXN7L1	LC	ATXN7L1	Counter({ATXN7L1: 1})	ATXN7L1	PUS7|ATXN7L1	23064961	rs10242311	6.222
DOID:216	dental caries	PROM1	LC	PROM1	Counter({PROM1: 1})	PROM1	FGFBP1|PROM1	23064961	rs2531154	6.046
DOID:216	dental caries	ZNF98	LC	ZNF98	Counter({ZNF98: 1})	ZNF98		23064961	rs931608	6.000
DOID:216	dental caries		LC	SNX7	Counter()	None	SNX7	23064961	rs11166135	6.000
DOID:216	dental caries	LZTS1	LC	IL17D|IFT88|LZTS1	Counter({IFT88: 1, LZTS1: 1})	LZTS1|IL17D		23064961|23064961	rs10111661|rs735539	5.699|5.398
DOID:216	dental caries	PHTF2	LC	PHTF2	Counter({PHTF2: 1})	PHTF2	PHTF2|PTPN12	23064961	rs848452	5.699
DOID:216	dental caries	NT5DC1	LC	NT5DC1	Counter({NT5DC1: 1})	NT5DC1	TSPYL4|FRK|TSPYL1|COL10A1	23064961	rs1204798	5.699
DOID:216	dental caries	LPAR3	LC	LPAR3|SSX2IP	Counter({LPAR3: 1})	LPAR3	SSX2IP	23064961	rs1750491	5.699
DOID:216	dental caries	ZNF827	LC	LSM6|ZNF827	Counter({ZNF827: 1})	ZNF827	LSM6|ZNF827	23064961	rs11100904	5.699
DOID:216	dental caries	NFASC	LC	NFASC|LRRN2	Counter({NFASC: 2})	NFASC|NFASC	NFASC|LRRN2	23064961|23064961	rs7552806|rs7552806	5.523|5.523
DOID:216	dental caries	EXOC2	LC	EXOC2|DYM|SMAD7	Counter({EXOC2: 1, SMAD7: 1})	EXOC2|DYM	EXOC2	23064961|23064961	rs2476842|rs357894	5.523|5.398
DOID:216	dental caries	PCDH9	LC	PCDH9	Counter({PCDH9: 1})	PCDH9	PCDH9	23064961	rs2875517	5.523
DOID:216	dental caries	TWSG1	LC	ANKRD12|TWSG1	Counter({TWSG1: 1})	TWSG1	NDUFV2|TWSG1|RALBP1|ANKRD12	23064961	rs2864527	5.398
DOID:216	dental caries	CTNNA3	LC	CTNNA3	Counter({CTNNA3: 1})	CTNNA3	CTNNA3	23064961	rs2441755	5.398
DOID:216	dental caries	ZNF516	LC	ZNF516	Counter({ZNF516: 1})	ZNF516	ZNF516	23064961	rs13381277	5.398
DOID:216	dental caries		LC		Counter()	None		23064961	rs11256676	5.301
DOID:216	dental caries	NR4A3	LC	TGFBR1|NKX2-3|NR4A3|GOT1	Counter({NR4A3: 1, TGFBR1: 1, NKX2-3: 1})	NR4A3|NKX2-3	SEC61B|ALG2	23064961|23064961	rs649057|rs7078219	5.301|5.222
DOID:216	dental caries	ACAD9	LC	ACAD9	Counter({ACAD9: 1})	None	RAB7A|GP9|RPN1	23064961	rs9810890	5.222
DOID:216	dental caries	MYO16	LC	MYO16	Counter({MYO16: 1})	MYO16	MYO16	23064961	rs17485138	5.155
DOID:4905	pancreatic carcinoma		HC	KLF12|KLF5	Counter({KLF12: 1, KLF5: 1})	None|None		20101243|22158540	rs9543325|rs9573163	10.523|12.301
DOID:4905	pancreatic carcinoma	NR5A2	HC	NR5A2	Counter({NR5A2: 1})	NR5A2	NR5A2	20101243	rs3790844	9.699
DOID:4905	pancreatic carcinoma	BACH1	LC	BACH1	Counter({BACH1: 1})	BACH1	BACH1|MAP3K7CL|CCT8	22158540	rs372883	12.699
DOID:4905	pancreatic carcinoma	TFF1	LC	TFF1|TFF2	Counter({TFF1: 1})	TFF1	UBASH3A|ABCG1|TMPRSS3|TFF1	22158540	rs1547374	12.398
DOID:4905	pancreatic carcinoma	PRLHR	LC	FAM204A|PRLHR	Counter({PRLHR: 1})	PRLHR	PRLHR	22158540	rs12413624	10.301
DOID:4905	pancreatic carcinoma	FAM19A5	LC	FAM19A5	Counter({FAM19A5: 1})	FAM19A5		22158540	rs5768709	10.000
DOID:4905	pancreatic carcinoma	DAB2	LC	DAB2	Counter({DAB2: 1})	DAB2	DAB2|C9	22158540	rs2255280	9.398
DOID:4905	pancreatic carcinoma	ABO	LC	ABO	Counter({ABO: 1})	ABO	RALGDS|RPL7A|SURF2	19648918	rs505922	7.301
DOID:4905	pancreatic carcinoma	TFRC	LC	TFRC	Counter({TFRC: 1})	TFRC	TNK2|MUC4|SLC51A|TFRC	22158540	rs4927850	6.699
DOID:4905	pancreatic carcinoma	ARID1B	LC	ARID1B|NOX3	Counter({ARID1B: 1})	None		22158540	rs4269383	6.155
DOID:4905	pancreatic carcinoma	CLPTM1L	LC	CLPTM1L	Counter({CLPTM1L: 1})	CLPTM1L	TERT|CLPTM1L|SLC6A3	20101243	rs401681	6.155
DOID:4905	pancreatic carcinoma	BAI3	LC	BAI3	Counter({BAI3: 1})	BAI3		22158540	rs9363918	6.000
DOID:4905	pancreatic carcinoma	SLC1A1	LC	GLIS3|SLC1A1	Counter({SLC1A1: 1})	SLC1A1	SLC1A1	22158540	rs10974531	5.301
DOID:4905	pancreatic carcinoma		LC		Counter()	None		22158540	rs2689154	5.222
DOID:3963	thyroid carcinoma	FOXE1	HC	TMOD1|NCBP1|XPA|FOXE1|HEMGN|C9orf156|TSTD2	Counter({FOXE1: 2, TMOD1: 1, NCBP1: 1, XPA: 1, HEMGN: 1, C9orf156: 1, TSTD2: 1})	FOXE1|FOXE1	XPA|FOXE1|ANP32B	19198613|20350937	rs965513|rs965513	26.699|11.301
DOID:3963	thyroid carcinoma		HC		Counter()	None		22267200	rs966423	9.000
DOID:3963	thyroid carcinoma	NRG1	HC	NRG1	Counter({NRG1: 1})	NRG1	NRG1	22267200	rs2439302	8.699
DOID:3963	thyroid carcinoma	NKX2-1	HC	NKX2-1|MBIP	Counter({NKX2-1: 1})	None		19198613	rs944289	8.699
DOID:1312	focal segmental glomerulosclerosis	APOL1	LC	MYH9|APOL1	Counter({MYH9: 1, APOL1: 1})	APOL1	MYH9|APOL2|APOL1	20668430	rs2239785	12.301
DOID:1024	leprosy	LACC1	HC	LACC1	Counter({LACC1: 1})	LACC1	ENOX1	20018961	rs3764147	53.398
DOID:1024	leprosy	NOD2	HC	SNX20|CYLD|NOD2	Counter({CYLD: 1, NOD2: 1})	NOD2|CYLD	SNX20|NOD2|NKD1|CYLD	20018961|22019778	rs9302752|rs16948876	39.398|9.699
DOID:1024	leprosy	TNFSF15	HC	TNFSF15	Counter({TNFSF15: 1})	TNFSF15	TNFSF8|TNFSF15	20018961	rs6478108	20.523
DOID:1024	leprosy	RIPK2	HC	RIPK2	Counter({RIPK2: 2})	RIPK2|RIPK2	OSGIN2|RIPK2	20018961|20018961	rs42490|rs40457	16.000|12.000
DOID:1024	leprosy	RAB32	HC	ADGB|RAB32	Counter({RAB32: 1})	ADGB	GRM1|RAB32	22019778	rs2275606	13.398
DOID:1024	leprosy	IL23R	HC	SLC35D1|IL23R	Counter({IL23R: 1})	IL23R	IL23R|SLC35D1|IL12RB2	22019778	rs3762318	10.523
DOID:1024	leprosy	RPS6KA4	LC	RPS6KA4	Counter({RPS6KA4: 1})	RPS6KA4	RPS6KA4|SLC22A11|FERMT3|CCDC88B|PLCB3|BAD|FKBP2|STIP1|TRPT1|PRDX5|FLRT1|TRMT112|VEGFB|PPP1R14B|ESRRA	22019778	rs538147	5.155
DOID:11714	gestational diabetes	CDKAL1	HC	CDKAL1	Counter({CDKAL1: 1})	CDKAL1	CDKAL1|E2F3	22233651	rs7754840	15.155
DOID:11714	gestational diabetes	MTNR1B	HC	MTNR1B|FAT3	Counter({MTNR1B: 1})	MTNR1B	MTNR1B	22233651	rs10830962	12.699
DOID:11714	gestational diabetes	IGF2BP2	LC	IGF2BP2	Counter({IGF2BP2: 1})	IGF2BP2	IGF2BP2	22233651	rs1470579	6.699
DOID:1380	endometrial cancer	HNF1B	HC	HNF1B	Counter({HNF1B: 1})	HNF1B	DDX52|HNF1B	21499250	rs4430796	9.155
DOID:1380	endometrial cancer	SFPQ	LC	SFPQ|ZMYM4	Counter({SFPQ: 1})	SFPQ	SFPQ|ZMYM4|PSMB2|C1orf216|NCDN|AGO4|CLSPN	21499250	rs673604	5.222
DOID:9296	cleft lip	NOG	HC	NOG|C17orf67	Counter({NOG: 1})	NOG		20023658	rs227731	8.000
DOID:9296	cleft lip	KIAA1598	HC	KIAA1598|VAX1	Counter({KIAA1598: 1, VAX1: 1})	KIAA1598	KIAA1598|SLC18A2	20023658	rs7078160	7.699
DOID:9296	cleft lip		HC	CBLN2	Counter()	None		19656524	rs17085106	7.398
DOID:9296	cleft lip	GSDMC	LC	GSDMC	Counter({GSDMC: 1})	None|None|None		19270707|20436469|19656524	rs987525|rs987525|rs987525	23.523|15.398|7.046
DOID:9296	cleft lip	IRF6	LC	DIEXF|IRF6	Counter({IRF6: 2})	IRF6|IRF6	DIEXF|IRF6|SYT14|HSD11B1|HHAT|TRAF3IP3	20436469|19270707	rs10863790|rs642961	14.000|5.699
DOID:9296	cleft lip	THADA	LC	THADA	Counter({THADA: 1})	THADA	THADA|ZFP36L2	20023658	rs7590268	7.046
DOID:9296	cleft lip	SPRY2	LC	SPRY2|NDFIP2	Counter({SPRY2: 1})	SPRY2		20023658	rs9574565	6.523
DOID:9296	cleft lip		LC	GREM1|FMN1	Counter({GREM1: 1, FMN1: 1})	None	FMN1|GREM1|SCG5	20023658	rs1258763	6.000
DOID:9296	cleft lip	NOG	LC	NOG|ANKFN1	Counter({NOG: 1})	None	NOG	20023658	rs17760296	5.155
DOID:14227	azoospermia	PEX10	HC	PLCH2|PEX10|MMEL1	Counter({PEX10: 1, MMEL1: 1})	PEX10	PANK4|PEX10|RER1	22197933	rs2477686	11.222
DOID:14227	azoospermia	PRMT6	HC	PRMT6	Counter({PRMT6: 1})	PRMT6		22197933	rs12097821	9.222
DOID:14227	azoospermia	SOX5	HC	SOX5	Counter({SOX5: 1})	SOX5	SOX5	22197933	rs10842262	8.699
DOID:14227	azoospermia		HC		Counter()	None	SIRPA	22197933	rs6080550	8.699
DOID:14221	metabolic syndrome X	CETP	HC	HERPUD1|CETP	Counter({CETP: 5})	CETP|CETP|CETP|CETP|CETP	CPNE2|SLC12A3|HERPUD1|CETP	22399527|21386085|21386085|21386085|21386085	rs247617|rs173539|rs3764261|rs9939224|rs173539	59.046|16.000|12.523|11.155|8.046
DOID:14221	metabolic syndrome X	ZNF259	HC	ZNF259|BUD13|APOA5	Counter({ZNF259: 3, BUD13: 2, APOA5: 1})	ZNF259|ZNF259|ZNF259|BUD13|BUD13|ZNF259	ZNF259|APOC3|APOA4|BUD13	22399527|21386085|21386085|21386085|21386085|21386085	rs964184|rs2266788|rs2075290|rs10790162|rs11820589|rs12286037	30.523|8.699|8.699|8.301|8.222|8.000
DOID:14221	metabolic syndrome X	G6PC2	HC	ABCB11|G6PC2	Counter({ABCB11: 1, G6PC2: 1})	G6PC2|ABCB11	NOSTRIN|SPC25|ABCB11	22399527|21386085	rs560887|rs569805	25.301|7.046
DOID:14221	metabolic syndrome X	LIPC	HC	LIPC	Counter({LIPC: 3})	LIPC|LIPC|LIPC	LIPC	22399527|21386085|21386085	rs1532085|rs2043085|rs10468017	23.301|8.000|7.222
DOID:14221	metabolic syndrome X	GCKR	HC	GCKR	Counter({GCKR: 1})	GCKR	SLC30A3|PREB|SUPT7L|TCF23|SNX17|EIF2B4|ABHD1|IFT172|GTF3C2|GCKR|NRBP1|UCN|TRIM54|MPV17|SLC4A1AP|GPN1|CAD|ATRAID|PPM1G	22399527	rs780094	19.222
DOID:14221	metabolic syndrome X	MTNR1B	HC	MTNR1B|FAT3	Counter({MTNR1B: 1})	MTNR1B|MTNR1B|MTNR1B|MTNR1B	MTNR1B	22399527|21386085|21386085|21386085	rs10830962|rs10830956|rs1387153|rs1387153	15.301|10.301|8.699|8.097
DOID:14221	metabolic syndrome X	LPL	HC	LPL	Counter({LPL: 6})	LPL|LPL|LPL|LPL|LPL|LPL	LPL	22399527|22399527|21386085|21386085|21386085|21386085	rs7841189|rs268|rs301|rs295|rs2197089|rs1441756	14.000|11.699|10.523|8.699|8.699|7.523
DOID:14221	metabolic syndrome X		HC	AGMO|DGKB	Counter({DGKB: 1, AGMO: 1})	None	DGKB	22399527	rs6947830	13.000
DOID:14221	metabolic syndrome X	GCK	HC	GCK|YKT6|CAMK2B	Counter({GCK: 1, CAMK2B: 1})	GCK|CAMK2B	YKT6|POLD2|GCK|MYL7|POLM|CAMK2B	22399527|22399527	rs3757840|rs1127065	12.398|10.046
DOID:14221	metabolic syndrome X	APOB	HC	APOB|GDF7	Counter({APOB: 2})	APOB|APOB	APOB	22399527|22399527	rs673548|rs6711016	10.000|7.398
DOID:14221	metabolic syndrome X	EDC4	HC	EDC4	Counter({EDC4: 1})	EDC4	CENPT|PRMT7|THAP11|GFOD2|NUTF2|DUS2|NFATC3|ENKD1|DPEP2|LCAT|PLA2G15|SLC12A4|EDC4|ACD|CTRL|RANBP10|PSMB10|PARD6A|CTCF|TSNAXIP1|PSKH1	22399527	rs8060686	9.699
DOID:14221	metabolic syndrome X	ABCA1	HC	ABCA1	Counter({ABCA1: 1})	ABCA1	ABCA1	22399527	rs1883025	9.222
DOID:14221	metabolic syndrome X	NR1H3	HC	NR1H3	Counter({NR1H3: 1})	NR1H3	CELF1|PACSIN3|PTPRJ|DDB2|FNBP4|PSMC3|MADD|MYBPC3|AGBL2|KBTBD4|ARFGAP2|NUP160|NR1H3|SPI1|PTPMT1|RAPSN|NDUFS3	22399527	rs10838681	9.000
DOID:14221	metabolic syndrome X	FTO	HC	FTO	Counter({FTO: 1})	FTO		22399527	rs9940128	8.699
DOID:14221	metabolic syndrome X	TOMM40	HC	TOMM40|APOE	Counter({TOMM40: 1, APOE: 1})	TOMM40	APOC1|CLASRP|PVRL2|BCAM|RELB|APOE|APOC2|TOMM40	22399527	rs157582	8.000
DOID:14221	metabolic syndrome X	MICB	HC	MICB	Counter({MICB: 1})	MICB	C6orf25|C6orf47|CLIC1|LST1|MSH5|HLA-C|NCR3|CDSN|AIF1|DDAH2|GPANK1|ATP6V1G2|PRRC2A|C6orf15|PSORS1C2|MICA|LTB|HSPA1A|ABHD16A|BAG6|APOM|DDX39B|POU5F1|TNF|CSNK2B|CCHCR1	22399527	rs3099844	7.699
DOID:14221	metabolic syndrome X	GALNT2	HC	GALNT2	Counter({GALNT2: 1})	GALNT2	GALNT2	22399527	rs4846922	7.398
DOID:14221	metabolic syndrome X	SMEK2	HC	SMEK2	Counter({SMEK2: 1})	SMEK2	CCDC88A|PNPT1|SMEK2|CCDC104	22399527	rs782590	7.398
DOID:14221	metabolic syndrome X		HC		Counter()	None		21386085	rs9987289	7.398
DOID:14221	metabolic syndrome X	TFAP2B	LC	TFAP2B	Counter({TFAP2B: 1})	TFAP2B	TFAP2B|TFAP2D	21386085	rs2206277	7.000
DOID:5517	stomach carcinoma	PRKAA1	HC	PTGER4|PRKAA1	Counter({PTGER4: 1, PRKAA1: 1})	PRKAA1	PRKAA1|C7|RPL37|CARD6	22037551	rs13361707	28.097
DOID:5517	stomach carcinoma	ZBTB20	HC	ZBTB20	Counter({ZBTB20: 1})	ZBTB20		22037551	rs9841504	8.699
DOID:13641	exfoliation syndrome	LOXL1	HC	LOXL1	Counter({LOXL1: 1})	LOXL1	STOML1|LOXL1|PML	17690259	rs3825942	20.523
DOID:13378	Kawasaki disease		HC	HLA-DOB|HLA-DQB2	Counter({HLA-DOB: 1, HLA-DQB2: 1})	None	HLA-DOB|PSMB8|TAPSAR1|TAP1|TAP2|HLA-DQB1|HLA-DQA2	22446962	rs2857151	10.301
DOID:13378	Kawasaki disease	FCGR2A	HC	FCGR2A	Counter({FCGR2A: 1})	FCGR2A	FCGR2A|HSPA6|FCGR3A	22081228	rs1801274	10.155
DOID:13378	Kawasaki disease	MIA	HC	MIA|NUMBL	Counter({MIA: 1, NUMBL: 1})	MIA	CYP2G1P|RAB4B|LTBP4|ITPKC|RAB4B-EGLN2|SNRPA|MIA|NUMBL	22446962	rs2233152	9.398
DOID:13378	Kawasaki disease	BLK	HC	FAM167A|KCNN2|BLK	Counter({KCNN2: 1, BLK: 1})	BLK|KCNN2	GATA4|BLK	22446961|23677057	rs2736340|rs17136627	9.046|7.699
DOID:13378	Kawasaki disease	CD40	HC	CDH22|CD40	Counter({CD40: 2})	CD40|CD40	NCOA5|ZNF335|CD40|MMP9|SLC12A5	22446961|22446962	rs1569723|rs4813003	8.222|7.301
DOID:13378	Kawasaki disease	CENPU	HC	CENPU	Counter({CENPU: 1})	CENPU	CENPU|CASP3|ACSL1	22446962	rs2130392	7.523
DOID:13378	Kawasaki disease	TECRL	LC	TECRL	Counter({TECRL: 1})	TECRL		22446961	rs7656244	6.523
DOID:13378	Kawasaki disease	MED30	LC	MED30	Counter({MED30: 1})	MED30	MED30	22446961	rs17667932	6.301
DOID:13378	Kawasaki disease	COPB2	LC	COPB2|MRPS22	Counter({COPB2: 1})	None	MRPS22|RBP1|COPB2|RBP2	22446961	rs4894410	5.097
DOID:13378	Kawasaki disease	PPM1L	LC	PPM1L	Counter({PPM1L: 1})	PPM1L	PPM1L|NMD3	22446961	rs9290065	5.046
DOID:1936	atherosclerosis	PIK3CG	HC	CCDC71L|PIK3CG	Counter({PIK3CG: 2})	PIK3CG|PIK3CG	PIK3CG	21909108|21909108	rs17398575|rs17398575	11.699|5.523
DOID:1936	atherosclerosis	EDNRA	HC	EDNRA	Counter({EDNRA: 2})	None|None	EDNRA	21909108|21909108	rs1878406|rs1878406	11.155|6.155
DOID:1936	atherosclerosis	ZHX2	HC	ZHX2	Counter({ZHX2: 1})	None		21909108	rs11781551	10.699
DOID:1936	atherosclerosis	APOC1	HC	APOE|APOC1	Counter({APOC1: 2})	APOC1|APOC1	APOC1|CLASRP|PVRL2|BCAM|RELB|APOE|APOC2|TOMM40	21909108|21909108	rs445925|rs445925	7.699|5.398
DOID:1936	atherosclerosis	PINX1	HC	PINX1	Counter({PINX1: 1})	PINX1	RP1L1|SOX7	21909108	rs6601530	7.699
DOID:1936	atherosclerosis	SLC17A4	LC	SLC17A4	Counter({SLC17A4: 1})	SLC17A4	HIST1H1C|HIST1H2BD|HIST1H2BA|HIST1H2AA|HIST1H2AE|HIST1H4A|HIST1H1A|HIST1H2AC|HIST1H2AB|HIST1H4E|HIST1H1T|HIST1H2BE|HIST1H4F|HIST1H1E|HIST1H2BH|HIST1H2BC|HIST1H2BF|TRIM38|HFE|HIST1H3B|HIST1H4C|HIST1H4B|SCGN|HIST1H3A|HIST1H3E|HIST1H2BB|HIST1H3C|SLC17A1	21909108	rs4712972	7.097
DOID:1936	atherosclerosis	LDLR	LC	LDLR	Counter({LDLR: 1})	LDLR	SMARCA4|LDLR	21909108	rs6511720	7.000
DOID:1936	atherosclerosis	LRIG1	LC	LRIG1|KBTBD8	Counter({LRIG1: 1})	None		21909108	rs17045031	6.398
DOID:418	systemic scleroderma	HLA-DQB1	HC	HLA-DRA|NOTCH4|HLA-DRB1|HLA-DQB1|HLA-DQA1	Counter({HLA-DQB1: 3, NOTCH4: 1, HLA-DRA: 1, HLA-DRB1: 1, HLA-DQA1: 1})	HLA-DQB1|HLA-DQB1|HLA-DRA|HLA-DQB1|None|NOTCH4|HLA-DQB1	HLA-DQA1|HLA-DRA|HLA-DRB5|HLA-DRB1|HLA-DQB1|HLA-DQA2	21779181|21750679|21779181|20383147|21779181|21779181|21779181	rs9275390|rs6457617|rs3129882|rs6457617|rs3129763|rs9296015|rs9275390	53.523|36.699|26.699|16.398|11.000|8.000|7.000
DOID:418	systemic scleroderma	NOTCH4	HC	NOTCH4	Counter({NOTCH4: 1})	NOTCH4	HSPA1B|PBX2|C6orf25|C6orf47|RNF5|CLIC1|MSH5|VARS|ATF6B|SKIV2L|TNXB|NELFE|STK19|AGPAT1|AGER|HSPA1L|DDAH2|NEU1|GPANK1|SLC44A4|LSM2|DXO|ZBTB12|FKBPL|HSPA1A|ABHD16A|BAG6|C6orf48|PPT2|GPSM3|EHMT2|NOTCH4|C2|CSNK2B	21779181	rs443198	20.046
DOID:418	systemic scleroderma		HC	HLA-DPA1|HLA-DPB1	Counter({HLA-DPA1: 1, HLA-DPB1: 1})	None	HLA-DPB1|HLA-DMA|COL11A2|RING1|SLC39A7|HLA-DOA	21779181	rs987870	19.699
DOID:418	systemic scleroderma	STAT4	HC	STAT4	Counter({STAT4: 3})	STAT4|STAT4|STAT4	NAB1|STAT4|GLS|STAT1	21750679|20383147|21779181	rs7574865|rs3821236|rs3821236	12.699|8.523|7.046
DOID:418	systemic scleroderma	IRF5	HC	TNPO3|IRF5	Counter({IRF5: 6, TNPO3: 1})	TNPO3|TNPO3|TNPO3|TNPO3|TNPO3|TNPO3	IRF5|TSPAN33|TNPO3|KCP|SMO	20383147|21779181|21779181|21779181|21750679|21779181	rs10488631|rs10488631|rs10488631|rs10488631|rs10488631|rs10488631	12.699|9.699|9.000|6.699|6.398|6.097
DOID:418	systemic scleroderma	IRF8	HC	IRF8	Counter({IRF8: 1})	IRF8	IRF8	21779181	rs11642873	11.699
DOID:418	systemic scleroderma	PSORS1C1	HC	PSORS1C1|PSORS1C2	Counter({PSORS1C1: 1})	PSORS1C1	HLA-C|CDSN|C6orf15|PSORS1C2|MICA|POU5F1|CCHCR1	21750679	rs3130573	9.222
DOID:418	systemic scleroderma	CD247	HC	CD247	Counter({CD247: 3})	CD247|CD247|CD247	POU2F1|CD247	20383147|21750679|21779181	rs2056626|rs2056626|rs2056626	8.523|6.000|5.523
DOID:418	systemic scleroderma	TNIP1	HC	TNIP1	Counter({TNIP1: 1})	TNIP1	TNIP1|ANXA6	21750679	rs2233287	8.301
DOID:418	systemic scleroderma	ESYT1	LC	ZC3H10|ESYT1|RPL41	Counter({ESYT1: 1, RPL41: 1})	ESYT1	SUOX|DGKA|RNF41|CNPY2|IL23A|CS|ZC3H10|APOF|RAB5B|CDK2|RPS26|PAN2|ESYT1|STAT2|COQ10A|WIBG|SMARCC2|SPRYD4|PA2G4|IKZF4|MYL6B|MYL6|ERBB3	21779181	rs11171747	7.222
DOID:418	systemic scleroderma	SOX5	LC	SOX5	Counter({SOX5: 2})	SOX5|SOX5	SOX5	21779181|21779181	rs11047102|rs11047102	7.000|5.301
DOID:418	systemic scleroderma	GRB10	LC	GRB10	Counter({GRB10: 1})	GRB10	IKZF1|FIGNL1|GRB10|DDC	21779181	rs12540874	6.000
DOID:418	systemic scleroderma	RHOB	LC	RHOB	Counter({RHOB: 1})	RHOB	RHOB	21750679	rs13021401	5.523
DOID:8577	ulcerative colitis	OTUD3	HC	PLA2G2E|SATB2|RNF186|OTUD3	Counter({OTUD3: 6, PLA2G2E: 5, RNF186: 4, SATB2: 1})	OTUD3|OTUD3|OTUD3|OTUD3|OTUD3|OTUD3|RNF186|OTUD3|RNF186|SATB2	PLA2G2E|PLA2G5|TMCO4	23128233|21297633|20228798|20228799|19122664|19915572|20228799|23511034|19122664|20228799	rs6426833|rs6426833|rs4654925|rs6426833|rs6426833|rs6426833|rs1317209|rs4654903|rs3806308|rs1992950	67.699|34.398|21.046|20.699|12.301|10.699|9.699|8.155|8.155|5.301
DOID:8577	ulcerative colitis	CCHCR1	HC	BPIFA2|BPIFA3|CCHCR1|BPIFB4	Counter({BPIFA2: 1, BPIFA3: 1})	CCHCR1|BPIFA2	HLA-C|CDSN|C6orf15|PSORS1C2|MICA|POU5F1|CCHCR1	19915573|20848476	rs9263739|rs6059101	66.398|5.398
DOID:8577	ulcerative colitis	HLA-DRB5	HC	HLA-DRA|HLA-DRB1|HLA-DRB5|HLA-DQB1|BTNL2|HLA-DQA1	Counter({HLA-DRA: 4, BTNL2: 4, HLA-DRB1: 3, HLA-DQA1: 3, HLA-DRB5: 2, HLA-DQB1: 1})	HLA-DRB5|HLA-DRB5|HLA-DRB5|None|HLA-DRB5|HLA-DRB5|HLA-DRB5|HLA-DRB5|BTNL2	HLA-DQA1|HLA-DRA|HLA-DRB5|HLA-DRB1|HLA-DQB1|HLA-DQA2	21297633|19915572|19915573|23511034|18836448|19122664|20228798|23511034|19915573	rs9268853|rs9268877|rs2395185|rs9271366|rs9268877|rs2395185|rs9268923|rs9268853|rs9268480	55.000|22.398|21.301|18.000|17.222|16.000|14.398|5.523|5.523
DOID:8577	ulcerative colitis	HNF4A	HC	HNF4A|SERINC3|ADA	Counter({HNF4A: 2, SERINC3: 1, ADA: 1})	None|None|None	TTPAL|PKIG|WISP2|ADA|SERINC3|HNF4A	23128233|21297633|19915572	rs6017342|rs6017342|rs6017342	43.000|20.000|16.046
DOID:8577	ulcerative colitis	IL23R	HC	IL23R	Counter({IL23R: 5})	IL23R|IL23R|IL23R|IL23R|IL23R	IL23R|IL12RB2	21297633|20228799|19915572|19122664|19122664	rs11209026|rs2201841|rs11209026|rs10889677|rs11209026	27.301|13.000|9.523|8.000|8.000
DOID:8577	ulcerative colitis	DLD	HC	SLC26A3|DLD|LAMB1	Counter({LAMB1: 5, DLD: 5, SLC26A3: 3})	DLD|DLD|DLD|DLD|DLD|DLD|LAMB1|DLD	SLC26A3|DLD|LAMB1	23128233|21297633|19915572|20228799|19122664|19122664|19122664|19122664	rs4380874|rs4510766|rs886774|rs4598195|rs4598195|rs4730273|rs2158836|rs4730276	25.699|15.699|7.523|7.097|6.000|5.301|5.155|5.046
DOID:8577	ulcerative colitis	JAK2	HC	INSL4|INSL6|MST1|GMPPB|UBA7|BSN|JAK2|APEH|AMIGO3	Counter({MST1: 3, JAK2: 3, INSL4: 1, INSL6: 1, GMPPB: 1, UBA7: 1, BSN: 1, APEH: 1, AMIGO3: 1})	JAK2|APEH|MST1|BSN|JAK2|None	INSL6|JAK2	21297633|21297633|20228799|19915572|20228799|19915573	rs10758669|rs9822268|rs3197999|rs9858542|rs10758669|rs10975003	24.699|16.699|8.398|8.155|6.000|6.000
DOID:8577	ulcerative colitis		HC		Counter()	None		21297633	rs2836878	21.699
DOID:8577	ulcerative colitis	IL12B	HC	ADRA1B|IL12B	Counter({IL12B: 1})	IL12B	IL12B	21297633	rs6871626	21.000
DOID:8577	ulcerative colitis	NKX2-3	HC	NKX2-3|GOT1	Counter({NKX2-3: 2})	NKX2-3|NKX2-3|NKX2-3|NKX2-3	NKX2-3|ENTPD7|GOT1	21297633|20228799|19915572|20228798	rs6584283|rs11190140|rs6584283|rs6584283	20.097|8.000|6.699|5.699
DOID:8577	ulcerative colitis	FCGR2A	HC	HSPA6|FCGR2B|FCGR2C|FCGR2A	Counter({FCGR2A: 3, FCGR2C: 1, FCGR2B: 1, HSPA6: 1})	FCGR2A|FCGR2A|FCGR2A	FCGR2A|HSPA6|FCGR3A	21297633|19915573|20228799	rs1801274|rs1801274|rs10800309	19.699|11.699|8.523
DOID:8577	ulcerative colitis	CARD9	HC	CARD9|INPP5E|SNAPC4|SEC16A|SDCCAG3	Counter({CARD9: 3, SEC16A: 1, INPP5E: 1, SDCCAG3: 1, SNAPC4: 1})	CARD9|CARD9|CARD9	PMPCA|SEC16A|DNLZ|INPP5E|SDCCAG3|NOTCH1|GPSM1|LHX3|C9orf163|CARD9|SNAPC4	21297633|20228799|19915572	rs10781499|rs4077515|rs10781500	18.523|7.301|5.155
DOID:8577	ulcerative colitis	IRF8	HC	IRF8	Counter({IRF8: 1})	IRF8|IRF8|IRF8|None	IRF8	21297633|23511034|23511034|19122664	rs16940202|rs16940186|rs16940202|rs668853	18.222|9.398|8.523|5.699
DOID:8577	ulcerative colitis	NR5A2	HC	NR5A2	Counter()	NR5A2	NR5A2	23128233	rs2816958	16.699
DOID:8577	ulcerative colitis	NXPE1	HC	NXPE1|REXO2|NXPE4	Counter({NXPE1: 1, NXPE4: 1})	NXPE1|NXPE1	REXO2|NXPE2	23128233|21297633	rs561722|rs678170	16.301|13.301
DOID:8577	ulcerative colitis	GNA12	HC	MMEL1|CARD11|HOXA13|PLCH2|TNFRSF14|FAM213B|GNA12|TTYH3	Counter({MMEL1: 2, PLCH2: 2, TNFRSF14: 2, GNA12: 2, CARD11: 1, FAM213B: 1, TTYH3: 1})	GNA12|GNA12|None|None|None|None	CARD11|GNA12	23128233|21297633|23128233|21297633|23128233|20848476	rs798502|rs798502|rs10797432|rs734999|rs4722672|rs1956388	16.222|14.523|11.523|8.523|7.699|5.699
DOID:8577	ulcerative colitis	IL10	HC	IL10|IL19|MAPKAPK2	Counter({IL10: 5, IL19: 2})	IL10|IL10|IL10|IL10|IL10	IL20|IL10|MAPKAPK2|IL24|IL19	21297633|20228798|18836448|20228799|19915572	rs3024505|rs3024493|rs3024505|rs3024505|rs3024493	16.222|12.000|12.000|8.000|7.097
DOID:8577	ulcerative colitis		HC	TNFAIP3	Counter()	None		21297633	rs6920220	16.097
DOID:8577	ulcerative colitis	IL26	HC	IFNG|IL22|IL26	Counter({IL26: 4, IFNG: 3, IL22: 1})	IFNG|IFNG|IFNG|IL26	IFNG	21297633|19122664|20228799|19122664	rs7134599|rs1558744|rs1558744|rs2870946	16.000|11.523|11.398|6.301
DOID:8577	ulcerative colitis	USP12	HC	USP12	Counter({USP12: 1})	None|None|None|None		21297633|19915573|23511034|23511034	rs17085007|rs17085007|rs17085007|rs17085007	16.000|7.155|6.523|5.097
DOID:8577	ulcerative colitis		HC	LRRC32|C11orf30	Counter()	None	C11orf30	21297633	rs2155219	15.301
DOID:8577	ulcerative colitis	PUS10	HC	PUS10|REL	Counter({PUS10: 2, REL: 1})	PUS10|PUS10	PEX13|REL	21297633|20228799	rs7608910|rs13003464	13.699|8.155
DOID:8577	ulcerative colitis	IRF5	HC	TNPO3|KCP|IRF5|TSPAN33	Counter({TNPO3: 2, IRF5: 2, TSPAN33: 1})	IRF5|IRF5	IRF5|TSPAN33|TNPO3|KCP	23128233|21297633	rs4728142|rs4728142	13.398|7.699
DOID:8577	ulcerative colitis	C1orf106	HC	SATB2|C1orf106|KIF21B|PLCL1	Counter({C1orf106: 1, KIF21B: 1})	None|C1orf106|None|C1orf106		23128233|21297633|20228799|19915572	rs17229285|rs7554511|rs11584383|rs7554511	12.699|12.699|6.699|6.000
DOID:8577	ulcerative colitis		HC	ZBTB40	Counter()	None|None		21297633|19915572	rs7524102|rs7524102	12.699|6.523
DOID:8577	ulcerative colitis	IL1R2	HC	IL1R2|IL1R1	Counter({IL1R2: 1})	IL1R2	MAP4K4|IL1R1|IL1R2	21297633	rs2310173	11.523
DOID:8577	ulcerative colitis	NFKB1	HC	NFKB1|MANBA	Counter({NFKB1: 1, MANBA: 1})	NFKB1	CENPE|SLC9B2|CISD2|UBE2D3|NFKB1	23128233	rs3774959	11.398
DOID:8577	ulcerative colitis		HC		Counter()	None		21297633	rs941823	11.398
DOID:8577	ulcerative colitis	DAP	HC	SLC26A3|DAP|FBXL17|DLD	Counter({SLC26A3: 1, DAP: 1})	DAP|SLC26A3|None	DAP	21297633|19915573|20848476	rs267939|rs2108225|rs4571457	11.222|7.000|5.155
DOID:8577	ulcerative colitis	TNFSF15	HC	TNFSF8|TNFSF15	Counter({TNFSF15: 2, TNFSF8: 1})	TNFSF15|TNFSF15	TNFSF8|TNFSF15	21297633|20848476	rs4246905|rs11554257	11.222|6.000
DOID:8577	ulcerative colitis	GSDMB	HC	ORMDL3|GSDMB|PNMT|IKZF3|ZPBP2	Counter({GSDMB: 3, ORMDL3: 2, PNMT: 1, IKZF3: 1, ZPBP2: 1})	GSDMB|GSDMB|GSDMB	TCAP|MED1|GRB7|RPL19|STAC2|CSF3|PLXDC1|ORMDL3|MIEN1|CDK12|FBXL20|PSMD3|STARD3|ERBB2|NEUROD2|IKZF3|CACNB1|PGAP3|PPP1R1B	21297633|20228799|20228799	rs2872507|rs2305480|rs8067378	10.301|7.523|7.000
DOID:8577	ulcerative colitis	ICOSLG	HC	ICOSLG|C21orf33	Counter({ICOSLG: 1})	ICOSLG	PFKL|ICOSLG|AIRE|DNMT3L	21297633	rs2838519	10.222
DOID:8577	ulcerative colitis	GPR35	HC	GPR35|AQP12B	Counter({GPR35: 1})	GPR35	CAPN10|KIF1A	21297633	rs4676406	10.097
DOID:8577	ulcerative colitis		HC	KPNA7|SMURF1	Counter({SMURF1: 1, KPNA7: 1})	None	CYP3A4|BUD31|PTCD1|CYP3A5|ZNF655|ATP5J2|CYP3A43|CPSF4|PDAP1|SMURF1|ARPC1A|ARPC1B	20228798	rs7809799	10.046
DOID:8577	ulcerative colitis		HC	CXCR2|CXCR1|AAMP|SLC11A1	Counter({CXCR2: 1, CXCR1: 1, AAMP: 1, SLC11A1: 1})	None	PNKD|CXCR1|CXCR2|ARPC2	21297633	rs11676348	10.000
DOID:8577	ulcerative colitis	LSP1	HC	HDAC9|LSP1	Counter({HDAC9: 1, LSP1: 1})	LSP1|HDAC9	LSP1|SYT8|MRPL23|TNNT3|CTSD|TNNI2	21297633|20848476	rs907611|rs11764116	10.000|5.699
DOID:8577	ulcerative colitis		HC	C6orf223|VEGFA	Counter()	None	VEGFA	21297633	rs943072	9.699
DOID:8577	ulcerative colitis		HC	STMN3|SLC2A4RG|ZGPAT|ZBTB46|RTEL1|TNFRSF6B	Counter({STMN3: 1, SLC2A4RG: 1, ZGPAT: 1, ZBTB46: 1, RTEL1: 1, TNFRSF6B: 1})	None	RTEL1-TNFRSF6B|ZGPAT|SRMS|TPD52L2|PTK6|LIME1|GMEB2|ARFRP1|EEF1A2|C20orf195|KCNQ2|HELZ2|STMN3	21297633	rs2297441	9.699
DOID:8577	ulcerative colitis	ITGAL	HC	ITGAL	Counter({ITGAL: 1})	ITGAL	ALDOA|SLX1A|MYLPF|GDPD3|MAPK3|SEPT1|CD2BP2|TAOK2|ITGAL|INO80E|DOC2A|KCTD13|TBX6|CDIPT|DCTPP1|BOLA2B|PPP4C|CORO1A|ZNF768|HIRIP3	23128233	rs11150589	9.222
DOID:8577	ulcerative colitis	CCNY	HC	CCNY	Counter({CCNY: 1})	CCNY	CREM|CUL2|CCNY	21297633	rs12261843	9.155
DOID:8577	ulcerative colitis	C5orf66	HC	C5orf66	Counter()	C5orf66|C5orf66	PITX1	21297633|23128233	rs254560|rs254560	9.000|8.523
DOID:8577	ulcerative colitis	ZFP90	HC	EXOC3|SLC39A11|ZFP90|SLC9A3|TPPP|CEP72|CDH1|CDH3|CACNA2D1	Counter({ZFP90: 2, EXOC3: 1, CEP72: 1, SLC9A3: 1, TPPP: 1, CDH1: 1, CACNA2D1: 1})	CEP72|SLC39A11|CEP72|CEP72|ZFP90|ZFP90|ZFP90|None|CACNA2D1	TPPP|SLC9A3|ZDHHC11|TRIP13|CEP72	20228799|23128233|23128233|21297633|19915572|23128233|21297633|20848476|20848476	rs4957048|rs7210086|rs11739663|rs11739663|rs1728785|rs1728785|rs6499188|rs7319358|rs929351	9.000|8.699|7.699|7.523|7.523|7.398|7.398|5.523|5.097
DOID:8577	ulcerative colitis	PTGER4	HC	PTGER4	Counter({PTGER4: 1})	PTGER4		21297633	rs6451493	8.523
DOID:8577	ulcerative colitis	SFMBT1	HC	SFMBT1|PRKCD|ITIH4	Counter({PRKCD: 1, ITIH4: 1})	SFMBT1	TMEM110|ITIH1|RFT1|ITIH3|PRKCD|ITIH4|SFMBT1	23128233	rs9847710	8.000
DOID:8577	ulcerative colitis	MAML2	HC	MAML2|JRKL	Counter({MAML2: 1, JRKL: 1})	MAML2	CCDC82	23128233	rs483905	8.000
DOID:8577	ulcerative colitis		HC	PRDM1|PREP	Counter()	None	PRDM1	21297633	rs6911490	8.000
DOID:8577	ulcerative colitis	PROCR	HC	CEP250|UQCC1|PROCR	Counter({CEP250: 1, UQCC1: 1, PROCR: 1})	PROCR	PROCR|FAM83C|UQCC1|EDEM2|MMP24|MMP24-AS1	23128233	rs6088765	7.699
DOID:8577	ulcerative colitis	PLCL1	HC	RFTN2|PLCL1	Counter({RFTN2: 1, PLCL1: 1})	PLCL1	MOB4|HSPE1|PLCL1|HSPD1|SF3B1|MARS2|ANKRD44|BOLL	23128233	rs1016883	7.523
DOID:8577	ulcerative colitis	IL7R	HC	IL7R	Counter({IL7R: 1})	IL7R	IL7R|SPEF2|CAPSL	21297633	rs3194051	7.398
DOID:8577	ulcerative colitis	IL17REL	HC	PIM3|IL17REL	Counter({IL17REL: 2, PIM3: 1})	IL17REL|IL17REL	MLC1|CRELD2|BRD1|PIM3|ALG12|ZBED4	20228798|21297633	rs5771069|rs5771069	7.398|6.699
DOID:8577	ulcerative colitis		LC	NRIP1	Counter()	None		20228799	rs1736135	6.699
DOID:8577	ulcerative colitis		LC		Counter()	None		19915572	rs9548988	6.523
DOID:8577	ulcerative colitis	ADAD1	LC	IL21|IL2|ADAD1	Counter({IL21: 1, IL2: 1, ADAD1: 1})	ADAD1	KIAA1109|IL2|IL21	21297633	rs17388568	6.046
DOID:8577	ulcerative colitis	CIITA	LC	CIITA	Counter({CIITA: 1})	CIITA	CIITA|TVP23A|DEXI	20228799	rs4781011	5.523
DOID:8577	ulcerative colitis		LC		Counter()	None		20848476	rs6811556	5.046
DOID:5844	myocardial infarction		HC	CDKN2B|CDKN2A|DMRTA1	Counter({CDKN2B: 2, CDKN2A: 2})	None|None	CDKN2B|CDKN2A|MTAP	19198609|17478679	rs4977574|rs10757278	43.523|20.000
DOID:5844	myocardial infarction		HC	IRX1|ADAMTS16	Counter()	None		21107343	rs11748327	12.301
DOID:5844	myocardial infarction	CELSR2	HC	SORT1|PSRC1|CELSR2	Counter({SORT1: 1, PSRC1: 1, CELSR2: 1})	CELSR2	SORT1|CELSR2|SARS|PSRC1	19198609	rs646776	11.097
DOID:5844	myocardial infarction	KCNE2	HC	KCNE2|MRPS6|SLC5A3	Counter({KCNE2: 1, MRPS6: 1, SLC5A3: 1})	KCNE2	KCNE2|SMIM11	19198609	rs9982601	10.222
DOID:5844	myocardial infarction	MIA3	HC	MIA3	Counter({MIA3: 1})	MIA3	TAF1A|TLR5|DISP1|C1orf65|MIA3	19198609	rs17465637	9.000
DOID:5844	myocardial infarction	PHACTR1	HC	PHACTR1	Counter({PHACTR1: 1})	PHACTR1	PHACTR1	19198609	rs12526453	9.000
DOID:5844	myocardial infarction	LDLR	HC	LDLR|SMARCA4	Counter({LDLR: 1})	SMARCA4	SMARCA4|TMED1|CARM1|LDLR|YIPF2|DNM2	19198609	rs1122608	8.699
DOID:5844	myocardial infarction	CXCL12	HC	CXCL12	Counter({CXCL12: 1})	CXCL12	CXCL12	19198609	rs1746048	8.155
DOID:5844	myocardial infarction	WDR12	HC	WDR12	Counter({WDR12: 1})	WDR12	CARF|ABI2|NOP58|RAPH1|BMPR2|FAM117B|NBEAL1|SUMO1|WDR12	19198609	rs6725887	8.000
DOID:5844	myocardial infarction	PCSK9	HC	PCSK9|BSND	Counter({PCSK9: 1})	PCSK9	USP24|PCSK9|BSND	19198609	rs11206510	8.000
DOID:12361	Graves' disease	C6orf15	HC	MUC21|HCG22|HLA-B|MICA|C6orf15	Counter({HLA-B: 1, MUC21: 1, C6orf15: 1})	None|C6orf15	LST1|HLA-C|NCR3|CDSN|AIF1|ATP6V1G2|PRRC2A|C6orf15|PSORS1C2|MICA|LTB|BAG6|APOM|DDX39B|POU5F1|TNF|CSNK2B|CCHCR1	21841780|21841780	rs1521|rs4947296	64.699|50.398
DOID:12361	Graves' disease		HC		Counter()	None	HLA-DPB1|COL11A2|RING1|SLC39A7|HLA-DOA	21841780	rs2281388	64.699
DOID:12361	Graves' disease	RBM45	HC	C6orf10|HLA-DQB1|RBM45	Counter({RBM45: 1})	None|C6orf10	HLA-DQA1|HLA-DRA|HLA-DRB5|HLA-DRB1|HLA-DQB1|HLA-DQA2	21841780|21900946	rs6457617|rs2273017	32.155|21.699
DOID:12361	Graves' disease	TSHR	HC	TSHR	Counter({TSHR: 1})	TSHR	TSHR	21841780	rs12101261	23.155
DOID:12361	Graves' disease		HC		Counter()	None|None	GABBR1|ZNRD1|PPP1R11|HLA-F|UBD|HLA-G|HLA-A|TRIM31|MOG	21900946|21900946	rs3893464|rs4313034	19.699|14.699
DOID:12361	Graves' disease	C1QTNF6	HC	RAC2|C1QTNF6	Counter({C1QTNF6: 1, RAC2: 1})	C1QTNF6	SSTR3|TMPRSS6|IL2RB|CYTH4|RAC2	23612905	rs229527	19.301
DOID:12361	Graves' disease	SLAMF6	HC	SLAMF6	Counter({SLAMF6: 1})	SLAMF6	SLAMF6|VANGL2	23612905	rs1265883	17.699
DOID:12361	Graves' disease	CTLA4	HC	CTLA4|CD28	Counter({CTLA4: 1, CD28: 1})	CTLA4	CTLA4|ICOS	21841780	rs1024161	16.699
DOID:12361	Graves' disease	MUC22	HC	MUC22	Counter()	MUC22	CDSN|C6orf15|PSORS1C2|CCHCR1	21900946	rs4248154	13.000
DOID:12361	Graves' disease		HC	RHOH|CHRNA9	Counter({RHOH: 1, CHRNA9: 1})	None		21841780	rs6832151	13.000
DOID:12361	Graves' disease	FCRL3	HC	FCRL3	Counter({FCRL3: 1})	FCRL3	CD5L|FCRL3	21841780	rs3761959	12.699
DOID:12361	Graves' disease	ITPR3	HC	ITPR3|MLN	Counter()	None|ITPR3	ITPR3|UQCC2|IP6K3|MLN|BAK1	21900946|21900946	rs4713693|rs9394159	12.155|11.398
DOID:12361	Graves' disease	ABO	HC	ABO	Counter({ABO: 2})	ABO|ABO	RALGDS|RPL7A|SURF2	23612905|21841780	rs505922|rs505922	9.699|5.097
DOID:12361	Graves' disease	RNASET2	HC	FGFR1OP|RNASET2	Counter({RNASET2: 1, FGFR1OP: 1})	RNASET2	FGFR1OP|CCR6|RPS6KA2	21841780	rs9355610	9.155
DOID:12361	Graves' disease		HC	VRK1	Counter()	None		23612905	rs1456988	8.301
DOID:12361	Graves' disease	TG	HC	TG|WISP1|SLA	Counter({TG: 1, WISP1: 1, SLA: 1})	TG	SLA|TG|WISP1	23612905	rs2294025	8.097
DOID:12361	Graves' disease	BACH2	LC	BACH2|MAP3K7	Counter({BACH2: 1, MAP3K7: 1})	BACH2	BACH2	21841780	rs370409	5.699
DOID:12365	malaria	HBB	HC	OR51F1|HBB	Counter({HBB: 1})	OR51F1	MMP26	23717212	rs12788102	15.699
DOID:12365	malaria	HBB	HC	OR51V1|HBB	Counter({HBB: 1})	HBB	HBD|HBG1|HBG2	19465909	rs11036238	10.398
DOID:12365	malaria	ABO	HC	ABO	Counter({ABO: 1})	ABO	SURF6|SURF4|RALGDS|MED22|ADAMTS13|SURF1|RPL7A|SURF2	23717212	rs8176722	9.046
DOID:12365	malaria	HBB	LC	UBQLN3|HBB|OR52D1	Counter({HBB: 1})	None	HBE1|TRIM6|HBG2	22895189	rs372091	13.222
DOID:12365	malaria		LC	ARHGAP20	Counter()	None		23717212	rs1469170	7.097
DOID:12365	malaria	CDH13	LC	CDH13	Counter()	CDH13	CDH13	23717212	rs9940464	6.301
DOID:12365	malaria	SCO1	LC	MYH3|SCO1	Counter({SCO1: 1})	SCO1	SCO1	19465909	rs6503319	6.155
DOID:12365	malaria	ZNF804A	LC	ZNF804A	Counter()	ZNF804A	ZNF804A	23717212	rs6755404	6.000
DOID:12365	malaria		LC	SFTA3	Counter()	None	MBIP	23717212	rs12590640	5.398
DOID:12365	malaria	DDC	LC	DDC	Counter({DDC: 1})	DDC	IKZF1|FIGNL1|GRB10|DDC	19465909	rs1451375	5.222
DOID:3324	mood disorder	PBRM1	HC	PBRM1	Counter({PBRM1: 1})	PBRM1	ALAS1|GNL3|DNAH1|BAP1|TMEM110|ITIH1|GLYCTK|TLR9|WDR82|ITIH3|ITIH4|PHF7|PBRM1|NT5DC2|TNNC1|SMIM4|NISCH|STAB1	20081856	rs2251219	8.699
DOID:2377	multiple sclerosis	HLA-DRB1	HC	HLA-DRA|HLA-DRB1|HLA-DQB1|C6orf10|BTNL2|HLA-DQA1	Counter({HLA-DRB1: 4, HLA-DRA: 1, HLA-DQB1: 1, C6orf10: 1})	HLA-DRA|HLA-DRA|HLA-DRB1|HLA-DRA|HLA-DRB1|HLA-DRB1|HLA-DRA|C6orf10|C6orf10	PBX2|AGPAT1|AGER|HLA-DQA1|HLA-DRA|HLA-DRB5|FKBPL|HLA-DRB1|HLA-DQB1|HLA-DQA2|GPSM3|NOTCH4	19525953|22190364|19525955|17660530|20453840|20598377|20159113|22457343|18941528	rs3135388|rs3129889|rs9271366|rs3135388|rs2040406|rs9271366|rs3135338|rs3129934|rs3129934	224.398|206.000|183.155|80.046|20.000|16.398|24.699|15.155|10.046
DOID:2377	multiple sclerosis	IL2RA	HC	IL2RA|ZBTB46	Counter({IL2RA: 6, ZBTB46: 1})	IL2RA|IL2RA|IL2RA|IL2RA|IL2RA|ZBTB46|IL2RA	IL2RA|PFKFB3|IL15RA|RBM17	21833088|21833088|17660530|22190364|19525953|21833088|19525955	rs7090512|rs3118470|rs12722489|rs12722489|rs2104286|rs6062314|rs2104286	19.301|10.523|7.523|7.398|7.046|7.000|5.155
DOID:2377	multiple sclerosis	HLA-B	HC	HLA-B|HLA-A	Counter({HLA-B: 2})	None|None	GABBR1|ZNRD1|PPP1R11|HLA-F|UBD|HLA-G|HLA-A|TRIM31|MOG	19525953|22190364	rs2523393|rs9260489	17.000|11.000
DOID:2377	multiple sclerosis	CLEC16A	HC	CLEC16A	Counter({CLEC16A: 3})	CLEC16A|CLEC16A|CLEC16A	CIITA|TVP23A|DEXI	21833088|19525953|17660530	rs7200786|rs11865121|rs6498169	16.046|6.699|5.398
DOID:2377	multiple sclerosis	CD58	HC	CD58	Counter({CD58: 5})	CD58|CD58|CD58|None|CD58	CD58	21833088|19525953|22190364|21244703|19525955	rs1335532|rs2300747|rs2300747|rs12025416|rs1335532	15.523|9.523|8.222|7.000|7.000
DOID:2377	multiple sclerosis	PTGER4	HC	PTGER4	Counter({PTGER4: 3})	PTGER4|PTGER4|PTGER4		21833088|22570697|19525953	rs4613763|rs9292777|rs6896969	15.523|9.000|6.699
DOID:2377	multiple sclerosis	EOMES	HC	CMC1|EOMES	Counter({EOMES: 1})	EOMES|EOMES		21833088|22190364	rs669607|rs170934	14.699|7.699
DOID:2377	multiple sclerosis	EVI5	HC	FAM69A|RPL5|EVI5	Counter({RPL5: 2, EVI5: 2})	EVI5|RPL5|RPL5	RPL5|MTF2|FAM69A|GFI1|EVI5	21833088|19525955|17660530	rs11810217|rs6604026|rs6604026	14.222|5.523|5.097
DOID:2377	multiple sclerosis	TAGAP	HC	TAGAP	Counter({TAGAP: 2})	TAGAP|TAGAP	RSPH3|TAGAP|EZR	21833088|22190364	rs1738074|rs1738074	14.155|6.398
DOID:2377	multiple sclerosis	DSC1	HC	CHST12|ACTRT2|DSC1|MMEL1|TTC34|DSG1	Counter({CHST12: 1, MMEL1: 1, DSC1: 1})	None|DSC1|CHST12	PANK4|PEX10|HES5|TNFRSF14|MMEL1	21833088|23412934|21833088	rs4648356|rs2920001|rs6952809	14.000|6.000|5.398
DOID:2377	multiple sclerosis	TNFRSF1A	HC	TNFRSF1A	Counter({TNFRSF1A: 3})	TNFRSF1A|TNFRSF1A|TNFRSF1A	SCNN1A|LTBR|TNFRSF1A|CD27	21833088|19525953|19525953	rs1800693|rs1800693|rs4149584	13.398|10.699|5.301
DOID:2377	multiple sclerosis	TNFSF14	HC	TNFSF14	Counter({TNFSF14: 1})	TNFSF14	CD70|TRIP10|C3|TNFSF14|VAV1	21833088	rs1077667	13.046
DOID:2377	multiple sclerosis	AHI1	HC	VAV2|AHI1	Counter({VAV2: 1, AHI1: 1})	AHI1|VAV2	AHI1	21833088|20598377	rs11154801|rs3780792	13.000|6.000
DOID:2377	multiple sclerosis	IL22RA2	HC	IL20RA|IL22RA2	Counter({IL22RA2: 1})	IL22RA2	IL22RA2|IL20RA	21833088	rs17066096	12.222
DOID:2377	multiple sclerosis	ZFP36L1	HC	ZFP36L1	Counter({ZFP36L1: 1})	ZFP36L1	ZFP36L1|ACTN1|RAD51B	21833088	rs4902647	11.046
DOID:2377	multiple sclerosis	CD86	HC	ILDR1|SLC15A2|CD86	Counter({CD86: 4, SLC15A2: 1, ILDR1: 1})	CD86|SLC15A2|CD86|CD86	CD86	21833088|21833088|21833088|22190364	rs9282641|rs4285028|rs4308217|rs2681424	11.000|7.699|7.222|6.699
DOID:2377	multiple sclerosis	IL12B	HC	IL12B	Counter({IL12B: 2})	None|None	IL12B|UBLCP1	21833088|22190364	rs2546890|rs2546890	11.000|7.097
DOID:2377	multiple sclerosis	CD6	HC	CD5|CD6	Counter({CD6: 3, CD5: 1})	CD5|CD5|CD6	CD6|CD5|PRPF19	21833088|21244703|19525953	rs650258|rs4939490|rs17824933	10.699|9.000|8.398
DOID:2377	multiple sclerosis	CYP24A1	HC	CYP24A1	Counter({CYP24A1: 1})	CYP24A1	PFDN4|CYP24A1|BCAS1	21833088	rs2248359	10.523
DOID:2377	multiple sclerosis	PLEK	HC	PLEK|FBXO48|APLF	Counter({PLEK: 2, FBXO48: 1, APLF: 1})	PLEK|PLEK	PLEK|APLF|PPP3R1|CNRIP1	21833088|22190364	rs7595037|rs7592330	10.301|6.699
DOID:2377	multiple sclerosis	CYP27B1	HC	AGAP2|CYP27B1|METTL1	Counter({CYP27B1: 2, METTL1: 1, AGAP2: 1})	CYP27B1|AGAP2	DCTN2|DDIT3|MBD6|SLC26A10|PIP4K2C|DTX3|ARHGAP9|OS9|METTL1|MARS|INHBE|R3HDM2|AVIL|CTDSP2|AGAP2|KIF5A|XRCC6BP1|CDK4|TSFM|INHBC|GLI1	19525955|21833088	rs703842|rs12368653	10.301|8.699
DOID:2377	multiple sclerosis	GPR65	HC	GPR65|KCNK10	Counter({GPR65: 1})	GPR65		21833088	rs2119704	9.699
DOID:2377	multiple sclerosis	SP140	HC	SP140	Counter({SP140: 1})	SP140	SP100|SP110|SP140	21833088	rs10201872	9.699
DOID:2377	multiple sclerosis	STAT3	HC	STAT3	Counter({STAT3: 3})	STAT3|STAT3|STAT3	PTRF|ATP6V0A1|STAT3|STAT5A|STAT5B	21833088|22190364|20159113	rs9891119|rs2293152|rs744166	9.699|7.398|9.523
DOID:2377	multiple sclerosis	CBLB	HC	CBLB	Counter({CBLB: 1})	CBLB	CBLB	20453840	rs9657904	9.699
DOID:2377	multiple sclerosis	SLC30A7	HC	VCAM1|SLC30A7|EXTL2	Counter({EXTL2: 2, VCAM1: 2, SLC30A7: 1})	SLC30A7|None|None	DPH5|S1PR1|VCAM1|SLC30A7	21833088|21833088|21833088	rs11581062|rs12048904|rs12048904	9.523|7.398|7.398
DOID:2377	multiple sclerosis	CD40	HC	CD40|NCOA5	Counter({CD40: 3, NCOA5: 1})	NCOA5|CD40|CD40	NCOA5|ZNF335|CD40|MMP9|SLC12A5	21833088|19525955|22190364	rs2425752|rs6074022|rs6074022	9.301|7.000|5.301
DOID:2377	multiple sclerosis	THADA	HC	THADA|ZFP36L2	Counter({THADA: 1})	None|None		21833088|22190364	rs12466022|rs6718520	9.222|7.523
DOID:2377	multiple sclerosis	EOMES	HC	CMC1|EOMES	Counter({EOMES: 1})	EOMES		21833088	rs11129295	9.000
DOID:2377	multiple sclerosis	C1orf106	HC	C1orf106|KIF21B	Counter({C1orf106: 1, KIF21B: 1})	C1orf106	KIF21B|CACNA1S|C1orf106	21833088	rs7522462	8.699
DOID:2377	multiple sclerosis	TIMMDC1	HC	TIMMDC1|ZNF433|TMEM39A	Counter({TIMMDC1: 1, ZNF433: 1, TMEM39A: 1})	TIMMDC1|ZNF433	CD80|TMEM39A|ARHGAP31|PLA1A	21833088|20598377	rs2293370|rs3745672	8.523|6.000
DOID:2377	multiple sclerosis	MALT1	HC	MALT1	Counter({MALT1: 1})	MALT1	MALT1	21833088	rs7238078	8.523
DOID:2377	multiple sclerosis	IRF8	HC	IRF8	Counter({IRF8: 2})	IRF8|IRF8	IRF8	19525953|21833088	rs17445836|rs13333054	8.398|8.000
DOID:2377	multiple sclerosis	DKKL1	HC	DKKL1	Counter({DKKL1: 1})	DKKL1	SLC17A7|ALDH16A1|HRC|DKKL1|FCGRT|RPL13A|RPS11|RCN3|TEAD2|CCDC155|PIH1D1|FLT3LG	21833088	rs2303759	8.301
DOID:2377	multiple sclerosis	HHEX	HC	HHEX|EXOC6	Counter({HHEX: 1})	HHEX	HHEX|KIF11|EXOC6|IDE	21833088	rs7923837	8.301
DOID:2377	multiple sclerosis	MAPK1	HC	MAPK1	Counter({MAPK1: 1})	MAPK1	IGLV8-61|MAPK1|PPIL2|PPM1F|IGLV4-69|TOP3B	21833088	rs2283792	8.301
DOID:2377	multiple sclerosis		HC		Counter()	None		21833088	rs2019960	8.301
DOID:2377	multiple sclerosis	ZNF767	HC	ZNF746|ZNF767	Counter({ZNF746: 1, ZNF767: 1})	ZNF767		21833088	rs354033	8.301
DOID:2377	multiple sclerosis	PTPRK	HC	THEMIS|PTPRK	Counter({PTPRK: 1, THEMIS: 1})	PTPRK	PTPRK	21833088	rs802734	8.222
DOID:2377	multiple sclerosis	ZMIZ1	HC	ZMIZ1	Counter({ZMIZ1: 3})	ZMIZ1|ZMIZ1|ZMIZ1	ZMIZ1|PPIF	21833088|22190364|19525953	rs1250550|rs1250542|rs1250540	8.222|6.398|5.699
DOID:2377	multiple sclerosis	MYC	HC	MYC	Counter({MYC: 1})	None	MYC	21833088	rs4410871	8.097
DOID:2377	multiple sclerosis	NFKBIZ	HC	NFKBIZ|ZPLD1	Counter({NFKBIZ: 1})	NFKBIZ		21833088	rs771767	8.046
DOID:2377	multiple sclerosis	CLECL1	HC	CLECL1	Counter({CLECL1: 1})	CLECL1	KLRB1	21833088	rs10466829	8.000
DOID:2377	multiple sclerosis	MERTK	HC	MERTK	Counter({MERTK: 1})	MERTK	MERTK|ANAPC1|TMEM87B	21833088	rs17174870	8.000
DOID:2377	multiple sclerosis	MPV17L2	HC	RNASEL|MPV17L2	Counter({RNASEL: 1, MPV17L2: 1})	MPV17L2|RNASEL|None	MAST3|PIK3R2|IL12RB1|KIAA1683|RAB3A|JUND	21833088|23412934|23412934	rs874628|rs533259|rs17090640	8.000|8.222|5.523
DOID:2377	multiple sclerosis	OLIG3	HC	OLIG3|TNFAIP3	Counter({OLIG3: 1})	None		21833088	rs13192841	8.000
DOID:2377	multiple sclerosis	BATF	HC	BATF	Counter({BATF: 1})	BATF	TTLL5|JDP2|BATF	21833088	rs2300603	7.699
DOID:2377	multiple sclerosis	IL7R	HC	IL7R|SPEF2	Counter({IL7R: 3})	IL7R|IL7R|SPEF2|IL7R	IL7R|SPEF2|CAPSL	21833088|17660530|21244703|19525953	rs6897932|rs6897932|rs931555|rs6897932	7.699|6.523|6.398|5.699
DOID:2377	multiple sclerosis	ODF3B	HC	ARL11|SCO2|RCBTB1|ODF3B	Counter({ARL11: 1, ODF3B: 1, SCO2: 1})	ODF3B|ARL11	ACR|SBF1|ARSA|SHANK3|CHKB|SCO2|NCAPH2|CPT1B|MIOX|MAPK8IP2	21833088|23412934	rs140522|rs9568281	7.699|6.523
DOID:2377	multiple sclerosis	RGS1	HC	RGS21|RGS1	Counter({RGS1: 1})	RGS1	RGS13|RGS1	21833088	rs1323292	7.699
DOID:2377	multiple sclerosis	MLANA	HC	MLANA	Counter({MLANA: 1})	MLANA	KIAA2026|RANBP6	22190364	rs2150702	7.523
DOID:2377	multiple sclerosis	BACH2	HC	BACH2	Counter({BACH2: 1})	BACH2	BACH2	21833088	rs12212193	7.398
DOID:2377	multiple sclerosis	KIF1B	LC	MMP10|KIF1B	Counter({MMP10: 1, KIF1B: 1})	KIF1B|None	KIF1B|DFFA|UBE4B|PEX14|PGD|APITD1	18997785|23412934	rs10492972|rs7924357	9.523|6.000
DOID:2377	multiple sclerosis	SOX8	LC	SOX8|SSTR5	Counter({SOX8: 1})	SOX8	SOX8|SSTR5|CACNA1H	21833088	rs2744148	7.097
DOID:2377	multiple sclerosis	RPS6KB1	LC	RPS6KB1	Counter({RPS6KB1: 1})	RPS6KB1	PTRH2|RNFT1|YPEL2|RPS6KB1|CLTC	21833088	rs180515	7.046
DOID:2377	multiple sclerosis		LC	RASGEF1A|HNRNPF|TBX21|KPNB1|TBKBP1	Counter({TBX21: 1, KPNB1: 1, TBKBP1: 1})	None|None	TBKBP1|NPEPPS|MYL4|CDC27|ITGB3|KPNB1|TBX21	22190364|20598377	rs8070463|rs2503875	7.000|6.699
DOID:2377	multiple sclerosis	MANBA	LC	NFKB1|MANBA	Counter({NFKB1: 1, MANBA: 1})	MANBA	CENPE|SLC9B2|CISD2|UBE2D3|NFKB1	21833088	rs228614	7.000
DOID:2377	multiple sclerosis	CXCR4	LC	CXCR4	Counter({CXCR4: 1})	None	DARS|CXCR4	19525953	rs882300	7.000
DOID:2377	multiple sclerosis	EPS15L1	LC	EPS15L1	Counter({EPS15L1: 1})	EPS15L1	KLF2|EPS15L1|CHERP	22190364	rs10411936	6.699
DOID:2377	multiple sclerosis	PKIA	LC	IL7|PKIA	Counter({IL7: 1, PKIA: 1})	PKIA	PKIA	21833088	rs1520333	6.699
DOID:2377	multiple sclerosis	HACE1	LC	HACE1	Counter({HACE1: 1})	HACE1	LIN28B|HACE1	23412934	rs733724	6.523
DOID:2377	multiple sclerosis	CXCR5	LC	CXCR5	Counter({CXCR5: 1})	CXCR5	RPS25|VPS11|C2CD2L|HYOU1|UPK2|DDX6|HMBS|BCL9L|HINFP|TRAPPC4|CXCR5	21833088	rs630923	6.523
DOID:2377	multiple sclerosis		LC		Counter()	None|None		21833088|22190364	rs806321|rs9596270	6.301|6.155
DOID:2377	multiple sclerosis	RGS14	LC	RGS14	Counter({RGS14: 1})	RGS14	NSD1|LMAN2|DBN1|PFN3|FGFR4|ZNF346|SLC34A1|RGS14|GRK6|UIMC1|F12|MXD3	21833088	rs4075958	6.301
DOID:2377	multiple sclerosis	SAE1	LC	SAE1	Counter({SAE1: 1})	SAE1	DHX34|SAE1|ARHGAP35|BBC3|C5AR1|C5AR2	21833088	rs307896	6.301
DOID:2377	multiple sclerosis	RMI2	LC	TNP2|PRM3|PRM2|PRM1|RMI2	Counter({PRM1: 1, TNP2: 1, RMI2: 1, PRM3: 1, PRM2: 1})	RMI2	SOCS1|PRM1	22190364	rs7191700	6.222
DOID:2377	multiple sclerosis		LC	SESN3	Counter()	None		21833088	rs4409785	6.222
DOID:2377	multiple sclerosis	TCF7	LC	TCF7|VDAC1	Counter({TCF7: 1})	TCF7	SKP1|TCF7|PPP2CA|VDAC1	21833088	rs756699	6.222
DOID:2377	multiple sclerosis	IL12B	LC	ADRA1B|IL12B	Counter({IL12B: 1})	IL12B	IL12B	22190364	rs10866713	6.155
DOID:2377	multiple sclerosis	MYNN	LC	MYNN	Counter({MYNN: 1})	MYNN	SEC62|MYNN	21833088	rs10936599	6.155
DOID:2377	multiple sclerosis	MPHOSPH9	LC	MPHOSPH9	Counter({MPHOSPH9: 1})	MPHOSPH9	CDK2AP1|DENR|RILPL2|C12orf65|SNRNP35|OGFOD2|DDX55|PITPNM2|GTF2H3|ARL6IP4|SBNO1|RILPL1|SETD8|TMED2|VPS37B|HIP1R	19525953	rs1790100	6.155
DOID:2377	multiple sclerosis	SYK	LC	SYK	Counter({SYK: 1})	SYK	DIRAS2|SYK	21833088	rs290986	6.046
DOID:2377	multiple sclerosis	ARHGEF10	LC	ARHGEF10	Counter({ARHGEF10: 1})	ARHGEF10	MYOM2	23412934	rs13279485	6.000
DOID:2377	multiple sclerosis		LC	PDE4A|TYK2|CDC37	Counter({TYK2: 1, CDC37: 1})	None	ICAM3|ICAM1|FDX1L|S1PR5|CDC37|TYK2|KEAP1|ICAM4|PDE4A|KRI1|RAVER1|S1PR2|DNMT1|ATG4D|ICAM5|MRPL4	21833088	rs8112449	6.000
DOID:2377	multiple sclerosis	DDAH1	LC	DDAH1|BCL10	Counter({DDAH1: 1})	DDAH1	CYR61|BCL10	21833088	rs233100	6.000
DOID:2377	multiple sclerosis	PVR	LC	PVR	Counter({PVR: 1})	PVR	PVR|CBLC|BCL3	21833088	rs7255066	6.000
DOID:2377	multiple sclerosis		LC	USP31|HS3ST2	Counter()	None	USP31|SCNN1G	19525955	rs8049603	6.000
DOID:2377	multiple sclerosis	MRGPRE	LC	MRGPRE	Counter({MRGPRE: 1})	MRGPRE	OSBPL5	23412934	rs11026091	5.699
DOID:2377	multiple sclerosis	MAMSTR	LC	FUT2|MAMSTR	Counter({MAMSTR: 1})	MAMSTR	DBP|RPL18|FGF21|RASIP1|FUT1	21833088	rs281380	5.699
DOID:2377	multiple sclerosis	MYB	LC	MYB|HBS1L	Counter({MYB: 1})	MYB	HBS1L|MYB	21833088	rs9321490	5.699
DOID:2377	multiple sclerosis	NDFIP1	LC	NDFIP1	Counter({NDFIP1: 1})	NDFIP1	GNPDA1|PCDH12|NDFIP1	21833088	rs1062158	5.699
DOID:2377	multiple sclerosis	ASAP1	LC	ASAP1	Counter({ASAP1: 1})	ASAP1	ASAP1|FAM49B	19525955	rs6984045	5.699
DOID:2377	multiple sclerosis	FCRL3	LC	FCRL3	Counter({FCRL3: 1})	FCRL3	CD5L|FCRL3	21833088	rs3761959	5.523
DOID:2377	multiple sclerosis	MAP3K14	LC	ARHGAP27|MAP3K14	Counter({MAP3K14: 1})	MAP3K14	ARHGAP27|FMNL1|MAP3K14	21833088	rs4792814	5.523
DOID:2377	multiple sclerosis	RREB1	LC	RREB1	Counter({RREB1: 1})	RREB1	RREB1|SSR1	21833088	rs11755724	5.523
DOID:2377	multiple sclerosis	ZNF438	LC	ZNF438	Counter({ZNF438: 1})	ZNF438		21833088	rs793108	5.523
DOID:2377	multiple sclerosis	ALPK2	LC	ALPK2	Counter({ALPK2: 1})	ALPK2	MALT1	21833088	rs12456021	5.398
DOID:2377	multiple sclerosis	VWA8	LC	VWA8|RGCC	Counter({VWA8: 1})	None	VWA8	21833088	rs17594362	5.398
DOID:2377	multiple sclerosis	MAF	LC	DYNLRB2|MAF	Counter({MAF: 1})	MAF	MAF	21833088	rs386965	5.398
DOID:2377	multiple sclerosis	PLCL2	LC	PLCL2	Counter({PLCL2: 1})	PLCL2	PLCL2	21833088	rs9821630	5.398
DOID:2377	multiple sclerosis		LC	RNF144A	Counter()	None		23412934	rs4669226	5.301
DOID:2377	multiple sclerosis	TLL1	LC	TLL1	Counter({TLL1: 1})	TLL1	TLL1	23412934	rs12513380	5.301
DOID:2377	multiple sclerosis	IL12A	LC	SCHIP1|IL12A	Counter({IL12A: 2})	IL12A|IL12A	SCHIP1|IL12A	19525953|21833088	rs4680534|rs2243123	5.222|5.155
DOID:2377	multiple sclerosis	NCKAP5	LC	NCKAP5	Counter({NCKAP5: 1})	NCKAP5	NCKAP5	23412934	rs1821625	5.155
DOID:2377	multiple sclerosis		LC		Counter()	None	TNFSF4	23412934	rs4916321	5.155
DOID:2377	multiple sclerosis	VTI1A	LC	VTI1A	Counter({VTI1A: 1})	VTI1A	VTI1A	23412934	rs17267338	5.097
DOID:2377	multiple sclerosis	SAMD12	LC	SAMD12	Counter({SAMD12: 1})	SAMD12	SAMD12	23412934	rs17749211	5.097
DOID:2377	multiple sclerosis	BRINP1	LC	BRINP1	Counter({BRINP1: 1})	BRINP1	BRINP1	17660530	rs10984447	5.097
DOID:6364	migraine	LRP1	HC	GPR182|LRP1|RDH16	Counter({LRP1: 5})	LRP1|LRP1|LRP1|LRP1|LRP1|None	TMEM194A|GPR182|TAC3|NAB2|MYO1A|LRP1|SHMT2|STAT6	23793025|23793025|21666692|22683712|23793025|23793025	rs11172113|rs11172113|rs11172113|rs11172113|rs11172113|rs4759042	18.398|10.000|8.398|7.523|6.000|5.523
DOID:6364	migraine	PRDM16	HC	PRDM16	Counter({PRDM16: 2})	PRDM16|PRDM16	PRDM16	23793025|21666692	rs2651899|rs2651899	13.398|8.398
DOID:6364	migraine	TSPAN2	HC	TSPAN2|NGF	Counter({TSPAN2: 2})	TSPAN2|TSPAN2	NGF	23793025|23793025	rs12134493|rs12134493	13.301|7.301
DOID:6364	migraine	TRPM8	HC	TRPM8	Counter({TRPM8: 5})	TRPM8|TRPM8|TRPM8|TRPM8|TRPM8	HJURP	23793025|22683712|21666692|23793025|23793025	rs6741751|rs10166942|rs10166942|rs6741751|rs6741751	13.046|12.000|11.222|10.046|8.000
DOID:6364	migraine	FHL5	HC	UFL1|FUT9|FHL5	Counter({FHL5: 4})	FHL5|FHL5|None|FHL5	FHL5|UFL1	23793025|23793025|22683712|23793025	rs11759769|rs11759769|rs11757063|rs11759769	11.699|11.000|7.222|6.398
DOID:6364	migraine	CPQ	HC	TSPYL5|MTDH|CPQ	Counter({CPQ: 1, MTDH: 1})	CPQ		20802479	rs1835740	10.699
DOID:6364	migraine	MEF2D	HC	APOA1BP|MEF2D	Counter({MEF2D: 3, APOA1BP: 2})	MEF2D|MEF2D|MEF2D	IQGAP3|GPATCH4|CCT3|MEF2D|BCAN|HAPLN2	22683712|23793025|23793025	rs3790455|rs2274316|rs2274316	10.155|8.000|7.000
DOID:6364	migraine	PHACTR1	HC	TBC1D7|PHACTR1|TSC1	Counter({PHACTR1: 4, TBC1D7: 2, TSC1: 1})	PHACTR1|PHACTR1|PHACTR1|PHACTR1	PHACTR1	23793025|22683712|23793025|23793025	rs9349379|rs9349379|rs9349379|rs9349379	9.523|7.523|7.301|5.699
DOID:6364	migraine	SUGCT	HC	SUGCT	Counter()	SUGCT|SUGCT|SUGCT		23793025|23793025|23793025	rs4379368|rs4379368|rs4379368	9.000|7.222|6.155
DOID:6364	migraine	ASTN2	HC	TRIM32|ASTN2|PAPPA	Counter({ASTN2: 3})	ASTN2|ASTN2|ASTN2|None	TRIM32|PAPPA	23793025|22683712|23793025|23793025	rs6478241|rs6478241|rs6478241|rs17303101	9.000|7.398|7.000|6.398
DOID:6364	migraine	TGFBR2	HC	TGFBR2|RBMS3	Counter({TGFBR2: 2})	TGFBR2|TGFBR2		22683712|23793025	rs7640543|rs6790925	9.000|7.699
DOID:6364	migraine	MMP16	HC	MMP16|RIPK2	Counter({MMP16: 1})	MMP16	MMP16	23793025	rs10504861	8.000
DOID:6364	migraine	AJAP1	HC	C1orf174|AJAP1	Counter({AJAP1: 1})	AJAP1		23793025	rs10915437	7.523
DOID:6364	migraine		LC	STC1|ADAM28	Counter()	None	ADAM28	23793025	rs11777116	7.222
DOID:6364	migraine	WAPAL	LC	PTPN13|WAPAL	Counter()	None|WAPAL|None		23793025|23793025|23793025	rs827382|rs7075426|rs4478147	7.046|6.222|5.699
DOID:6364	migraine	SUV39H2	LC	SUV39H2	Counter()	SUV39H2|None	FAM107B|HSPA14|DCLRE1C|SUV39H2	23793025|23793025	rs11594111|rs13196614	7.000|5.301
DOID:6364	migraine		LC	GLRX3	Counter()	None	GLRX3	23793025	rs11017221	7.000
DOID:6364	migraine	FBN2	LC	FBN2	Counter()	FBN2	FBN2	23793025	rs17608902	7.000
DOID:6364	migraine		LC	FHAD1|FBXO5|TMEM51	Counter()	None|None|None	TMEM51|KAZN	23793025|23793025|23793025	rs10737909|rs13218732|rs2186141	6.699|5.523|5.398
DOID:6364	migraine	LEPROTL1	LC	LEPROTL1	Counter()	LEPROTL1	DCTN6|TMEM66|LEPROTL1	23793025	rs12681963	6.699
DOID:6364	migraine		LC	AKAP7|EPB41L2|ASAP1	Counter()	None|None	ASAP1|FAM49B	23793025|23793025	rs16904191|rs602848	6.699|6.000
DOID:6364	migraine	MRVI1	LC	MRVI1	Counter()	MRVI1	RNF141|MRVI1|CTR9	23793025	rs4909945	6.699
DOID:6364	migraine		LC	FGF6|FGF23	Counter()	None|None|None	FGF6|RAD51AP1|FGF23	23793025|23793025|23793025	rs10849061|rs10849061|rs10849061	6.699|6.000|5.699
DOID:6364	migraine	HAUS1	LC	HAUS1	Counter()	HAUS1	PSTPIP2|RNF165|ATP5A1|EPG5|HAUS1|C18orf25	23793025	rs11874712	6.699
DOID:6364	migraine	PRKG1	LC	ATF7|PRKG1	Counter()	PRKG1|ATF7	PRKG1|A1CF	23793025|23793025	rs6479874|rs1485395	6.523|5.155
DOID:6364	migraine		LC	GJA1	Counter()	None|None	GJA1	23793025|23793025	rs9490306|rs9490306	6.523|5.155
DOID:6364	migraine	INA	LC	CNNM2|INA	Counter({INA: 1})	CNNM2|INA	NT5C2|ARL3|CYP17A1|INA|CNNM2	23793025|22683712	rs1890185|rs1712517	6.398|5.046
DOID:6364	migraine	KCNK5	LC	KCNK5	Counter()	KCNK5		23793025	rs10456100	6.301
DOID:6364	migraine	MMP17	LC	MMP17	Counter({MMP17: 1})	MMP17	ULK1|PUS1|MMP17|SFSWAP|EP400	22683712	rs6598163	6.301
DOID:6364	migraine	MRPL37	LC	MRPL37	Counter()	MRPL37	SSBP3|MRPL37	23793025	rs1890566	6.097
DOID:6364	migraine	TGFB1	LC	TGFB1|COX7B2	Counter()	TGFB1|COX7B2	HNRNPUL1|CCDC97|B9D2|EXOSC5|TMEM91|TGFB1	23793025|23793025	rs4803455|rs11726563	6.097|5.097
DOID:6364	migraine		LC		Counter()	None	CLVS1	23793025	rs12681792	6.046
DOID:6364	migraine		LC	DEC1|PAPPA	Counter()	None		23793025	rs12006166	6.046
DOID:6364	migraine	WASL	LC	WASL	Counter()	WASL	IQUB|NDUFA5|WASL	23793025	rs9649465	6.000
DOID:6364	migraine		LC	KBTBD8	Counter()	None		23793025	rs4392363	6.000
DOID:6364	migraine	RABGAP1L	LC	RABGAP1L	Counter()	RABGAP1L|RABGAP1L	CENPL|TNN|RC3H1|CACYBP|DARS2|SERPINC1|KLHL20|PRDX6|MRPS14	23793025|23793025	rs17301853|rs17301853	6.000|5.155
DOID:6364	migraine		LC		Counter()	None		23793025	rs488884	6.000
DOID:6364	migraine	MARCH4	LC	MARCH4	Counter({MARCH4: 1})	MARCH4	MARCH4	22683712	rs6756590	6.000
DOID:6364	migraine	ARL15	LC	ARL15|PRKG1	Counter()	ARL15|PRKG1	ARL15	23793025|23793025	rs273218|rs11000137	5.699|5.523
DOID:6364	migraine		LC		Counter()	None		23793025	rs12519773	5.699
DOID:6364	migraine		LC	MSC	Counter()	None	EYA1	23793025	rs13263568	5.699
DOID:6364	migraine		LC	KLF10	Counter()	None	KLF10|ODF1	23793025	rs6998277	5.699
DOID:6364	migraine	RSU1	LC	RSU1	Counter()	RSU1	RSU1|C1QL3	23793025	rs7068341	5.699
DOID:6364	migraine	ZDHHC6	LC	ZDHHC6	Counter()	ZDHHC6	VTI1A|ZDHHC6	23793025	rs12355831	5.699
DOID:6364	migraine		LC		Counter()	None		23793025	rs16879308	5.699
DOID:6364	migraine		LC	IER3	Counter()	None	IER3|GTF2H4|FLOT1|TUBB|DHX16|MDC1|HLA-E|MRPS18B|PPP1R10|ABCF1|NRM|ATAT1|DDR1|GNL1|PPP1R18	23793025	rs3094117	5.699
DOID:6364	migraine	INHBA	LC	INHBA	Counter()	INHBA	INHBA	23793025	rs2877098	5.699
DOID:6364	migraine		LC	TFAM|BICC1	Counter()	None	BICC1|TFAM|UBE2D1	23793025	rs7085387	5.699
DOID:6364	migraine	HPSE2	LC	HPSE2	Counter()	HPSE2|HPSE2|HPSE2	GOT1	23793025|23793025|23793025	rs11189853|rs17470570|rs577969	5.699|5.523|5.398
DOID:6364	migraine		LC		Counter()	None	CDC5L	23793025	rs543844	5.523
DOID:6364	migraine	ADARB2	LC	C10orf88|KIAA1456|PSTK|GPR26|KSR2|ADARB2|SNX24	Counter()	ADARB2|None|None|SNX24|KSR2|KIAA1456	IDI2|IDI1|WDR37|ADARB2	23793025|23793025|23793025|23793025|23793025|23793025	rs4880487|rs705162|rs7069346|rs2447820|rs2723279|rs2946505	5.523|5.523|5.523|5.398|5.301|5.046
DOID:6364	migraine	NRP1	LC	NRP1	Counter()	NRP1	NRP1	23793025	rs2506155	5.523
DOID:6364	migraine		LC	NR2F2|MCTP2	Counter()	None	NR2F2	23793025	rs1437588	5.523
DOID:6364	migraine		LC	IER3IP1	Counter()	None		23793025	rs9947662	5.523
DOID:6364	migraine	KANK1	LC	KANK1|CBLN4|TMEM68|OR4S1|CDH4|OR4C3|CTNNA3	Counter()	KANK1|CDH4|None|CTNNA3|None|None	KANK1	23793025|23793025|23793025|23793025|23793025|23793025	rs12352279|rs16985493|rs4738393|rs10997517|rs11696973|rs12282928	5.523|5.398|5.222|5.222|5.097|5.046
DOID:6364	migraine		LC	DSTN|RRBP1	Counter()	None	RRBP1|DSTN|BFSP1	23793025	rs12480819	5.523
DOID:6364	migraine		LC	HABP2|TCF7L2	Counter()	None	NRAP|HABP2	23793025	rs17770015	5.523
DOID:6364	migraine	CYP2C19	LC	CYP2C19	Counter()	CYP2C19	CYP2C9|HELLS|CYP2C19|NOC3L	23793025	rs6583954	5.398
DOID:6364	migraine		LC	RYBP	Counter()	None		23793025	rs6549438	5.398
DOID:6364	migraine		LC	CENPF	Counter()	None		23793025	rs6695352	5.398
DOID:6364	migraine		LC	POU4F3|TCERG1	Counter()	None	TCERG1	23793025	rs7718446	5.398
DOID:6364	migraine		LC	TAAR6	Counter()	None	STX7	23793025	rs9399032	5.398
DOID:6364	migraine		LC		Counter()	None	CDKN2B|CDKN2A|MTAP	23793025	rs615552	5.398
DOID:6364	migraine		LC		Counter()	None|None		23793025|23793025	rs10511112|rs7900239	5.301|5.046
DOID:6364	migraine		LC	SFMBT2	Counter()	None		23793025	rs11816922	5.301
DOID:6364	migraine		LC		Counter()	None	OTUD6B	23793025	rs4493873	5.301
DOID:6364	migraine	CDH13	LC	CDH13	Counter()	CDH13	CDH13	23793025	rs17675602	5.301
DOID:6364	migraine	NSD1	LC	NSD1	Counter()	NSD1	NSD1|LMAN2|FGFR4|ZNF346|SLC34A1|RGS14|GRK6|UIMC1|MXD3	23793025	rs10037055	5.301
DOID:6364	migraine		LC	NR3C1	Counter()	None	NR3C1	23793025	rs12153243	5.222
DOID:6364	migraine		LC	EN2|CNPY1	Counter()	None	EN2	23793025	rs1861960	5.222
DOID:6364	migraine	SV2C	LC	SV2C	Counter()	SV2C	SV2C	23793025	rs4704296	5.222
DOID:6364	migraine	ADRA1B	LC	ADRA1B	Counter()	ADRA1B	ADRA1B|TTC1	23793025	rs11750092	5.155
DOID:6364	migraine		LC	ZBTB10|LARP4B	Counter()	None|None	DIP2C|LARP4B	23793025|23793025	rs7916968|rs400824	5.155|5.046
DOID:6364	migraine	FARP1	LC	FARP1	Counter()	FARP1		23793025	rs285098	5.155
DOID:6364	migraine	SORBS1	LC	SORBS1	Counter()	SORBS1	SORBS1|PDLIM1	23793025	rs2274491	5.155
DOID:6364	migraine	PHF20	LC	PHF20	Counter()	PHF20	NFS1|FAM83C|UQCC1|GDF5|RBM39|ROMO1|PHF20|ERGIC3|MMP24|SCAND1|MMP24-AS1|SPAG4|CEP250|CPNE1	23793025	rs11906854	5.155
DOID:6364	migraine		LC	ZNF385B|SESTD1	Counter()	None	SESTD1	23793025	rs6733818	5.155
DOID:6364	migraine		LC	SCN11A|SCN10A	Counter()	None	SCN10A	23793025	rs3923518	5.097
DOID:6364	migraine	FRMD4A	LC	FRMD4A	Counter()	FRMD4A	FRMD4A	23793025	rs10906466	5.097
DOID:6364	migraine		LC	NR2F2|MCTP2	Counter()	None		23793025	rs4984499	5.097
DOID:6364	migraine	PTPRD	LC	PTPRD	Counter()	PTPRD	PTPRD|RPS26P3	23793025	rs378363	5.097
DOID:6364	migraine	TBXAS1	LC	TBXAS1	Counter()	TBXAS1	TBXAS1|HIPK2	23793025	rs7810727	5.097
DOID:6364	migraine		LC		Counter()	None	API5|TTC17	23793025	rs12365397	5.046
DOID:6364	migraine	CASZ1	LC	CASZ1	Counter()	CASZ1	PEX14|CASZ1	23793025	rs516243	5.046
DOID:6364	migraine	SMYD3	LC	SMYD3	Counter()	SMYD3	SMYD3	23793025	rs6693295	5.046
DOID:6364	migraine	FOXP1	LC	FOXP1	Counter()	FOXP1	FOXP1	23793025	rs13063872	5.046
DOID:6364	migraine	STK10	LC	STK10	Counter()	STK10	STK10	23793025	rs17570583	5.046
DOID:6364	migraine		LC		Counter()	None		23793025	rs473518	5.046
DOID:6364	migraine		LC	MOG	Counter()	None	GABBR1|ZNRD1|PPP1R11|HLA-F|UBD|HLA-G|HLA-A|TRIM31|MOG	23793025	rs3095267	5.046
DOID:1595	endogenous depression	MYO10	HC	MYO10	Counter({MYO10: 1})	MYO10	MYO10	23377640	rs17651119	7.699
DOID:1595	endogenous depression		HC	CDH9	Counter()	None		23377640	rs12054895	7.523
DOID:1595	endogenous depression	SLC6A15	LC	SLC6A15	Counter({SLC6A15: 1})	SLC6A15		21521612	rs1545843	9.000
DOID:1595	endogenous depression		LC	ADRA1B|IL12B	Counter()	None|None|None		23377640|23377640|23377640	rs10065906|rs10065906|rs10065906	7.301|5.699|5.699
DOID:1595	endogenous depression	KCTD15	LC	CHST8|KCTD15	Counter({KCTD15: 2, CHST8: 1})	KCTD15|KCTD15	KCTD15	23377640|23377640	rs2546057|rs398426	6.523|5.301
DOID:1595	endogenous depression	ITGA11	LC	CLN6|ITGA11|PIAS1|FEM1B|CALML4	Counter({ITGA11: 2, CLN6: 1, PIAS1: 1, FEM1B: 1, CALML4: 1})	ITGA11|ITGA11	PIAS1|ITGA11|FEM1B|SKOR1	23377640|23377640	rs7174755|rs7174755	6.523|6.046
DOID:1595	endogenous depression	FGF12	LC	FGF12|PYDC2	Counter({FGF12: 2})	FGF12|FGF12	FGF12	23377640|23377640	rs4585146|rs4585146	6.523|5.222
DOID:1595	endogenous depression		LC		Counter()	None		23377640	rs12410462	6.398
DOID:1595	endogenous depression	ENOX1	LC	ENOX1	Counter({ENOX1: 1})	ENOX1	ENOX1	23377640	rs17538444	6.398
DOID:1595	endogenous depression	ANKRD27	LC	ANKRD27|PDCD5|NUDT19|RGS9BP	Counter({ANKRD27: 1, PDCD5: 1, NUDT19: 1, RGS9BP: 1})	ANKRD27	ANKRD27|PDCD5	23377640	rs17692896	6.155
DOID:1595	endogenous depression	GMPR	LC	MYLIP|GMPR|ATXN1	Counter({MYLIP: 1, GMPR: 1, ATXN1: 1})	GMPR	GMPR|ATXN1	23377640	rs10484358	6.000
DOID:1595	endogenous depression		LC	SCHIP1|IL12A	Counter({SCHIP1: 1, IL12A: 1})	None	SCHIP1|IL12A	23377640	rs6799788	6.000
DOID:1595	endogenous depression	NDFIP2	LC	SPRY2|NDFIP2	Counter({NDFIP2: 1})	NDFIP2	NDFIP2|RBM26	23377640	rs9601248	5.699
DOID:1595	endogenous depression		LC		Counter()	None		23377640	rs10174573	5.699
DOID:1595	endogenous depression	ENOX1	LC	LARGE|ENOX1|ISX	Counter({ENOX1: 1})	None		23377640	rs1034394	5.699
DOID:1595	endogenous depression	WBSCR17	LC	AUTS2|WBSCR17	Counter({WBSCR17: 1})	None		23377640	rs1525293	5.699
DOID:1595	endogenous depression	RFPL4A	LC	NLRP11|RFPL4A|EPN1|NLRP9	Counter({RFPL4A: 2, NLRP11: 1, NLRP9: 1, EPN1: 1})	RFPL4A|RFPL4A	NLRP4|RFPL4A|EPN1	23377640|23377640	rs17634917|rs17634917	5.523|5.222
DOID:1595	endogenous depression		LC		Counter()	None		23377640	rs2125000	5.523
DOID:1595	endogenous depression	PIEZO2	LC	PIEZO2	Counter({PIEZO2: 2})	PIEZO2|PIEZO2		23377640|23377640	rs264272|rs264272	5.523|5.398
DOID:1595	endogenous depression	LYSMD4	LC	LYSMD4	Counter({LYSMD4: 1})	LYSMD4	MEF2A	23377640	rs6598266	5.523
DOID:1595	endogenous depression	ARHGEF37	LC	ARHGEF37	Counter({ARHGEF37: 1})	ARHGEF37	PPARGC1B|CSNK1A1	23377640	rs17710780	5.398
DOID:1595	endogenous depression		LC		Counter()	None		23377640	rs9466930	5.398
DOID:1595	endogenous depression	DMRT1	LC	DMRT1|DMRT3	Counter({DMRT1: 1, DMRT3: 1})	DMRT1	DMRT3	23377640	rs364477	5.398
DOID:1595	endogenous depression	KCNH5	LC	KCNH5	Counter({KCNH5: 1})	KCNH5	KCNH5	23377640	rs8012941	5.398
DOID:1595	endogenous depression	CCNH	LC	CCNH|RASA1|TMEM161B	Counter({CCNH: 1, RASA1: 1})	CCNH	RASA1|CCNH	23377640	rs1673101	5.398
DOID:1595	endogenous depression	PCDH1	LC	PCDH1|ARAP3	Counter({PCDH1: 1})	PCDH1	ARAP3|PCDH1	23377640	rs166040	5.301
DOID:1595	endogenous depression		LC		Counter()	None		23377640	rs1706631	5.222
DOID:1595	endogenous depression		LC	AJAP1	Counter()	None		23377640	rs912988	5.222
DOID:1595	endogenous depression	RASGEF1B	LC	RASGEF1B	Counter({RASGEF1B: 1})	RASGEF1B	RASGEF1B	23377640	rs1822818	5.222
DOID:1595	endogenous depression		LC		Counter()	None		23377640	rs12210761	5.222
DOID:1595	endogenous depression	SOD3	LC	SOD3	Counter({SOD3: 1})	SOD3	SOD3	23377640	rs12500612	5.155
DOID:1595	endogenous depression		LC	ANKRD50	Counter()	None		23377640	rs6534441	5.155
DOID:1595	endogenous depression		LC		Counter()	None		23377640	rs11149178	5.155
DOID:1595	endogenous depression		LC	OPA1	Counter()	None		23377640	rs604222	5.155
DOID:1595	endogenous depression	GRIN2B	LC	GRIN2B|C12orf36	Counter({GRIN2B: 1})	GRIN2B		23377640	rs1457614	5.097
DOID:1595	endogenous depression	FMN1	LC	FMN1	Counter({FMN1: 1})	FMN1	RYR3	23377640	rs974379	5.097
DOID:1595	endogenous depression	AK8	LC	AK8	Counter({AK8: 1})	AK8	C9orf9|DDX31|GTF3C4	23377640	rs12552369	5.097
DOID:1595	endogenous depression	C12orf36	LC	C12orf36|EMP1	Counter({C12orf36: 1})	C12orf36		23377640	rs11055387	5.097
DOID:1595	endogenous depression	MRPL14	LC	MRPL14	Counter({MRPL14: 1})	MRPL14	CAPN11|MRPL14|SLC29A1|HSP90AB1	23377640	rs7742824	5.046
DOID:1595	endogenous depression	CCND2	LC	CCND2|C12orf5	Counter({CCND2: 1, C12orf5: 1})	CCND2	CCND2	23377640	rs4625554	5.046
DOID:1595	endogenous depression	ESRRG	LC	ESRRG	Counter({ESRRG: 1})	ESRRG	ESRRG	23377640	rs2377360	5.046
DOID:1595	endogenous depression	IGFBP3	LC	IGFBP3|IGFBP1	Counter({IGFBP3: 1, IGFBP1: 1})	IGFBP3	IGFBP3|IGFBP1	23377640	rs2462686	5.046
DOID:12849	autistic disorder	CDH9	HC	CDH9|CDH10	Counter({CDH9: 1, CDH10: 1})	CDH9		19404256	rs4307059	9.699
DOID:12849	autistic disorder	MACROD2	HC	MACROD2	Counter({MACROD2: 1})	MACROD2		20663923	rs4141463	7.398
DOID:12849	autistic disorder	PPP2R5C	LC	PPP2R5C	Counter({PPP2R5C: 1})	PPP2R5C	DYNC1H1|PPP2R5C	20663923	rs7142002	5.523
DOID:635	acquired immunodeficiency syndrome		HC	LTB|TNF|DDX39B|HLA-C|HLA-B|MICB|MCCD1	Counter({DDX39B: 1, HLA-C: 1, MCCD1: 1, LTB: 1, TNF: 1, MICB: 1})	None|None	LST1|HLA-C|NCR3|AIF1|ATP6V1G2|PRRC2A|LTB|BAG6|APOM|DDX39B|TNF|CSNK2B	19115949|19115949	rs2395029|rs10484554	18.523|7.222
DOID:635	acquired immunodeficiency syndrome	PARD3B	LC	PARD3B	Counter({PARD3B: 1})	PARD3B	PARD3B	21502085	rs11884476	8.523
DOID:635	acquired immunodeficiency syndrome	ZNRD1	LC	ZNRD1|RNF39	Counter({ZNRD1: 1, RNF39: 1})	ZNRD1	GABBR1|ZNRD1|PPP1R11|HLA-F|UBD|TRIM10|RPP21|HLA-G|HLA-A|TRIM39|TRIM31|MOG	19115949	rs8321	6.301
DOID:635	acquired immunodeficiency syndrome	DGKI	LC	DGKI	Counter({DGKI: 1})	DGKI	DGKI	21502085	rs6467710	6.222
DOID:635	acquired immunodeficiency syndrome	NBPF14	LC	NBPF14	Counter({NBPF14: 1})	None		21502085	rs11239930	5.699
DOID:635	acquired immunodeficiency syndrome	RPH3AL	LC	RPH3AL	Counter({RPH3AL: 1})	None	DOC2B|RPH3AL	21502085	rs7217319	5.398
DOID:635	acquired immunodeficiency syndrome	CCRL2	LC	CCRL2|CCR5|LTF	Counter({LTF: 1, CCRL2: 1})	CCRL2|None	LTF|CCR3|CCR2|CCR1|CCR5	21502085|21502085	rs6441975|rs1015164	5.301|5.046
DOID:635	acquired immunodeficiency syndrome	H2AFY	LC	C5orf66|H2AFY	Counter({H2AFY: 1})	C5orf66	PITX1	21502085	rs477687	5.222
DOID:1094	attention deficit hyperactivity disorder	NCL	HC	NCL	Counter({NCL: 1})	None	NCL|NMUR1	23728934	rs16828074	8.222
DOID:1094	attention deficit hyperactivity disorder	MOBP	LC	MOBP	Counter({MOBP: 1})	MOBP	SLC25A38|RPSA|CX3CR1	18839057	rs864643	8.000
DOID:1094	attention deficit hyperactivity disorder	GPC6	LC	GPC6	Counter({GPC6: 1})	GPC6		18839057	rs7995215	8.000
DOID:1094	attention deficit hyperactivity disorder	AK8	LC	AK8	Counter({AK8: 1})	AK8	C9orf9|DDX31|GTF3C4	18839057	rs11243897	7.222
DOID:1094	attention deficit hyperactivity disorder	ASTN2	LC	ASTN2	Counter({ASTN2: 1})	ASTN2	TRIM32|PAPPA	18839057	rs10983238	7.000
DOID:1094	attention deficit hyperactivity disorder	ITGAE	LC	ITGAE	Counter({ITGAE: 1})	ITGAE	TAX1BP3|ITGAE|GSG2	18839057	rs220470	7.000
DOID:1094	attention deficit hyperactivity disorder	ITGA11	LC	ITGA11	Counter({ITGA11: 1})	ITGA11	ITGA11	18839057	rs7164335	7.000
DOID:1094	attention deficit hyperactivity disorder	GRIK4	LC	GRIK4	Counter({GRIK4: 1})	None|GRIK4	PTPN4|EPB41L5|SCTR	18839057|23728934	rs2587695|rs4245040	6.523|5.155
DOID:1094	attention deficit hyperactivity disorder	CSMD2	LC	CSMD2	Counter({CSMD2: 1})	CSMD2	CSMD2	18839057	rs2281597	6.301
DOID:1094	attention deficit hyperactivity disorder		LC		Counter()	None		18839057	rs7175404	6.222
DOID:1094	attention deficit hyperactivity disorder	ATP2C2	LC	ATP2C2	Counter({ATP2C2: 1})	ATP2C2	TLDC1	18839057	rs10514604	6.097
DOID:1094	attention deficit hyperactivity disorder	MAN2A2	LC	MAN2A2	Counter({MAN2A2: 1})	MAN2A2	SV2B|FURIN|UNC45A|MAN2A2|PRC1|VPS33B|FES|HDDC3	18839057	rs2677744	6.000
DOID:1094	attention deficit hyperactivity disorder	MAP1B	LC	MAP1B	Counter({MAP1B: 1})	MAP1B	MAP1B	18839057	rs2199161	5.699
DOID:1094	attention deficit hyperactivity disorder	DNM1	LC	DNM1	Counter({DNM1: 1})	DNM1	GOLGA2|PTGES2|SLC27A4|SLC25A25|C9orf16|LCN2|DNM1|COQ4|CIZ1	18839057	rs2502731	5.699
DOID:1094	attention deficit hyperactivity disorder	TLL2	LC	TLL2	Counter({TLL2: 1})	TLL2	DNTT|BLNK	18839057	rs10786284	5.699
DOID:1094	attention deficit hyperactivity disorder	TMX3	LC	TMX3	Counter({TMX3: 1})	TMX3	TMX3	23728934	rs17232800	5.523
DOID:1094	attention deficit hyperactivity disorder	TFEB	LC	MDFI|TFEB	Counter({TFEB: 1})	TFEB	TFEB|MDFI|FRS3	18839057	rs2842643	5.523
DOID:1094	attention deficit hyperactivity disorder	UNC5B	LC	UNC5B	Counter({UNC5B: 1})	UNC5B	UNC5B|SLC29A3	18839057	rs16928529	5.398
DOID:1094	attention deficit hyperactivity disorder	WDR96	LC	WDR96	Counter({WDR96: 1})	WDR96	GSTO1|COL17A1	18839057	rs515910	5.398
DOID:1094	attention deficit hyperactivity disorder	MMP24	LC	MMP24	Counter({MMP24: 1})	MMP24	PROCR|FAM83C|UQCC1|EDEM2|MMP24|MMP24-AS1	18839057	rs1555322	5.398
DOID:1094	attention deficit hyperactivity disorder	ARSB	LC	ARSB	Counter({ARSB: 1})	ARSB		23728934	rs6453417	5.301
DOID:1094	attention deficit hyperactivity disorder	NT5DC3	LC	NT5DC3	Counter({NT5DC3: 1})	NT5DC3	HSP90B1|STAB2|NT5DC3	18839057	rs4964805	5.301
DOID:1094	attention deficit hyperactivity disorder	CREB5	LC	CREB5	Counter({CREB5: 1})	CREB5	CREB5	18839057	rs2237349	5.301
DOID:1094	attention deficit hyperactivity disorder	SUPT3H	LC	SUPT3H	Counter({SUPT3H: 1})	SUPT3H	SUPT3H|RUNX2	18839057	rs3799977	5.301
DOID:1094	attention deficit hyperactivity disorder	PPM1F	LC	PPM1F	Counter({PPM1F: 1})	PPM1F	IGLV8-61|MAPK1|PPIL2|PPM1F|IGLV4-69|TOP3B	18839057	rs412050	5.222
DOID:1094	attention deficit hyperactivity disorder	CDH13	LC	CDH13	Counter({CDH13: 1})	CDH13		18839057	rs11646411	5.155
DOID:1094	attention deficit hyperactivity disorder	CRYGC	LC	CRYGC	Counter({CRYGC: 1})	CRYGC	PIKFYVE|CRYGC	18839057	rs2242073	5.097
DOID:1094	attention deficit hyperactivity disorder	MYT1L	LC	MYT1L	Counter({MYT1L: 1})	MYT1L	MYT1L	18839057	rs2241685	5.097
DOID:1094	attention deficit hyperactivity disorder	REEP5	LC	REEP5	Counter({REEP5: 1})	REEP5	APC|SRP19|REEP5|DCP2	18839057	rs469727	5.097
DOID:8778	Crohn's disease	ATG16L1	HC	INPP5D|ATG16L1|SAG|USP40|DGKD	Counter({ATG16L1: 8, INPP5D: 2, USP40: 1, DGKD: 1, SAG: 1})	ATG16L1|ATG16L1|ATG16L1|ATG16L1|ATG16L1|ATG16L1|ATG16L1|ATG16L1	USP40|UGT1A6|INPP5D|ATG16L1|SAG|DGKD	23128233|21102463|18587394|17554300|17435756|22412388|22936669|20570966	rs12994997|rs3792109|rs3828309|rs10210302|rs2241880|rs2241880|rs3792109|rs2241880	69.398|40.155|31.699|13.301|13.000|12.000|8.301|5.523
DOID:8778	Crohn's disease	NOD2	HC	NKD1|SNX20|CYLD|NOD2	Counter({NOD2: 8, NKD1: 1, SNX20: 1, CYLD: 1})	NOD2|NOD2|NOD2|NOD2|NOD2|NOD2|NOD2|NOD2	SNX20|NOD2|NKD1|CYLD	21102463|22412388|17435756|17554300|22936669|17684544|17804789|17447842	rs2076756|rs2076756|rs2076756|rs17221417|rs2076756|rs2076756|rs5743289|rs5743289	68.398|37.000|13.155|10.398|9.523|21.000|16.222|6.000
DOID:8778	Crohn's disease	IL23R	HC	IL23R|SERBP1|SLC35D1|IL12RB2|C1orf141	Counter({IL23R: 9, SLC35D1: 1, IL12RB2: 1, C1orf141: 1, SERBP1: 1})	IL23R|IL23R|IL23R|IL23R|IL23R|IL23R|IL23R|IL23R|IL23R	IL23R|IL12RB2	21102463|18587394|22293688|22412388|17447842|22936669|17435756|17554300|20570966	rs11209026|rs11465804|rs11209026|rs11209026|rs11209026|rs11209026|rs7517847|rs11805303|rs11465804	64.000|62.155|20.398|18.000|17.699|13.398|11.523|11.222|6.000
DOID:8778	Crohn's disease	HLA-DQA2	HC	PSMB9|HLA-DRB1|HLA-DQB1|HLA-DOB|HLA-DQA1|HLA-DQA2	Counter({HLA-DOB: 1, HLA-DRB1: 1, HLA-DQB1: 1, PSMB9: 1, HLA-DQA1: 1, HLA-DQA2: 1})	HLA-DQA2|HLA-DQB1	HLA-DQA1|TAPSAR1|HLA-DRA|HLA-DRB5|HLA-DRB1|HLA-DQB1|HLA-DQA2	23266558|17554300	rs7765379|rs9469220	58.046|5.699
DOID:8778	Crohn's disease	TNFSF15	HC	TNFSF8|TNFSF15|C9orf91	Counter({TNFSF15: 3, TNFSF8: 2})	TNFSF15|TNFSF15|TNFSF15	TNFSF8|TNFSF15	23266558|21102463|18587394	rs6478106|rs3810936|rs4263839	45.301|15.000|9.523
DOID:8778	Crohn's disease	CARD9	HC	CARD9|SNAPC4	Counter({CARD9: 2, SNAPC4: 2})	CARD9|CARD9	PMPCA|SEC16A|DNLZ|INPP5E|SDCCAG3|NOTCH1|GPSM1|LHX3|C9orf163|CARD9|SNAPC4	21102463|22936669	rs4077515|rs4077515	36.000|5.398
DOID:8778	Crohn's disease	PTGER4	HC	PTGER4	Counter({PTGER4: 5})	PTGER4|PTGER4|PTGER4|PTGER4|PTGER4|PTGER4|PTGER4|PTGER4		21102463|18587394|17554261|17554300|17447842|22412388|17684544|22936669	rs11742570|rs4613763|rs9292777|rs17234657|rs1373692|rs9292777|rs1992660|rs11742570	35.155|26.155|17.523|11.699|11.699|10.699|6.398|6.000
DOID:8778	Crohn's disease	ZMIZ1	HC	ZMIZ1	Counter({ZMIZ1: 1})	ZMIZ1	ZMIZ1|PPIF	21102463	rs1250550	30.000
DOID:8778	Crohn's disease		HC	HLA-C|HLA-B|PSORS1C1|MICB|NFKBIL1	Counter({HLA-C: 1, PSORS1C1: 1, MICB: 1, NFKBIL1: 1})	None|None	HLA-C|CDSN|C6orf15|PSORS1C2|MICA|POU5F1|CCHCR1	23128233|23266558	rs9264942|rs3094188	27.301|6.155
DOID:8778	Crohn's disease	TBC1D1	HC	TBC1D1|PDGFB|TAB1	Counter({TBC1D1: 1, TAB1: 1})	None|TBC1D1	RPL3|SYNGR1|MGAT3|TAB1|CBX7|PDGFB	21102463|23266558	rs2413583|rs1487630	26.000|11.000
DOID:8778	Crohn's disease	ZNF365	HC	ADO|ZNF365	Counter({ZNF365: 4, ADO: 1})	ZNF365|ZNF365|ZNF365|ZNF365|ZNF365|ZNF365	ZNF365	21102463|18587394|17435756|22412388|17554300|22936669	rs10761659|rs10995271|rs224136|rs7076156|rs10761659|rs10761659	21.398|19.398|10.000|8.155|5.699|5.301
DOID:8778	Crohn's disease	TNFSF18	HC	TNFSF18|FASLG|TNFSF4	Counter({TNFSF18: 2, FASLG: 2, TNFSF4: 1})	TNFSF18|None|TNFSF18|TNFSF18		23128233|21102463|18587394|17554261	rs9286879|rs7517810|rs9286879|rs12035082	21.222|14.699|8.699|6.699
DOID:8778	Crohn's disease	PTPN22	HC	PTPN22|SBNO2|PHTF1|MDFIC|RSBN1|PRDM1|HMHA1|FOXP2|DCLRE1B|PREP|GPX4	Counter({PTPN22: 3, GPX4: 2, SBNO2: 1, PRDM1: 1, HMHA1: 1, FOXP2: 1, DCLRE1B: 1})	SBNO2|None|SBNO2|PRDM1|PTPN22|PTPN22|PRDM1|None	GPX4|TMEM259|CIRBP|MIDN|STK11|ATP5D|EFNA2|POLR2E	23128233|23128233|21102463|18587394|21102463|18587394|21102463|22936669	rs2024092|rs6679677|rs740495|rs7746082|rs2476601|rs2476601|rs6568421|rs1869839	21.097|14.699|11.097|9.699|8.398|8.000|7.398|5.155
DOID:8778	Crohn's disease	LACC1	HC	LACC1	Counter({LACC1: 2})	LACC1|LACC1|LACC1	ENOX1	23128233|18587394|21102463	rs3764147|rs3764147|rs3764147	20.699|12.699|10.000
DOID:8778	Crohn's disease	MUC19	HC	MUC19|LRRK2	Counter({MUC19: 2, LRRK2: 2})	MUC19|LRRK2|None	SLC2A13	21102463|18587394|17554261	rs11564258|rs11175593|rs2836754	20.222|9.523|6.301
DOID:8778	Crohn's disease	C5orf56	HC	PDLIM4|P4HA2|IRF1|ACSL6|CSF2|SLC22A4|SLC22A5|IL3|C5orf56	Counter({SLC22A4: 2, IL3: 2, PDLIM4: 1, P4HA2: 1, IRF1: 1, ACSL6: 1, SLC22A5: 1})	C5orf56|C5orf56|IL3|C5orf56|SLC22A5	PDLIM4|IRF1|P4HA2|SLC22A4|IL5|RAD50|SLC22A5	21102463|18587394|22412388|20570966|17554300	rs12521868|rs2188962|rs3091338|rs2188962|rs6596075	20.000|17.699|7.398|7.000|5.523
DOID:8778	Crohn's disease	NKX2-3	HC	NKX2-3|GOT1	Counter({NKX2-3: 4})	NKX2-3|NKX2-3|NKX2-3|NKX2-3	NKX2-3|ENTPD7|GOT1	21102463|18587394|17554261|17554300	rs4409764|rs11190140|rs10883365|rs10883365	19.699|15.523|9.398|7.222
DOID:8778	Crohn's disease	SMAD3	HC	SMAD3	Counter({SMAD3: 1})	SMAD3	AAGAB|SMAD3	21102463	rs17293632	18.523
DOID:8778	Crohn's disease	IRGM	HC	SMIM3|IRGM|ZNF300	Counter({IRGM: 4})	IRGM|IRGM|IRGM|IRGM	DCTN4|RBM22	21102463|18587394|17554261|17554300	rs7714584|rs11747270|rs13361189|rs1000113	18.097|15.523|9.699|6.523
DOID:8778	Crohn's disease	GPR65	HC	GPR65|GALC	Counter({GPR65: 1, GALC: 1})	GPR65		21102463	rs8005161	17.398
DOID:8778	Crohn's disease		HC		Counter()	None|None		21102463|23128233	rs6651252|rs6651252	17.398|16.000
DOID:8778	Crohn's disease	PTPN2	HC	RSPO3|PTPN2|PTPRK|PSMG2	Counter({PTPN2: 4})	PTPN2|None|PTPN2|RSPO3|PTPN2|PTPN2	PTPN2|CEP76|SEH1L|PSMG2|SPIRE1	18587394|23128233|21102463|23128233|17554261|17554300	rs2542151|rs13204742|rs1893217|rs9491697|rs2542151|rs2542151	16.301|14.097|14.000|9.398|7.523|6.699
DOID:8778	Crohn's disease	MST1	HC	GPX1|BSN|MST1	Counter({MST1: 4, BSN: 2, GPX1: 1})	MST1|MST1|BSN|BSN	ARIH2|DAG1|IP6K1|AMIGO3|LAMB2|PRKAR2A|DALRD3|IP6K2|P4HTM|AMT|UBA7|RNF123|GMPPB|NCKIPSD|TRAIP|USP4|APEH|TCTA|GPX1P1|QRICH1|CELSR3|BSN|MST1R|NICN1|SLC25A20|IMPDH2|NDUFAF3|RHOA|WDR6|CAMKV|QARS|MST1	21102463|18587394|17554300|17554261	rs3197999|rs3197999|rs9858542|rs9858542	16.222|12.000|7.398|7.301
DOID:8778	Crohn's disease	KSR1	HC	KSR1|LGALS9|NOS2	Counter({LGALS9: 1, NOS2: 1})	KSR1	LGALS9|KSR1	23128233	rs2945412	16.046
DOID:8778	Crohn's disease	UBE2D1	HC	IPMK|UBE2D1	Counter({UBE2D1: 1})	None	IPMK|TFAM|UBE2D1|CISD1	21102463	rs1819658	16.046
DOID:8778	Crohn's disease	SP140	HC	SP140	Counter({SP140: 2})	SP140|SP140	SP100|SP110|SP140	23128233|21102463	rs6716753|rs7423615	16.000|12.523
DOID:8778	Crohn's disease	IFNGR2	HC	IFNAR2|IFNAR1|IL10RB|IFNGR2|GART|TMEM50B	Counter({IFNGR2: 2, IL10RB: 1, TMEM50B: 1, IFNAR2: 1, IFNAR1: 1, GART: 1})	IFNGR2|IFNGR2	DNAJC28|IFNAR1|ITSN1|DONSON|IFNGR2|GART|SON	23128233|22936669	rs2284553|rs2834215	15.699|6.523
DOID:8778	Crohn's disease	GCKR	HC	PPM1G|UCN|GCKR|NRBP1	Counter({UCN: 1, GCKR: 1})	None|GCKR	SLC30A3|PREB|TCF23|SNX17|EIF2B4|ABHD1|IFT172|GTF3C2|GCKR|NRBP1|UCN|TRIM54|MPV17|GPN1|CAD|ATRAID|PPM1G	23128233|21102463	rs1728918|rs780093	15.301|10.301
DOID:8778	Crohn's disease	UBE2L3	HC	C1orf106|PLCL1|YDJC|UBE2L3|KIF21B	Counter({YDJC: 1, KIF21B: 1, C1orf106: 1, PLCL1: 1})	UBE2L3|None|PLCL1|C1orf106	UBE2L3|PPIL2|GGT2|THAP7|PI4KAP2|CCDC116|HIC2|SLC7A4	21102463|18587394|21102463|21102463	rs181359|rs11584383|rs6738825|rs7554511	15.301|11.000|8.398|6.699
DOID:8778	Crohn's disease	FUT2	HC	SPHK2|RASIP1|FUT2|IZUMO1|DBP|MAMSTR	Counter({FUT2: 3, SPHK2: 1, DBP: 1, RASIP1: 1, IZUMO1: 1})	FUT2|FUT2|FUT2	DBP|RPL18|FGF21|RASIP1|FUT1	23128233|21102463|20570966	rs516246|rs281379|rs504963	15.000|11.155|7.699
DOID:8778	Crohn's disease	STAT3	HC	PTRF|MLX|STAT3	Counter({STAT3: 3, MLX: 1})	STAT3|STAT3|PTRF	PTRF|ATP6V0A1|STAT3|STAT5A|STAT5B	23266558|18587394|21102463	rs9891119|rs744166|rs11871801	14.699|11.155|7.523
DOID:8778	Crohn's disease	ZGPAT	HC	SLC2A4RG|ZGPAT|RTEL1	Counter({SLC2A4RG: 1, RTEL1: 1})	ZGPAT	RTEL1-TNFRSF6B|ZGPAT|TPD52L2|LIME1|GMEB2|ARFRP1|HELZ2|STMN3	21102463	rs4809330	14.523
DOID:8778	Crohn's disease	THADA	HC	THADA	Counter({THADA: 1})	THADA	THADA|ZFP36L2	21102463	rs10495903	13.699
DOID:8778	Crohn's disease	IL10	HC	IL10|IL19|MAPKAPK2	Counter({IL10: 1, IL19: 1})	IL10	IL20|IL10|MAPKAPK2|IL24|IL19	21102463	rs3024505	13.699
DOID:8778	Crohn's disease	ICOSLG	HC	ICOSLG|C21orf33	Counter({ICOSLG: 2})	ICOSLG|ICOSLG	PFKL|ICOSLG|AIRE|DNMT3L	21102463|18587394	rs2838519|rs762421	13.699|9.000
DOID:8778	Crohn's disease	TAGAP	HC	FNDC1|TAGAP	Counter({TAGAP: 2})	TAGAP|TAGAP	RSPH3|TAGAP	23128233|21102463	rs212388|rs212388	13.523|10.699
DOID:8778	Crohn's disease	IL12B	HC	ADRA1B|IL12B	Counter({IL12B: 4})	None|IL12B|IL12B|IL12B	IL12B	21102463|18587394|20570966|17554261	rs6556412|rs10045431|rs10045431|rs6887695	13.301|12.398|7.155|5.046
DOID:8778	Crohn's disease	JAK2	HC	C7orf72|FIGNL1|JAK2|PPP5C|ZPBP|IKZF1	Counter({JAK2: 3, ZPBP: 1, IKZF1: 1, FIGNL1: 1})	JAK2|PPP5C|JAK2|IKZF1|IKZF1|JAK2	INSL6|JAK2	21102463|23128233|18587394|18587394|21102463|23266558	rs10758669|rs4802307|rs10758669|rs1456893|rs1456896|rs2274471	13.000|9.699|8.523|8.301|8.000|5.301
DOID:8778	Crohn's disease	SCAMP3	HC	MUC1|SCAMP3	Counter({MUC1: 1, SCAMP3: 1})	SCAMP3	MUC1|FDPS|ASH1L|RXFP4|DAP3|TRIM46|GBA|DPM3|YY1AP1|THBS3|KRTCAP2|EFNA1|PKLR|RIT1|SCAMP3|CLK2|GON4L|MTX1|RUSC1|SYT11|HCN3|SLC50A1	21102463	rs3180018	12.699
DOID:8778	Crohn's disease		HC	CCL2|CCL11|CCL13|CCL7|CCL8|CCL1	Counter({CCL2: 2, CCL7: 2, CCL11: 1, CCL13: 1, CCL8: 1, CCL1: 1})	None|None	CCL11|CCL8|ASIC2|CCL1|CCL13|CCL7|CCL2	21102463|22412388	rs3091315|rs3091316	12.699|7.398
DOID:8778	Crohn's disease	C11orf30	HC	LRRC32|C11orf30	Counter({C11orf30: 2})	C11orf30|C11orf30	C11orf30|PRKRIR	21102463|18587394	rs7927997|rs7927894	12.222|9.000
DOID:8778	Crohn's disease	TYK2	HC	IL1RL1|IL18RAP|IL18R1|ICAM3|ICAM1|TYK2|BANK1	Counter({IL1RL1: 1, IL18RAP: 1, IL18R1: 1, ICAM3: 1, ICAM1: 1, TYK2: 1})	TYK2|BANK1|IL18RAP	ICAM3|ICAM1|FDX1L|S1PR5|CDC37|TYK2|KEAP1|ICAM4|PDE4A|KRI1|RAVER1|S1PR2|DNMT1|ATG4D|ICAM5|MRPL4	21102463|23128233|21102463	rs12720356|rs13126505|rs2058660	12.000|11.699|11.699
DOID:8778	Crohn's disease	CCR6	HC	FGFR1OP|RNASE2|RNASET2|CCR6	Counter({CCR6: 3, RNASE2: 1})	FGFR1OP|None|FGFR1OP	FGFR1OP|CCR6|RPS6KA2	18587394|21102463|20570966	rs2301436|rs415890|rs2301436	12.000|11.523|7.222
DOID:8778	Crohn's disease		HC	TRIB1	Counter()	None|None		21102463|18587394	rs4871611|rs1551398	11.699|8.301
DOID:8778	Crohn's disease	CPEB4	HC	BOD1|CPEB4	Counter({CPEB4: 2})	CPEB4|CPEB4	CPEB4	21102463|23128233	rs359457|rs17695092	11.523|8.301
DOID:8778	Crohn's disease	ANKRD55	HC	IL6ST|IL31RA|ANKRD55	Counter({IL31RA: 1, IL6ST: 1})	ANKRD55	IL6ST	23128233	rs10065637	11.398
DOID:8778	Crohn's disease		HC	SOX4|CDKAL1	Counter()	None		23128233	rs12663356	11.398
DOID:8778	Crohn's disease		HC	TMEM174|FOXD1	Counter()	None|None		21102463|23128233	rs7702331|rs7702331	11.222|9.222
DOID:8778	Crohn's disease	MTMR3	HC	LIF|MTMR3	Counter({MTMR3: 1})	None	MTMR3|NF2|LIF|ASCC2|UQCR10	21102463	rs713875	11.155
DOID:8778	Crohn's disease		HC	NRIP1	Counter()	None|None		21102463|18587394	rs1736020|rs1736135	11.046|8.155
DOID:8778	Crohn's disease	ADAM30	HC	NDFIP1|TCERG1L|ADAM30|NOTCH2	Counter({NDFIP1: 1, TCERG1L: 1, ADAM30: 1})	ADAM30|NDFIP1|TCERG1L|None	NBPF8|PDE4DIP|NOTCH2	23128233|21102463|22412388|22412388	rs3897478|rs11167764|rs10734105|rs1906493	10.699|8.699|7.523|5.523
DOID:8778	Crohn's disease	CLN3	HC	CREB5|EIF3C|JAZF1|CLN3|IL27|SH2B1|LAT|CD19	Counter({CREB5: 1, EIF3C: 1, JAZF1: 1, IL27: 1, SH2B1: 1, LAT: 1, CD19: 1})	CLN3|JAZF1	ATXN2L|NUPR1|SBK1|NFATC2IP|CD19|ATP2A1|CLN3|EIF3C|XPO6|SPNS1|EIF3CL|TUFM|CCDC101|LAT|IL27|SH2B1	21102463|23128233	rs151181|rs864745	10.699|8.398
DOID:8778	Crohn's disease	FADS1	HC	FADS1|TMEM258	Counter({FADS1: 1})	TMEM258	FADS1|FEN1|DAGLA|BEST1	21102463	rs102275	10.699
DOID:8778	Crohn's disease		HC	LST1|NCR3|LTB|LTA|TNF|AIF1|HLA-DQA2	Counter({LST1: 1, LTB: 1, LTA: 1, TNF: 1, AIF1: 1, HLA-DQA2: 1})	None|None	LST1|NCR3|AIF1|ATP6V1G2|PRRC2A|LTB|BAG6|APOM|DDX39B|TNF|CSNK2B	21102463|22936669	rs1799964|rs9348876	10.398|5.523
DOID:8778	Crohn's disease	ERAP2	HC	ERAP2	Counter({ERAP2: 1})	ERAP2	ERAP1|CAST|LNPEP	21102463	rs2549794	10.000
DOID:8778	Crohn's disease		HC	UBD|MOG|GABBR1|HLA-A|HLA-G|HLA-F	Counter({HLA-A: 1, HLA-G: 1, HLA-F: 1, UBD: 1, GABBR1: 1, MOG: 1})	None	GABBR1|ZNRD1|PPP1R11|HLA-F|UBD|HLA-G|HLA-A|TRIM31|MOG	22412388	rs9258260	9.699
DOID:8778	Crohn's disease	ZFP36L1	HC	ZFP36L1	Counter({ZFP36L1: 1})	ZFP36L1	ZFP36L1|ACTN1|RAD51B	21102463	rs4902642	9.699
DOID:8778	Crohn's disease	TNFSF11	HC	TNFSF11	Counter({TNFSF11: 1})	TNFSF11	TNFSF11	21102463	rs2062305	9.301
DOID:8778	Crohn's disease	PRDX5	HC	CCDC88B|ESRRA|PRDX5	Counter({PRDX5: 1, ESRRA: 1})	PRDX5	RPS6KA4|SLC22A11|FERMT3|CCDC88B|PLCB3|BAD|FKBP2|STIP1|TRPT1|PRDX5|FLRT1|TRMT112|VEGFB|PPP1R14B|ESRRA	21102463	rs694739	9.222
DOID:8778	Crohn's disease	DNMT3A	HC	DNMT3A	Counter({DNMT3A: 1})	DNMT3A	DNMT3A|POMC|DTNB	21102463	rs13428812	9.046
DOID:8778	Crohn's disease	CDKAL1	HC	NELL1|CDKAL1	Counter({CDKAL1: 2, NELL1: 1})	CDKAL1|CDKAL1|NELL1	CDKAL1|E2F3	18587394|21102463|17684544	rs6908425|rs6908425|rs1793004	9.046|8.000|5.523
DOID:8778	Crohn's disease		HC	TMEM17|B3GNT2	Counter()	None		23128233	rs10865331	9.000
DOID:8778	Crohn's disease	ORMDL3	HC	IKZF3|ORMDL3|GSDMB|CCNY|CREM|CUL2|ZPBP2	Counter({ORMDL3: 2, ZPBP2: 1, CREM: 1, IKZF3: 1})	CCNY|ZPBP2|None|ZPBP2	CREM|CUL2|CCNY	21102463|21102463|18587394|18587394	rs12242110|rs2872507|rs17582416|rs2872507	9.000|8.699|8.699|8.301
DOID:8778	Crohn's disease	ITLN1	HC	ITLN1	Counter({ITLN1: 1})	ITLN1	CD244|LY9|ITLN1	18587394	rs2274910	9.000
DOID:8778	Crohn's disease	VAMP3	HC	PER3|GIPC2|VAMP3	Counter({VAMP3: 1})	None|PER3	DNAJB4|USP33|GIPC2|FAM73A|FUBP1|PTGFR|NEXN	23128233|21102463	rs17391694|rs2797685	8.523|8.155
DOID:8778	Crohn's disease	IL2RA	HC	IL2RA|C2orf74|REL|KIAA1841|PUS10|PAPOLG|USP34|PEX13	Counter({IL2RA: 1, C2orf74: 1, REL: 1, KIAA1841: 1, PUS10: 1, PAPOLG: 1, USP34: 1, PEX13: 1})	IL2RA|PUS10	IL2RA|PFKFB3|IL15RA|RBM17	21102463|22412388	rs12722489|rs13003464	8.523|8.301
DOID:8778	Crohn's disease	BACH2	HC	OSGIN2|BACH2|RIPK2	Counter({BACH2: 1, RIPK2: 1})	BACH2|None	BACH2	21102463|23128233	rs1847472|rs7015630	8.301|8.000
DOID:8778	Crohn's disease	TMEM17	HC	TMEM17|B3GNT2|AK3|CPAMD8|EHBP1	Counter({AK3: 1, CPAMD8: 1, EHBP1: 1, TMEM17: 1})	TMEM17		22412388	rs6545946	8.155
DOID:8778	Crohn's disease	PUS10	HC	PUS10|C2orf74|REL	Counter({C2orf74: 1, REL: 1})	PUS10	XPO1|PEX13|AHSA2|USP34|REL	21102463	rs10181042	8.155
DOID:8778	Crohn's disease		HC		Counter()	None		21102463	rs13073817	8.155
DOID:8778	Crohn's disease	SLC22A23	HC	SLC22A23	Counter()	SLC22A23	C2	21102463	rs17309827	8.155
DOID:8778	Crohn's disease	SLC43A3	HC	PRG3|SLC43A3|PRG2|RTN4RL2	Counter({SLC43A3: 1, PRG3: 1, PRG2: 1})	SLC43A3	P2RX3|SSRP1|SERPING1|SLC43A1|TIMM10|TNKS1BP1|PRG2	22412388	rs11229030	8.097
DOID:8778	Crohn's disease	DENND1B	HC	DENND1B	Counter({DENND1B: 1})	DENND1B	LHX9|CRB1	21102463	rs1998598	8.046
DOID:8778	Crohn's disease		HC	CEBPA|SLC7A10	Counter()	None	SLC7A10|CEBPG|LRP3	21102463	rs736289	8.046
DOID:8778	Crohn's disease	SLAIN2	HC	SLAIN2|TEC|TXK|SLC10A4	Counter({TEC: 1, TXK: 1, SLC10A4: 1})	SLAIN2	SLAIN2|FRYL|TEC	23128233	rs6837335	7.699
DOID:8778	Crohn's disease	SLCO6A1	HC	SLCO6A1|PAM	Counter({SLCO6A1: 1})	SLCO6A1		22412388	rs7705924	7.699
DOID:8778	Crohn's disease	SBSPON	HC	TERF1|RDH10|KCNB2|RPL7|SBSPON	Counter({RPL7: 1, TERF1: 1, RDH10: 1, SBSPON: 1, KCNB2: 1})	SBSPON	TERF1	22412388	rs12677663	7.699
DOID:8778	Crohn's disease	SKAP2	HC	SKAP2	Counter()	SKAP2	HOXA2|HOXA1|HOXA5|SKAP2|HOXA3|TPM3P4	23128233	rs10486483	7.523
DOID:8778	Crohn's disease	RBX1	HC	RBX1|EP300	Counter({RBX1: 1, EP300: 1})	RBX1	L3MBTL2|POLR3H|RANGAP1|XRCC6|RBX1|EP300|ST13|CSDC2|ACO2|TEF|ZC3H7B|PMM1|TOB2|SLC25A17|XPNPEP3|PHF5A	22936669	rs4820425	7.523
DOID:8778	Crohn's disease		HC	BRINP3|RGS18	Counter()	None		17554261	rs10801047	7.523
DOID:8778	Crohn's disease	PSMB10	LC	PSMB10	Counter({PSMB10: 1})	PSMB10	CENPT|PRMT7|THAP11|GFOD2|NUTF2|DUS2|NFATC3|ENKD1|DPEP2|LCAT|PLA2G15|SLC12A4|EDC4|ACD|CTRL|RANBP10|PSMB10|PARD6A|CTCF|TSNAXIP1|PSKH1	22412388	rs11574514	6.699
DOID:8778	Crohn's disease	NOTCH4	LC	NOTCH4|PBX2	Counter({NOTCH4: 1, PBX2: 1})	NOTCH4	PBX2|ATF6B|AGPAT1|AGER|FKBPL|GPSM3|NOTCH4	23266558	rs9267911	6.523
DOID:8778	Crohn's disease	CD244	LC	CD244|ITLN1	Counter({CD244: 1, ITLN1: 1})	CD244	SLAMF7|CD48|CD244|LY9|ITLN1	21102463	rs4656940	6.222
DOID:8778	Crohn's disease		LC		Counter()	None		17554300	rs7807268	5.398
DOID:8778	Crohn's disease	RUNX3	LC	RUNX3	Counter({RUNX3: 1})	RUNX3	RUNX3	23266558	rs7551188	5.046
DOID:8778	Crohn's disease		LC	KLF6	Counter()	None	KLF6	17554300	rs6601764	5.046
DOID:8567	Hodgkin's lymphoma	HLA-DRA	HC	HLA-DRA|HLA-DRB5	Counter({HLA-DRA: 2})	None|None	PBX2|AGPAT1|AGER|HLA-DQA1|HLA-DRA|HLA-DRB5|FKBPL|HLA-DRB1|HLA-DQB1|HLA-DQA2|GPSM3|NOTCH4	21037568|22286212	rs6903608|rs2395185	49.523|30.398
DOID:8567	Hodgkin's lymphoma	MICB	HC	MICB	Counter({MICB: 1})	MICB	LST1|NCR3|AIF1|ATP6V1G2|PRRC2A|LTB|BAG6|APOM|DDX39B|TNF|CSNK2B	22286212	rs2248462	15.155
DOID:8567	Hodgkin's lymphoma		HC		Counter()	None		21037568	rs2019960	13.000
DOID:8567	Hodgkin's lymphoma	IL13	HC	IL13	Counter({IL13: 1})	IL13	IL13|IL4|KIF3A|IRF1|IL5|RAD50	22286212	rs20541	8.000
DOID:8567	Hodgkin's lymphoma	REL	HC	PAPOLG|REL	Counter({REL: 1})	None	PEX13|REL	21037568	rs1432295	7.699
DOID:8567	Hodgkin's lymphoma	GATA3	LC	GATA3	Counter({GATA3: 1})	None	GATA3|TAF3|KIN	21037568	rs501764	7.155
DOID:8567	Hodgkin's lymphoma		LC		Counter()	None		21037568	rs2608053	7.000
DOID:8567	Hodgkin's lymphoma	ERAP1	LC	CAST|ERAP1	Counter({ERAP1: 1})	ERAP1	ERAP1|CAST|LNPEP	22286212	rs27524	5.155
DOID:1826	epilepsy syndrome		HC	VRK2	Counter()	None|None	VRK2|FANCL	22949513|22949513	rs13026414|rs2717068	8.699|6.398
DOID:1826	epilepsy syndrome	ZEB2	HC	ZEB2	Counter({ZEB2: 1})	None	ZEB2	22949513	rs10496964	8.046
DOID:1826	epilepsy syndrome	CAMSAP2	HC	CAMSAP2	Counter({CAMSAP2: 1})	CAMSAP2	KIF14|C1orf106	22116939	rs2292096	8.000
DOID:1826	epilepsy syndrome	CHRM3	HC	CHRM3	Counter({CHRM3: 1})	CHRM3	CHRM3	22949513	rs12059546	7.398
DOID:1826	epilepsy syndrome	MAST4	LC	MAST4	Counter({MAST4: 1})	MAST4	MAST4	22949513	rs39861	6.523
DOID:1826	epilepsy syndrome	C1orf94	LC	C1orf94	Counter({C1orf94: 1})	C1orf94	CSMD2	22949513	rs771390	6.222
DOID:1826	epilepsy syndrome	SCN1A	LC	SCN1A	Counter({SCN1A: 1})	SCN1A	SCN1A	22949513	rs11890028	5.398
DOID:1826	epilepsy syndrome	PLA2G4A	LC	PLA2G4A	Counter({PLA2G4A: 1})	PLA2G4A	PLA2G4A	22949513	rs12720541	5.046
DOID:10652	Alzheimer's disease	APOE	HC	TOMM40|APOE|PPP1R37|PVRL2|APOC1|CEACAM16|BCL3	Counter({APOE: 14, TOMM40: 8, PVRL2: 4, APOC1: 3, PPP1R37: 1, CEACAM16: 1, BCL3: 1})	TOMM40|TOMM40|APOC1|TOMM40|APOC1|APOC1|APOC1|PVRL2|TOMM40|TOMM40|PVRL2|APOC1|PVRL2|TOMM40|TOMM40|PVRL2	APOC1|CLASRP|PVRL2|BCAM|RELB|APOE|APOC2|TOMM40	20460622|19734902|22832961|21627779|17998437|17975299|17474819|23565137|20885792|19734903|18823527|22005931|22005931|19125160|20061627|20885792	rs2075650|rs2075650|rs4420638|rs157580|rs4420638|rs4420638|rs4420638|rs519113|rs2075650|rs2075650|rs6859|rs4420638|rs6857|rs157580|rs2075650|rs6859	295.000|156.699|148.097|88.097|43.699|39.000|39.000|38.301|35.301|15.699|13.222|12.000|9.699|40.000|10.523|7.000
DOID:10652	Alzheimer's disease	ABCA7	HC	ABCA7	Counter({ABCA7: 1})	ABCA7	GPX4|TMEM259|GRIN3B|CNN2|POLR2E	21460840	rs3764650	16.301
DOID:10652	Alzheimer's disease	MS4A6A	HC	MS4A6A|MS4A4A|MS4A4E	Counter({MS4A6A: 1, MS4A4A: 1, MS4A4E: 1})	MS4A6A|None|None	MS4A14|MS4A7|MS4A2|MS4A3|MS4A5	21460840|21460841|21627779	rs610932|rs4938933|rs1562990	13.699|11.097|10.398
DOID:10652	Alzheimer's disease	BIN1	HC	BIN1|CYP27C1	Counter({BIN1: 6})	BIN1|BIN1|BIN1|BIN1|BIN1|BIN1	BIN1	21460840|21460841|22832961|21390209|21390209|21627779	rs744373|rs7561528|rs7561528|rs744373|rs12989701|rs744373	13.523|13.398|10.222|10.000|9.523|8.699
DOID:10652	Alzheimer's disease	CR1	HC	CR1	Counter({CR1: 2})	CR1|CR1	CR1|CR2	21460840|21460841	rs3818361|rs6701713	13.398|9.301
DOID:10652	Alzheimer's disease	PICALM	HC	PICALM	Counter({PICALM: 4})	PICALM|PICALM|PICALM|PICALM	PICALM|EED	21460841|19734902|21627779|22832961	rs561655|rs3851179|rs536841|rs17817600	10.155|9.000|8.523|7.699
DOID:10652	Alzheimer's disease	MTHFD1L	HC	MTHFD1L	Counter({MTHFD1L: 1})	MTHFD1L	MTHFD1L	20885792	rs11754661	9.699
DOID:10652	Alzheimer's disease	EPHA1	HC	EPHA1	Counter({EPHA1: 1})	None	EPHA1|ZYX	21460841	rs11767557	9.222
DOID:10652	Alzheimer's disease	CLU	HC	CLU|SCARA3	Counter({CLU: 3})	CLU|CLU|CLU	CLU	19734902|21627779|21460841	rs11136000|rs569214|rs1532278	9.046|7.398|7.097
DOID:10652	Alzheimer's disease	SORL1	HC	SORL1	Counter({SORL1: 1})	SORL1	SORL1	23565137	rs11218343	8.699
DOID:10652	Alzheimer's disease	CD33	HC	CD33	Counter({CD33: 1})	CD33	CD33|IGLON5|CTU1	21460841	rs3865444	8.699
DOID:10652	Alzheimer's disease	CD2AP	HC	CD2AP	Counter({CD2AP: 1})	CD2AP	TNFRSF21|CD2AP	21460841	rs9349407	8.046
DOID:10652	Alzheimer's disease		HC	EDAR	Counter()	None	EDAR	20885792	rs4676049	7.398
DOID:10652	Alzheimer's disease	SPON1	LC	SPON1|PSMA1|RRAS2	Counter({SPON1: 1, PSMA1: 1, RRAS2: 1})	SPON1	SPON1|RRAS2	23535033	rs11023139	10.155
DOID:10652	Alzheimer's disease	GAB2	LC	GAB2	Counter({GAB2: 1})	GAB2	ALG8|GAB2|NARS2	17553421	rs2373115	10.000
DOID:10652	Alzheimer's disease	CTNNA2	LC	CTNNA2	Counter({CTNNA2: 1})	CTNNA2	CTNNA2	23535033	rs6738962	8.000
DOID:10652	Alzheimer's disease	ANKRD55	LC	ANKRD55	Counter({ANKRD55: 1})	ANKRD55	IL6ST	23535033	rs4700060	8.000
DOID:10652	Alzheimer's disease	PDE7B	LC	PDE7B	Counter({PDE7B: 1})	PDE7B	PDE7B	23535033	rs11154851	8.000
DOID:10652	Alzheimer's disease	FMN2	LC	FMN2	Counter({FMN2: 1})	FMN2	FMN2	23535033	rs12091371	7.155
DOID:10652	Alzheimer's disease	MOBP	LC	MOBP	Counter({MOBP: 1})	MOBP	SLC25A38|RPSA|CX3CR1	23535033	rs538867	7.000
DOID:10652	Alzheimer's disease	CYCS	LC	CYCS	Counter({CYCS: 1})	CYCS	NPVF|OSBPL3|CYCS	23535033	rs1861525	6.699
DOID:10652	Alzheimer's disease	PPP1R3B	LC	PPP1R3B	Counter({PPP1R3B: 1})	PPP1R3B	ERI1|PPP1R3B	22832961	rs3748140	6.523
DOID:10652	Alzheimer's disease	VAT1L	LC	VAT1L	Counter({VAT1L: 1})	VAT1L	VAT1L	23535033	rs9934540	6.398
DOID:10652	Alzheimer's disease	EXOC4	LC	EXOC4	Counter({EXOC4: 1})	EXOC4	EXOC4	23535033	rs11770757	6.301
DOID:10652	Alzheimer's disease	ST18	LC	ST18	Counter({ST18: 1})	ST18		23535033	rs7009219	6.301
DOID:10652	Alzheimer's disease	DCHS2	LC	DCHS2	Counter({DCHS2: 1})	DCHS2	FGB	22005931	rs1466662	6.301
DOID:10652	Alzheimer's disease	ABCA7	LC	ABCA7	Counter({ABCA7: 1})	ABCA7	GPX4|TMEM259|GRIN3B|CNN2|POLR2E	21460841	rs3752246	6.222
DOID:10652	Alzheimer's disease	RFC3	LC	RFC3	Counter({RFC3: 1})	RFC3		20061627	rs690705	6.222
DOID:10652	Alzheimer's disease	ARHGAP20	LC	ARHGAP20	Counter({ARHGAP20: 1})	ARHGAP20	FDX1|RDX	23535033	rs326946	6.155
DOID:10652	Alzheimer's disease	PRRC2C	LC	PRRC2C	Counter({PRRC2C: 1})	PRRC2C	MYOC	23535033	rs2421847	6.046
DOID:10652	Alzheimer's disease	ELMO1	LC	ELMO1	Counter({ELMO1: 1})	ELMO1	ELMO1	23535033	rs2392492	6.000
DOID:10652	Alzheimer's disease	MMP12	LC	MMP3|MMP12	Counter({MMP3: 1, MMP12: 1})	MMP12	MMP10|MMP3|MMP1|MMP12|MMP13	22832961	rs12808148	6.000
DOID:10652	Alzheimer's disease	TTLL7	LC	TTLL7	Counter({TTLL7: 1})	TTLL7		20061627	rs7539409	6.000
DOID:10652	Alzheimer's disease	LIPC	LC	LIPC	Counter({LIPC: 1})	LIPC	LIPC	23535033	rs17301739	5.699
DOID:10652	Alzheimer's disease		LC		Counter()	None	KLK2|KLK1|KLK6|KLK4|KLK5	23535033	rs7245858	5.699
DOID:10652	Alzheimer's disease		LC		Counter()	None		22005931	rs271066	5.523
DOID:10652	Alzheimer's disease	ADAMTS9	LC	ADAMTS9	Counter({ADAMTS9: 1})	None		22005931	rs704454	5.523
DOID:10652	Alzheimer's disease		LC	RNFT2|HRK	Counter({RNFT2: 1, HRK: 1})	None	FBXW8|HRK	22005931	rs17429217	5.523
DOID:10652	Alzheimer's disease		LC	LRAT|FGG	Counter()	None	LRAT	18823527	rs727153	5.523
DOID:10652	Alzheimer's disease		LC		Counter()	None		22005931	rs10517270	5.398
DOID:10652	Alzheimer's disease	KCNV2	LC	KIAA0020|KCNV2|VLDLR	Counter({KCNV2: 1, VLDLR: 1})	KCNV2	KCNV2	22005931	rs2034764	5.398
DOID:10652	Alzheimer's disease		LC	PCDH7	Counter()	None	PCDH7	22832961	rs6856768	5.301
DOID:10652	Alzheimer's disease	C5orf64	LC	C5orf64	Counter({C5orf64: 1})	C5orf64		22832961	rs11738335	5.301
DOID:10652	Alzheimer's disease	PAX2	LC	HIF1AN|PAX2	Counter({PAX2: 1})	PAX2	PAX2	20061627	rs4509693	5.222
DOID:10652	Alzheimer's disease	MLN	LC	MLN|LEMD2	Counter({MLN: 1, LEMD2: 1})	MLN	IP6K3|MLN	22005931	rs2104362	5.155
DOID:10652	Alzheimer's disease		LC	FOXL1	Counter()	None		22005931	rs12933233	5.097
DOID:10652	Alzheimer's disease		LC	SEC11C	Counter()	None	GRP	22005931	rs1037757	5.097
DOID:10652	Alzheimer's disease	SASH1	LC	SAMD5|SASH1	Counter({SASH1: 1})	SASH1		20061627	rs9390537	5.097
DOID:10652	Alzheimer's disease		LC	RGPD4	Counter()	None		22832961	rs1357692	5.046
DOID:10652	Alzheimer's disease	SLC28A1	LC	ZNF592|ALPK3|SLC28A1	Counter({ZNF592: 1, ALPK3: 1, SLC28A1: 1})	SLC28A1	ZNF592|NMB|SEC11A|PDE8A|GOLGA6L17P|ALPK3	22005931	rs3743162	5.046
DOID:0050425	restless legs syndrome	MEIS1	HC	MEIS1	Counter({MEIS1: 2})	MEIS1|MEIS1	MEIS1	21779176|17637780	rs2300478|rs2300478	48.523|27.523
DOID:0050425	restless legs syndrome	MAP2K5	HC	MAP2K5|SKOR1	Counter({MAP2K5: 2, SKOR1: 2})	MAP2K5|MAP2K5	MAP2K5|SKOR1	21779176|17637780	rs12593813|rs12593813	22.000|15.000
DOID:0050425	restless legs syndrome	BTBD9	HC	BTBD9	Counter({BTBD9: 3})	BTBD9|BTBD9|BTBD9	BTBD9	21779176|17637780|17634447	rs9357271|rs9296249|rs3923809	21.097|17.398|17.000
DOID:0050425	restless legs syndrome	TOX3	HC	TOX3	Counter({TOX3: 1})	None	TOX3	21779176	rs3104767	18.046
DOID:0050425	restless legs syndrome		HC	C1D|ETAA1	Counter()	None		21779176	rs6747972	10.046
DOID:0050425	restless legs syndrome	PTPRD	HC	PTPRD	Counter({PTPRD: 2})	PTPRD|PTPRD	PTPRD	21779176|18660810	rs1975197|rs1975197	9.523|8.222
DOID:0050425	restless legs syndrome	PTPRD	HC	PTPRD	Counter({PTPRD: 1})	PTPRD		18660810	rs4626664	9.222
DOID:10286	prostate carcinoma		HC	ASCL2|IGF2|TH|INS	Counter({IGF2: 1, TH: 1, INS: 1})	None	TH|INS-IGF2|IGF2	19767753	rs7127900	32.523
DOID:10286	prostate carcinoma	NKX3-1	HC	NKX3-1	Counter({NKX3-1: 2})	NKX3-1|NKX3-1|NKX3-1|NKX3-1	NKX3-1	19767753|20676098|22923026|22923026	rs1512268|rs1512268|rs10503733|rs1512268	29.523|10.398|7.097|5.301
DOID:10286	prostate carcinoma		HC	POU5F1B	Counter()	None|None|None|None|None|None|None|None|None|None		20676098|22923026|19767754|22923026|23023329|17401366|22923026|21743057|18264097|21743057	rs1456315|rs10505483|rs16901979|rs6983561|rs1456315|rs16901979|rs13254738|rs1016343|rs1016343|rs13252298	28.699|14.155|13.523|12.398|12.000|12.000|9.398|9.398|7.000|5.398
DOID:10286	prostate carcinoma	BIK	HC	BIK	Counter({BIK: 1})	BIK|BIK	TTLL1|TSPO|PACSIN2|MCAT|BIK	19767753|21743057	rs5759167|rs742134	28.222|5.222
DOID:10286	prostate carcinoma	MSMB	HC	MSMB|AGAP7	Counter({MSMB: 4})	MSMB|None|MSMB|MSMB|MSMB	TIMM23|CHAT|NCOA4|PARGP1	18264097|19767753|18264096|20676098|21743057	rs10993994|rs3123078|rs10993994|rs10993994|rs10993994	28.046|19.000|12.155|7.523|5.301
DOID:10286	prostate carcinoma		HC	MYC|POU5F1B	Counter()	None|None|None|None|None|None|None|None|None|None|None|None|None		20676098|19767753|19767754|18264096|17401366|21743057|18264097|17401363|18264097|17401363|18264096|22923026|21743057	rs7837688|rs4242384|rs1447295|rs4242382|rs1447295|rs4242384|rs4242384|rs1447295|rs6983267|rs6983267|rs6983267|rs10090154|rs6983267	25.000|23.699|18.699|18.523|17.222|15.523|15.523|13.699|12.046|12.046|11.155|5.523|5.046
DOID:10286	prostate carcinoma	TERT	HC	POU5F1B|EEFSEC|CTBP2|TERT	Counter({CTBP2: 1, TERT: 1})	TERT|EEFSEC|None|CTBP2|None	TERT|CLPTM1L|SLC6A19	21743467|19767754|19767754|18264096|21743057	rs2242652|rs10934853|rs445114|rs4962416|rs445114	23.523|9.523|9.301|6.699|6.301
DOID:10286	prostate carcinoma	ITGA6	HC	ITGA6	Counter({ITGA6: 1})	ITGA6	ITGA6|PDK1	19767753	rs12621278	22.046
DOID:10286	prostate carcinoma		HC	CLDN11|SKIL	Counter({CLDN11: 1, SKIL: 1})	None	CLDN11|PRKCI|SLC7A14|SKIL	21743467	rs10936632	21.155
DOID:10286	prostate carcinoma	KLK3	HC	KLK2|KLK3	Counter({KLK3: 1})	KLK3	KLK2|KLK1|KLK3|KLK4	18264097	rs2735839	17.699
DOID:10286	prostate carcinoma	HNF1B	HC	HNF1B	Counter({HNF1B: 5})	HNF1B|HNF1B|HNF1B|HNF1B|HNF1B|HNF1B|HNF1B	DDX52|HNF1B	19767753|20676098|18264097|17603485|18264096|21743057|19767754	rs7501939|rs7501939|rs7501939|rs4430796|rs4430796|rs7501939|rs4430796	17.523|12.000|11.046|11.000|9.000|5.699|5.097
DOID:10286	prostate carcinoma	RGS17	HC	RGS17|FBXO5|MTRF1L	Counter({RGS17: 1, FBXO5: 1, MTRF1L: 1})	RGS17	MTRF1L|RGS17|FBXO5	23535732	rs1933488	17.398
DOID:10286	prostate carcinoma		HC	IRX4|IRX2	Counter()	None|None	NDUFS6|MRPL36|IRX4	20676098|22923026	rs12653946|rs12653946	17.398|6.523
DOID:10286	prostate carcinoma		HC	SOX9	Counter()	None|None|None|None		19767753|21743057|17603485|18264097	rs1859962|rs1859962|rs1859962|rs1859962	15.699|10.523|9.523|6.000
DOID:10286	prostate carcinoma	ZGPAT	HC	ABHD16B|HELZ2|STMN3|PTK6|EEF1A2|ARFRP1|TPD52L2|C20orf195|GMEB2|RTEL1|PRPF6|LIME1|SAMD10|UCKL1|DNAJC5|SLC2A4RG|ZGPAT|SRMS|ZBTB46|PPDPF|TNFRSF6B|ZNF512B	Counter({STMN3: 1, PTK6: 1, EEF1A2: 1, ARFRP1: 1, C20orf195: 1, SAMD10: 1, SRMS: 1, PRPF6: 1, TNFRSF6B: 1, ABHD16B: 1, TPD52L2: 1, HELZ2: 1, GMEB2: 1, RTEL1: 1, LIME1: 1, UCKL1: 1, DNAJC5: 1, SLC2A4RG: 1, ZGPAT: 1, ZBTB46: 1, PPDPF: 1, ZNF512B: 1})	ZGPAT	RTEL1-TNFRSF6B|ZGPAT|TPD52L2|LIME1|GMEB2|ARFRP1|HELZ2|STMN3	23535732	rs6062509	15.398
DOID:10286	prostate carcinoma	LILRA3	HC	LILRA3	Counter({LILRA3: 1})	LILRA3	TTYH1|RPS9|LILRA3|MBOAT7|LENG1|LAIR1|LILRB2	23023329	rs103294	15.301
DOID:10286	prostate carcinoma		HC	GGCX|VAMP5|VAMP8|RNF181	Counter({VAMP8: 1, GGCX: 1, VAMP5: 1, RNF181: 1})	None	CAPG|ATOH8|GGCX|MAT2A|VAMP8|USP39|SFTPB	21743467	rs10187424	14.523
DOID:10286	prostate carcinoma	PDLIM5	HC	PDLIM5	Counter({PDLIM5: 2})	PDLIM5|PDLIM5	HPGDS|BMPR1B|PDLIM5	19767753|19767753	rs17021918|rs12500426	14.398|11.000
DOID:10286	prostate carcinoma	VPS53	HC	DPF1|FOXP4|KRT78|NGFR|GPR137C|SEMA6D|KRT8|B4GALNT2|SQRDL|TUBA1C|ATP5SL|GEMIN4|PHOSPHO1|FGF10|THADA|PSMC6|PPP1R14A|RNMTL1|GNPNAT1|STYX|SPOP|FERMT2|PRAC1|IGF2BP1|NXN|CEACAM21|ERO1L|FAM57A|PHB|TXNDC16|PRPH|TENC1|DDHD1|ABI3|GNGT2|HOXB13|GLOD4|VPS53|EIF4B|ZNF652	Counter({CEACAM21: 2, ATP5SL: 2, ZNF652: 2, B4GALNT2: 1, NGFR: 1, GPR137C: 1, PRPH: 1, KRT8: 1, DDHD1: 1, FGF10: 1, PHOSPHO1: 1, EIF4B: 1, THADA: 1, PSMC6: 1, RNMTL1: 1, GNPNAT1: 1, STYX: 1, SPOP: 1, FOXP4: 1, FERMT2: 1, PRAC1: 1, IGF2BP1: 1, NXN: 1, HOXB13: 1, ERO1L: 1, FAM57A: 1, GLOD4: 1, TXNDC16: 1, GEMIN4: 1, TENC1: 1, GNGT2: 1, ABI3: 1, VPS53: 1, PHB: 1})	VPS53|FERMT2|ZNF652|None|PRPH|None|ZNF652|None|None|THADA|FGF10|None|FOXP4	FAM57A|RNMTL1|FAM101B|VPS53|GLOD4|DOC2B|GEMIN4	23535732|23535732|21602798|23065704|21743467|19767754|23535732|21743057|23065704|19767753|21743467|22130093|20676098	rs684232|rs8008270|rs7210100|rs11672691|rs10875943|rs8102476|rs11650494|rs902774|rs11672691|rs1465618|rs2121875|rs4775302|rs1983891	14.301|13.699|12.523|11.699|11.155|10.699|8.699|8.301|8.000|7.699|7.398|7.398|7.097
DOID:10286	prostate carcinoma	TET2	HC	TET2	Counter({TET2: 1})	TET2	TET2	19767753	rs7679673	13.523
DOID:10286	prostate carcinoma	RAD23B	HC	KLF4|RAD23B	Counter({KLF4: 1, RAD23B: 1})	RAD23B		23023329	rs817826	13.301
DOID:10286	prostate carcinoma	SIDT1	HC	ATP6V1A|WDR52|NAA50|SIDT1|KIAA2018|SPICE1|BOC	Counter({BOC: 1, ATP6V1A: 1, WDR52: 1, NAA50: 1, SIDT1: 1, KIAA2018: 1, SPICE1: 1})	SIDT1	BOC	23535732	rs7611694	12.398
DOID:10286	prostate carcinoma	AFM	HC	COX18|AFM|AFP|ANKRD17|ALB|RASSF6	Counter({AFM: 1, ALB: 1, RASSF6: 1, COX18: 1, ANKRD17: 1, AFP: 1})	AFM	AFP|ALB|IL8	23535732	rs1894292	12.301
DOID:10286	prostate carcinoma		HC	SP8|ABCB5	Counter({SP8: 1, ABCB5: 1})	None|None		23535732|19767753	rs12155172|rs12155172	12.301|5.046
DOID:10286	prostate carcinoma		HC	MYEOV	Counter()	None|None|None|None|None		19767753|18264097|19767754|18264096|21743057	rs7130881|rs7931342|rs11228565|rs10896449|rs7130881	12.097|11.699|11.155|8.699|8.046
DOID:10286	prostate carcinoma	RFX6	HC	GPRC6A|RFX6	Counter({GPRC6A: 1, RFX6: 1})	RFX6	RFX6|KPNA5|ZUFSP	20676098	rs339331	11.699
DOID:10286	prostate carcinoma	MDM4	HC	PIK3C2B|PLEKHA6|PPP1R15B|MDM4|LRRN2	Counter({PIK3C2B: 1, PLEKHA6: 1, PPP1R15B: 1, MDM4: 1, LRRN2: 1})	MDM4	MDM4|LRRN2|PPP1R15B|PIK3C2B	23535732	rs4245739	10.699
DOID:10286	prostate carcinoma	MMP7	HC	MMP10|TMEM123|BIRC3|BIRC2|MMP8|MMP7|MMP27|MMP20|YAP1	Counter({MMP10: 1, TMEM123: 1, BIRC3: 1, BIRC2: 1, MMP8: 1, MMP7: 1, MMP27: 1, MMP20: 1, YAP1: 1})	MMP7	TMEM123|MMP20|MMP7	23535732	rs11568818	10.699
DOID:10286	prostate carcinoma	TBX5	HC	TBX5	Counter({TBX5: 1})	TBX5		23535732	rs1270884	10.155
DOID:10286	prostate carcinoma	EBF2	HC	EBF2	Counter({EBF2: 1})	EBF2		23535732	rs11135910	10.097
DOID:10286	prostate carcinoma	SLC22A1	HC	SLC22A1|SLC22A2	Counter({SLC22A1: 1})	SLC22A1|SLC22A1	SLC22A1	21743057|19767753	rs651164|rs651164	9.699|8.699
DOID:10286	prostate carcinoma		HC	ACTN1|RAD51B|ZFP36L1	Counter({ACTN1: 1, RAD51B: 1, ZFP36L1: 1})	None	RAD51B	23535732	rs7141529	9.523
DOID:10286	prostate carcinoma	TRIM8	HC	C10orf32|CUEDC2|ARL3|CYP17A1|SFXN2|SUFU|C10orf95|CNNM2|PSD|AS3MT|TRIM8|WBP1L|FBXL15|TMEM180|ACTR1A	Counter({CNNM2: 1, C10orf32: 1, CUEDC2: 1, CYP17A1: 1, ARL3: 1, PSD: 1, AS3MT: 1, FBXL15: 1, TRIM8: 1, WBP1L: 1, SFXN2: 1, TMEM180: 1, ACTR1A: 1, SUFU: 1, C10orf95: 1})	TRIM8	ARL3|CUEDC2|TRIM8|ACTR1A|PSD|SUFU	23535732	rs3850699	9.301
DOID:10286	prostate carcinoma	SLC22A3	HC	SLC22A3	Counter({SLC22A3: 1})	SLC22A3	LPA|SLC22A3	18264097	rs9364554	9.222
DOID:10286	prostate carcinoma	LMTK2	HC	LMTK2	Counter({LMTK2: 1})	LMTK2|LMTK2	BRI3|OCM2|BHLHA15|LMTK2|TECPR1|BAIAP2L1	18264097|19767753	rs6465657|rs6465657	9.000|7.699
DOID:10286	prostate carcinoma		HC	ATP9B|SALL3	Counter({ATP9B: 1, SALL3: 1})	None	ATP9B|SALL3	23535732	rs7241993	8.699
DOID:10286	prostate carcinoma	MLPH	HC	COL6A3|MLPH	Counter({MLPH: 1})	MLPH|MLPH	RAB17|COL6A3|MLPH|PRLH|LRRFIP1	21743467|21743057	rs7584330|rs2292884	8.523|7.398
DOID:10286	prostate carcinoma		HC		Counter()	None	KLF5	20676098	rs9600079	8.523
DOID:10286	prostate carcinoma	FARP2	HC	HDLBP|FARP2|ANO7|ATG4B|STK25|BOK|DTYMK|THAP4	Counter({ANO7: 1, FARP2: 1, HDLBP: 1, ATG4B: 1, STK25: 1, BOK: 1, DTYMK: 1, THAP4: 1})	FARP2	FARP2|PPP1R7|STK25|HDLBP|BOK|SEPT2|PASK|MTERFD2	23535732	rs3771570	8.301
DOID:10286	prostate carcinoma	NOTCH4	HC	STK19|AGPAT1|TNXB|HLA-DRB1|AGER|NELFE|PRRT1|C6orf10|HLA-DRB5|PBX2|HLA-DRA|BTNL2|NOTCH4|PPT2|CFB|GPSM3|DXO|FKBPL|SKIV2L|HLA-DQB1|C4A|C4B|CYP21A2|C2|ATF6B|RNF5|HLA-DQA1|EGFL8	Counter({STK19: 1, PRRT1: 1, AGER: 1, NELFE: 1, C6orf10: 1, EGFL8: 1, HLA-DRA: 1, PPT2: 1, TNXB: 1, SKIV2L: 1, HLA-DQB1: 1, C4A: 1, C4B: 1, C2: 1, CYP21A2: 1, HLA-DRB1: 1, HLA-DRB5: 1, BTNL2: 1, PBX2: 1, FKBPL: 1, CFB: 1, GPSM3: 1, DXO: 1, NOTCH4: 1, AGPAT1: 1, ATF6B: 1, RNF5: 1, HLA-DQA1: 1})	NOTCH4	PBX2|ATF6B|AGPAT1|AGER|FKBPL|GPSM3|NOTCH4	23535732	rs3096702	8.301
DOID:10286	prostate carcinoma		HC		Counter()	None|None|None|None|None	CHMP2B|POU1F1	20676098|19767753|18264097|22923026|21743057	rs9284813|rs17181170|rs2660753|rs17023900|rs7629490	8.301|7.523|7.523|7.222|7.000
DOID:10286	prostate carcinoma	ARMC2	HC	FOXO3|SESN1|LACE1|ARMC2|CEP57L1	Counter({SESN1: 1, CEP57L1: 1, FOXO3: 1, LACE1: 1, ARMC2: 1})	ARMC2	CEP57L1|SESN1|ARMC2	23535732	rs2273669	8.097
DOID:10286	prostate carcinoma	EHBP1	HC	EHBP1|OTX1	Counter({EHBP1: 2})	EHBP1|None	WDPCP|EHBP1|OTX1	18264098|19767753	rs721048|rs6545977	8.097|6.301
DOID:10286	prostate carcinoma	KCNN3	HC	FLAD1|SHC1|PYGO2|ZBTB7B|EFNA4|EFNA3|EFNA1|LENEP|KCNN3|ADAM15|PBXIP1|SLC50A1|ADAR|PMVK|CKS1B|DPM3|DCST2|DCST1	Counter({EFNA4: 1, SHC1: 1, PYGO2: 1, ZBTB7B: 1, PMVK: 1, FLAD1: 1, EFNA3: 1, CKS1B: 1, EFNA1: 1, DCST2: 1, DCST1: 1, LENEP: 1, KCNN3: 1, ADAM15: 1, DPM3: 1, PBXIP1: 1, ADAR: 1, SLC50A1: 1})	KCNN3	SHC1|EFNA4|ZBTB7B|PYGO2|ADAM15|PBXIP1|EFNA3|CKS1B|FLAD1|PMVK	23535732	rs1218582	7.699
DOID:10286	prostate carcinoma	ZBTB38	HC	ZBTB38	Counter({ZBTB38: 1})	ZBTB38	RASA2	21743467	rs6763931	7.699
DOID:10286	prostate carcinoma	GRHL1	HC	TAF1B|KLF11|GRHL1|RRM2|CYS1|C2orf48	Counter({TAF1B: 1, KLF11: 1, GRHL1: 1, RRM2: 1, CYS1: 1, C2orf48: 1})	GRHL1	TAF1B|GRHL1|KLF11|RRM2	23535732	rs11902236	7.523
DOID:10286	prostate carcinoma	CCHCR1	HC	CCHCR1	Counter({CCHCR1: 1})	CCHCR1	HLA-C|CDSN|C6orf15|PSORS1C2|MICA|POU5F1|CCHCR1	21743467	rs130067	7.523
DOID:10286	prostate carcinoma		HC	CABLES2|LAMA5|RPS21|C20orf166|MTG2|HRH3|OSBPL2|GATA5|ADRM1|DHX35|RBBP8NL	Counter({RBBP8NL: 1, CABLES2: 1, LAMA5: 1, RPS21: 1, C20orf166: 1, MTG2: 1, HRH3: 1, OSBPL2: 1, GATA5: 1, ADRM1: 1, DHX35: 1})	None	LAMA5|CABLES2|RPS21|GATA5	23535732	rs2427345	7.398
DOID:10286	prostate carcinoma		LC	FGFR2	Counter()	None		22130093	rs11199874	9.523
DOID:10286	prostate carcinoma		LC	BOD1|STC2	Counter({BOD1: 1, STC2: 1})	None		23535732	rs6869841	7.301
DOID:10286	prostate carcinoma	C2orf43	LC	C2orf43	Counter({C2orf43: 1})	C2orf43	GDF7|HS1BP3	20676098	rs13385191	7.097
DOID:10286	prostate carcinoma	TNRC6B	LC	FAM83F|TNRC6B	Counter({TNRC6B: 2})	None|None	TNRC6B|FAM83F|GRAP2|ENTHD1	23065704|23065704	rs11704416|rs11704416	6.398|5.398
DOID:10286	prostate carcinoma	JAZF1	LC	JAZF1	Counter({JAZF1: 1})	JAZF1	JAZF1	18264096	rs10486567	5.699
DOID:332	amyotrophic lateral sclerosis	UNC13A	HC	UNC13A	Counter({UNC13A: 2})	UNC13A|UNC13A	FCHO1|MAP1S|UNC13A	19734901|22959728	rs12608932|rs12608932	13.523|7.301
DOID:332	amyotrophic lateral sclerosis	SUSD2	HC	DISC1|SUSD2|CABIN1|GGT5	Counter({DISC1: 1, SUSD2: 1, CABIN1: 1, GGT5: 1})	SUSD2|DISC1	ADORA2A|SPECC1L|GSTTP1|CABIN1|GGT1|GSTT1|SNRPD3|SUSD2|UPB1|DDT	23624525|19451621	rs8141797|rs16856202	8.699|5.097
DOID:332	amyotrophic lateral sclerosis	C9orf72	HC	MOB3B|IFNK|C9orf72|B4GALT6	Counter({C9orf72: 4, MOB3B: 3, IFNK: 3, B4GALT6: 1})	C9orf72|C9orf72|C9orf72|C9orf72|B4GALT6|C9orf72	MOB3B|IFNK	19734901|19734901|20801718|22959728|19451621|19734901	rs2814707|rs3849942|rs3849942|rs3849942|rs10438933|rs774359	8.155|8.000|10.046|6.398|6.000|5.523
DOID:332	amyotrophic lateral sclerosis	KIFAP3	HC	KIFAP3	Counter({KIFAP3: 1})	KIFAP3	SCYL3|KIFAP3	19451621	rs1541160	7.699
DOID:332	amyotrophic lateral sclerosis	CAMK1G	HC	CAMK1G	Counter({CAMK1G: 1})	CAMK1G		23624525	rs6703183	7.523
DOID:332	amyotrophic lateral sclerosis	ZNF746	HC	ZNF746|ZNF767	Counter({ZNF746: 1})	ZNF746		19451621	rs855913	7.398
DOID:332	amyotrophic lateral sclerosis	SOD1	LC	TIAM1|SOD1	Counter({SOD1: 1})	TIAM1	SCAF4|SOD1|TIAM1	20801718	rs13048019	7.523
DOID:332	amyotrophic lateral sclerosis	DPP6	LC	DPP6	Counter({DPP6: 1})	DPP6	DPP6	18084291	rs10260404	7.301
DOID:332	amyotrophic lateral sclerosis	CENPV	LC	CENPV|RBMS1|TANK|PIGL	Counter({CENPV: 1, RBMS1: 1, PIGL: 1})	CENPV|None	ADORA2B|TTC19|UBB|TRPV2|CENPV|NCOR1	22959728|19451621	rs7477|rs10192369	6.523|5.046
DOID:332	amyotrophic lateral sclerosis	KIAA0513	LC	KIAA0513	Counter({KIAA0513: 1})	KIAA0513	ZDHHC7|KIAA0513	22959728	rs8056742	6.301
DOID:332	amyotrophic lateral sclerosis	STK36	LC	TTLL4|VIL1|ZNF142|STK36	Counter({TTLL4: 1, ZNF142: 1, STK36: 1})	STK36|None	VIL1|USP37|WNT6|CYP27A1|RNF25|ZNF142|BCS1L|STK36|PRKAG3|WNT10A|CTDSP1|RQCD1|PLCD4	22959728|22959728	rs2303565|rs7607369	6.222|5.155
DOID:332	amyotrophic lateral sclerosis	LAMA3	LC	LAMA3	Counter({LAMA3: 1})	LAMA3	CABYR|NPC1|LAMA3	22959728	rs11082762	6.155
DOID:332	amyotrophic lateral sclerosis		LC		Counter()	None	NLK|TMEM97|SARM1|TMEM199|TNFAIP1	22959728	rs2006933	6.046
DOID:332	amyotrophic lateral sclerosis		LC	UACA	Counter()	None		22959728	rs1971791	6.000
DOID:332	amyotrophic lateral sclerosis	EFEMP1	LC	EFEMP1|PNPT1	Counter({EFEMP1: 1})	EFEMP1	EFEMP1|PNPT1	19451621	rs7577894	6.000
DOID:332	amyotrophic lateral sclerosis		LC		Counter()	None		22959728	rs4917300	5.699
DOID:332	amyotrophic lateral sclerosis		LC		Counter()	None		19734901	rs9971637	5.699
DOID:332	amyotrophic lateral sclerosis		LC	FOLH1B|NOX4	Counter()	None	NOX4	20801717	rs1488902	5.523
DOID:332	amyotrophic lateral sclerosis		LC	CNTN5	Counter()	None		19734901	rs2405657	5.523
DOID:332	amyotrophic lateral sclerosis	CSNK1G3	LC	CSNK1G3	Counter({CSNK1G3: 1})	None		19451621	rs11241713	5.523
DOID:332	amyotrophic lateral sclerosis		LC	SERP2	Counter()	None		22959728	rs9533799	5.398
DOID:332	amyotrophic lateral sclerosis	ATXN1	LC	ATXN1	Counter({ATXN1: 1})	ATXN1	ATXN1	19451621	rs697739	5.398
DOID:332	amyotrophic lateral sclerosis	SELL	LC	SELL	Counter({SELL: 1})	SELL	SELE|METTL18|SELP|SELL	19451621	rs3177980	5.398
DOID:332	amyotrophic lateral sclerosis		LC	ETS1	Counter()	None		22959728	rs4529888	5.301
DOID:332	amyotrophic lateral sclerosis	CPNE4	LC	CPNE4	Counter({CPNE4: 1})	CPNE4	CPNE4	22959728	rs1320900	5.155
DOID:332	amyotrophic lateral sclerosis		LC		Counter()	None		22959728	rs6918777	5.155
DOID:332	amyotrophic lateral sclerosis	SCN7A	LC	SCN7A|XIRP2	Counter({SCN7A: 1})	SCN7A		19451621	rs13015447	5.155
DOID:332	amyotrophic lateral sclerosis	CNTN4	LC	CNTN4	Counter({CNTN4: 1})	CNTN4	CNTN4	19451621	rs2619566	5.155
DOID:332	amyotrophic lateral sclerosis	NT5C1A	LC	NT5C1A	Counter({NT5C1A: 1})	NT5C1A	PPIE|HEYL|HPCAL4|PABPC4	19451621	rs873917	5.097
DOID:332	amyotrophic lateral sclerosis	SEMA6A	LC	SEMA6A	Counter({SEMA6A: 1})	SEMA6A	COMMD10|SEMA6A	19451621	rs7702057	5.097
DOID:332	amyotrophic lateral sclerosis	SLC39A11	LC	SLC39A11	Counter({SLC39A11: 1})	SLC39A11	SLC39A11	19451621	rs8066857	5.097
DOID:332	amyotrophic lateral sclerosis	MORN2	LC	MORN2	Counter()	MORN2	SRSF7|DHX57|MORN2|HNRNPLL|GEMIN6	19451621	rs3099950	5.097
DOID:332	amyotrophic lateral sclerosis		LC	FRG1	Counter()	None		22959728	rs7665939	5.046
DOID:332	amyotrophic lateral sclerosis		LC	KCNG2|CTDP1	Counter()	None	CTDP1|KCNG2	20801717	rs4799088	5.046
DOID:332	amyotrophic lateral sclerosis		LC		Counter()	None		19451621	rs2823962	5.046
DOID:332	amyotrophic lateral sclerosis	LIPC	LC	LIPC	Counter({LIPC: 1})	LIPC	LIPC	18084291	rs3825776	5.046
DOID:332	amyotrophic lateral sclerosis		LC	RDH14|KCNS3	Counter()	None		18084291	rs7580332	5.046
DOID:4001	ovarian carcinoma	TIPARP	HC	TIPARP	Counter({TIPARP: 1})	TIPARP|TIPARP|TIPARP	TIPARP|SSR3	23535730|23535730|20852632	rs7651446|rs7651446|rs2665390	33.699|28.699|6.523
DOID:4001	ovarian carcinoma	BNC2	HC	CNTLN|BNC2	Counter({CNTLN: 1, BNC2: 1})	BNC2|BNC2|BNC2	BNC2	23535730|23535730|19648919	rs3814113|rs3814113|rs3814113	31.398|28.398|18.301
DOID:4001	ovarian carcinoma	MYC	HC	MYC	Counter({MYC: 2})	None|None|None		23535730|23535730|20852632	rs10088218|rs10088218|rs10088218	17.000|11.523|8.523
DOID:4001	ovarian carcinoma	BABAM1	HC	BABAM1	Counter()	BABAM1|BABAM1	USHBP1|NR2F6|MRPL34|BABAM1|ANKLE1|USE1|MYO9B|ANO8|GTPBP3|MVB12A|ABHD8	23535730|23535730	rs8170|rs8170	13.523|6.699
DOID:4001	ovarian carcinoma		HC	HOXD1|HOXD3	Counter({HOXD1: 1, HOXD3: 1})	None|None|None	HOXD13|HOXD9|HOXD3|HOXD4|HOXD8|HOXD11|HOXD10|HOXD12|MTX2	20852632|23535730|23535730	rs2072590|rs2072590|rs2072590	13.301|10.301|9.523
DOID:4001	ovarian carcinoma	SKAP1	HC	SKAP1	Counter({SKAP1: 1})	SKAP1|SKAP1|SKAP1|SKAP1	SKAP1	23535730|23535730|20852632|20852632	rs9303542|rs9303542|rs9303542|rs2084881	9.523|8.222|6.000|5.699
DOID:4001	ovarian carcinoma	CHMP4C	HC	SNX16|FABP12|PMP2|SLC10A5|CHMP4C|IMPA1|FABP4|FABP5|ZFAND1	Counter({SNX16: 2, FABP12: 2, PMP2: 2, SLC10A5: 2, CHMP4C: 2, IMPA1: 2, FABP4: 2, FABP5: 2, ZFAND1: 2})	CHMP4C|CHMP4C	IMPA1|CHMP4C|ZFAND1	23535730|23535730	rs11782652|rs11782652	9.155|8.222
DOID:4001	ovarian carcinoma	HNF1B	HC	GPR179|SOCS7|C17orf78|ACACA|TBC1D3F|DDX52|TADA2A|SYNRG|TBC1D3|HNF1B|MRPL45|ARHGAP23|DUSP14	Counter({HNF1B: 1, SOCS7: 1, C17orf78: 1, ACACA: 1, TBC1D3F: 1, DDX52: 1, TADA2A: 1, SYNRG: 1, TBC1D3: 1, GPR179: 1, MRPL45: 1, ARHGAP23: 1, DUSP14: 1})	HNF1B	DDX52|HNF1B	23535730	rs757210	9.097
DOID:4001	ovarian carcinoma	MLLT10	HC	C10orf113|CASC10|NEBL|SKIDA1|DNAJC1|MLLT10	Counter({C10orf113: 2, NEBL: 2, SKIDA1: 2, DNAJC1: 2, MLLT10: 2, CASC10: 2})	MLLT10|MLLT10	MLLT10|DNAJC1	23535730|23535730	rs1243180|rs1243180	7.699|7.000
DOID:4001	ovarian carcinoma		LC	WNT4	Counter()	None	WNT4	20852632	rs7521902	5.301
DOID:4001	ovarian carcinoma		LC	LUZP2	Counter()	None		20852632	rs12794435	5.301
DOID:12930	dilated cardiomyopathy	BAG3	HC	BAG3	Counter({BAG3: 1})	BAG3	MCMBP|SEC23IP|RGS10|BAG3|TIAL1	21459883	rs2234962	11.398
DOID:12930	dilated cardiomyopathy	ZBTB17	HC	ZBTB17	Counter({ZBTB17: 1})	ZBTB17	ZBTB17|SPEN|HSPB7|FAM131C|FBLIM1	21459883	rs10927875	9.000
DOID:4007	bladder carcinoma	MYC	HC	MYC|POU5F1B	Counter({MYC: 3})	MYC|MYC|MYC	MYC	20972438|20348956|18794855	rs9642880|rs9642880|rs9642880	17.699|11.155|11.046
DOID:4007	bladder carcinoma	TACC3	HC	TACC3|TMEM129|FGFR3|SLBP	Counter({TACC3: 2, TMEM129: 2, FGFR3: 2, SLBP: 1})	TACC3|TACC3	FGFR3|TACC3|WHSC1|SLBP	20972438|20348956	rs798766|rs798766	12.398|11.000
DOID:4007	bladder carcinoma		HC	CBX6|APOBEC3A	Counter({CBX6: 1, APOBEC3A: 1})	None	APOBEC3F|CBX6|APOBEC3D	20972438	rs1014971	11.097
DOID:4007	bladder carcinoma	CCNE1	HC	CCNE1|C19orf12	Counter({CCNE1: 1})	CCNE1	CCNE1|URI1	20972438	rs8102137	10.699
DOID:4007	bladder carcinoma	NAT2	HC	PSD3|NAT2	Counter({NAT2: 1})	NAT2	NAT2	20972438	rs1495741	10.398
DOID:4007	bladder carcinoma	PSCA	HC	PSCA	Counter({PSCA: 2})	PSCA|PSCA	LY6D|ARC|THEM6	20972438|19648920	rs2294008|rs2294008	10.398|9.699
DOID:4007	bladder carcinoma	SLC14A1	HC	SLC14A1	Counter({SLC14A1: 2})	SLC14A1|SLC14A1	PSTPIP2|SLC14A2|EPG5	21750109|21824976	rs17674580|rs7238033	10.097|8.046
DOID:4007	bladder carcinoma	TP63	HC	TP63	Counter({TP63: 3})	None|None|None	TP63	20972438|20348956|18794855	rs710521|rs710521|rs710521	9.699|7.222|7.000
DOID:4007	bladder carcinoma	UGT1A	LC	UGT1A	Counter({UGT1A: 1})	None	USP40|UGT1A6	20972438	rs11892031	7.000
DOID:4007	bladder carcinoma	CLPTM1L	LC	CLPTM1L|TERT	Counter({CLPTM1L: 1, TERT: 1})	CLPTM1L	TERT|CLPTM1L|SLC6A3	20972438	rs401681	6.301
DOID:10976	membranous glomerulonephritis	HLA-DQA1	HC	HLA-DQA1	Counter({HLA-DQA1: 1})	HLA-DQA1	HLA-DOB|PSMB8|HLA-DQA1|TAPSAR1|TAP1|HLA-DRA|HLA-DRB5|TAP2|HLA-DRB1|HLA-DQB1|HLA-DQA2	21323541	rs2187668	92.097
DOID:10976	membranous glomerulonephritis	PLA2R1	HC	PLA2R1|LY75|RBMS1|ITGB6	Counter({PLA2R1: 1, LY75: 1, RBMS1: 1, ITGB6: 1})	PLA2R1	ITGB6|PLA2R1	21323541	rs4664308	28.046
DOID:9835	refractive error	GJD2	HC	ACTC1|GJD2|GOLGA8B	Counter({GJD2: 2, ACTC1: 1, GOLGA8B: 1})	GJD2|GJD2		23396134|20835239	rs524952|rs634990	15.000|13.699
DOID:9835	refractive error	BICC1	HC	TFAM|BICC1	Counter({BICC1: 1})	BICC1	BICC1	23396134	rs7084402	12.699
DOID:9835	refractive error	LAMA2	HC	LAMA2	Counter({LAMA2: 1})	LAMA2	ARHGAP18|LAMA2	23396134	rs12205363	11.699
DOID:9835	refractive error	TOX	HC	TOX|C14orf39|SIX6|CHD7	Counter({TOX: 1, SIX6: 1, CHD7: 1})	TOX|C14orf39	TOX	23396134|23396134	rs7837791|rs1254319	11.398|8.000
DOID:9835	refractive error	RDH5	HC	RDH5	Counter({RDH5: 1})	RDH5	SARNP|DGKA|BLOC1S1|CD63|GDF11|ITGA7|MMP19|DNAJC14|RDH5	23396134	rs3138144	11.398
DOID:9835	refractive error	CYP26A1	HC	CYP26A1	Counter({CYP26A1: 1})	CYP26A1	EXOC6	23396134	rs10882165	11.000
DOID:9835	refractive error	RASGRF1	HC	RASGRF1	Counter({RASGRF1: 2})	RASGRF1|RASGRF1	RASGRF1	23396134|20835236	rs4778879|rs939658	10.398|8.699
DOID:9835	refractive error	PRSS56	HC	ECEL1|PRSS56|CHRNG	Counter({PRSS56: 2, CHRNG: 1})	CHRNG|PRSS56	TIGD1|ALPI|EFHD1|EIF4E2|CHRND|CHRNG	23396134|23396134	rs1881492|rs1656404	10.301|10.097
DOID:9835	refractive error	SHISA6	HC	SHISA6	Counter({SHISA6: 1})	SHISA6	DNAH9	23396134	rs2969180	10.155
DOID:9835	refractive error	MYO1D	HC	MYO1D	Counter({MYO1D: 1})	MYO1D	SPACA3|MYO1D	23396134	rs17183295	10.000
DOID:9835	refractive error	ZMAT4	HC	ZMAT4	Counter({ZMAT4: 1})	ZMAT4	ZMAT4	23396134	rs7829127	9.398
DOID:9835	refractive error	RBFOX1	HC	RBFOX1	Counter({RBFOX1: 2})	RBFOX1|RBFOX1	RBFOX1	23396134|23474815	rs17648524|rs10500355	9.222|8.398
DOID:9835	refractive error	KCNQ5	HC	KCNQ5	Counter({KCNQ5: 1})	KCNQ5	KCNQ5	23396134	rs7744813	8.398
DOID:9835	refractive error	PTPRR	HC	PTPRR	Counter({PTPRR: 1})	PTPRR	PTPRR	23396134	rs12229663	8.301
DOID:9835	refractive error	GRIA4	HC	GRIA4	Counter({GRIA4: 1})	GRIA4	GRIA4	23396134	rs11601239	8.222
DOID:9835	refractive error	TJP2	HC	TJP2	Counter({TJP2: 1})	TJP2	FAM189A2|TJP2|PRKACG|FXN|PIP5K1B	23396134	rs11145465	8.155
DOID:9835	refractive error		HC		Counter()	None	GK2	23396134	rs9307551	8.000
DOID:9835	refractive error	CACNA1D	HC	CHDH|CACNA1D	Counter({CACNA1D: 1})	CACNA1D	CACNA1D|ACTR8|IL17RB	23396134	rs14165	7.699
DOID:9835	refractive error	PCCA	HC	PCCA|ZIC2	Counter({PCCA: 1, ZIC2: 1})	PCCA	PCCA	23396134	rs2184971	7.699
DOID:9835	refractive error	BMP2	HC	BMP2	Counter({BMP2: 1})	BMP2	BMP2	23396134	rs235770	7.699
DOID:9835	refractive error	KCNJ2	HC	KCNJ2|SOX9	Counter({KCNJ2: 1})	None		23396134	rs4793501	7.523
DOID:9835	refractive error	RORB	HC	RORB	Counter({RORB: 1})	RORB	RORB	23396134	rs7042950	7.398
DOID:9835	refractive error	CNDP2	LC	CNDP2	Counter({CNDP2: 1})	CNDP2	CNDP1|CNDP2	23396134	rs12971120	6.699
DOID:9835	refractive error	BMP3	LC	C4orf22|BMP3	Counter({BMP3: 1})	BMP3	PRKG2|BMP3	23396134	rs1960445	6.000
DOID:12185	otosclerosis	RELN	LC	RELN	Counter({RELN: 1})	RELN	RELN	19230858	rs3914132	7.699
DOID:0050741	alcohol dependence	ADH1B	HC	ADH7|ADH6|ADH5|ADH4|ADH1C|ADH1B|ADH1A	Counter({ADH1C: 2, ADH1B: 2, ADH7: 1, ADH6: 1, ADH5: 1, ADH4: 1, ADH1A: 1})	None|ADH1B	C4orf17|ADH1A|ADH1B	22004471|23456092	rs1789891|rs1229984	8.000|20.523
DOID:0050741	alcohol dependence	PECR	HC	PECR|MREG	Counter({PECR: 1})	PECR|PECR	XRCC5|PECR	19581569|22004471	rs7590720|rs1344694	8.000|5.301
DOID:0050741	alcohol dependence	SERINC2	HC	SNRNP40|ZCCHC17|FABP3|NKAIN1|SERINC2	Counter({SNRNP40: 1, ZCCHC17: 1, FABP3: 1, NKAIN1: 1, SERINC2: 1})	SERINC2	ZCCHC17|SNRNP40|FABP3|NKAIN1	23455491	rs4478858	7.523
DOID:0050741	alcohol dependence		LC	MSX1|STX18	Counter()	None		22004471	rs1000579	6.398
DOID:0050741	alcohol dependence	PPP2R2B	LC	PPP2R2B	Counter({PPP2R2B: 1})	PPP2R2B	PPP2R2B	19581569	rs1864982	5.523
DOID:0050741	alcohol dependence	PCNX	LC	PCNX|MAP3K9	Counter()	PCNX|None		22004471|19581569	rs2810114|rs36563	5.398|5.301
DOID:0050741	alcohol dependence	SGCG	LC	SGCG	Counter()	SGCG	SGCG	22004471	rs4770403	5.222
DOID:0050741	alcohol dependence	ERAP1	LC	CAST|ERAP1	Counter({CAST: 1, ERAP1: 1})	ERAP1	ERAP1|CAST|LNPEP	19581569	rs13160562	5.155
DOID:0050741	alcohol dependence	GPD1L	LC	GPD1L	Counter({GPD1L: 1})	None	CMTM8	22004471	rs9825310	5.097
DOID:0050741	alcohol dependence	ESR1	LC	ESR1	Counter({ESR1: 1})	ESR1	ESR1	19581569	rs6902771	5.097
DOID:0050742	nicotine dependence	CHRNA3	HC	CHRNA5|CHRNB4|CHRNA3	Counter({CHRNA5: 1, CHRNB4: 1, CHRNA3: 1})	CHRNA3	IREB2|CHRNB4|MORF4L1|CHRNA3|CHRNA5|PSMA4	18385739	rs1051730	19.222
DOID:0050742	nicotine dependence	CHRNB3	HC	CHRNB3|SMIM19	Counter({CHRNB3: 1})	CHRNB3	FNTA|THAP1|HOOK3|SLC20A2|RNF170	22524403	rs1451240	15.155
DOID:8986	narcolepsy	TRA	HC	TRA	Counter({TRA: 1})	TRA|TRA	DAD1|ABHD4	19412176|20711174	rs1154155|rs1154155	21.523|6.301
DOID:8986	narcolepsy	HLA-DQA2	HC	HLA-DQA2	Counter({HLA-DQA2: 1})	HLA-DQA2	HLA-DOB|PSMB8|TAPSAR1|TAP1|TAP2|HLA-DQB1|HLA-DQA2	20711174	rs2858884	7.523
DOID:9206	Barrett's esophagus	FOXF1	HC	IRF8|FOXF1	Counter({FOXF1: 1})	None		22961001	rs9936833	9.523
DOID:9206	Barrett's esophagus		HC	OR12D2|OR12D3	Counter()	None	GABBR1|ZNRD1|PPP1R11|HLA-F|UBD|HLA-G|HLA-A|ZNF311|TRIM31|MOG|TRIM27	22961001	rs9257809	8.398
DOID:9206	Barrett's esophagus	AGBL1	LC	AGBL1	Counter()	AGBL1		22961001	rs12901001	5.222
DOID:9206	Barrett's esophagus		LC	PLSCR5	Counter()	None		22961001	rs1912785	5.097
DOID:9206	Barrett's esophagus		LC	GRIN2B|C12orf36	Counter()	None		22961001	rs1531228	5.046
DOID:4481	allergic rhinitis		HC	HLA-DQB1	Counter()	None	HLA-DQA1|TAPSAR1|HLA-DRA|HLA-DRB5|HLA-DRB1|HLA-DQB1|HLA-DQA2	22036096	rs7775228	8.699
DOID:4481	allergic rhinitis		HC	LRRC32|C11orf30	Counter({LRRC32: 2, C11orf30: 2})	None|None	C11orf30	22036096|22036096	rs2155219|rs2155219	8.000|7.398
DOID:4481	allergic rhinitis	TMEM232	HC	TMEM232|SLC25A46|TSLP	Counter({TMEM232: 2})	None|None	SLC25A46	22036096|22036096	rs17513503|rs17513503	8.000|6.155
DOID:4481	allergic rhinitis	ENTPD6	LC	ENTPD6	Counter({ENTPD6: 1})	ENTPD6	ZNF337|ID1|PYGB|NCOR1P1|TTLL9|COX4I2|DUSP15|HM13|NINL|BCL2L1|ENTPD6|GINS1|FOXS1|MYLK2|TPX2|NANP|REM1	22036096	rs1044573	6.000
DOID:4481	allergic rhinitis	SEMA6A	LC	SEMA6A	Counter({SEMA6A: 1})	None	SEMA6A	22036096	rs6898653	6.000
DOID:4481	allergic rhinitis	CLEC16A	LC	CLEC16A|TSLP	Counter({CLEC16A: 1, TSLP: 1})	CLEC16A|TSLP	CIITA|TVP23A|DEXI	22036096|22036096	rs887864|rs1898671	6.000|5.301
DOID:4481	allergic rhinitis	IL2	LC	IL2	Counter({IL2: 1})	IL2	KIAA1109|IL2|IL21	22036096	rs2069772	6.000
DOID:4481	allergic rhinitis	PPM1A	LC	DHRS7|PPM1A	Counter({DHRS7: 1, PPM1A: 1})	PPM1A	DHRS7|PPM1A	22036096	rs216518	5.699
DOID:4481	allergic rhinitis	GLI3	LC	GLI3	Counter({GLI3: 1})	GLI3	GLI3	22036096	rs4724100	5.699
DOID:4481	allergic rhinitis		LC	GRIN2A	Counter()	None		22036096	rs631208	5.699
DOID:4481	allergic rhinitis	EPS15	LC	EPS15	Counter({EPS15: 1})	EPS15	RNF11|OSBPL9|FAF1|EPS15	22036096	rs6673480	5.699
DOID:4481	allergic rhinitis	DNAH5	LC	DNAH5	Counter({DNAH5: 1})	DNAH5		22036096	rs6554809	5.523
DOID:4481	allergic rhinitis	TMEM108	LC	NPHP3|TMEM108	Counter({TMEM108: 1})	TMEM108		22036096	rs7617456	5.523
DOID:4481	allergic rhinitis	CROCC	LC	CROCC	Counter({CROCC: 1})	None	SDHB|CROCC|NECAP2|NBPF23P|MFAP2|MST1L	22036096	rs6586513	5.398
DOID:4481	allergic rhinitis	ABL2	LC	ABL2	Counter({ABL2: 1})	ABL2	ABL2|SOAT1	22036096	rs1325195	5.301
DOID:14268	sclerosing cholangitis	GPR35	HC	GPR35	Counter({GPR35: 1})	GPR35	CAPN10|KIF1A	22821403	rs4676410	8.699
DOID:14268	sclerosing cholangitis	TCF4	HC	TCF4	Counter({TCF4: 1})	TCF4	TCF4	22821403	rs1452787	7.523
DOID:14268	sclerosing cholangitis	MST1	LC	MST1	Counter({MST1: 1})	MST1	ARIH2|DAG1|IP6K1|AMIGO3|LAMB2|PRKAR2A|DALRD3|IP6K2|P4HTM|AMT|UBA7|RNF123|GMPPB|NCKIPSD|TRAIP|USP4|APEH|TCTA|GPX1P1|QRICH1|CELSR3|BSN|MST1R|NICN1|SLC25A20|IMPDH2|NDUFAF3|RHOA|WDR6|CAMKV|QARS|MST1	21151127	rs3197999	16.000
DOID:14268	sclerosing cholangitis	BCL2L11	LC	BCL2L11	Counter({BCL2L11: 1})	None	BCL2L11	21151127	rs6720394	7.398
DOID:12995	conduct disorder		HC	MTNR1B|FAT3	Counter()	None	MTNR1B	20585324	rs7950811	8.000
DOID:12995	conduct disorder		HC		Counter()	None		20585324	rs11838918	8.000
DOID:12995	conduct disorder	PDE10A	LC	PDE10A	Counter({PDE10A: 1})	PDE10A	PDE10A	20585324	rs7762160	6.000
DOID:12995	conduct disorder		LC	TENM2	Counter()	None		20585324	rs2122554	5.523
DOID:12995	conduct disorder		LC		Counter()	None	FUT8	20585324	rs1256531	5.398
DOID:12995	conduct disorder		LC		Counter()	None		20585324	rs16831128	5.301
DOID:12995	conduct disorder	TOX2	LC	TOX2	Counter({TOX2: 1})	TOX2		20585324	rs6031252	5.222
DOID:12995	conduct disorder	ERCC4	LC	ERCC4	Counter({ERCC4: 1})	ERCC4	ERCC4|MKL2	20585324	rs3136202	5.222
DOID:12995	conduct disorder		LC		Counter()	None		20585324	rs6750486	5.222
DOID:12995	conduct disorder		LC		Counter()	None	SLC39A1|CRTC2|ILF2|RPS27|RAB13|CREB3L4|GATAD2B|JTB	20585324	rs4434872	5.097
DOID:12995	conduct disorder		LC	KCNA5|KCNA1	Counter()	None	KCNA5	20585324	rs12302829	5.097
DOID:12995	conduct disorder		LC		Counter()	None		20585324	rs4792394	5.046
DOID:10941	intracranial aneurysm		HC	CDKN2B|CDKN2A	Counter({CDKN2B: 2, CDKN2A: 2})	None|None|None|None	CDKN2B|CDKN2A|MTAP	20364137|18997786|22961961|22286173	rs1333040|rs1333040|rs6475606|rs10757272	21.699|10.000|7.398|6.699
DOID:10941	intracranial aneurysm	SOX17	HC	RP1|SEC11B|SOX17	Counter({SOX17: 4})	None|SOX17|None|SOX17	SOX17|RP1	20364137|18997786|18997786|20364137	rs9298506|rs10958409|rs9298506|rs1504749	12.000|10.000|8.699|6.301
DOID:10941	intracranial aneurysm	RBBP8	HC	RBBP8	Counter({RBBP8: 1})	None		20364137	rs11661542	12.000
DOID:10941	intracranial aneurysm	CNNM2	HC	CNNM2	Counter({CNNM2: 1})	CNNM2	NT5C2|ARL3|CYP17A1|INA|CNNM2	20364137	rs12413409	9.000
DOID:10941	intracranial aneurysm	STARD13	HC	STARD13	Counter({STARD13: 1})	STARD13	STARD13|KL	20364137	rs9315204	8.523
DOID:10941	intracranial aneurysm	EDNRA	HC	EDNRA	Counter({EDNRA: 1})	EDNRA	EDNRA	22286173	rs6842241	8.000
DOID:10941	intracranial aneurysm	BOLL	HC	BOLL|PLCL1	Counter({BOLL: 1, PLCL1: 1})	BOLL	MOB4|HSPE1|PLCL1|HSPD1|SF3B1|MARS2|ANKRD44|BOLL	18997786	rs700651	7.398
DOID:10941	intracranial aneurysm	BET1L	LC	BET1L|ALDH2	Counter({BET1L: 1, ALDH2: 1})	BET1L|ALDH2	BET1L|PSMD13|SIRT3|IFITM1|RIC8A|ODF3|IFITM2	22286173|22286173	rs2280543|rs671	5.523|5.523
DOID:13223	uterine fibroid		HC	OBFC1|SLK	Counter({OBFC1: 1, SLK: 1})	None	OBFC1|SLK|SH3PXD2A	21460842	rs7913069	13.046
DOID:13223	uterine fibroid	TNRC6B	HC	TNRC6B	Counter({TNRC6B: 1})	TNRC6B	TNRC6B|ADSL|SGSM3	21460842	rs12484776	11.523
DOID:13223	uterine fibroid	BET1L	HC	ODF3|SIRT3|RIC8A|IGF1|PAH|BET1L	Counter({ODF3: 1, SIRT3: 1, RIC8A: 1, BET1L: 1})	BET1L|None	BET1L|PSMD13|SIRT3|IFITM1|RIC8A|ODF3|IFITM2	21460842|21460842	rs2280543|rs2172873	11.398|5.699
DOID:13223	uterine fibroid		LC		Counter()	None		21460842	rs991964	5.046
DOID:7693	abdominal aortic aneurysm	LRP1	HC	LRP1	Counter({LRP1: 1})	LRP1	TMEM194A|GPR182|TAC3|NAB2|MYO1A|LRP1|SHMT2|STAT6	22055160	rs1466535	9.301
DOID:7693	abdominal aortic aneurysm	DAB2IP	HC	DAB2IP	Counter({DAB2IP: 1})	DAB2IP	DAB2IP	20622881	rs7025486	9.301
DOID:7693	abdominal aortic aneurysm	CDKN2A	HC	CDKN2A	Counter({CDKN2A: 1})	None	CDKN2B|CDKN2A|MTAP	20622881	rs2383207	7.699
DOID:10871	age related macular degeneration	ARMS2	HC	PLEKHA1|BTBD16|ARMS2|HTRA1	Counter({ARMS2: 12, HTRA1: 12, BTBD16: 2, PLEKHA1: 2})	ARMS2|ARMS2|ARMS2|ARMS2|ARMS2|HTRA1|ARMS2|ARMS2|HTRA1|HTRA1|ARMS2|ARMS2|ARMS2	DMBT1|PLEKHA1|HTRA1	23455636|21665990|22705344|20385826|22694956|20385819|22705344|23577725|23326517|23326517|22705344|20861866|23577725	rs10490924|rs10490924|rs10490924|rs10490924|rs10490924|rs3793917|rs10490924|rs10490924|rs3793917|rs3793917|rs10490924|rs10490924|rs3750848	539.398|321.398|137.699|118.301|71.523|59.398|46.155|26.097|25.000|23.398|13.155|60.000|28.523
DOID:10871	age related macular degeneration	CFH	HC	KCNT2|CFHR4|CFH|CFHR5	Counter({CFH: 15, KCNT2: 2, CFHR4: 2, CFHR5: 2})	CFH|CFH|CFH|CFH|CFH|CFH|CFH|CFH|CFH|CFH|CFH|CFH|CFH|CFH|CFH	CFHR3|CFHR2|CFHR4|CFH|CFHR5	23455636|21665990|20385826|20385826|22705344|20385819|22705344|22694956|23326517|23577725|23326517|20385819|20861866|23577725|15761122	rs10737680|rs1061170|rs1061170|rs1410996|rs1061170|rs10737680|rs1061170|rs10801555|rs1061147|rs1831282|rs1329424|rs1329424|rs1329428|rs1831282|rs380390	434.000|261.000|116.398|110.699|108.000|75.699|66.301|46.699|31.155|31.000|30.699|15.222|63.523|23.046|7.398
DOID:10871	age related macular degeneration	CFB	HC	STK19|NOTCH4|TNXB|CFB|NELFE|SKIV2L|C2|ATF6B	Counter({CFB: 11, C2: 7, NELFE: 2, SKIV2L: 2, STK19: 1, NOTCH4: 1, TNXB: 1, ATF6B: 1})	SKIV2L|CFB|C2|SKIV2L|CFB|CFB|CFB|NOTCH4|CFB|TNXB|CFB|C2|C2|SKIV2L|CFB|SKIV2L|C2	HSPA1B|PBX2|C6orf25|C6orf47|RNF5|CLIC1|MSH5|VARS|ATF6B|SKIV2L|TNXB|NELFE|STK19|AGPAT1|AGER|HSPA1L|DDAH2|NEU1|GPANK1|SLC44A4|LSM2|DXO|ZBTB12|FKBPL|HSPA1A|ABHD16A|BAG6|C6orf48|PPT2|GPSM3|EHMT2|NOTCH4|C2|CSNK2B	23455636|21665990|21665990|20385819|20385826|22705344|22694956|22694956|23577725|22694956|22705344|22705344|20385819|20861866|23577725|23577725|22705344	rs429608|rs641153|rs9332739|rs429608|rs641153|rs641153|rs541862|rs2071277|rs522162|rs12153855|rs641153|rs9332739|rs9380272|rs429608|rs522162|rs406936|rs9332739	88.398|30.222|22.699|20.523|19.699|17.000|16.046|10.699|9.699|9.000|8.699|7.699|7.699|14.301|6.523|6.155|6.000
DOID:10871	age related macular degeneration	C3	HC	C3	Counter({C3: 7})	C3|C3|C3|C3|C3|C3|C3	CD70|GPR108|TRIP10|SH2D3A|C3|TNFSF14|VAV1	23455636|21665990|22705344|22705344|20385819|20385826|20861866	rs2230199|rs2230199|rs2230199|rs2230199|rs2230199|rs2230199|rs2230199	41.000|28.301|12.301|12.000|10.000|7.699|8.000
DOID:10871	age related macular degeneration	TIMP3	HC	TIMP3|SYN3	Counter({TIMP3: 4, SYN3: 1})	SYN3|SYN3|SYN3|SYN3	SYN3|TIMP3	23455636|21665990|20385819|20385826	rs5749482|rs9621532|rs9621532|rs9621532	25.699|14.699|11.000|8.398
DOID:10871	age related macular degeneration	APOC1	HC	TOMM40|PVRL2|APOC1|APOE	Counter({TOMM40: 3, APOE: 3, PVRL2: 2})	APOC1|TOMM40|PVRL2|TOMM40|PVRL2	APOC1|CLASRP|PVRL2|BCAM|RELB|APOE|APOC2|TOMM40	23455636|22694956|23326517|23326517|23326517	rs4420638|rs2075650|rs6857|rs2075650|rs6857	19.699|7.097|6.000|6.000|6.000
DOID:10871	age related macular degeneration	CETP	HC	HERPUD1|CETP	Counter({CETP: 3})	CETP|CETP|CETP	CPNE2|SLC12A3|HERPUD1|CETP	23455636|21665990|20385819	rs1864163|rs3764261|rs3764261	15.155|8.155|6.155
DOID:10871	age related macular degeneration	VEGFA	HC	C6orf223|VEGFA	Counter({VEGFA: 1})	VEGFA		23455636	rs943080	15.046
DOID:10871	age related macular degeneration	TNFRSF10A	HC	TNFRSF10A	Counter({TNFRSF10A: 2})	TNFRSF10A|TNFRSF10A	TNFRSF10D|LOXL2|TNFRSF10A|CHMP7	23455636|21909106	rs13278062|rs13278062	14.523|12.000
DOID:10871	age related macular degeneration	COL8A1	HC	COL8A1|TGFBR1|FILIP1L	Counter({COL8A1: 2, TGFBR1: 1, FILIP1L: 1})	COL8A1|TGFBR1|COL8A1	TBC1D23|COL8A1|CMSS1	23455636|23455636|20385826	rs13081855|rs334353|rs13095226	12.398|10.523|5.523
DOID:10871	age related macular degeneration	LIPC	HC	LIPC	Counter({LIPC: 4})	LIPC|LIPC|LIPC|LIPC|LIPC	LIPC	21665990|23455636|20385826|20385826|20385819	rs10468017|rs920915|rs10468017|rs493258|rs493258	11.523|10.523|8.000|7.699|7.000
DOID:10871	age related macular degeneration	IER3	HC	B3GALTL|DDR1|IER3	Counter({B3GALTL: 1, DDR1: 1, IER3: 1})	IER3|B3GALTL	IER3|GTF2H4|FLOT1|TUBB|DHX16|MDC1|HLA-E|MRPS18B|PPP1R10|ABCF1|NRM|ATAT1|DDR1|GNL1|PPP1R18	23455636|23455636	rs3130783|rs9542236	10.699|7.699
DOID:10871	age related macular degeneration	SLC16A8	HC	SLC16A8	Counter({SLC16A8: 1})	SLC16A8	SLC16A8|PICK1|C22orf23|PLA2G6|POLR2F|MAFF|SOX10	23455636	rs8135665	10.699
DOID:10871	age related macular degeneration	CFI	HC	PLA2G12A|CCDC109B|CFI	Counter({CFI: 5})	CCDC109B|CFI|CFI|CFI|PLA2G12A|CFI	CCDC109B|RRH|GAR1|CASP6|PLA2G12A|SEC24B|CFI	23455636|21665990|22705344|20385826|20385819|22705344	rs4698775|rs10033900|rs10033900|rs10033900|rs2285714|rs10033900	10.155|9.398|8.222|8.046|6.523|5.398
DOID:10871	age related macular degeneration	RAD51B	HC	RAD51B	Counter({RAD51B: 1})	RAD51B	RAD51B	23455636	rs8017304	10.046
DOID:10871	age related macular degeneration	ADAMTS9	HC	ADAMTS9	Counter({ADAMTS9: 1})	None	ADAMTS9	23455636	rs6795735	8.301
DOID:10871	age related macular degeneration	COL10A1	HC	COL10A1|FRK|NT5DC1	Counter({COL10A1: 2, FRK: 1})	COL10A1|COL10A1	TSPYL4|FRK|TSPYL1|COL10A1	21665990|23455636	rs1999930|rs3812111	8.000|7.699
DOID:10871	age related macular degeneration	REST	HC	NOA1|IGFBP7|REST|POLR2B	Counter({NOA1: 1, IGFBP7: 1, REST: 1, POLR2B: 1})	REST	REST|POLR2B|HOPX|NOA1|IGFBP7	21909106	rs1713985	7.699
DOID:10871	age related macular degeneration	SOD2	LC	SOD2	Counter({SOD2: 1})	SOD2	MRPL18|ACAT2|MAS1|WTAP|SOD2|TCP1	22705344	rs2842992	6.523
DOID:10871	age related macular degeneration	MBP	LC	GALR1|MBP	Counter({MBP: 1})	MBP	MBP|GALR1	22705344	rs1789110	6.398
DOID:10871	age related macular degeneration		LC	GLI2|INHBB	Counter({GLI2: 2, INHBB: 2})	None|None		23326517|23326517	rs17050244|rs6721654	6.301|5.155
DOID:10871	age related macular degeneration		LC		Counter()	None|None		23326517|23326517	rs7676999|rs17586843	6.000|5.699
DOID:10871	age related macular degeneration	RREB1	LC	RREB1	Counter({RREB1: 1})	RREB1	RREB1|SSR1	20385826	rs11755724	6.000
DOID:10871	age related macular degeneration		LC	SCPEP1	Counter()	None	TRIM25|COIL|AKAP1	23577725	rs6503782	5.699
DOID:10871	age related macular degeneration	MBL2	LC	MBL2	Counter({MBL2: 2})	MBL2|MBL2	MBL2	23326517|23326517	rs6480975|rs6480975	5.699|5.523
DOID:10871	age related macular degeneration	PTGES3	LC	PTGES3|TDRP|ERICH1|MC4R	Counter()	None|PTGES3|None|None	TDRP	22705344|20385819|20385819|23326517	rs722782|rs2958154|rs11878133|rs6819266	5.699|5.699|5.398|5.097
DOID:10871	age related macular degeneration	TYR	LC	GRM5|TYR	Counter({TYR: 2})	TYR|TYR	GRM5|TYR|NOX4	23326517|23326517	rs621313|rs10830228	5.398|5.046
DOID:10871	age related macular degeneration		LC	SEC16B|BRINP2	Counter()	None		23326517	rs16851585	5.301
DOID:10871	age related macular degeneration	CD34	LC	CD46|CD34	Counter({CD46: 2, CD34: 2})	CD34|CD34	CD34|CD46	23326517|23326517	rs1967689|rs1967689	5.301|5.301
DOID:10871	age related macular degeneration	FAM84B	LC	FAM84B	Counter({FAM84B: 1})	FAM84B|FAM84B		23326517|23326517	rs11986011|rs11986011	5.301|5.301
DOID:10871	age related macular degeneration		LC	POSTN|TRPC4	Counter({POSTN: 2, TRPC4: 2})	None|None	TRPC4	23326517|23326517	rs9646096|rs9646096	5.222|5.222
DOID:10871	age related macular degeneration	NMRK2	LC	DAPK3|NMRK2	Counter({DAPK3: 2, NMRK2: 2})	NMRK2|NMRK2	ZFR2|ATCAY|DAPK3|EEF2|PIAS4|NMRK2	23326517|23326517	rs10406174|rs10406174	5.222|5.155
DOID:10871	age related macular degeneration		LC	PRDM1|PREP	Counter()	None|None		23326517|23326517	rs1355023|rs7750345	5.222|5.155
DOID:10871	age related macular degeneration		LC	PCF11|RAB30	Counter({PCF11: 1, RAB30: 1})	None	PCF11|PRCP|RAB30	23326517	rs4293143	5.097
DOID:10871	age related macular degeneration	CLIC5	LC	CLIC5	Counter()	CLIC5	CLIC5	23326517	rs4714888	5.097
DOID:10871	age related macular degeneration	GLI3	LC	GLI3	Counter({GLI3: 1})	GLI3	GLI3	23326517	rs2049622	5.046
DOID:13189	gout	ABCG2	HC	ABCG2	Counter({ABCG2: 1})	ABCG2	ABCG2|PKD2	23263486	rs1481012	31.699
DOID:13189	gout	SLC2A9	HC	SLC2A9	Counter({SLC2A9: 1})	SLC2A9	WDR1	23263486	rs4475146	25.398
DOID:13189	gout		LC		Counter()	None		23263486	rs2168303	6.699
DOID:13189	gout		LC	CDKN2AIP|CLDN24	Counter()	None	CDKN2AIP|WWC2	23263486	rs17074636	6.155
DOID:13189	gout	FGFR2	LC	FGFR2	Counter()	FGFR2	FGFR2	23263486	rs3135753	6.046
DOID:13189	gout		LC	OR13C8|OR13C3	Counter()	None	NIPSNAP3A|ABCA1	23263486	rs13287980	6.000
DOID:11829	degenerative myopia	MIPEP	HC	MIPEP|C1QTNF9B	Counter({MIPEP: 1, C1QTNF9B: 1})	MIPEP	MIPEP	21640322	rs9318086	15.699
DOID:11829	degenerative myopia	VIPR2	HC	VIPR2	Counter({VIPR2: 1})	VIPR2	VIPR2	23406873	rs2730260	13.046
DOID:11829	degenerative myopia	SNTB1	HC	SNTB1	Counter({SNTB1: 1})	SNTB1	MTBP|MRPL13|SNTB1	23406873	rs7839488	10.699
DOID:11829	degenerative myopia		LC		Counter()	None|None		21505071|21505071	rs10034228|rs1585471	12.097|5.699
DOID:11829	degenerative myopia	SPTBN1	LC	SPTBN1	Counter({SPTBN1: 1})	SPTBN1	SPTBN1	22685421	rs4557020	6.523
DOID:11829	degenerative myopia	PCDH1	LC	PCDH1|ARAP3	Counter({PCDH1: 1})	PCDH1	ARAP3|PCDH1	23406873	rs248471	5.699
DOID:11829	degenerative myopia	PARP8	LC	PARP8	Counter({PARP8: 1})	PARP8		22685421	rs282544	5.398
DOID:11829	degenerative myopia	SEMA4F	LC	SEMA4F	Counter({SEMA4F: 1})	SEMA4F	MOB1A|HK2|PCGF1|M1AP|DOK1|AUP1|HTRA2|SLC4A5|RTKN|SEMA4F|TLX2|LOXL3|MOGS|INO80B|DCTN1	22685421	rs1137	5.398
DOID:1459	hypothyroidism	FOXE1	HC	C9orf156|FOXE1	Counter({FOXE1: 2, C9orf156: 1})	FOXE1|FOXE1	XPA|FOXE1|ANP32B	22493691|21981779	rs925489|rs7850258	18.699|8.398
DOID:1459	hypothyroidism		HC	PTPN22|PHTF1|RSBN1	Counter({PTPN22: 1, PHTF1: 1, RSBN1: 1})	None	PTPN22|RSBN1|OLFML3|AP4B1|MAGI3|HIPK1|DCLRE1B	22493691	rs6679677	12.523
DOID:1459	hypothyroidism	SH2B3	HC	BRAP|SH2B3|NAA25|HECTD4|ATXN2|PTPN11	Counter({BRAP: 1, NAA25: 1, HECTD4: 1, PTPN11: 1, SH2B3: 1, ATXN2: 1})	SH2B3	ERP29|PTPN11|HECTD4|TRAFD1|ALDH2|MAPKAPK5|ATXN2|RPL6|FAM109A|NAA25|BRAP|SH2B3	22493691	rs3184504	11.523
DOID:1459	hypothyroidism	VAV3	HC	VAV3	Counter({VAV3: 1})	VAV3	VAV3	22493691	rs4915077	9.097
DOID:1459	hypothyroidism	HCG22	HC	MUC22|HCG22|HLA-C|HLA-B|C6orf15	Counter({HCG22: 1, HLA-C: 1, HLA-B: 1, C6orf15: 1})	HCG22	CDSN|C6orf15|PSORS1C2|POU5F1|CCHCR1	22493691	rs2517532	8.000
DOID:1459	hypothyroidism	HLA-DQB1	LC	HLA-DQB1|HLA-DRB1|HLA-DQA1|HLA-DQA2|HLA-DRB5	Counter({HLA-DRB1: 1, HLA-DRB5: 1, HLA-DQB1: 1, HLA-DQA1: 1, HLA-DQA2: 1})	HLA-DQB1	HLA-DQA1|HLA-DRA|HLA-DRB5|HLA-DRB1|HLA-DQB1|HLA-DQA2	22493691	rs3129720	6.301
DOID:1459	hypothyroidism	C18orf64	LC	C18orf64	Counter()	C18orf64		22493691	rs948426	6.000
DOID:1459	hypothyroidism	PDE8B	LC	PDE8B	Counter({PDE8B: 1})	PDE8B	PDE8B	22493691	rs4704397	5.699
DOID:1459	hypothyroidism	ZBTB10	LC	ZBTB10	Counter({ZBTB10: 1})	ZBTB10		22493691	rs1051920	5.398
DOID:1459	hypothyroidism	INSR	LC	INSR	Counter({INSR: 1})	INSR	INSR	22493691	rs4804416	5.301
DOID:1459	hypothyroidism		LC	SACS|TNFRSF19	Counter({SACS: 1, TNFRSF19: 1})	None	TNFRSF19|SACS	22493691	rs10162002	5.301
DOID:1459	hypothyroidism	ZDHHC21	LC	ZDHHC21|NFIB	Counter({ZDHHC21: 1})	ZDHHC21	NFIB	22493691	rs10961534	5.155
DOID:1459	hypothyroidism	CCL2	LC	CCL2|ASIC2	Counter({CCL2: 1})	ASIC2	ASIC2|CCL7|CCL2	22493691	rs9901756	5.155
DOID:1459	hypothyroidism	ZNF804B	LC	C7orf62|ZNF804B	Counter({C7orf62: 1, ZNF804B: 1})	ZNF804B		22493691	rs10248351	5.155
DOID:1459	hypothyroidism		LC	DCLK2	Counter()	None		22493691	rs10519980	5.155
DOID:1459	hypothyroidism		LC		Counter()	None		22493691	rs655167	5.155
DOID:1459	hypothyroidism	CTLA4	LC	CTLA4	Counter({CTLA4: 1})	CTLA4	CTLA4|ICOS	22493691	rs231779	5.155
DOID:1459	hypothyroidism	C1QTNF6	LC	C1QTNF6	Counter({C1QTNF6: 1})	C1QTNF6	SSTR3|TMPRSS6|IL2RB|CYTH4|RAC2	22493691	rs229526	5.046
DOID:1459	hypothyroidism	MTF1	LC	MTF1	Counter({MTF1: 1})	MTF1	FHL3|YRDC|MTF1|CDCA8|UTP11L|INPP5B|C1orf109|SF3A3	22493691	rs3748682	5.046
DOID:14004	thoracic aortic aneurysm	FBN1	HC	FBN1	Counter({FBN1: 1})	FBN1	FBN1	21909107	rs1036476	12.222
DOID:594	panic disorder	ANO2	LC	ANO2	Counter({ANO2: 1})	ANO2		19165232	rs12579350	8.398
DOID:594	panic disorder	PKP1	LC	PKP1	Counter({PKP1: 1})	PKP1	PKP1|TMEM9	19165232	rs860554	7.301
DOID:594	panic disorder	SDK2	LC	SDK2	Counter({SDK2: 1})	SDK2	CDC42EP4	19165232	rs3816995	6.699
DOID:594	panic disorder	CALCOCO1	LC	CALCOCO1	Counter({CALCOCO1: 1})	CALCOCO1	ATP5G2|ATF7|CALCOCO1	19165232	rs941184	6.523
DOID:594	panic disorder		LC	ABCC4	Counter()	None		19165232	rs9302001	6.523
DOID:594	panic disorder	PLEKHG1	LC	IYD|PLEKHG1	Counter({PLEKHG1: 1})	PLEKHG1		19165232	rs9372078	6.301
DOID:594	panic disorder	CLU	LC	CLU	Counter({CLU: 1})	CLU	EPHX2|CHRNA2|CLU	19165232	rs17466684	6.155
DOID:594	panic disorder		LC	KCNA3	Counter()	None	KCNA2|KCNA3	19165232	rs12061304	6.000
DOID:594	panic disorder	GRM7	LC	GRM7	Counter({GRM7: 1})	GRM7	GRM7	19165232	rs3749380	5.699
DOID:594	panic disorder		LC		Counter()	None		19165232	rs2731006	5.398
DOID:594	panic disorder		LC		Counter()	None	TSKS|PRMT1|BCL2L12|AP2A1|RRAS|SCAF1|MED25|IRF3|PTOV1|NOSIP	19165232	rs3810265	5.398
DOID:594	panic disorder	TNFRSF21	LC	TNFRSF21	Counter({TNFRSF21: 1})	TNFRSF21	TNFRSF21	19165232	rs2103868	5.301
DOID:594	panic disorder		LC	FAM174A	Counter()	None		19165232	rs4702982	5.222
DOID:594	panic disorder		LC		Counter()	None		19165232	rs4901869	5.222
DOID:594	panic disorder	SMOX	LC	ADRA1D|SMOX	Counter({SMOX: 1})	SMOX	ADRA1D|SMOX	19165232	rs16989303	5.222
DOID:594	panic disorder		LC	RAN|GPR133	Counter()	None	STX2|RAN	19165232	rs7299940	5.155
DOID:594	panic disorder	USP25	LC	USP25	Counter({USP25: 1})	None	USP25	19165232	rs2823455	5.046
DOID:11612	polycystic ovary syndrome		HC	SUOX|RAB5B	Counter({SUOX: 1, RAB5B: 1})	None	SUOX|DGKA|RNF41|CNPY2|IL23A|CS|ZC3H10|APOF|RAB5B|CDK2|RPS26|PAN2|ESYT1|STAT2|COQ10A|WIBG|SMARCC2|SPRYD4|PA2G4|IKZF4|MYL6B|MYL6|ERBB3	22885925	rs705702	25.046
DOID:11612	polycystic ovary syndrome	THADA	HC	THADA|ZFP36L2	Counter({THADA: 2, ZFP36L2: 2})	THADA|THADA|THADA	THADA|ZFP36L2	21151128|21151128|22885925	rs13429458|rs12478601|rs13429458	22.699|22.523|12.398
DOID:11612	polycystic ovary syndrome	YAP1	HC	YAP1	Counter({YAP1: 1})	YAP1	KIAA1377|BIRC2|BIRC3|YAP1	22885925	rs1894116	22.000
DOID:11612	polycystic ovary syndrome	HMGA2	HC	HMGA2	Counter({HMGA2: 1})	HMGA2	HMGA2	22885925	rs2272046	20.699
DOID:11612	polycystic ovary syndrome	LHCGR	HC	LHCGR|GTF2A1L|FSHR	Counter({LHCGR: 2, GTF2A1L: 1, FSHR: 1})	LHCGR|LHCGR	LHCGR|STON1-GTF2A1L	21151128|22885925	rs13405728|rs13405728	20.097|8.398
DOID:11612	polycystic ovary syndrome	DENND1A	HC	DENND1A	Counter({DENND1A: 2})	DENND1A|DENND1A|DENND1A	LHX2|DENND1A	21151128|21151128|22885925	rs2479106|rs10818854|rs2479106	18.097|17.046|9.301
DOID:11612	polycystic ovary syndrome	C9orf3	HC	C9orf3	Counter({C9orf3: 1})	C9orf3	FBP1|FANCC	22885925	rs3802457	13.301
DOID:11612	polycystic ovary syndrome	FSHR	HC	FSHR	Counter({FSHR: 1})	FSHR	FSHR	22885925	rs2268361	12.000
DOID:11612	polycystic ovary syndrome	TOX3	HC	C16orf97|TOX3	Counter({TOX3: 1})	TOX3		22885925	rs4784165	10.398
DOID:11612	polycystic ovary syndrome		HC		Counter()	None		22885925	rs6022786	8.699
DOID:11612	polycystic ovary syndrome	INSR	HC	INSR	Counter({INSR: 1})	INSR	INSR	22885925	rs2059807	8.000
DOID:3393	coronary artery disease		HC	CDKN2B|CDKN2A|DMRTA1|MTAP	Counter({CDKN2B: 3, CDKN2A: 3, MTAP: 1})	None|None|None|None|None|None|None|None	CDKN2B|CDKN2A|MTAP	21606135|21606135|21378988|21378990|17634449|21971053|17554300|23364394	rs1333049|rs7865618|rs4977574|rs4977574|rs1333049|rs944797|rs1333049|rs1333042	57.155|26.699|24.699|22.000|18.523|15.222|13.000|9.000
DOID:3393	coronary artery disease	ALDH2	HC	HECTD4|LDLR|ALDH2|CUX2|SH2B3|ACAD10|SMARCA4	Counter({HECTD4: 2, ALDH2: 2, LDLR: 1, CUX2: 1, SH2B3: 1, ACAD10: 1})	ALDH2|HECTD4|ACAD10|SMARCA4|CUX2|SH2B3	ERP29|PTPN11|HECTD4|TRAFD1|ALDH2|MAPKAPK5|ATXN2|RPL6|FAM109A|NAA25|BRAP|SH2B3	21971053|22751097|23364394|21378990|23364394|21378990	rs671|rs11066280|rs11066015|rs1122608|rs886126|rs3184504	33.699|10.699|10.301|9.000|6.000|5.222
DOID:3393	coronary artery disease	PHACTR1	HC	PHACTR1	Counter({PHACTR1: 8})	PHACTR1|PHACTR1|PHACTR1|PHACTR1|PHACTR1|PHACTR1|PHACTR1|PHACTR1	PHACTR1	21846871|21378988|22745674|22745674|21378990|22751097|21378988|22745674	rs9349379|rs9349379|rs9349379|rs9349379|rs12526453|rs9349379|rs1332844|rs9349379	25.046|25.046|11.222|9.097|9.000|8.699|7.222|6.398
DOID:3393	coronary artery disease	PPAP2B	HC	PPAP2B	Counter({PPAP2B: 3})	PPAP2B|PPAP2B|PPAP2B	PPAP2B	21378990|21378988|21846871	rs17114036|rs17114046|rs17114046	18.398|6.699|6.523
DOID:3393	coronary artery disease	ZC3HC1	HC	ZC3HC1	Counter({ZC3HC1: 1})	ZC3HC1	KLHDC10|UBE2H|ZC3HC1	21378990	rs11556924	17.046
DOID:3393	coronary artery disease	ZNF259	HC	ZNF259|APOC3|APOA4|APOA5|APOA1	Counter({ZNF259: 1, APOA5: 1, APOA4: 1, APOC3: 1, APOA1: 1})	ZNF259	ZNF259|APOC3|APOA4|BUD13	21378990	rs964184	17.000
DOID:3393	coronary artery disease	C6orf10	HC	C6orf10|BTNL2|HLA-DQB1	Counter({C6orf10: 1, BTNL2: 1})	C6orf10|None	HLA-DQA1|HLA-DRA|HLA-DRB5|HLA-DRB1|HLA-DQB1|HLA-DQA2	22751097|21971053	rs9268402|rs11752643	14.523|6.301
DOID:3393	coronary artery disease	MYL2	HC	MYL2	Counter({MYL2: 1})	MYL2	PPP1CC|CCDC63|MYL2	23364394	rs3782889	13.398
DOID:3393	coronary artery disease	ABO	HC	ABO	Counter({ABO: 2})	ABO|ABO	RALGDS|RPL7A|SURF2	21378990|21239051	rs579459|rs514659	13.398|8.097
DOID:3393	coronary artery disease	LIPA	HC	LIPA	Counter({LIPA: 2})	LIPA|LIPA	IFIT3|LIPA|IFIT2	21378988|21606135	rs1412444|rs1412444	12.523|7.398
DOID:3393	coronary artery disease	ADAMTS7	HC	ADAMTS7|MORF4L1	Counter({ADAMTS7: 3, MORF4L1: 1})	ADAMTS7|ADAMTS7|ADAMTS7	CHRNB4|MORF4L1|CHRNA3	21239051|21378990|21378988	rs1994016|rs3825807|rs4380028	12.301|12.000|8.398
DOID:3393	coronary artery disease	MRAS	HC	MRAS	Counter({MRAS: 2})	MRAS|MRAS	CEP70|ARMC8|PIK3CB|FAIM|MRAS|DBR1|ESYT3	19198612|21378990	rs9818870|rs2306374	12.155|7.523
DOID:3393	coronary artery disease	TCF21	HC	TCF21	Counter({TCF21: 2})	TCF21|TCF21	TBPL1|TCF21	21378990|22751097	rs12190287|rs12524865	12.000|6.699
DOID:3393	coronary artery disease	GUCY1A3	HC	GUCY1A3	Counter({GUCY1A3: 1})	GUCY1A3	GUCY1A3	22751097	rs1842896	11.000
DOID:3393	coronary artery disease	KIAA1462	HC	KIAA1462	Counter({KIAA1462: 2})	KIAA1462|KIAA1462		21088011|21378988	rs3739998|rs2505083	11.000|7.398
DOID:3393	coronary artery disease	LPA	HC	LPA	Counter({LPA: 1})	LPA	LPA|SLC22A3	21378990	rs3798220	10.523
DOID:3393	coronary artery disease		HC	WDR35|TTC32|OSR1	Counter({WDR35: 1, TTC32: 1})	None		22751097	rs2123536	10.155
DOID:3393	coronary artery disease	HHIPL1	HC	HHIPL1	Counter({HHIPL1: 1})	HHIPL1	CCDC85C|EML1	21378990	rs2895811	10.000
DOID:3393	coronary artery disease	CXCL12	HC	C6orf223|CXCL12|VEGFA	Counter({CXCL12: 2, VEGFA: 1})	CXCL12|VEGFA|CXCL12	CXCL12	21378990|22319020|17634449	rs1746048|rs6905288|rs501120	9.523|7.155|7.046
DOID:3393	coronary artery disease	PSRC1	HC	SORT1|PSRC1|CELSR2	Counter({SORT1: 2, PSRC1: 2, CELSR2: 1})	PSRC1|CELSR2|PSRC1	SORT1|CELSR2|SARS|PSRC1	21378990|21378988|17634449	rs599839|rs646776|rs599839	9.523|9.222|8.398
DOID:3393	coronary artery disease	PEMT	HC	RAI1|RASD1|PEMT	Counter({RASD1: 1, PEMT: 1})	PEMT	RAI1|RASD1|MED9|PEMT	21378990	rs12936587	9.398
DOID:3393	coronary artery disease	MRPS6	HC	KCNE2|MRPS6	Counter({MRPS6: 1})	None	KCNE2|SMIM11	21378990	rs9982601	9.398
DOID:3393	coronary artery disease	ATP2B1	HC	ATP2B1	Counter({ATP2B1: 1})	ATP2B1	ATP2B1|POC1B	22751097	rs7136259	9.222
DOID:3393	coronary artery disease	MIA3	HC	SMG6|INPP5D|FN1|CALCRL|ATG16L1|SRR|WDR12|MIA3|TFPI|NYAP2	Counter({MIA3: 2, SRR: 1, WDR12: 1, SMG6: 1})	SMG6|SMG6|WDR12|MIA3|None|None|MIA3|FN1|None|TFPI	METTL16|GCGR|TSR1|RTN4RL1|PAFAH1B1|SMG6|DPH1|MNT|SRR|SGSM2|HIC1	21378990|21378990|21378990|21378990|17634449|21378988|17634449|22319020|21378990|21378988	rs1231206|rs216172|rs6725887|rs17465637|rs2943634|rs840616|rs17465637|rs17458018|rs10933436|rs7586970	9.046|9.000|9.000|8.000|6.699|6.155|6.000|5.155|5.155|5.046
DOID:3393	coronary artery disease	HLA-C	HC	HLA-C	Counter({HLA-C: 1})	None	HLA-C|CDSN|C6orf15|PSORS1C2|MICA|POU5F1|CCHCR1	22319020	rs3869109	9.000
DOID:3393	coronary artery disease	CNNM2	HC	CYP17A1|CNNM2|NT5C2	Counter({CYP17A1: 1, CNNM2: 1, NT5C2: 1})	CNNM2|CNNM2	NT5C2|ARL3|CYP17A1|INA|CNNM2	21378990|21378988	rs12413409|rs12413409	9.000|5.398
DOID:3393	coronary artery disease	PDGFD	HC	PDGFD	Counter({PDGFD: 1})	None	PDGFD	21378988	rs974819	8.699
DOID:3393	coronary artery disease		HC	COL4A2|COL4A1	Counter({COL4A2: 1, COL4A1: 1})	None	COL4A2|COL4A1	21378990	rs4773144	8.398
DOID:3393	coronary artery disease	ANKS1A	HC	ANKS1A	Counter({ANKS1A: 1})	ANKS1A	FANCE|HSPE1P11|SNRPC|ANKS1A|PPARD|DEF6|TAF11|SPDEF|SCUBE3|RPL10A|C6orf106|ZNF76	21378990	rs17609940	8.000
DOID:3393	coronary artery disease	UBE2Z	HC	UBE2Z|ATP5G1|SNF8|GIP	Counter({UBE2Z: 1, ATP5G1: 1, SNF8: 1, GIP: 1})	UBE2Z	GIP|SNF8|HOXB13|ATP5G1|UBE2Z|CALCOCO2|IGF2BP1	21378990	rs46522	7.699
DOID:3393	coronary artery disease	BCAP29	HC	BCAP29	Counter()	BCAP29	BCAP29|DUS4L|HBP1|CBLL1|COG5|PRKAR2B	21378988	rs10953541	7.523
DOID:3393	coronary artery disease	MTHFD1L	HC	MTHFD1L	Counter({MTHFD1L: 1})	MTHFD1L	MTHFD1L	17634449	rs6922269	7.523
DOID:3393	coronary artery disease	PCSK9	LC	PCSK9|BSND	Counter({PCSK9: 1})	PCSK9	USP24|PCSK9|BSND	21378990	rs11206510	7.046
DOID:3393	coronary artery disease	SMAD3	LC	SMAD3	Counter({SMAD3: 1})	SMAD3	AAGAB|SMAD3	17634449	rs17228212	6.699
DOID:3393	coronary artery disease	HNF1A	LC	C12orf43|HNF1A	Counter({C12orf43: 1, HNF1A: 1})	HNF1A	P2RX7|HNF1A|OASL	19198612	rs2259816	6.301
DOID:3393	coronary artery disease	FLT1	LC	FLT1	Counter({FLT1: 1})	FLT1	FLT1|POMP	23364394	rs9508025	6.222
DOID:3393	coronary artery disease	FHL5	LC	FHL5	Counter({FHL5: 1})	FHL5	FHL5|UFL1	22319020	rs12200560	6.222
DOID:3393	coronary artery disease	IL6R	LC	IL6R	Counter()	IL6R	SHE|CHRNB2|IL6R	22319020	rs2229238	6.155
DOID:3393	coronary artery disease		LC	TTC29	Counter()	None		21378988	rs1395821	6.155
DOID:3393	coronary artery disease	FNDC1	LC	FNDC1	Counter({FNDC1: 1})	FNDC1		21606135	rs365302	6.097
DOID:3393	coronary artery disease	ASZ1	LC	ASZ1	Counter()	ASZ1	CFTR|WNT2|CTTNBP2	21378990	rs7808424	6.000
DOID:3393	coronary artery disease	PECAM1	LC	PECAM1	Counter()	PECAM1	PECAM1	21378988	rs6504218	6.000
DOID:3393	coronary artery disease	BTD	LC	BTD	Counter()	BTD	COLQ|ANKRD28|HACL1	21378990	rs7651039	5.699
DOID:3393	coronary artery disease	FMN2	LC	FMN2	Counter()	FMN2	FMN2	17554300	rs17672135	5.699
DOID:3393	coronary artery disease		LC	CYP1A1|CYP1A2	Counter()	None	PPCDC|MPI|ULK3|SCAMP5|UBL7|CLK3|CYP1A1|EDC3|SEMA7A|SCAMP2|CYP1A2|CSK|RPP25|CYP11A1|COX5A|ARID3B	21378988	rs2472299	5.523
DOID:3393	coronary artery disease	SEZ6L	LC	SEZ6L	Counter()	SEZ6L		17554300	rs688034	5.398
DOID:3393	coronary artery disease		LC	IBTK|FAM46A	Counter()	None	FAM46A	21606135	rs16893526	5.301
DOID:3393	coronary artery disease	ST3GAL4	LC	ST3GAL4	Counter()	ST3GAL4	DCPS|ST3GAL4|KIRREL3|SRPR	21378990	rs4937126	5.301
DOID:3393	coronary artery disease		LC	HEMGN|ANP32B	Counter()	None	CORO2A|ANP32B|NANS	21378988	rs4743150	5.301
DOID:3393	coronary artery disease	ASIC2	LC	ASIC2	Counter()	ASIC2	ASIC2	21378988	rs11650066	5.222
DOID:3393	coronary artery disease	CDH13	LC	CDH13	Counter()	CDH13	CDH13	17554300	rs8055236	5.222
DOID:706	mature B-cell neoplasm	HLA-DQB1	HC	HLA-DQB1	Counter({HLA-DQB1: 2})	HLA-DQB1|HLA-DQB1	HLA-DOB|PSMB8|HLA-DQA1|TAPSAR1|TAP1|HLA-DRA|HLA-DRB5|TAP2|HLA-DRB1|HLA-DQB1|HLA-DQA2	20639881|21533074	rs10484561|rs2647012	29.000|20.699
DOID:706	mature B-cell neoplasm		HC	GRAMD1B	Counter()	None	GRAMD1B	20639881	rs735665	8.398
DOID:706	mature B-cell neoplasm	C6orf15	LC	HLA-C|C6orf15|HCG22	Counter({C6orf15: 2, HLA-C: 1})	C6orf15|C6orf15	HLA-C|CDSN|C6orf15|PSORS1C2|MICA|POU5F1|CCHCR1	19620980|20639881	rs6457327|rs6457327	10.301|5.155
DOID:5419	schizophrenia	TRIM26	HC	MATN1|TRIM26|PTPRU	Counter({TRIM26: 2})	TRIM26|TRIM26|None	GABBR1|ZNRD1|PPP1R11|HLA-F|UBD|TRIM10|RPP21|HLA-E|HLA-G|HLA-A|TRIM39|TRIM31|MOG	22883433|21926974|21926974	rs2523722|rs2021722|rs1009080	16.000|11.699|5.523
DOID:5419	schizophrenia	PRSS16	HC	ZNF184|POM121L2|BTN3A1|SLC17A1|PRSS16|BTN2A2|BTN3A2|HIST1H2AG|SLC17A3|HIST1H2BJ	Counter({PRSS16: 2, POM121L2: 2, ZNF184: 1, BTN3A2: 1, BTN3A1: 1, SLC17A1: 1, BTN2A2: 1, HIST1H2AG: 1, SLC17A3: 1, HIST1H2BJ: 1})	PRSS16|None|None|POM121L2	ZNF322|HIST1H2BK|HIST1H2AH|HIST1H4I|HIST1H2AG|PRSS16|HIST1H2BJ	19571808|19571811|19571809|23894747	rs6932590|rs13194053|rs13194053|rs16897515	12.000|8.000|8.000|6.398
DOID:5419	schizophrenia	NKAPL	HC	NKAPL	Counter({NKAPL: 1})	NKAPL|None	HIST1H2BM|ZKSCAN3|HIST1H2AL|ZSCAN12|HIST1H2AD|ZSCAN9|HIST1H3H|ZSCAN16|HIST1H2BO|HIST1H3J|ZNF165|HIST1H4K|HIST1H2BL|HIST1H4J|HIST1H3I|HIST1H2AK|ZKSCAN8|HIST1H4L|HIST1H2AI|HIST1H1B	22037552|22688191	rs1635|rs17693963	11.155|10.523
DOID:5419	schizophrenia	TSPAN18	HC	TSPAN18	Counter({TSPAN18: 1})	TSPAN18		22037552	rs11038167	11.000
DOID:5419	schizophrenia	DPYD	HC	SNX7|DPYD	Counter({DPYD: 1})	None|None	DPYD	21926974|22688191	rs1625579|rs1198588	10.699|6.301
DOID:5419	schizophrenia	LSM1	HC	PLCB2|LSM1|WHSC1L1	Counter({LSM1: 1, WHSC1L1: 1})	LSM1|PLCB2	WHSC1L1|ASH2L|FGFR1|BAG4|PPAPDC1B|STAR|LSM1|LETM2	22037555|21926974	rs16887244|rs1869901	10.000|5.523
DOID:5419	schizophrenia	NOTCH4	HC	BAG6|NOTCH4|PRRC2A|HLA-DRB1|HLA-DQA1	Counter({NOTCH4: 3, PRRC2A: 1, BAG6: 1, HLA-DQA1: 1})	NOTCH4|HLA-DQA1|NOTCH4|NOTCH4|PRRC2A	HSPA1B|PBX2|C6orf25|C6orf47|RNF5|CLIC1|MSH5|VARS|ATF6B|SKIV2L|TNXB|NELFE|STK19|AGPAT1|AGER|HSPA1L|DDAH2|NEU1|GPANK1|SLC44A4|LSM2|DXO|HLA-DQA1|ZBTB12|HLA-DRA|HLA-DRB5|FKBPL|HLA-DRB1|HSPA1A|ABHD16A|BAG6|C6orf48|HLA-DQB1|PPT2|HLA-DQA2|GPSM3|EHMT2|NOTCH4|C2|CSNK2B	19571808|19571809|23894747|23894747|23894747	rs3131296|rs9272219|rs3132935|rs3132935|rs1046089	9.699|7.155|6.523|6.301|5.398
DOID:5419	schizophrenia	TCF4	HC	TCF4	Counter({TCF4: 4})	TCF4|TCF4|TCF4|TCF4	TCF4	23894747|19571808|19571811|21926974	rs1261117|rs9960767|rs17594526|rs17512836	9.523|8.398|7.000|6.000
DOID:5419	schizophrenia	NT5C2	HC	CNNM2|NT5C2|AS3MT	Counter({CNNM2: 3, NT5C2: 3, AS3MT: 1})	NT5C2|CNNM2|NT5C2|CNNM2	NT5C2|ARL3|CYP17A1|INA|CNNM2	22688191|21926974|21926974|23894747	rs11191580|rs7914558|rs11191580|rs7897654	8.699|7.699|7.523|6.523
DOID:5419	schizophrenia	MAD1L1	HC	HHAT|MAD1L1|NUDT1|SNX8|FTSJ2|FXR1	Counter({HHAT: 1, MAD1L1: 1, NUDT1: 1, SNX8: 1, FTSJ2: 1, FXR1: 1})	MAD1L1|HHAT|None|None|None	MAD1L1|NUDT1|CHST12	22688191|23142968|21926974|19571811|21926974	rs12666575|rs7527939|rs17662626|rs6782299|rs1879248	8.699|8.222|7.301|7.000|5.155
DOID:5419	schizophrenia	NRGN	HC	NRGN|SPA17	Counter({NRGN: 1})	NRGN	MSANTD2|SPA17|ROBO3|ESAM|NRGN	19571808	rs12807809	8.699
DOID:5419	schizophrenia	MPC2	HC	MPC2|DCAF6	Counter({MPC2: 1, DCAF6: 1})	MPC2	TIPRL|DCAF6|MPC2|ADCY10|SFT2D2|TBX19	22037555	rs10489202	8.000
DOID:5419	schizophrenia	CSMD1	HC	CSMD1	Counter({CSMD1: 2})	CSMD1|CSMD1		21926974|22688191	rs10503253|rs10503256	7.699|6.046
DOID:5419	schizophrenia	CCDC68	HC	TCF4|CCDC68	Counter({CCDC68: 1})	None		21926974	rs12966547	7.523
DOID:5419	schizophrenia	ZSWIM6	HC	ZSWIM6	Counter()	ZSWIM6		22688191	rs7709645	7.398
DOID:5419	schizophrenia	SDCCAG8	LC	SDCCAG8	Counter()	SDCCAG8	AKT3|CEP170|SDCCAG8	21926974	rs6703335	7.301
DOID:5419	schizophrenia	MMP16	LC	MMP16|RIPK2	Counter({MMP16: 2})	MMP16|MMP16		22688191|21926974	rs7004633|rs7004633	7.222|6.699
DOID:5419	schizophrenia	ITIH4	LC	ITIH3|ITIH4	Counter({ITIH3: 1, ITIH4: 1})	ITIH4	GNL3|BAP1|TMEM110|ITIH1|RFT1|ITIH3|PRKCD|ITIH4|PBRM1|NT5DC2|TNNC1|SMIM4|SFMBT1|NISCH|STAB1	21926974	rs2239547	7.222
DOID:5419	schizophrenia	AGAP1	LC	AGAP1	Counter({AGAP1: 1})	AGAP1|AGAP1	AGAP1	22688191|21926974	rs13025591|rs13025591	7.097|5.222
DOID:5419	schizophrenia	CACNA1C	LC	TCF4|CACNA1C	Counter({CACNA1C: 2, TCF4: 1})	CACNA1C|CACNA1C|CACNA1C	CACNA1C	22688191|22688191|21926974	rs4765905|rs4765905|rs4765905	7.000|6.699|5.699
DOID:5419	schizophrenia	PIK3C2A	LC	PIK3C2A	Counter()	PIK3C2A	PIK3C2A|RPS13|NUCB2	21926974	rs4356203	7.000
DOID:5419	schizophrenia	BRD1	LC	BRD1	Counter({BRD1: 1})	BRD1	MLC1|CRELD2|BRD1|PIM3|ALG12|ZBED4	23894747	rs138880	6.699
DOID:5419	schizophrenia		LC	TRANK1	Counter()	None	MLH1|DCLK3	21926974	rs4624519	6.699
DOID:5419	schizophrenia		LC	VPS13C|RORA	Counter()	None|None		22688191|21926974	rs12592967|rs4775413	6.523|5.699
DOID:5419	schizophrenia		LC	NTM|SNX19	Counter()	None|None	SNX19	22688191|21926974	rs10894294|rs10894294	6.523|5.523
DOID:5419	schizophrenia	VRK2	LC	VRK2	Counter({VRK2: 1})	VRK2	VRK2|FANCL	19571808	rs2312147	6.523
DOID:5419	schizophrenia	PTBP2	LC	PTBP2	Counter({PTBP2: 2})	None|PTBP2	RPL7P9|PTBP2	22688191|19571811	rs12071951|rs7544736	6.301|6.222
DOID:5419	schizophrenia	FEZ1	LC	FEZ1|STT3A|PKNOX2	Counter({FEZ1: 2, STT3A: 1, PKNOX2: 1})	FEZ1|STT3A|FEZ1	CHEK1|STT3A|FEZ1|PKNOX2	22688191|21926974|23894747	rs11220082|rs548181|rs7930295	6.155|6.000|5.523
DOID:5419	schizophrenia	ANK3	LC	ANK3	Counter()	ANK3|ANK3		22688191|21926974	rs16915157|rs16915157	6.155|5.301
DOID:5419	schizophrenia	SEC16B	LC	SEC16B|BRINP2	Counter({SEC16B: 1})	SEC16B		23894747	rs12140439	6.000
DOID:5419	schizophrenia	SLCO6A1	LC	SLCO6A1|PAM	Counter({SLCO6A1: 1})	SLCO6A1		19571808	rs1502844	6.000
DOID:5419	schizophrenia	CLC	LC	CLC	Counter({CLC: 1})	CLC		23894747	rs12611334	5.699
DOID:5419	schizophrenia	PTPRG	LC	PTPRG	Counter()	PTPRG	PTPRG	21926974	rs11130874	5.699
DOID:5419	schizophrenia	CALN1	LC	CALN1	Counter()	CALN1		21926974	rs12699131	5.699
DOID:5419	schizophrenia	RERE	LC	RERE	Counter()	RERE	CA6|RERE|ENO1|SLC45A1	21926974	rs2252865	5.523
DOID:5419	schizophrenia	NKAIN2	LC	NKAIN2	Counter({NKAIN2: 1})	NKAIN2		23894747	rs6917824	5.398
DOID:5419	schizophrenia		LC	BRINP1|TLR4	Counter()	None		19571808	rs1572299	5.398
DOID:5419	schizophrenia	ARHGAP31	LC	ARHGAP31	Counter({ARHGAP31: 1})	ARHGAP31	ARHGAP31	23894747	rs17203055	5.301
DOID:5419	schizophrenia	FBXO11	LC	FBXO11	Counter({FBXO11: 1})	FBXO11	MSH6|FBXO11	23894747	rs4381823	5.222
DOID:9952	acute lymphocytic leukemia	ARID5B	HC	ARID5B	Counter({ARID5B: 3})	ARID5B|ARID5B|ARID5B	ARID5B	23512250|19684604|19684603	rs10821936|rs7089424|rs10821936	45.222|18.155|15.000
DOID:9952	acute lymphocytic leukemia	IKZF1	HC	GRB10|DDC|PYGL|IKZF1	Counter({IKZF1: 3, DDC: 2, GRB10: 1, PYGL: 1})	IKZF1|IKZF1|IKZF1|PYGL	IKZF1|FIGNL1|DDC	23512250|19684604|19684603|23007406	rs6964969|rs4132601|rs11978267|rs7142143	28.699|19.000|10.097|8.155
DOID:9952	acute lymphocytic leukemia	CEBPE	HC	CEBPE|C14orf119	Counter({CEBPE: 2})	CEBPE|CEBPE	CEBPE|ACIN1|CDH24|C14orf119|PSMB5|C14orf164|SLC7A8	23512250|19684604	rs4982731|rs2239633	11.046|6.523
DOID:9952	acute lymphocytic leukemia	TP63	LC	TP63	Counter({TP63: 2})	TP63|TP63	TP63	22076464|22076464	rs17505102|rs17505102	8.046|7.699
DOID:9952	acute lymphocytic leukemia	OR8U8	LC	OR5AL1|OR8U8|PTPRJ	Counter({OR8U8: 2, PTPRJ: 1})	None|None|PTPRJ	TRIM51	22076464|22076464|22076464	rs1945213|rs1945213|rs3942852	7.523|7.398|6.000
DOID:9952	acute lymphocytic leukemia	KRT85	LC	MAP1LC3B2|KRT85	Counter({KRT85: 1})	MAP1LC3B2		19684603	rs2089222	7.097
DOID:9952	acute lymphocytic leukemia	MYRIP	LC	MYRIP	Counter({MYRIP: 1})	MYRIP	MYRIP	23007406	rs17079534	6.699
DOID:9952	acute lymphocytic leukemia		LC		Counter()	None		19684603	rs11155133	6.523
DOID:9952	acute lymphocytic leukemia	ZNF230	LC	ZNF230	Counter({ZNF230: 1})	ZNF230	ZNF230|ZNF227	19684603	rs2191566	6.398
DOID:9952	acute lymphocytic leukemia	GPATCH2L	LC	GPATCH2L|ESRRB	Counter({GPATCH2L: 2})	GPATCH2L|GPATCH2L	ESRRB	22076464|22076464	rs7156960|rs7156960	6.000|5.523
DOID:9952	acute lymphocytic leukemia	SLCO3A1	LC	SLCO3A1	Counter({SLCO3A1: 1})	SLCO3A1	SLCO3A1	22076464	rs207954	6.000
DOID:9952	acute lymphocytic leukemia	TBXAS1	LC	TBXAS1	Counter({TBXAS1: 1})	TBXAS1	TBXAS1|PARP12	23007406	rs17837497	5.699
DOID:9952	acute lymphocytic leukemia	INTS10	LC	INTS10|CSGALNACT1	Counter({INTS10: 1})	INTS10	LPL|INTS10	22076464	rs920590	5.699
DOID:9952	acute lymphocytic leukemia	RYR2	LC	RYR2	Counter({RYR2: 1})	RYR2	RYR2	19684603	rs7554607	5.699
DOID:9952	acute lymphocytic leukemia	KCNE4	LC	KCNE4	Counter({KCNE4: 1})	KCNE4	KCNE4	19684603	rs12621643	5.523
DOID:9952	acute lymphocytic leukemia		LC	MMADHC	Counter()	None|None	MMADHC	23007406|23007406	rs10170236|rs7578361	5.398|5.097
DOID:9952	acute lymphocytic leukemia	ST6GALNAC3	LC	ST6GALNAC3	Counter({ST6GALNAC3: 1})	ST6GALNAC3		19684603	rs10873876	5.398
DOID:9952	acute lymphocytic leukemia	PDE4B	LC	PDE4B	Counter({PDE4B: 2})	PDE4B|PDE4B	PDE4B	23007406|23007406	rs6683977|rs546784	5.301|5.046
DOID:9952	acute lymphocytic leukemia	MAGI2	LC	MAGI2	Counter({MAGI2: 1})	MAGI2	MAGI2	23007406	rs1496766	5.301
DOID:9952	acute lymphocytic leukemia	RIT2	LC	RIT2	Counter({RIT2: 1})	RIT2	RIT2|SYT4	23007406	rs9958208	5.301
DOID:9952	acute lymphocytic leukemia		LC	HTR1B|IMPG1	Counter()	None		22076464	rs7738636	5.222
DOID:9952	acute lymphocytic leukemia	KCNMB2	LC	KCNMB2	Counter({KCNMB2: 1})	KCNMB2		19684603	rs9290663	5.222
DOID:9952	acute lymphocytic leukemia		LC	CFHR1|CFHR4	Counter()	None	CFHR3|CFHR2|CFHR4|CFH|CFHR5	19684603	rs6428370	5.155
DOID:9952	acute lymphocytic leukemia	OR2C3	LC	OR2C3	Counter({OR2C3: 1})	None	NLRP3	19684603	rs1881797	5.155
DOID:9952	acute lymphocytic leukemia		LC		Counter()	None		22076464	rs282708	5.097
DOID:9952	acute lymphocytic leukemia	C12orf5	LC	CCND2|C12orf5	Counter({C12orf5: 1})	None	FGF6|CCND2|FGF23	19684603	rs10849033	5.046
DOID:9952	acute lymphocytic leukemia		LC	METTL4	Counter()	None	METTL4|NDC80	19684603	rs1879352	5.046
DOID:9952	acute lymphocytic leukemia	PARD3	LC	PARD3	Counter({PARD3: 1})	PARD3	PARD3	19684603	rs563507	5.046
DOID:90	degenerative disc disease		HC	CRBN|LRRN1	Counter()	None		22993228	rs17034687	8.699
DOID:90	degenerative disc disease	PSMB9	HC	PSMB9	Counter({PSMB9: 1})	None|None|None|None|None|None|None|None|None|None|None	HLA-DOB|PSMB8|HLA-DMA|HLA-DMB|TAPSAR1|TAP1|TAP2|BRD2	22993228|22993228|22993228|22993228|22993228|22993228|22993228|22993228|22993228|22993228|22993228	rs2187689|rs7744666|rs11969002|rs6457690|rs1029296|rs6936004|rs3749982|rs9469300|rs10214886|rs10046257|rs1029295	7.523|7.222|7.222|7.046|7.046|7.000|7.000|7.000|6.699|6.523|6.301
DOID:90	degenerative disc disease	PARK2	HC	PARK2	Counter({PARK2: 1})	PARK2	PARK2	22993228	rs926849	7.523
DOID:90	degenerative disc disease	CSMD1	LC	CSMD1	Counter()	CSMD1|CSMD1|CSMD1		22993228|22993228|22993228	rs4875102|rs1154053|rs980238	6.398|5.398|5.046
DOID:90	degenerative disc disease	GPC6	LC	GPC6	Counter({GPC6: 1})	GPC6		22993228	rs9301951	6.046
DOID:90	degenerative disc disease	PFKP	LC	PFKP	Counter({PFKP: 1})	PFKP	PITRM1|PFKP	22993228	rs7896691	5.699
DOID:90	degenerative disc disease	STOX1	LC	STOX1	Counter()	STOX1	DDX21|KIAA1279|STOX1|VPS26A|DDX50|SRGN	22993228	rs10998466	5.398
DOID:90	degenerative disc disease	PIGQ	LC	PIGQ|MYH14|RAB40C	Counter({PIGQ: 1, RAB40C: 1, MYH14: 1})	PIGQ|RAB40C|MYH14|None	RAB11FIP3|RHOT2|STUB1|CAPN15|RAB40C|FAM195A|FAM173A|PIGQ	22993228|22993228|22993228|22993228	rs1981483|rs7204439|rs4802666|rs2017567	5.398|5.398|5.301|5.046
DOID:90	degenerative disc disease		LC	ZNF438	Counter()	None|None|None	ZEB1	22993228|22993228|22993228	rs2484990|rs1250307|rs2484992	5.398|5.398|5.301
DOID:90	degenerative disc disease		LC		Counter()	None	MARCKS	22993228	rs9488238	5.301
DOID:90	degenerative disc disease		LC	HIVEP1|ADTRP	Counter()	None	HIVEP1|ADTRP|EDN1	22993228	rs1205863	5.222
DOID:90	degenerative disc disease	ARL8B	LC	ARL8B	Counter({ARL8B: 1})	ARL8B	EDEM1|ARL8B	22993228	rs11918654	5.155
DOID:90	degenerative disc disease		LC	SLC26A7	Counter()	None		22993228	rs2657195	5.097
DOID:90	degenerative disc disease	EYS	LC	EYS	Counter()	EYS		22993228	rs11754641	5.097
DOID:90	degenerative disc disease		LC		Counter()	None|None|None|None	PDGFD	22993228|22993228|22993228|22993228	rs12805875|rs7103004|rs4554859|rs7118412	5.046|5.046|5.046|5.046
DOID:3312	bipolar disorder	TRANK1	HC	TRANK1	Counter({TRANK1: 2})	TRANK1|TRANK1	MLH1|DCLK3	22182935|21926972	rs9834970|rs6550435	12.000|5.046
DOID:3312	bipolar disorder	LMAN2L	HC	FER1L5|LMAN2L|CNNM4	Counter({LMAN2L: 2, FER1L5: 1, CNNM4: 1})	LMAN2L|LMAN2L|LMAN2L	SEMA4C|ACTR1B|FAM178B|CNNM3|COX5B|ZAP70|KANSL3|ANKRD23|ANKRD39|TMEM131|CNNM4	22182935|21926972|18711365	rs2271893|rs6746896|rs2314398	9.699|5.699|5.523
DOID:3312	bipolar disorder	PPM1M	HC	STAB1|SPCS1|NISCH|PRKCD|SFMBT1|TWF2|TNNC1|WDR82|PHF7|TMEM110|ITIH3|NT5DC2|ITIH4|GNL3|NEK4|DNAH1|SEMA3G|PPM1M|GLYCTK|ITIH1|ALAS1|GLT8D1|PBRM1|RFT1|BAP1|TLR9|MUSTN1	Counter({STAB1: 1, SPCS1: 1, NISCH: 1, SFMBT1: 1, TNNC1: 1, WDR82: 1, ITIH1: 1, ITIH3: 1, ITIH4: 1, GNL3: 1, NEK4: 1, PPM1M: 1, ALAS1: 1, GLT8D1: 1, TMEM110: 1, PRKCD: 1, TWF2: 1, PHF7: 1, NT5DC2: 1, DNAH1: 1, SEMA3G: 1, MUSTN1: 1, GLYCTK: 1, PBRM1: 1, RFT1: 1, BAP1: 1, TLR9: 1})	PPM1M|ITIH3	ALAS1|DNAH1|BAP1|GLYCTK|TLR9|WDR82|PHF7|NT5DC2|TNNC1|SMIM4|NISCH|STAB1	22182935|21926972	rs7618915|rs736408	9.523|5.699
DOID:3312	bipolar disorder	ANK3	HC	ANK3	Counter({ANK3: 3})	ANK3|ANK3|ANK3	ANK3	22182935|18711365|21926972	rs4948418|rs10994336|rs10994397	9.398|8.046|6.523
DOID:3312	bipolar disorder	NCAN	HC	NCAN	Counter({NCAN: 1})	NCAN|None	GATAD2A|SUGP1|NCAN|TSSK6|MEF2BNB-MEF2B|MAU2|MEF2B|NDUFA13|ZNF101|GMIP|LPAR2|ATP13A1|NR2C2AP	21353194|21926972	rs1064395|rs2176528	8.699|5.398
DOID:3312	bipolar disorder	PTGFR	HC	PTGFR|ELTD1	Counter({PTGFR: 1})	None|None		22182935|21926972	rs4650608|rs12730292	8.097|5.301
DOID:3312	bipolar disorder	PALB2	HC	PALB2	Counter()	PALB2|None	COG7|DCTN5|NDUFAB1|SCNN1B|CHP2|GGA2|EARS2|PALB2|ERN2|PLK1	21254220|18711365	rs420259|rs12436436	8.046|5.301
DOID:3312	bipolar disorder		HC	HLA-B	Counter()	None	LST1|HLA-C|NCR3|CDSN|AIF1|ATP6V1G2|PRRC2A|C6orf15|PSORS1C2|MICA|LTB|BAG6|APOM|DDX39B|POU5F1|TNF|CSNK2B|CCHCR1	21254220	rs9378249	8.000
DOID:3312	bipolar disorder		HC	PDE10A	Counter()	None	PDE10A	22205951	rs1039002	7.699
DOID:3312	bipolar disorder	CACNA1C	HC	CACNA1C|MARK1|ZNF385D	Counter({CACNA1C: 1, MARK1: 1})	CACNA1C|MARK1|CACNA1C|ZNF385D|None	CACNA1C	21926972|22205951|18711365|18711365|18711365	rs4765913|rs12563333|rs1006737|rs3821396|rs11720452	7.699|7.222|7.155|5.301|5.301
DOID:3312	bipolar disorder	DGKH	HC	DGKH|FOXO6	Counter({DGKH: 1})	DGKH|FOXO6	AKAP11|VWA8|DGKH	17486107|21926972	rs1012053|rs4660531	7.699|5.523
DOID:3312	bipolar disorder	LAMP3	HC	LAMP3	Counter()	None|LAMP3		22205951|21254220	rs2727943|rs514636	7.523|6.155
DOID:3312	bipolar disorder	TENM4	HC	TENM4	Counter({TENM4: 1})	TENM4|TENM4		21926972|18711365	rs12576775|rs12290811	7.398|5.398
DOID:3312	bipolar disorder	C11orf80	LC	RBM4|RIN1|CCS|SF3B2|RBM4B|SLC29A2|LRFN4|GAL3ST3|CD248|SPTBN2|CNIH2|B3GNT1|PELI3|ZDHHC24|NPAS4|SYT12|PC|RBM14|DPP3|MRPL11|RAB1B|CTSF|YIF1A|C11orf86|C11orf80|PACS1|ACTN3|BBS1|CCDC87|BRMS1|KLC2|RCE1|TMEM151A	Counter({RBM4: 1, RIN1: 1, CCS: 1, SF3B2: 1, RBM4B: 1, SLC29A2: 1, LRFN4: 1, GAL3ST3: 1, CD248: 1, SPTBN2: 1, CNIH2: 1, B3GNT1: 1, PELI3: 1, ZDHHC24: 1, NPAS4: 1, SYT12: 1, PC: 1, RBM14: 1, DPP3: 1, MRPL11: 1, RAB1B: 1, CTSF: 1, YIF1A: 1, C11orf86: 1, C11orf80: 1, PACS1: 1, ACTN3: 1, BBS1: 1, CCDC87: 1, BRMS1: 1, KLC2: 1, RCE1: 1, TMEM151A: 1})	C11orf80	CTSF|PELI3|PC|BRMS1|RBM4|BBS1|CCDC87|RCE1|ACTN3|B3GNT1|MRPL11|CCS|RIN1|SPTBN2|NPAS4|RBM4B	21926972	rs10896135	6.699
DOID:3312	bipolar disorder	C15orf53	LC	C15orf53|RASGRP1|C15orf54	Counter({C15orf53: 2, RASGRP1: 1})	C15orf53|C15orf53	RASGRP1	18711365|21926972	rs12899449|rs12912251	6.398|5.523
DOID:3312	bipolar disorder		LC	MSI2|MRPS23	Counter()	None	MRPS23|CUEDC1	21254220	rs12938916	6.301
DOID:3312	bipolar disorder	SYNE1	LC	SYNE1	Counter({SYNE1: 1})	SYNE1|SYNE1	SYNE1	21926972|18711365	rs9371601|rs17082664	6.155|5.398
DOID:3312	bipolar disorder		LC		Counter()	None		21254220	rs6844851	6.046
DOID:3312	bipolar disorder	CACNB3	LC	CACNB3|DDX23|RND1	Counter({DDX23: 1, RND1: 1})	CACNB3	RND1|DDX23|WNT1|KANSL2|CCNT1|CACNB3|ADCY6	21926972	rs2070615	6.000
DOID:3312	bipolar disorder	CDC25B	LC	CDC25B	Counter()	CDC25B|None	CDC25B|GFRA4|SPEF1|MAVS|C20orf27|SIGLEC1|PANK2|ADAM33|CENPB	21254220|21254220	rs3761218|rs4739466	6.000|5.398
DOID:3312	bipolar disorder	TLE4	LC	TLE4	Counter()	TLE4	TLE4	21254220	rs914715	6.000
DOID:3312	bipolar disorder	SLC35F4	LC	SLC35F4	Counter()	SLC35F4		21254220	rs10134944	6.000
DOID:3312	bipolar disorder		LC		Counter()	None	SPRED2	21926972	rs3845817	5.699
DOID:3312	bipolar disorder		LC	NFIA	Counter()	None		21254220	rs2989476	5.699
DOID:3312	bipolar disorder	DPP10	LC	DPP10	Counter()	DPP10		21254220	rs1375144	5.699
DOID:3312	bipolar disorder	CMTM8	LC	CMTM8	Counter()	CMTM8|CMTM8	CMTM8	21254220|18711365	rs4627791|rs4380451	5.699|5.398
DOID:3312	bipolar disorder		LC	HSP90AA2|COLEC12|THOC1	Counter()	None|None	METTL15|KIF18A|BDNF	21254220|18711365	rs1568889|rs7226677	5.699|5.155
DOID:3312	bipolar disorder	TDRD9	LC	TDRD9	Counter()	TDRD9	TDRD9|ASPG|KLC1|KIF26A|PPP1R13B|XRCC3	21254220	rs11622475	5.699
DOID:3312	bipolar disorder	RPGRIP1L	LC	CHD9|RPGRIP1L|TOX3	Counter({RPGRIP1L: 1})	None		21254220	rs1344484	5.699
DOID:3312	bipolar disorder	ZNF490	LC	ZNF490	Counter()	ZNF490	ASNA1|ZNF490|WDR83OS|DHPS|MAN2B1|BEST2|ZNF443|TNPO2	21254220	rs7247513	5.699
DOID:3312	bipolar disorder	KIAA1211L	LC	LYG1|MRPL30|LIPT1|MITD1|LYG2|TXNDC9|TSGA10|C2orf15|MGAT4A|REV1|KIAA1211L|EIF5B	Counter({LYG1: 1, LYG2: 1, LIPT1: 1, MRPL30: 1, MITD1: 1, TXNDC9: 1, TSGA10: 1, C2orf15: 1, MGAT4A: 1, REV1: 1, KIAA1211L: 1, EIF5B: 1})	KIAA1211L	KIAA1211L	21926972	rs7578035	5.523
DOID:3312	bipolar disorder	RASIP1	LC	SPHK2|RASIP1|NTN5|MAMSTR|IZUMO1|FUT2|FUT1|CA11|DBP|RPL18|FAM83E|FGF21	Counter({SPHK2: 1, RASIP1: 1, NTN5: 1, MAMSTR: 1, IZUMO1: 1, FUT2: 1, FUT1: 1, CA11: 1, DBP: 1, RPL18: 1, FAM83E: 1, FGF21: 1})	RASIP1	DBP|RPL18|FGF21|RASIP1|FUT1	21926972	rs2287921	5.523
DOID:3312	bipolar disorder		LC		Counter()	None	LPIN1	21254220	rs4027132	5.523
DOID:3312	bipolar disorder		LC	TMEM182	Counter()	None		21254220	rs7570682	5.523
DOID:3312	bipolar disorder	GARNL3	LC	GARNL3	Counter()	GARNL3	ZBTB43|RALGPS1|LRSAM1	18711365	rs4130590	5.523
DOID:3312	bipolar disorder		LC	GPR65|KCNK10	Counter()	None		21254220	rs6574988	5.398
DOID:3312	bipolar disorder		LC	SPRED1|TMCO5A	Counter()	None	SPRED1	18711365	rs16966460	5.398
DOID:3312	bipolar disorder	PRSS3	LC	PRSS3	Counter()	PRSS3	UBAP2|UBE2R2|PRSS3	18711365	rs216345	5.398
DOID:3312	bipolar disorder	ADAMTS14	LC	ADAMTS14	Counter()	ADAMTS14	SGPL1|PRF1	21254220	rs17600642	5.301
DOID:3312	bipolar disorder	NPAS3	LC	NPAS3	Counter()	NPAS3	NPAS3	18711365	rs8015959	5.301
DOID:3312	bipolar disorder		LC		Counter()	None		18711365	rs1948368	5.222
DOID:3312	bipolar disorder	SVEP1	LC	SVEP1	Counter()	SVEP1	TXN|SVEP1	18711365	rs7042161	5.222
DOID:3312	bipolar disorder	SIAE	LC	SIAE	Counter()	SIAE	MSANTD2|SPA17|ESAM|TBRG1|NRGN|PANX3	18711365	rs544368	5.222
DOID:3312	bipolar disorder	ARNT2	LC	ARNT2	Counter()	ARNT2	ARNT2	18711365	rs2278702	5.222
DOID:3312	bipolar disorder	MAD1L1	LC	MAD1L1	Counter({MAD1L1: 1})	MAD1L1	MAD1L1	21926972	rs4332037	5.155
DOID:3312	bipolar disorder		LC		Counter()	None		21254220	rs2609653	5.155
DOID:3312	bipolar disorder		LC	CRBN|LRRN1	Counter()	None		18711365	rs1601875	5.155
DOID:3312	bipolar disorder	FAM126A	LC	FAM126A	Counter()	FAM126A	TOMM7	21254220	rs2286492	5.097
DOID:3312	bipolar disorder	ZMIZ1	LC	ZMIZ1	Counter()	ZMIZ1	ZMIZ1|PPIF	18711365	rs703965	5.097
DOID:3312	bipolar disorder	GPR20	LC	SLC45A4|GPR20	Counter({GPR20: 1})	GPR20	PTP4A3	21926972	rs7827290	5.046
DOID:3312	bipolar disorder	DFNB31	LC	DFNB31	Counter()	DFNB31	AKNA|DFNB31|ATP6V1G1	21254220	rs10982256	5.046
DOID:784	chronic kidney failure	MPPED2	HC	DCDC5|MPPED2	Counter({MPPED2: 1})	MPPED2	MPPED2	22479191	rs3925584	17.097
DOID:784	chronic kidney failure	UMOD	HC	UMOD	Counter({UMOD: 1})	UMOD	UMOD|GP2	20686651	rs4293393	9.398
DOID:784	chronic kidney failure	DDX1	HC	DDX1	Counter({DDX1: 1})	DDX1		22479191	rs6431731	7.398
DOID:784	chronic kidney failure	MYH9	LC	MYH9|APOL4|APOL2	Counter({MYH9: 1})	None	APOL2|APOL1	20532800	rs4821469	18.699
DOID:784	chronic kidney failure		LC		Counter()	None		20686651	rs9310709	5.699
DOID:784	chronic kidney failure		LC	DCBLD2|COL8A1	Counter()	None	COL8A1	20686651	rs13070584	5.699
DOID:784	chronic kidney failure		LC	HCN1|MRPS30	Counter()	None	HCN1|MRPS30	20686651	rs10941694	5.046
DOID:3310	atopic dermatitis		HC	OR10A3|NLRP10	Counter({OR10A3: 1, NLRP10: 1})	None	EIF3F|TUB	23042114	rs878860	21.699
DOID:3310	atopic dermatitis	GLB1	HC	GLB1	Counter({GLB1: 1})	GLB1	GLB1|CRTAP|CCR4	23042114	rs7613051	20.222
DOID:3310	atopic dermatitis	ZNF365	HC	ZNF365	Counter({ZNF365: 1})	ZNF365	ZNF365	23042114	rs10995251	19.222
DOID:3310	atopic dermatitis	GPSM3	HC	PBX2|GPSM3	Counter({GPSM3: 1})	GPSM3	HSPA1B|PBX2|C6orf25|C6orf47|RNF5|CLIC1|MSH5|VARS|ATF6B|SKIV2L|TNXB|NELFE|STK19|AGPAT1|AGER|HSPA1L|DDAH2|NEU1|GPANK1|SLC44A4|LSM2|DXO|ZBTB12|HLA-DRA|FKBPL|HSPA1A|ABHD16A|BAG6|C6orf48|PPT2|GPSM3|EHMT2|NOTCH4|C2|CSNK2B	23042114	rs176095	19.097
DOID:3310	atopic dermatitis	CCDC80	HC	CCDC80|CD200R1L	Counter({CCDC80: 1})	CCDC80	ATG3|CCDC80	23042114	rs12634229	18.699
DOID:3310	atopic dermatitis		HC	IL18R1|IL18RAP|IL1RL1	Counter({IL1RL1: 1, IL18RAP: 1, IL18R1: 1})	None	IL1RL1|IL1RL2|IL1R1|SLC9A4|IL18RAP|SLC9A2|IL18R1	23042114	rs13015714	17.097
DOID:3310	atopic dermatitis	HLA-C	HC	HLA-C|HLA-B	Counter({HLA-C: 1})	None	HLA-C|CDSN|C6orf15|PSORS1C2|MICA|POU5F1|CCHCR1	23042114	rs9368677	17.000
DOID:3310	atopic dermatitis	OVOL1	HC	OVOL1|AP5B1	Counter({OVOL1: 2})	OVOL1|None	RELA|CCDC85B|SSSCA1|KAT5|SNX32|SIPA1|LTBP3|MUS81|SCYL1|MAP3K11|OVOL1	22197932|23042114	rs479844|rs593982	13.000|6.222
DOID:3310	atopic dermatitis	FLG	HC	FLG2|FLG	Counter({FLG: 1})	FLG	FLG|HRNR|TCHH|FLG2	21666691	rs3126085	11.222
DOID:3310	atopic dermatitis	C11orf30	HC	LRRC32|C11orf30	Counter({C11orf30: 2})	C11orf30|C11orf30	C11orf30|PRKRIR	19349984|23042114	rs7927894|rs11236809	9.097|5.523
DOID:3310	atopic dermatitis	ACTL9	HC	ADAMTS10|ACTL9	Counter({ACTL9: 1})	ACTL9	MYO1F	22197932	rs2164983	8.155
DOID:3310	atopic dermatitis	CARD11	HC	CARD11	Counter({CARD11: 1})	CARD11	CARD11	23042114	rs4722404	8.097
DOID:3310	atopic dermatitis		HC	CYP24A1|PFDN4	Counter({CYP24A1: 1, PFDN4: 1})	None	PFDN4|CYP24A1|BCAS1	23042114	rs16999165	7.699
DOID:3310	atopic dermatitis	KIF3A	HC	IL13|KIF3A	Counter({KIF3A: 2, IL13: 1})	KIF3A|IL13	UQCRQ|IL13|SEPT8|IL4|KIF3A|SHROOM1|SOWAHA|RAD50	22197932|23042114	rs2897442|rs1295686	7.398|5.699
DOID:3310	atopic dermatitis	ADO	LC	EGR2|ADO	Counter({EGR2: 1, ADO: 1})	ADO	EGR2	23042114	rs1444418	6.699
DOID:3310	atopic dermatitis		LC		Counter()	None	BCL2L11	23042114	rs2271404	6.523
DOID:3310	atopic dermatitis		LC		Counter()	None		23042114	rs7815944	6.398
DOID:3310	atopic dermatitis	ZBTB10	LC	ZBTB10	Counter({ZBTB10: 1})	ZBTB10		22197932	rs7000782	6.000
DOID:3310	atopic dermatitis	DDX39B	LC	DDX39B	Counter({DDX39B: 1})	DDX39B	LST1|NCR3|AIF1|ATP6V1G2|PRRC2A|LTB|BAG6|APOM|DDX39B|TNF|CSNK2B	22197932	rs3853601	5.699
DOID:3310	atopic dermatitis	CLEC16A	LC	CLEC16A	Counter({CLEC16A: 1})	CLEC16A	CIITA|TVP23A|DEXI	23042114	rs9923856	5.222
DOID:3310	atopic dermatitis	NCF4	LC	NCF4	Counter({NCF4: 1})	NCF4	CSF2RB|IFT27|NCF4	22197932	rs4821544	5.222
