# Supplementary material for: Heterogeneous Network Edge Prediction: A Data Integration Approach to Prioritize Disease-Associated Genes
Source: PLoS Comput Biol. 2015 Jul 9;11(7):e1004259. doi: 10.1371/journal.pcbi.1004259 (PMC4497619; doi:10.1371/journal.pcbi.1004259)
Supplement: S5 Data — All gene-disease associations extracted from the GWAS catalog for the four categories of association. (TXT) [file pcbi.1004259.s017.txt]

disease_code	disease_name	gene_code	gene_symbol	status
DOID:10652	Alzheimer's disease	HGNC:37	ABCA7	HC_primary
DOID:10652	Alzheimer's disease	HGNC:613	APOE	HC_primary
DOID:10652	Alzheimer's disease	HGNC:1052	BIN1	HC_primary
DOID:10652	Alzheimer's disease	HGNC:14258	CD2AP	HC_primary
DOID:10652	Alzheimer's disease	HGNC:1659	CD33	HC_primary
DOID:10652	Alzheimer's disease	HGNC:2095	CLU	HC_primary
DOID:10652	Alzheimer's disease	HGNC:2334	CR1	HC_primary
DOID:10652	Alzheimer's disease	HGNC:3385	EPHA1	HC_primary
DOID:10652	Alzheimer's disease	HGNC:13375	MS4A6A	HC_primary
DOID:10652	Alzheimer's disease	HGNC:21055	MTHFD1L	HC_primary
DOID:10652	Alzheimer's disease	HGNC:15514	PICALM	HC_primary
DOID:10652	Alzheimer's disease	HGNC:11185	SORL1	HC_primary
DOID:10652	Alzheimer's disease	HGNC:607	APOC1	HC_secondary
DOID:10652	Alzheimer's disease	HGNC:998	BCL3	HC_secondary
DOID:10652	Alzheimer's disease	HGNC:31948	CEACAM16	HC_secondary
DOID:10652	Alzheimer's disease	HGNC:33480	CYP27C1	HC_secondary
DOID:10652	Alzheimer's disease	HGNC:2895	EDAR	HC_secondary
DOID:10652	Alzheimer's disease	HGNC:13371	MS4A4A	HC_secondary
DOID:10652	Alzheimer's disease	HGNC:14284	MS4A4E	HC_secondary
DOID:10652	Alzheimer's disease	HGNC:27607	PPP1R37	HC_secondary
DOID:10652	Alzheimer's disease	HGNC:9707	PVRL2	HC_secondary
DOID:10652	Alzheimer's disease	HGNC:19000	SCARA3	HC_secondary
DOID:10652	Alzheimer's disease	HGNC:18001	TOMM40	HC_secondary
DOID:10652	Alzheimer's disease	HGNC:13202	ADAMTS9	LC_primary
DOID:10652	Alzheimer's disease	HGNC:25681	ANKRD55	LC_primary
DOID:10652	Alzheimer's disease	HGNC:18357	ARHGAP20	LC_primary
DOID:10652	Alzheimer's disease	HGNC:26744	C5orf64	LC_primary
DOID:10652	Alzheimer's disease	HGNC:2510	CTNNA2	LC_primary
DOID:10652	Alzheimer's disease	HGNC:19986	CYCS	LC_primary
DOID:10652	Alzheimer's disease	HGNC:23111	DCHS2	LC_primary
DOID:10652	Alzheimer's disease	HGNC:16286	ELMO1	LC_primary
DOID:10652	Alzheimer's disease	HGNC:30389	EXOC4	LC_primary
DOID:10652	Alzheimer's disease	HGNC:14074	FMN2	LC_primary
DOID:10652	Alzheimer's disease	HGNC:14458	GAB2	LC_primary
DOID:10652	Alzheimer's disease	HGNC:19698	KCNV2	LC_primary
DOID:10652	Alzheimer's disease	HGNC:6619	LIPC	LC_primary
DOID:10652	Alzheimer's disease	HGNC:7141	MLN	LC_primary
DOID:10652	Alzheimer's disease	HGNC:7158	MMP12	LC_primary
DOID:10652	Alzheimer's disease	HGNC:7189	MOBP	LC_primary
DOID:10652	Alzheimer's disease	HGNC:8616	PAX2	LC_primary
DOID:10652	Alzheimer's disease	HGNC:8792	PDE7B	LC_primary
DOID:10652	Alzheimer's disease	HGNC:14942	PPP1R3B	LC_primary
DOID:10652	Alzheimer's disease	HGNC:24903	PRRC2C	LC_primary
DOID:10652	Alzheimer's disease	HGNC:9971	RFC3	LC_primary
DOID:10652	Alzheimer's disease	HGNC:19182	SASH1	LC_primary
DOID:10652	Alzheimer's disease	HGNC:11001	SLC28A1	LC_primary
DOID:10652	Alzheimer's disease	HGNC:11252	SPON1	LC_primary
DOID:10652	Alzheimer's disease	HGNC:18695	ST18	LC_primary
DOID:10652	Alzheimer's disease	HGNC:26242	TTLL7	LC_primary
DOID:10652	Alzheimer's disease	HGNC:29315	VAT1L	LC_primary
DOID:10652	Alzheimer's disease	HGNC:17574	ALPK3	LC_secondary
DOID:10652	Alzheimer's disease	HGNC:3694	FGG	LC_secondary
DOID:10652	Alzheimer's disease	HGNC:3817	FOXL1	LC_secondary
DOID:10652	Alzheimer's disease	HGNC:17113	HIF1AN	LC_secondary
DOID:10652	Alzheimer's disease	HGNC:5185	HRK	LC_secondary
DOID:10652	Alzheimer's disease	HGNC:29676	KIAA0020	LC_secondary
DOID:10652	Alzheimer's disease	HGNC:21244	LEMD2	LC_secondary
DOID:10652	Alzheimer's disease	HGNC:6685	LRAT	LC_secondary
DOID:10652	Alzheimer's disease	HGNC:7173	MMP3	LC_secondary
DOID:10652	Alzheimer's disease	HGNC:8659	PCDH7	LC_secondary
DOID:10652	Alzheimer's disease	HGNC:9530	PSMA1	LC_secondary
DOID:10652	Alzheimer's disease	HGNC:32417	RGPD4	LC_secondary
DOID:10652	Alzheimer's disease	HGNC:25905	RNFT2	LC_secondary
DOID:10652	Alzheimer's disease	HGNC:17271	RRAS2	LC_secondary
DOID:10652	Alzheimer's disease	HGNC:21180	SAMD5	LC_secondary
DOID:10652	Alzheimer's disease	HGNC:23400	SEC11C	LC_secondary
DOID:10652	Alzheimer's disease	HGNC:12698	VLDLR	LC_secondary
DOID:10652	Alzheimer's disease	HGNC:28986	ZNF592	LC_secondary
DOID:9206	Barrett's esophagus	HGNC:3809	FOXF1	HC_primary
DOID:9206	Barrett's esophagus	HGNC:5358	IRF8	HC_secondary
DOID:9206	Barrett's esophagus	HGNC:8178	OR12D2	HC_secondary
DOID:9206	Barrett's esophagus	HGNC:13963	OR12D3	HC_secondary
DOID:9206	Barrett's esophagus	HGNC:26504	AGBL1	LC_primary
DOID:9206	Barrett's esophagus	HGNC:26598	C12orf36	LC_secondary
DOID:9206	Barrett's esophagus	HGNC:4586	GRIN2B	LC_secondary
DOID:9206	Barrett's esophagus	HGNC:19952	PLSCR5	LC_secondary
DOID:13241	Behcet's disease	HGNC:1602	CCR1	HC_primary
DOID:13241	Behcet's disease	HGNC:18173	ERAP1	HC_primary
DOID:13241	Behcet's disease	HGNC:5962	IL10	HC_primary
DOID:13241	Behcet's disease	HGNC:6377	KLRC4	HC_primary
DOID:13241	Behcet's disease	HGNC:17202	PSORS1C1	HC_primary
DOID:13241	Behcet's disease	HGNC:11365	STAT4	HC_primary
DOID:13241	Behcet's disease	HGNC:17925	TFCP2L1	HC_primary
DOID:13241	Behcet's disease	HGNC:13927	C6orf15	HC_secondary
DOID:13241	Behcet's disease	HGNC:1604	CCR3	HC_secondary
DOID:13241	Behcet's disease	HGNC:27780	HCG22	HC_secondary
DOID:13241	Behcet's disease	HGNC:5972	IL12RB2	HC_secondary
DOID:13241	Behcet's disease	HGNC:19100	IL23R	HC_secondary
DOID:13241	Behcet's disease	HGNC:7090	MICA	HC_secondary
DOID:13241	Behcet's disease	HGNC:7091	MICB	HC_secondary
DOID:13241	Behcet's disease	HGNC:5969	IL12A	LC_primary
DOID:13241	Behcet's disease	HGNC:15678	SCHIP1	LC_secondary
DOID:11949	Creutzfeldt-Jakob syndrome	HGNC:7454	MTMR7	HC_primary
DOID:11949	Creutzfeldt-Jakob syndrome	HGNC:7895	NPAS2	HC_primary
DOID:11949	Creutzfeldt-Jakob syndrome	HGNC:9449	PRNP	HC_primary
DOID:11949	Creutzfeldt-Jakob syndrome	HGNC:15748	PRND	HC_secondary
DOID:11949	Creutzfeldt-Jakob syndrome	HGNC:16714	PKNOX2	LC_primary
DOID:11949	Creutzfeldt-Jakob syndrome	HGNC:10577	STMN2	LC_primary
DOID:11949	Creutzfeldt-Jakob syndrome	HGNC:6023	IL7	LC_secondary
DOID:11949	Creutzfeldt-Jakob syndrome	HGNC:4504	LGR5	LC_secondary
DOID:11949	Creutzfeldt-Jakob syndrome	HGNC:11855	TSPAN8	LC_secondary
DOID:8778	Crohn's disease	HGNC:208	ADAM30	HC_primary
DOID:8778	Crohn's disease	HGNC:25681	ANKRD55	HC_primary
DOID:8778	Crohn's disease	HGNC:21498	ATG16L1	HC_primary
DOID:8778	Crohn's disease	HGNC:14078	BACH2	HC_primary
DOID:8778	Crohn's disease	HGNC:18071	C11orf30	HC_primary
DOID:8778	Crohn's disease	HGNC:33838	C5orf56	HC_primary
DOID:8778	Crohn's disease	HGNC:16391	CARD9	HC_primary
DOID:8778	Crohn's disease	HGNC:1607	CCR6	HC_primary
DOID:8778	Crohn's disease	HGNC:21050	CDKAL1	HC_primary
DOID:8778	Crohn's disease	HGNC:2074	CLN3	HC_primary
DOID:8778	Crohn's disease	HGNC:21747	CPEB4	HC_primary
DOID:8778	Crohn's disease	HGNC:28404	DENND1B	HC_primary
DOID:8778	Crohn's disease	HGNC:2978	DNMT3A	HC_primary
DOID:8778	Crohn's disease	HGNC:29499	ERAP2	HC_primary
DOID:8778	Crohn's disease	HGNC:3574	FADS1	HC_primary
DOID:8778	Crohn's disease	HGNC:4013	FUT2	HC_primary
DOID:8778	Crohn's disease	HGNC:4196	GCKR	HC_primary
DOID:8778	Crohn's disease	HGNC:4517	GPR65	HC_primary
DOID:8778	Crohn's disease	HGNC:4943	HLA-DQA2	HC_primary
DOID:8778	Crohn's disease	HGNC:17087	ICOSLG	HC_primary
DOID:8778	Crohn's disease	HGNC:5440	IFNGR2	HC_primary
DOID:8778	Crohn's disease	HGNC:5962	IL10	HC_primary
DOID:8778	Crohn's disease	HGNC:5970	IL12B	HC_primary
DOID:8778	Crohn's disease	HGNC:19100	IL23R	HC_primary
DOID:8778	Crohn's disease	HGNC:6008	IL2RA	HC_primary
DOID:8778	Crohn's disease	HGNC:29597	IRGM	HC_primary
DOID:8778	Crohn's disease	HGNC:18259	ITLN1	HC_primary
DOID:8778	Crohn's disease	HGNC:6192	JAK2	HC_primary
DOID:8778	Crohn's disease	HGNC:6465	KSR1	HC_primary
DOID:8778	Crohn's disease	HGNC:26789	LACC1	HC_primary
DOID:8778	Crohn's disease	HGNC:7380	MST1	HC_primary
DOID:8778	Crohn's disease	HGNC:7451	MTMR3	HC_primary
DOID:8778	Crohn's disease	HGNC:14362	MUC19	HC_primary
DOID:8778	Crohn's disease	HGNC:7836	NKX2-3	HC_primary
DOID:8778	Crohn's disease	HGNC:5331	NOD2	HC_primary
DOID:8778	Crohn's disease	HGNC:16038	ORMDL3	HC_primary
DOID:8778	Crohn's disease	HGNC:9355	PRDX5	HC_primary
DOID:8778	Crohn's disease	HGNC:9596	PTGER4	HC_primary
DOID:8778	Crohn's disease	HGNC:9650	PTPN2	HC_primary
DOID:8778	Crohn's disease	HGNC:9652	PTPN22	HC_primary
DOID:8778	Crohn's disease	HGNC:26505	PUS10	HC_primary
DOID:8778	Crohn's disease	HGNC:9928	RBX1	HC_primary
DOID:8778	Crohn's disease	HGNC:30362	SBSPON	HC_primary
DOID:8778	Crohn's disease	HGNC:10565	SCAMP3	HC_primary
DOID:8778	Crohn's disease	HGNC:15687	SKAP2	HC_primary
DOID:8778	Crohn's disease	HGNC:29282	SLAIN2	HC_primary
DOID:8778	Crohn's disease	HGNC:21106	SLC22A23	HC_primary
DOID:8778	Crohn's disease	HGNC:17466	SLC43A3	HC_primary
DOID:8778	Crohn's disease	HGNC:23613	SLCO6A1	HC_primary
DOID:8778	Crohn's disease	HGNC:6769	SMAD3	HC_primary
DOID:8778	Crohn's disease	HGNC:17133	SP140	HC_primary
DOID:8778	Crohn's disease	HGNC:11364	STAT3	HC_primary
DOID:8778	Crohn's disease	HGNC:15669	TAGAP	HC_primary
DOID:8778	Crohn's disease	HGNC:11578	TBC1D1	HC_primary
DOID:8778	Crohn's disease	HGNC:19217	THADA	HC_primary
DOID:8778	Crohn's disease	HGNC:26623	TMEM17	HC_primary
DOID:8778	Crohn's disease	HGNC:11926	TNFSF11	HC_primary
DOID:8778	Crohn's disease	HGNC:11931	TNFSF15	HC_primary
DOID:8778	Crohn's disease	HGNC:11932	TNFSF18	HC_primary
DOID:8778	Crohn's disease	HGNC:12440	TYK2	HC_primary
DOID:8778	Crohn's disease	HGNC:12474	UBE2D1	HC_primary
DOID:8778	Crohn's disease	HGNC:12488	UBE2L3	HC_primary
DOID:8778	Crohn's disease	HGNC:12644	VAMP3	HC_primary
DOID:8778	Crohn's disease	HGNC:1107	ZFP36L1	HC_primary
DOID:8778	Crohn's disease	HGNC:15948	ZGPAT	HC_primary
DOID:8778	Crohn's disease	HGNC:16493	ZMIZ1	HC_primary
DOID:8778	Crohn's disease	HGNC:18194	ZNF365	HC_primary
DOID:8778	Crohn's disease	HGNC:16496	ACSL6	HC_secondary
DOID:8778	Crohn's disease	HGNC:23506	ADO	HC_secondary
DOID:8778	Crohn's disease	HGNC:278	ADRA1B	HC_secondary
DOID:8778	Crohn's disease	HGNC:352	AIF1	HC_secondary
DOID:8778	Crohn's disease	HGNC:17376	AK3	HC_secondary
DOID:8778	Crohn's disease	HGNC:15629	B3GNT2	HC_secondary
DOID:8778	Crohn's disease	HGNC:18233	BANK1	HC_secondary
DOID:8778	Crohn's disease	HGNC:25114	BOD1	HC_secondary
DOID:8778	Crohn's disease	HGNC:22393	BRINP3	HC_secondary
DOID:8778	Crohn's disease	HGNC:1117	BSN	HC_secondary
DOID:8778	Crohn's disease	HGNC:25599	C1orf106	HC_secondary
DOID:8778	Crohn's disease	HGNC:32044	C1orf141	HC_secondary
DOID:8778	Crohn's disease	HGNC:1273	C21orf33	HC_secondary
DOID:8778	Crohn's disease	HGNC:34439	C2orf74	HC_secondary
DOID:8778	Crohn's disease	HGNC:22564	C7orf72	HC_secondary
DOID:8778	Crohn's disease	HGNC:24513	C9orf91	HC_secondary
DOID:8778	Crohn's disease	HGNC:26757	CCDC88B	HC_secondary
DOID:8778	Crohn's disease	HGNC:10609	CCL1	HC_secondary
DOID:8778	Crohn's disease	HGNC:10610	CCL11	HC_secondary
DOID:8778	Crohn's disease	HGNC:10611	CCL13	HC_secondary
DOID:8778	Crohn's disease	HGNC:10618	CCL2	HC_secondary
DOID:8778	Crohn's disease	HGNC:10634	CCL7	HC_secondary
DOID:8778	Crohn's disease	HGNC:10635	CCL8	HC_secondary
DOID:8778	Crohn's disease	HGNC:23354	CCNY	HC_secondary
DOID:8778	Crohn's disease	HGNC:1633	CD19	HC_secondary
DOID:8778	Crohn's disease	HGNC:1833	CEBPA	HC_secondary
DOID:8778	Crohn's disease	HGNC:23228	CPAMD8	HC_secondary
DOID:8778	Crohn's disease	HGNC:16844	CREB5	HC_secondary
DOID:8778	Crohn's disease	HGNC:2352	CREM	HC_secondary
DOID:8778	Crohn's disease	HGNC:2434	CSF2	HC_secondary
DOID:8778	Crohn's disease	HGNC:2552	CUL2	HC_secondary
DOID:8778	Crohn's disease	HGNC:2584	CYLD	HC_secondary
DOID:8778	Crohn's disease	HGNC:2697	DBP	HC_secondary
DOID:8778	Crohn's disease	HGNC:17641	DCLRE1B	HC_secondary
DOID:8778	Crohn's disease	HGNC:2851	DGKD	HC_secondary
DOID:8778	Crohn's disease	HGNC:29144	EHBP1	HC_secondary
DOID:8778	Crohn's disease	HGNC:3279	EIF3C	HC_secondary
DOID:8778	Crohn's disease	HGNC:3373	EP300	HC_secondary
DOID:8778	Crohn's disease	HGNC:3471	ESRRA	HC_secondary
DOID:8778	Crohn's disease	HGNC:11936	FASLG	HC_secondary
DOID:8778	Crohn's disease	HGNC:17012	FGFR1OP	HC_secondary
DOID:8778	Crohn's disease	HGNC:13286	FIGNL1	HC_secondary
DOID:8778	Crohn's disease	HGNC:21184	FNDC1	HC_secondary
DOID:8778	Crohn's disease	HGNC:3802	FOXD1	HC_secondary
DOID:8778	Crohn's disease	HGNC:13875	FOXP2	HC_secondary
DOID:8778	Crohn's disease	HGNC:4070	GABBR1	HC_secondary
DOID:8778	Crohn's disease	HGNC:4115	GALC	HC_secondary
DOID:8778	Crohn's disease	HGNC:4163	GART	HC_secondary
DOID:8778	Crohn's disease	HGNC:18177	GIPC2	HC_secondary
DOID:8778	Crohn's disease	HGNC:4432	GOT1	HC_secondary
DOID:8778	Crohn's disease	HGNC:4553	GPX1	HC_secondary
DOID:8778	Crohn's disease	HGNC:4556	GPX4	HC_secondary
DOID:8778	Crohn's disease	HGNC:23690	GSDMB	HC_secondary
DOID:8778	Crohn's disease	HGNC:4931	HLA-A	HC_secondary
DOID:8778	Crohn's disease	HGNC:4932	HLA-B	HC_secondary
DOID:8778	Crohn's disease	HGNC:4933	HLA-C	HC_secondary
DOID:8778	Crohn's disease	HGNC:4937	HLA-DOB	HC_secondary
DOID:8778	Crohn's disease	HGNC:4942	HLA-DQA1	HC_secondary
DOID:8778	Crohn's disease	HGNC:4944	HLA-DQB1	HC_secondary
DOID:8778	Crohn's disease	HGNC:4948	HLA-DRB1	HC_secondary
DOID:8778	Crohn's disease	HGNC:4963	HLA-F	HC_secondary
DOID:8778	Crohn's disease	HGNC:4964	HLA-G	HC_secondary
DOID:8778	Crohn's disease	HGNC:17102	HMHA1	HC_secondary
DOID:8778	Crohn's disease	HGNC:5344	ICAM1	HC_secondary
DOID:8778	Crohn's disease	HGNC:5346	ICAM3	HC_secondary
DOID:8778	Crohn's disease	HGNC:5432	IFNAR1	HC_secondary
DOID:8778	Crohn's disease	HGNC:5433	IFNAR2	HC_secondary
DOID:8778	Crohn's disease	HGNC:13176	IKZF1	HC_secondary
DOID:8778	Crohn's disease	HGNC:13178	IKZF3	HC_secondary
DOID:8778	Crohn's disease	HGNC:5965	IL10RB	HC_secondary
DOID:8778	Crohn's disease	HGNC:5972	IL12RB2	HC_secondary
DOID:8778	Crohn's disease	HGNC:5988	IL18R1	HC_secondary
DOID:8778	Crohn's disease	HGNC:5989	IL18RAP	HC_secondary
DOID:8778	Crohn's disease	HGNC:5990	IL19	HC_secondary
DOID:8778	Crohn's disease	HGNC:5998	IL1RL1	HC_secondary
DOID:8778	Crohn's disease	HGNC:19157	IL27	HC_secondary
DOID:8778	Crohn's disease	HGNC:6011	IL3	HC_secondary
DOID:8778	Crohn's disease	HGNC:18969	IL31RA	HC_secondary
DOID:8778	Crohn's disease	HGNC:6021	IL6ST	HC_secondary
DOID:8778	Crohn's disease	HGNC:6079	INPP5D	HC_secondary
DOID:8778	Crohn's disease	HGNC:20739	IPMK	HC_secondary
DOID:8778	Crohn's disease	HGNC:6116	IRF1	HC_secondary
DOID:8778	Crohn's disease	HGNC:28539	IZUMO1	HC_secondary
DOID:8778	Crohn's disease	HGNC:28917	JAZF1	HC_secondary
DOID:8778	Crohn's disease	HGNC:6232	KCNB2	HC_secondary
DOID:8778	Crohn's disease	HGNC:29387	KIAA1841	HC_secondary
DOID:8778	Crohn's disease	HGNC:29442	KIF21B	HC_secondary
DOID:8778	Crohn's disease	HGNC:18874	LAT	HC_secondary
DOID:8778	Crohn's disease	HGNC:6570	LGALS9	HC_secondary
DOID:8778	Crohn's disease	HGNC:6596	LIF	HC_secondary
DOID:8778	Crohn's disease	HGNC:4161	LRRC32	HC_secondary
DOID:8778	Crohn's disease	HGNC:18618	LRRK2	HC_secondary
DOID:8778	Crohn's disease	HGNC:14189	LST1	HC_secondary
DOID:8778	Crohn's disease	HGNC:6709	LTA	HC_secondary
DOID:8778	Crohn's disease	HGNC:6711	LTB	HC_secondary
DOID:8778	Crohn's disease	HGNC:26689	MAMSTR	HC_secondary
DOID:8778	Crohn's disease	HGNC:6887	MAPKAPK2	HC_secondary
DOID:8778	Crohn's disease	HGNC:28870	MDFIC	HC_secondary
DOID:8778	Crohn's disease	HGNC:7091	MICB	HC_secondary
DOID:8778	Crohn's disease	HGNC:11645	MLX	HC_secondary
DOID:8778	Crohn's disease	HGNC:7197	MOG	HC_secondary
DOID:8778	Crohn's disease	HGNC:7508	MUC1	HC_secondary
DOID:8778	Crohn's disease	HGNC:19077	NCR3	HC_secondary
DOID:8778	Crohn's disease	HGNC:17592	NDFIP1	HC_secondary
DOID:8778	Crohn's disease	HGNC:7750	NELL1	HC_secondary
DOID:8778	Crohn's disease	HGNC:7800	NFKBIL1	HC_secondary
DOID:8778	Crohn's disease	HGNC:17045	NKD1	HC_secondary
DOID:8778	Crohn's disease	HGNC:7873	NOS2	HC_secondary
DOID:8778	Crohn's disease	HGNC:7882	NOTCH2	HC_secondary
DOID:8778	Crohn's disease	HGNC:7993	NRBP1	HC_secondary
DOID:8778	Crohn's disease	HGNC:8001	NRIP1	HC_secondary
DOID:8778	Crohn's disease	HGNC:1355	OSGIN2	HC_secondary
DOID:8778	Crohn's disease	HGNC:8547	P4HA2	HC_secondary
DOID:8778	Crohn's disease	HGNC:8596	PAM	HC_secondary
DOID:8778	Crohn's disease	HGNC:14982	PAPOLG	HC_secondary
DOID:8778	Crohn's disease	HGNC:8800	PDGFB	HC_secondary
DOID:8778	Crohn's disease	HGNC:16501	PDLIM4	HC_secondary
DOID:8778	Crohn's disease	HGNC:8847	PER3	HC_secondary
DOID:8778	Crohn's disease	HGNC:8855	PEX13	HC_secondary
DOID:8778	Crohn's disease	HGNC:8939	PHTF1	HC_secondary
DOID:8778	Crohn's disease	HGNC:9063	PLCL1	HC_secondary
DOID:8778	Crohn's disease	HGNC:9278	PPM1G	HC_secondary
DOID:8778	Crohn's disease	HGNC:9322	PPP5C	HC_secondary
DOID:8778	Crohn's disease	HGNC:9346	PRDM1	HC_secondary
DOID:8778	Crohn's disease	HGNC:9358	PREP	HC_secondary
DOID:8778	Crohn's disease	HGNC:9362	PRG2	HC_secondary
DOID:8778	Crohn's disease	HGNC:9363	PRG3	HC_secondary
DOID:8778	Crohn's disease	HGNC:9546	PSMB9	HC_secondary
DOID:8778	Crohn's disease	HGNC:24929	PSMG2	HC_secondary
DOID:8778	Crohn's disease	HGNC:17202	PSORS1C1	HC_secondary
DOID:8778	Crohn's disease	HGNC:9674	PTPRK	HC_secondary
DOID:8778	Crohn's disease	HGNC:9688	PTRF	HC_secondary
DOID:8778	Crohn's disease	HGNC:24716	RASIP1	HC_secondary
DOID:8778	Crohn's disease	HGNC:19975	RDH10	HC_secondary
DOID:8778	Crohn's disease	HGNC:9954	REL	HC_secondary
DOID:8778	Crohn's disease	HGNC:14261	RGS18	HC_secondary
DOID:8778	Crohn's disease	HGNC:10020	RIPK2	HC_secondary
DOID:8778	Crohn's disease	HGNC:10045	RNASE2	HC_secondary
DOID:8778	Crohn's disease	HGNC:21686	RNASET2	HC_secondary
DOID:8778	Crohn's disease	HGNC:10363	RPL7	HC_secondary
DOID:8778	Crohn's disease	HGNC:25642	RSBN1	HC_secondary
DOID:8778	Crohn's disease	HGNC:20866	RSPO3	HC_secondary
DOID:8778	Crohn's disease	HGNC:15888	RTEL1	HC_secondary
DOID:8778	Crohn's disease	HGNC:23053	RTN4RL2	HC_secondary
DOID:8778	Crohn's disease	HGNC:10521	SAG	HC_secondary
DOID:8778	Crohn's disease	HGNC:29158	SBNO2	HC_secondary
DOID:8778	Crohn's disease	HGNC:17860	SERBP1	HC_secondary
DOID:8778	Crohn's disease	HGNC:30417	SH2B1	HC_secondary
DOID:8778	Crohn's disease	HGNC:22980	SLC10A4	HC_secondary
DOID:8778	Crohn's disease	HGNC:10968	SLC22A4	HC_secondary
DOID:8778	Crohn's disease	HGNC:10969	SLC22A5	HC_secondary
DOID:8778	Crohn's disease	HGNC:15930	SLC2A4RG	HC_secondary
DOID:8778	Crohn's disease	HGNC:20800	SLC35D1	HC_secondary
DOID:8778	Crohn's disease	HGNC:11058	SLC7A10	HC_secondary
DOID:8778	Crohn's disease	HGNC:30248	SMIM3	HC_secondary
DOID:8778	Crohn's disease	HGNC:11137	SNAPC4	HC_secondary
DOID:8778	Crohn's disease	HGNC:30390	SNX20	HC_secondary
DOID:8778	Crohn's disease	HGNC:11200	SOX4	HC_secondary
DOID:8778	Crohn's disease	HGNC:18859	SPHK2	HC_secondary
DOID:8778	Crohn's disease	HGNC:18157	TAB1	HC_secondary
DOID:8778	Crohn's disease	HGNC:23533	TCERG1L	HC_secondary
DOID:8778	Crohn's disease	HGNC:11719	TEC	HC_secondary
DOID:8778	Crohn's disease	HGNC:11728	TERF1	HC_secondary
DOID:8778	Crohn's disease	HGNC:28187	TMEM174	HC_secondary
DOID:8778	Crohn's disease	HGNC:1164	TMEM258	HC_secondary
DOID:8778	Crohn's disease	HGNC:1280	TMEM50B	HC_secondary
DOID:8778	Crohn's disease	HGNC:11892	TNF	HC_secondary
DOID:8778	Crohn's disease	HGNC:11934	TNFSF4	HC_secondary
DOID:8778	Crohn's disease	HGNC:11938	TNFSF8	HC_secondary
DOID:8778	Crohn's disease	HGNC:16891	TRIB1	HC_secondary
DOID:8778	Crohn's disease	HGNC:12434	TXK	HC_secondary
DOID:8778	Crohn's disease	HGNC:18795	UBD	HC_secondary
DOID:8778	Crohn's disease	HGNC:12516	UCN	HC_secondary
DOID:8778	Crohn's disease	HGNC:20066	USP34	HC_secondary
DOID:8778	Crohn's disease	HGNC:20069	USP40	HC_secondary
DOID:8778	Crohn's disease	HGNC:27158	YDJC	HC_secondary
DOID:8778	Crohn's disease	HGNC:13091	ZNF300	HC_secondary
DOID:8778	Crohn's disease	HGNC:15662	ZPBP	HC_secondary
DOID:8778	Crohn's disease	HGNC:20678	ZPBP2	HC_secondary
DOID:8778	Crohn's disease	HGNC:18171	CD244	LC_primary
DOID:8778	Crohn's disease	HGNC:7884	NOTCH4	LC_primary
DOID:8778	Crohn's disease	HGNC:9538	PSMB10	LC_primary
DOID:8778	Crohn's disease	HGNC:10473	RUNX3	LC_primary
DOID:8778	Crohn's disease	HGNC:2235	KLF6	LC_secondary
DOID:8778	Crohn's disease	HGNC:8633	PBX2	LC_secondary
DOID:11555	Fuchs' endothelial dystrophy	HGNC:9671	PTPRG	LC_primary
DOID:11555	Fuchs' endothelial dystrophy	HGNC:11634	TCF4	LC_primary
DOID:11119	Gilles de la Tourette syndrome	HGNC:22986	COL27A1	HC_primary
DOID:11119	Gilles de la Tourette syndrome	HGNC:21495	KIF12	HC_secondary
DOID:11119	Gilles de la Tourette syndrome	HGNC:8498	ORM1	HC_secondary
DOID:11119	Gilles de la Tourette syndrome	HGNC:15514	PICALM	LC_primary
DOID:11119	Gilles de la Tourette syndrome	HGNC:30348	POLR3B	LC_primary
DOID:11119	Gilles de la Tourette syndrome	HGNC:2583	CYLC2	LC_secondary
DOID:11119	Gilles de la Tourette syndrome	HGNC:21095	HDGFL1	LC_secondary
DOID:11119	Gilles de la Tourette syndrome	HGNC:28627	TCP11L2	LC_secondary
DOID:11119	Gilles de la Tourette syndrome	HGNC:22207	THSD7A	LC_secondary
DOID:11119	Gilles de la Tourette syndrome	HGNC:22407	TMEM106B	LC_secondary
DOID:12361	Graves' disease	HGNC:79	ABO	HC_primary
DOID:12361	Graves' disease	HGNC:14343	C1QTNF6	HC_primary
DOID:12361	Graves' disease	HGNC:13927	C6orf15	HC_primary
DOID:12361	Graves' disease	HGNC:2505	CTLA4	HC_primary
DOID:12361	Graves' disease	HGNC:18506	FCRL3	HC_primary
DOID:12361	Graves' disease	HGNC:6182	ITPR3	HC_primary
DOID:12361	Graves' disease	HGNC:39755	MUC22	HC_primary
DOID:12361	Graves' disease	HGNC:24468	RBM45	HC_primary
DOID:12361	Graves' disease	HGNC:21686	RNASET2	HC_primary
DOID:12361	Graves' disease	HGNC:21392	SLAMF6	HC_primary
DOID:12361	Graves' disease	HGNC:11764	TG	HC_primary
DOID:12361	Graves' disease	HGNC:12373	TSHR	HC_primary
DOID:12361	Graves' disease	HGNC:13922	C6orf10	HC_secondary
DOID:12361	Graves' disease	HGNC:1653	CD28	HC_secondary
DOID:12361	Graves' disease	HGNC:14079	CHRNA9	HC_secondary
DOID:12361	Graves' disease	HGNC:17012	FGFR1OP	HC_secondary
DOID:12361	Graves' disease	HGNC:27780	HCG22	HC_secondary
DOID:12361	Graves' disease	HGNC:4932	HLA-B	HC_secondary
DOID:12361	Graves' disease	HGNC:4944	HLA-DQB1	HC_secondary
DOID:12361	Graves' disease	HGNC:7090	MICA	HC_secondary
DOID:12361	Graves' disease	HGNC:7141	MLN	HC_secondary
DOID:12361	Graves' disease	HGNC:21661	MUC21	HC_secondary
DOID:12361	Graves' disease	HGNC:9802	RAC2	HC_secondary
DOID:12361	Graves' disease	HGNC:686	RHOH	HC_secondary
DOID:12361	Graves' disease	HGNC:10902	SLA	HC_secondary
DOID:12361	Graves' disease	HGNC:12718	VRK1	HC_secondary
DOID:12361	Graves' disease	HGNC:12769	WISP1	HC_secondary
DOID:12361	Graves' disease	HGNC:14078	BACH2	LC_primary
DOID:12361	Graves' disease	HGNC:6859	MAP3K7	LC_secondary
DOID:8567	Hodgkin's lymphoma	HGNC:4947	HLA-DRA	HC_primary
DOID:8567	Hodgkin's lymphoma	HGNC:5973	IL13	HC_primary
DOID:8567	Hodgkin's lymphoma	HGNC:7091	MICB	HC_primary
DOID:8567	Hodgkin's lymphoma	HGNC:9954	REL	HC_primary
DOID:8567	Hodgkin's lymphoma	HGNC:4953	HLA-DRB5	HC_secondary
DOID:8567	Hodgkin's lymphoma	HGNC:14982	PAPOLG	HC_secondary
DOID:8567	Hodgkin's lymphoma	HGNC:18173	ERAP1	LC_primary
DOID:8567	Hodgkin's lymphoma	HGNC:4172	GATA3	LC_primary
DOID:8567	Hodgkin's lymphoma	HGNC:1515	CAST	LC_secondary
DOID:2986	IgA glomerulonephritis	HGNC:4931	HLA-A	HC_primary
DOID:2986	IgA glomerulonephritis	HGNC:4948	HLA-DRB1	HC_primary
DOID:2986	IgA glomerulonephritis	HGNC:7451	MTMR3	HC_primary
DOID:2986	IgA glomerulonephritis	HGNC:11928	TNFSF13	HC_primary
DOID:2986	IgA glomerulonephritis	HGNC:4942	HLA-DQA1	HC_secondary
DOID:2986	IgA glomerulonephritis	HGNC:4944	HLA-DQB1	HC_secondary
DOID:2986	IgA glomerulonephritis	HGNC:7207	MPDU1	HC_secondary
DOID:2986	IgA glomerulonephritis	HGNC:11196	SOX15	HC_secondary
DOID:2986	IgA glomerulonephritis	HGNC:25621	ACOXL	LC_primary
DOID:2986	IgA glomerulonephritis	HGNC:6149	ITGAM	LC_secondary
DOID:2986	IgA glomerulonephritis	HGNC:6152	ITGAX	LC_secondary
DOID:13378	Kawasaki disease	HGNC:1057	BLK	HC_primary
DOID:13378	Kawasaki disease	HGNC:11919	CD40	HC_primary
DOID:13378	Kawasaki disease	HGNC:21348	CENPU	HC_primary
DOID:13378	Kawasaki disease	HGNC:3616	FCGR2A	HC_primary
DOID:13378	Kawasaki disease	HGNC:7076	MIA	HC_primary
DOID:13378	Kawasaki disease	HGNC:13251	CDH22	HC_secondary
DOID:13378	Kawasaki disease	HGNC:15549	FAM167A	HC_secondary
DOID:13378	Kawasaki disease	HGNC:4937	HLA-DOB	HC_secondary
DOID:13378	Kawasaki disease	HGNC:4945	HLA-DQB2	HC_secondary
DOID:13378	Kawasaki disease	HGNC:6291	KCNN2	HC_secondary
DOID:13378	Kawasaki disease	HGNC:8061	NUMBL	HC_secondary
DOID:13378	Kawasaki disease	HGNC:2232	COPB2	LC_primary
DOID:13378	Kawasaki disease	HGNC:23032	MED30	LC_primary
DOID:13378	Kawasaki disease	HGNC:16381	PPM1L	LC_primary
DOID:13378	Kawasaki disease	HGNC:27365	TECRL	LC_primary
DOID:13378	Kawasaki disease	HGNC:14508	MRPS22	LC_secondary
DOID:5408	Paget's disease of bone	HGNC:2432	CSF1	HC_primary
DOID:5408	Paget's disease of bone	HGNC:18549	DCSTAMP	HC_primary
DOID:5408	Paget's disease of bone	HGNC:18658	NUP205	HC_primary
DOID:5408	Paget's disease of bone	HGNC:17142	OPTN	HC_primary
DOID:5408	Paget's disease of bone	HGNC:9113	PML	HC_primary
DOID:5408	Paget's disease of bone	HGNC:18751	RIN3	HC_primary
DOID:5408	Paget's disease of bone	HGNC:11908	TNFRSF11A	HC_primary
DOID:5408	Paget's disease of bone	HGNC:21297	EPS8L3	HC_secondary
DOID:5408	Paget's disease of bone	HGNC:9445	PRL	LC_primary
DOID:14330	Parkinson's disease	HGNC:1118	BST1	HC_primary
DOID:14330	Parkinson's disease	HGNC:2856	DGKQ	HC_primary
DOID:14330	Parkinson's disease	HGNC:34343	FAM47E	HC_primary
DOID:14330	Parkinson's disease	HGNC:4113	GAK	HC_primary
DOID:14330	Parkinson's disease	HGNC:4947	HLA-DRA	HC_primary
DOID:14330	Parkinson's disease	HGNC:18618	LRRK2	HC_primary
DOID:14330	Parkinson's disease	HGNC:6893	MAPT	HC_primary
DOID:14330	Parkinson's disease	HGNC:6936	MCCC1	HC_primary
DOID:14330	Parkinson's disease	HGNC:10017	RIT2	HC_primary
DOID:14330	Parkinson's disease	HGNC:19429	SLC41A1	HC_primary
DOID:14330	Parkinson's disease	HGNC:11138	SNCA	HC_primary
DOID:14330	Parkinson's disease	HGNC:12782	WNT3	HC_primary
DOID:14330	Parkinson's disease	HGNC:1142	BTNL2	HC_secondary
DOID:14330	Parkinson's disease	HGNC:1667	CD38	HC_secondary
DOID:14330	Parkinson's disease	HGNC:2357	CRHR1	HC_secondary
DOID:14330	Parkinson's disease	HGNC:4177	GBA	HC_secondary
DOID:14330	Parkinson's disease	HGNC:27733	GPRIN3	HC_secondary
DOID:14330	Parkinson's disease	HGNC:24565	KANSL1	HC_secondary
DOID:14330	Parkinson's disease	HGNC:14582	LAMP3	HC_secondary
DOID:14330	Parkinson's disease	HGNC:7178	MMRN1	HC_secondary
DOID:14330	Parkinson's disease	HGNC:8016	NSF	HC_secondary
DOID:14330	Parkinson's disease	HGNC:29923	NUCKS1	HC_secondary
DOID:14330	Parkinson's disease	HGNC:26518	PM20D1	HC_secondary
DOID:14330	Parkinson's disease	HGNC:13999	PRDM15	HC_secondary
DOID:14330	Parkinson's disease	HGNC:9789	RAB7L1	HC_secondary
DOID:14330	Parkinson's disease	HGNC:1665	SCARB2	HC_secondary
DOID:14330	Parkinson's disease	HGNC:15956	SLC2A13	HC_secondary
DOID:14330	Parkinson's disease	HGNC:8642	SLC45A3	HC_secondary
DOID:14330	Parkinson's disease	HGNC:30657	SLC50A1	HC_secondary
DOID:14330	Parkinson's disease	HGNC:28902	SPPL2C	HC_secondary
DOID:14330	Parkinson's disease	HGNC:24854	STBD1	HC_secondary
DOID:14330	Parkinson's disease	HGNC:11512	SYT4	HC_secondary
DOID:14330	Parkinson's disease	HGNC:28709	TMEM175	HC_secondary
DOID:14330	Parkinson's disease	HGNC:1071	BMP4	LC_primary
DOID:14330	Parkinson's disease	HGNC:23034	CNKSR3	LC_primary
DOID:14330	Parkinson's disease	HGNC:2593	CYP17A1	LC_primary
DOID:14330	Parkinson's disease	HGNC:16213	ISM1	LC_primary
DOID:14330	Parkinson's disease	HGNC:6144	ITGA8	LC_primary
DOID:14330	Parkinson's disease	HGNC:34407	PRSS53	LC_primary
DOID:14330	Parkinson's disease	HGNC:10831	SH3GL2	LC_primary
DOID:14330	Parkinson's disease	HGNC:12624	USP25	LC_primary
DOID:14330	Parkinson's disease	HGNC:27337	ANO5	LC_secondary
DOID:14330	Parkinson's disease	HGNC:23516	C10orf32	LC_secondary
DOID:14330	Parkinson's disease	HGNC:103	CNNM2	LC_secondary
DOID:14330	Parkinson's disease	HGNC:2527	CTSB	LC_secondary
DOID:14330	Parkinson's disease	HGNC:3629	FDFT1	LC_secondary
DOID:14330	Parkinson's disease	HGNC:7750	NELL1	LC_secondary
DOID:14330	Parkinson's disease	HGNC:9834	RAI1	LC_secondary
DOID:14330	Parkinson's disease	HGNC:10258	RORA	LC_secondary
DOID:14330	Parkinson's disease	HGNC:16086	SFXN2	LC_secondary
DOID:14330	Parkinson's disease	HGNC:11289	SREBF1	LC_secondary
DOID:14330	Parkinson's disease	HGNC:25380	TMEM163	LC_secondary
DOID:14330	Parkinson's disease	HGNC:23594	VPS13C	LC_secondary
DOID:14330	Parkinson's disease	HGNC:29004	ZNF646	LC_secondary
DOID:7693	abdominal aortic aneurysm	HGNC:1787	CDKN2A	HC_primary
DOID:7693	abdominal aortic aneurysm	HGNC:17294	DAB2IP	HC_primary
DOID:7693	abdominal aortic aneurysm	HGNC:6692	LRP1	HC_primary
DOID:635	acquired immunodeficiency syndrome	HGNC:13917	DDX39B	HC_secondary
DOID:635	acquired immunodeficiency syndrome	HGNC:4932	HLA-B	HC_secondary
DOID:635	acquired immunodeficiency syndrome	HGNC:4933	HLA-C	HC_secondary
DOID:635	acquired immunodeficiency syndrome	HGNC:6711	LTB	HC_secondary
DOID:635	acquired immunodeficiency syndrome	HGNC:20668	MCCD1	HC_secondary
DOID:635	acquired immunodeficiency syndrome	HGNC:7091	MICB	HC_secondary
DOID:635	acquired immunodeficiency syndrome	HGNC:11892	TNF	HC_secondary
DOID:635	acquired immunodeficiency syndrome	HGNC:1612	CCRL2	LC_primary
DOID:635	acquired immunodeficiency syndrome	HGNC:2855	DGKI	LC_primary
DOID:635	acquired immunodeficiency syndrome	HGNC:4740	H2AFY	LC_primary
DOID:635	acquired immunodeficiency syndrome	HGNC:25232	NBPF14	LC_primary
DOID:635	acquired immunodeficiency syndrome	HGNC:14446	PARD3B	LC_primary
DOID:635	acquired immunodeficiency syndrome	HGNC:10296	RPH3AL	LC_primary
DOID:635	acquired immunodeficiency syndrome	HGNC:13182	ZNRD1	LC_primary
DOID:635	acquired immunodeficiency syndrome	HGNC:48332	C5orf66	LC_secondary
DOID:635	acquired immunodeficiency syndrome	HGNC:1606	CCR5	LC_secondary
DOID:635	acquired immunodeficiency syndrome	HGNC:6720	LTF	LC_secondary
DOID:635	acquired immunodeficiency syndrome	HGNC:18064	RNF39	LC_secondary
DOID:9952	acute lymphocytic leukemia	HGNC:17362	ARID5B	HC_primary
DOID:9952	acute lymphocytic leukemia	HGNC:1836	CEBPE	HC_primary
DOID:9952	acute lymphocytic leukemia	HGNC:13176	IKZF1	HC_primary
DOID:9952	acute lymphocytic leukemia	HGNC:20270	C14orf119	HC_secondary
DOID:9952	acute lymphocytic leukemia	HGNC:2719	DDC	HC_secondary
DOID:9952	acute lymphocytic leukemia	HGNC:4564	GRB10	HC_secondary
DOID:9952	acute lymphocytic leukemia	HGNC:9725	PYGL	HC_secondary
DOID:9952	acute lymphocytic leukemia	HGNC:1185	C12orf5	LC_primary
DOID:9952	acute lymphocytic leukemia	HGNC:20210	GPATCH2L	LC_primary
DOID:9952	acute lymphocytic leukemia	HGNC:25548	INTS10	LC_primary
DOID:9952	acute lymphocytic leukemia	HGNC:6244	KCNE4	LC_primary
DOID:9952	acute lymphocytic leukemia	HGNC:6286	KCNMB2	LC_primary
DOID:9952	acute lymphocytic leukemia	HGNC:6462	KRT85	LC_primary
DOID:9952	acute lymphocytic leukemia	HGNC:18957	MAGI2	LC_primary
DOID:9952	acute lymphocytic leukemia	HGNC:19156	MYRIP	LC_primary
DOID:9952	acute lymphocytic leukemia	HGNC:15005	OR2C3	LC_primary
DOID:9952	acute lymphocytic leukemia	HGNC:27538	OR8U8	LC_primary
DOID:9952	acute lymphocytic leukemia	HGNC:16051	PARD3	LC_primary
DOID:9952	acute lymphocytic leukemia	HGNC:8781	PDE4B	LC_primary
DOID:9952	acute lymphocytic leukemia	HGNC:10017	RIT2	LC_primary
DOID:9952	acute lymphocytic leukemia	HGNC:10484	RYR2	LC_primary
DOID:9952	acute lymphocytic leukemia	HGNC:10952	SLCO3A1	LC_primary
DOID:9952	acute lymphocytic leukemia	HGNC:19343	ST6GALNAC3	LC_primary
DOID:9952	acute lymphocytic leukemia	HGNC:11609	TBXAS1	LC_primary
DOID:9952	acute lymphocytic leukemia	HGNC:15979	TP63	LC_primary
DOID:9952	acute lymphocytic leukemia	HGNC:13024	ZNF230	LC_primary
DOID:9952	acute lymphocytic leukemia	HGNC:1583	CCND2	LC_secondary
DOID:9952	acute lymphocytic leukemia	HGNC:4888	CFHR1	LC_secondary
DOID:9952	acute lymphocytic leukemia	HGNC:16979	CFHR4	LC_secondary
DOID:9952	acute lymphocytic leukemia	HGNC:24290	CSGALNACT1	LC_secondary
DOID:9952	acute lymphocytic leukemia	HGNC:3473	ESRRB	LC_secondary
DOID:9952	acute lymphocytic leukemia	HGNC:5287	HTR1B	LC_secondary
DOID:9952	acute lymphocytic leukemia	HGNC:6055	IMPG1	LC_secondary
DOID:9952	acute lymphocytic leukemia	HGNC:34390	MAP1LC3B2	LC_secondary
DOID:9952	acute lymphocytic leukemia	HGNC:24726	METTL4	LC_secondary
DOID:9952	acute lymphocytic leukemia	HGNC:25221	MMADHC	LC_secondary
DOID:9952	acute lymphocytic leukemia	HGNC:14844	OR5AL1	LC_secondary
DOID:9952	acute lymphocytic leukemia	HGNC:9673	PTPRJ	LC_secondary
DOID:10871	age related macular degeneration	HGNC:13202	ADAMTS9	HC_primary
DOID:10871	age related macular degeneration	HGNC:607	APOC1	HC_primary
DOID:10871	age related macular degeneration	HGNC:32685	ARMS2	HC_primary
DOID:10871	age related macular degeneration	HGNC:1318	C3	HC_primary
DOID:10871	age related macular degeneration	HGNC:1869	CETP	HC_primary
DOID:10871	age related macular degeneration	HGNC:1037	CFB	HC_primary
DOID:10871	age related macular degeneration	HGNC:4883	CFH	HC_primary
DOID:10871	age related macular degeneration	HGNC:5394	CFI	HC_primary
DOID:10871	age related macular degeneration	HGNC:2185	COL10A1	HC_primary
DOID:10871	age related macular degeneration	HGNC:2215	COL8A1	HC_primary
DOID:10871	age related macular degeneration	HGNC:5392	IER3	HC_primary
DOID:10871	age related macular degeneration	HGNC:6619	LIPC	HC_primary
DOID:10871	age related macular degeneration	HGNC:9822	RAD51B	HC_primary
DOID:10871	age related macular degeneration	HGNC:9966	REST	HC_primary
DOID:10871	age related macular degeneration	HGNC:16270	SLC16A8	HC_primary
DOID:10871	age related macular degeneration	HGNC:11822	TIMP3	HC_primary
DOID:10871	age related macular degeneration	HGNC:11904	TNFRSF10A	HC_primary
DOID:10871	age related macular degeneration	HGNC:12680	VEGFA	HC_primary
DOID:10871	age related macular degeneration	HGNC:613	APOE	HC_secondary
DOID:10871	age related macular degeneration	HGNC:2349	ATF6B	HC_secondary
DOID:10871	age related macular degeneration	HGNC:20207	B3GALTL	HC_secondary
DOID:10871	age related macular degeneration	HGNC:26340	BTBD16	HC_secondary
DOID:10871	age related macular degeneration	HGNC:1248	C2	HC_secondary
DOID:10871	age related macular degeneration	HGNC:28692	C6orf223	HC_secondary
DOID:10871	age related macular degeneration	HGNC:26076	CCDC109B	HC_secondary
DOID:10871	age related macular degeneration	HGNC:16979	CFHR4	HC_secondary
DOID:10871	age related macular degeneration	HGNC:24668	CFHR5	HC_secondary
DOID:10871	age related macular degeneration	HGNC:2730	DDR1	HC_secondary
DOID:10871	age related macular degeneration	HGNC:24589	FILIP1L	HC_secondary
DOID:10871	age related macular degeneration	HGNC:3955	FRK	HC_secondary
DOID:10871	age related macular degeneration	HGNC:13744	HERPUD1	HC_secondary
DOID:10871	age related macular degeneration	HGNC:9476	HTRA1	HC_secondary
DOID:10871	age related macular degeneration	HGNC:5476	IGFBP7	HC_secondary
DOID:10871	age related macular degeneration	HGNC:18866	KCNT2	HC_secondary
DOID:10871	age related macular degeneration	HGNC:13974	NELFE	HC_secondary
DOID:10871	age related macular degeneration	HGNC:28473	NOA1	HC_secondary
DOID:10871	age related macular degeneration	HGNC:7884	NOTCH4	HC_secondary
DOID:10871	age related macular degeneration	HGNC:21556	NT5DC1	HC_secondary
DOID:10871	age related macular degeneration	HGNC:18554	PLA2G12A	HC_secondary
DOID:10871	age related macular degeneration	HGNC:14335	PLEKHA1	HC_secondary
DOID:10871	age related macular degeneration	HGNC:9188	POLR2B	HC_secondary
DOID:10871	age related macular degeneration	HGNC:9707	PVRL2	HC_secondary
DOID:10871	age related macular degeneration	HGNC:10898	SKIV2L	HC_secondary
DOID:10871	age related macular degeneration	HGNC:11398	STK19	HC_secondary
DOID:10871	age related macular degeneration	HGNC:11496	SYN3	HC_secondary
DOID:10871	age related macular degeneration	HGNC:11772	TGFBR1	HC_secondary
DOID:10871	age related macular degeneration	HGNC:11976	TNXB	HC_secondary
DOID:10871	age related macular degeneration	HGNC:18001	TOMM40	HC_secondary
DOID:10871	age related macular degeneration	HGNC:1662	CD34	LC_primary
DOID:10871	age related macular degeneration	HGNC:13517	CLIC5	LC_primary
DOID:10871	age related macular degeneration	HGNC:24166	FAM84B	LC_primary
DOID:10871	age related macular degeneration	HGNC:4319	GLI3	LC_primary
DOID:10871	age related macular degeneration	HGNC:6922	MBL2	LC_primary
DOID:10871	age related macular degeneration	HGNC:6925	MBP	LC_primary
DOID:10871	age related macular degeneration	HGNC:17871	NMRK2	LC_primary
DOID:10871	age related macular degeneration	HGNC:16049	PTGES3	LC_primary
DOID:10871	age related macular degeneration	HGNC:10449	RREB1	LC_primary
DOID:10871	age related macular degeneration	HGNC:11180	SOD2	LC_primary
DOID:10871	age related macular degeneration	HGNC:12442	TYR	LC_primary
DOID:10871	age related macular degeneration	HGNC:13746	BRINP2	LC_secondary
DOID:10871	age related macular degeneration	HGNC:6953	CD46	LC_secondary
DOID:10871	age related macular degeneration	HGNC:2676	DAPK3	LC_secondary
DOID:10871	age related macular degeneration	HGNC:27234	ERICH1	LC_secondary
DOID:10871	age related macular degeneration	HGNC:4132	GALR1	LC_secondary
DOID:10871	age related macular degeneration	HGNC:4318	GLI2	LC_secondary
DOID:10871	age related macular degeneration	HGNC:4597	GRM5	LC_secondary
DOID:10871	age related macular degeneration	HGNC:6067	INHBB	LC_secondary
DOID:10871	age related macular degeneration	HGNC:6932	MC4R	LC_secondary
DOID:10871	age related macular degeneration	HGNC:30097	PCF11	LC_secondary
DOID:10871	age related macular degeneration	HGNC:16953	POSTN	LC_secondary
DOID:10871	age related macular degeneration	HGNC:9346	PRDM1	LC_secondary
DOID:10871	age related macular degeneration	HGNC:9358	PREP	LC_secondary
DOID:10871	age related macular degeneration	HGNC:9770	RAB30	LC_secondary
DOID:10871	age related macular degeneration	HGNC:29507	SCPEP1	LC_secondary
DOID:10871	age related macular degeneration	HGNC:30301	SEC16B	LC_secondary
DOID:10871	age related macular degeneration	HGNC:26951	TDRP	LC_secondary
DOID:10871	age related macular degeneration	HGNC:12336	TRPC4	LC_secondary
DOID:0050741	alcohol dependence	HGNC:250	ADH1B	HC_primary
DOID:0050741	alcohol dependence	HGNC:18281	PECR	HC_primary
DOID:0050741	alcohol dependence	HGNC:23231	SERINC2	HC_primary
DOID:0050741	alcohol dependence	HGNC:249	ADH1A	HC_secondary
DOID:0050741	alcohol dependence	HGNC:251	ADH1C	HC_secondary
DOID:0050741	alcohol dependence	HGNC:252	ADH4	HC_secondary
DOID:0050741	alcohol dependence	HGNC:253	ADH5	HC_secondary
DOID:0050741	alcohol dependence	HGNC:255	ADH6	HC_secondary
DOID:0050741	alcohol dependence	HGNC:256	ADH7	HC_secondary
DOID:0050741	alcohol dependence	HGNC:3557	FABP3	HC_secondary
DOID:0050741	alcohol dependence	HGNC:25478	MREG	HC_secondary
DOID:0050741	alcohol dependence	HGNC:25743	NKAIN1	HC_secondary
DOID:0050741	alcohol dependence	HGNC:30857	SNRNP40	HC_secondary
DOID:0050741	alcohol dependence	HGNC:30246	ZCCHC17	HC_secondary
DOID:0050741	alcohol dependence	HGNC:18173	ERAP1	LC_primary
DOID:0050741	alcohol dependence	HGNC:3467	ESR1	LC_primary
DOID:0050741	alcohol dependence	HGNC:28956	GPD1L	LC_primary
DOID:0050741	alcohol dependence	HGNC:19740	PCNX	LC_primary
DOID:0050741	alcohol dependence	HGNC:9305	PPP2R2B	LC_primary
DOID:0050741	alcohol dependence	HGNC:10809	SGCG	LC_primary
DOID:0050741	alcohol dependence	HGNC:1515	CAST	LC_secondary
DOID:0050741	alcohol dependence	HGNC:6861	MAP3K9	LC_secondary
DOID:0050741	alcohol dependence	HGNC:7391	MSX1	LC_secondary
DOID:0050741	alcohol dependence	HGNC:15942	STX18	LC_secondary
DOID:4481	allergic rhinitis	HGNC:37270	TMEM232	HC_primary
DOID:4481	allergic rhinitis	HGNC:18071	C11orf30	HC_secondary
DOID:4481	allergic rhinitis	HGNC:4944	HLA-DQB1	HC_secondary
DOID:4481	allergic rhinitis	HGNC:4161	LRRC32	HC_secondary
DOID:4481	allergic rhinitis	HGNC:25198	SLC25A46	HC_secondary
DOID:4481	allergic rhinitis	HGNC:30743	TSLP	HC_secondary
DOID:4481	allergic rhinitis	HGNC:77	ABL2	LC_primary
DOID:4481	allergic rhinitis	HGNC:29013	CLEC16A	LC_primary
DOID:4481	allergic rhinitis	HGNC:21299	CROCC	LC_primary
DOID:4481	allergic rhinitis	HGNC:2950	DNAH5	LC_primary
DOID:4481	allergic rhinitis	HGNC:3368	ENTPD6	LC_primary
DOID:4481	allergic rhinitis	HGNC:3419	EPS15	LC_primary
DOID:4481	allergic rhinitis	HGNC:4319	GLI3	LC_primary
DOID:4481	allergic rhinitis	HGNC:6001	IL2	LC_primary
DOID:4481	allergic rhinitis	HGNC:9275	PPM1A	LC_primary
DOID:4481	allergic rhinitis	HGNC:10738	SEMA6A	LC_primary
DOID:4481	allergic rhinitis	HGNC:28451	TMEM108	LC_primary
DOID:4481	allergic rhinitis	HGNC:21524	DHRS7	LC_secondary
DOID:4481	allergic rhinitis	HGNC:4585	GRIN2A	LC_secondary
DOID:4481	allergic rhinitis	HGNC:7907	NPHP3	LC_secondary
DOID:986	alopecia areata	HGNC:2505	CTLA4	HC_primary
DOID:986	alopecia areata	HGNC:4943	HLA-DQA2	HC_primary
DOID:986	alopecia areata	HGNC:13179	IKZF4	HC_primary
DOID:986	alopecia areata	HGNC:6008	IL2RA	HC_primary
DOID:986	alopecia areata	HGNC:14895	ULBP3	HC_primary
DOID:986	alopecia areata	HGNC:5351	ICOS	HC_secondary
DOID:986	alopecia areata	HGNC:6001	IL2	HC_secondary
DOID:986	alopecia areata	HGNC:6005	IL21	HC_secondary
DOID:986	alopecia areata	HGNC:11460	SUOX	HC_secondary
DOID:986	alopecia areata	HGNC:9355	PRDX5	LC_primary
DOID:986	alopecia areata	HGNC:11432	STX17	LC_primary
DOID:986	alopecia areata	HGNC:26757	CCDC88B	LC_secondary
DOID:332	amyotrophic lateral sclerosis	HGNC:28337	C9orf72	HC_primary
DOID:332	amyotrophic lateral sclerosis	HGNC:14585	CAMK1G	HC_primary
DOID:332	amyotrophic lateral sclerosis	HGNC:17060	KIFAP3	HC_primary
DOID:332	amyotrophic lateral sclerosis	HGNC:30667	SUSD2	HC_primary
DOID:332	amyotrophic lateral sclerosis	HGNC:23150	UNC13A	HC_primary
DOID:332	amyotrophic lateral sclerosis	HGNC:21948	ZNF746	HC_primary
DOID:332	amyotrophic lateral sclerosis	HGNC:929	B4GALT6	HC_secondary
DOID:332	amyotrophic lateral sclerosis	HGNC:24187	CABIN1	HC_secondary
DOID:332	amyotrophic lateral sclerosis	HGNC:2888	DISC1	HC_secondary
DOID:332	amyotrophic lateral sclerosis	HGNC:4260	GGT5	HC_secondary
DOID:332	amyotrophic lateral sclerosis	HGNC:21714	IFNK	HC_secondary
DOID:332	amyotrophic lateral sclerosis	HGNC:23825	MOB3B	HC_secondary
DOID:332	amyotrophic lateral sclerosis	HGNC:21884	ZNF767	HC_secondary
DOID:332	amyotrophic lateral sclerosis	HGNC:10548	ATXN1	LC_primary
DOID:332	amyotrophic lateral sclerosis	HGNC:29920	CENPV	LC_primary
DOID:332	amyotrophic lateral sclerosis	HGNC:2174	CNTN4	LC_primary
DOID:332	amyotrophic lateral sclerosis	HGNC:2317	CPNE4	LC_primary
DOID:332	amyotrophic lateral sclerosis	HGNC:2456	CSNK1G3	LC_primary
DOID:332	amyotrophic lateral sclerosis	HGNC:3010	DPP6	LC_primary
DOID:332	amyotrophic lateral sclerosis	HGNC:3218	EFEMP1	LC_primary
DOID:332	amyotrophic lateral sclerosis	HGNC:29058	KIAA0513	LC_primary
DOID:332	amyotrophic lateral sclerosis	HGNC:6483	LAMA3	LC_primary
DOID:332	amyotrophic lateral sclerosis	HGNC:6619	LIPC	LC_primary
DOID:332	amyotrophic lateral sclerosis	HGNC:30166	MORN2	LC_primary
DOID:332	amyotrophic lateral sclerosis	HGNC:17819	NT5C1A	LC_primary
DOID:332	amyotrophic lateral sclerosis	HGNC:10594	SCN7A	LC_primary
DOID:332	amyotrophic lateral sclerosis	HGNC:10720	SELL	LC_primary
DOID:332	amyotrophic lateral sclerosis	HGNC:10738	SEMA6A	LC_primary
DOID:332	amyotrophic lateral sclerosis	HGNC:14463	SLC39A11	LC_primary
DOID:332	amyotrophic lateral sclerosis	HGNC:11179	SOD1	LC_primary
DOID:332	amyotrophic lateral sclerosis	HGNC:17209	STK36	LC_primary
DOID:332	amyotrophic lateral sclerosis	HGNC:2175	CNTN5	LC_secondary
DOID:332	amyotrophic lateral sclerosis	HGNC:2498	CTDP1	LC_secondary
DOID:332	amyotrophic lateral sclerosis	HGNC:3488	ETS1	LC_secondary
DOID:332	amyotrophic lateral sclerosis	HGNC:13636	FOLH1B	LC_secondary
DOID:332	amyotrophic lateral sclerosis	HGNC:3954	FRG1	LC_secondary
DOID:332	amyotrophic lateral sclerosis	HGNC:6249	KCNG2	LC_secondary
DOID:332	amyotrophic lateral sclerosis	HGNC:6302	KCNS3	LC_secondary
DOID:332	amyotrophic lateral sclerosis	HGNC:7891	NOX4	LC_secondary
DOID:332	amyotrophic lateral sclerosis	HGNC:8966	PIGL	LC_secondary
DOID:332	amyotrophic lateral sclerosis	HGNC:23166	PNPT1	LC_secondary
DOID:332	amyotrophic lateral sclerosis	HGNC:9907	RBMS1	LC_secondary
DOID:332	amyotrophic lateral sclerosis	HGNC:19979	RDH14	LC_secondary
DOID:332	amyotrophic lateral sclerosis	HGNC:20607	SERP2	LC_secondary
DOID:332	amyotrophic lateral sclerosis	HGNC:11562	TANK	LC_secondary
DOID:332	amyotrophic lateral sclerosis	HGNC:11805	TIAM1	LC_secondary
DOID:332	amyotrophic lateral sclerosis	HGNC:28976	TTLL4	LC_secondary
DOID:332	amyotrophic lateral sclerosis	HGNC:15947	UACA	LC_secondary
DOID:332	amyotrophic lateral sclerosis	HGNC:12690	VIL1	LC_secondary
DOID:332	amyotrophic lateral sclerosis	HGNC:14303	XIRP2	LC_secondary
DOID:332	amyotrophic lateral sclerosis	HGNC:12927	ZNF142	LC_secondary
DOID:2355	anemia	HGNC:4886	HFE	LC_primary
DOID:2355	anemia	HGNC:11740	TF	LC_primary
DOID:2355	anemia	HGNC:8827	PELI1	LC_secondary
DOID:7147	ankylosing spondylitis	HGNC:25240	ANO6	HC_primary
DOID:7147	ankylosing spondylitis	HGNC:15629	B3GNT2	HC_primary
DOID:7147	ankylosing spondylitis	HGNC:3173	EDIL3	HC_primary
DOID:7147	ankylosing spondylitis	HGNC:18173	ERAP1	HC_primary
DOID:7147	ankylosing spondylitis	HGNC:4932	HLA-B	HC_primary
DOID:7147	ankylosing spondylitis	HGNC:5970	IL12B	HC_primary
DOID:7147	ankylosing spondylitis	HGNC:19100	IL23R	HC_primary
DOID:7147	ankylosing spondylitis	HGNC:29442	KIF21B	HC_primary
DOID:7147	ankylosing spondylitis	HGNC:3043	PSMG1	HC_primary
DOID:7147	ankylosing spondylitis	HGNC:10473	RUNX3	HC_primary
DOID:7147	ankylosing spondylitis	HGNC:278	ADRA1B	HC_secondary
DOID:7147	ankylosing spondylitis	HGNC:2380	HAPLN1	HC_secondary
DOID:7147	ankylosing spondylitis	HGNC:6718	LTBR	HC_secondary
DOID:7147	ankylosing spondylitis	HGNC:7090	MICA	HC_secondary
DOID:7147	ankylosing spondylitis	HGNC:26623	TMEM17	HC_secondary
DOID:7147	ankylosing spondylitis	HGNC:21732	ANTXR2	LC_primary
DOID:7147	ankylosing spondylitis	HGNC:16391	CARD9	LC_primary
DOID:7147	ankylosing spondylitis	HGNC:2436	CSF2RB	LC_primary
DOID:7147	ankylosing spondylitis	HGNC:5994	IL1R2	LC_primary
DOID:7147	ankylosing spondylitis	HGNC:9596	PTGER4	LC_primary
DOID:7147	ankylosing spondylitis	HGNC:30140	TBKBP1	LC_primary
DOID:7147	ankylosing spondylitis	HGNC:376	AKAP6	LC_secondary
DOID:7147	ankylosing spondylitis	HGNC:21561	CEP57L1	LC_secondary
DOID:7147	ankylosing spondylitis	HGNC:5993	IL1R1	LC_secondary
DOID:7147	ankylosing spondylitis	HGNC:6400	KPNB1	LC_secondary
DOID:7147	ankylosing spondylitis	HGNC:19311	NPAS3	LC_secondary
DOID:7147	ankylosing spondylitis	HGNC:12479	UBE2E3	LC_secondary
DOID:2841	asthma	HGNC:13922	C6orf10	HC_primary
DOID:2841	asthma	HGNC:2343	CRB1	HC_primary
DOID:2841	asthma	HGNC:23690	GSDMB	HC_primary
DOID:2841	asthma	HGNC:4936	HLA-DOA	HC_primary
DOID:2841	asthma	HGNC:13179	IKZF4	HC_primary
DOID:2841	asthma	HGNC:5998	IL1RL1	HC_primary
DOID:2841	asthma	HGNC:6009	IL2RB	HC_primary
DOID:2841	asthma	HGNC:16028	IL33	HC_primary
DOID:2841	asthma	HGNC:6019	IL6R	HC_primary
DOID:2841	asthma	HGNC:14450	LPIN2	HC_primary
DOID:2841	asthma	HGNC:4161	LRRC32	HC_primary
DOID:2841	asthma	HGNC:7884	NOTCH4	HC_primary
DOID:2841	asthma	HGNC:8783	PDE4D	HC_primary
DOID:2841	asthma	HGNC:28894	PYHIN1	HC_primary
DOID:2841	asthma	HGNC:20303	SLC30A8	HC_primary
DOID:2841	asthma	HGNC:6769	SMAD3	HC_primary
DOID:2841	asthma	HGNC:30743	TSLP	HC_primary
DOID:2841	asthma	HGNC:1103	BRD2	HC_secondary
DOID:2841	asthma	HGNC:1142	BTNL2	HC_secondary
DOID:2841	asthma	HGNC:18071	C11orf30	HC_secondary
DOID:2841	asthma	HGNC:1771	CDK2	HC_secondary
DOID:2841	asthma	HGNC:28404	DENND1B	HC_secondary
DOID:2841	asthma	HGNC:13311	GSDMA	HC_secondary
DOID:2841	asthma	HGNC:4938	HLA-DPA1	HC_secondary
DOID:2841	asthma	HGNC:4940	HLA-DPB1	HC_secondary
DOID:2841	asthma	HGNC:4942	HLA-DQA1	HC_secondary
DOID:2841	asthma	HGNC:4943	HLA-DQA2	HC_secondary
DOID:2841	asthma	HGNC:4944	HLA-DQB1	HC_secondary
DOID:2841	asthma	HGNC:4947	HLA-DRA	HC_secondary
DOID:2841	asthma	HGNC:5988	IL18R1	HC_secondary
DOID:2841	asthma	HGNC:6075	INPP4B	HC_secondary
DOID:2841	asthma	HGNC:40034	LRRC3C	HC_secondary
DOID:2841	asthma	HGNC:16038	ORMDL3	HC_secondary
DOID:2841	asthma	HGNC:8633	PBX2	HC_secondary
DOID:2841	asthma	HGNC:9851	RANBP6	HC_secondary
DOID:2841	asthma	HGNC:10976	SLC24A2	HC_secondary
DOID:2841	asthma	HGNC:25198	SLC25A46	HC_secondary
DOID:2841	asthma	HGNC:19164	STARD13	HC_secondary
DOID:2841	asthma	HGNC:11460	SUOX	HC_secondary
DOID:2841	asthma	HGNC:20067	USP38	HC_secondary
DOID:2841	asthma	HGNC:25937	C11orf71	LC_primary
DOID:2841	asthma	HGNC:2323	CPS1	LC_primary
DOID:2841	asthma	HGNC:29875	CRCT1	LC_primary
DOID:2841	asthma	HGNC:4066	GAB1	LC_primary
DOID:2841	asthma	HGNC:5973	IL13	LC_primary
DOID:2841	asthma	HGNC:17592	NDFIP1	LC_primary
DOID:2841	asthma	HGNC:8541	P2RY2	LC_primary
DOID:2841	asthma	HGNC:14257	PCDH20	LC_primary
DOID:2841	asthma	HGNC:9410	PRKCQ	LC_primary
DOID:2841	asthma	HGNC:9414	PRKG1	LC_primary
DOID:2841	asthma	HGNC:10258	RORA	LC_primary
DOID:2841	asthma	HGNC:10969	SLC22A5	LC_primary
DOID:2841	asthma	HGNC:25885	ZNF665	LC_primary
DOID:2841	asthma	HGNC:33838	C5orf56	LC_secondary
DOID:2841	asthma	HGNC:29114	FCHSD2	LC_secondary
DOID:2841	asthma	HGNC:29463	LCE3E	LC_secondary
DOID:2841	asthma	HGNC:7861	NNMT	LC_secondary
DOID:1936	atherosclerosis	HGNC:607	APOC1	HC_primary
DOID:1936	atherosclerosis	HGNC:3179	EDNRA	HC_primary
DOID:1936	atherosclerosis	HGNC:8978	PIK3CG	HC_primary
DOID:1936	atherosclerosis	HGNC:30046	PINX1	HC_primary
DOID:1936	atherosclerosis	HGNC:18513	ZHX2	HC_primary
DOID:1936	atherosclerosis	HGNC:613	APOE	HC_secondary
DOID:1936	atherosclerosis	HGNC:26685	CCDC71L	HC_secondary
DOID:1936	atherosclerosis	HGNC:6547	LDLR	LC_primary
DOID:1936	atherosclerosis	HGNC:17360	LRIG1	LC_primary
DOID:1936	atherosclerosis	HGNC:10932	SLC17A4	LC_primary
DOID:1936	atherosclerosis	HGNC:30691	KBTBD8	LC_secondary
DOID:3310	atopic dermatitis	HGNC:28494	ACTL9	HC_primary
DOID:3310	atopic dermatitis	HGNC:18071	C11orf30	HC_primary
DOID:3310	atopic dermatitis	HGNC:16393	CARD11	HC_primary
DOID:3310	atopic dermatitis	HGNC:30649	CCDC80	HC_primary
DOID:3310	atopic dermatitis	HGNC:3748	FLG	HC_primary
DOID:3310	atopic dermatitis	HGNC:4298	GLB1	HC_primary
DOID:3310	atopic dermatitis	HGNC:13945	GPSM3	HC_primary
DOID:3310	atopic dermatitis	HGNC:4933	HLA-C	HC_primary
DOID:3310	atopic dermatitis	HGNC:6319	KIF3A	HC_primary
DOID:3310	atopic dermatitis	HGNC:8525	OVOL1	HC_primary
DOID:3310	atopic dermatitis	HGNC:18194	ZNF365	HC_primary
DOID:3310	atopic dermatitis	HGNC:13201	ADAMTS10	HC_secondary
DOID:3310	atopic dermatitis	HGNC:25104	AP5B1	HC_secondary
DOID:3310	atopic dermatitis	HGNC:24665	CD200R1L	HC_secondary
DOID:3310	atopic dermatitis	HGNC:2602	CYP24A1	HC_secondary
DOID:3310	atopic dermatitis	HGNC:33276	FLG2	HC_secondary
DOID:3310	atopic dermatitis	HGNC:4932	HLA-B	HC_secondary
DOID:3310	atopic dermatitis	HGNC:5973	IL13	HC_secondary
DOID:3310	atopic dermatitis	HGNC:5988	IL18R1	HC_secondary
DOID:3310	atopic dermatitis	HGNC:5989	IL18RAP	HC_secondary
DOID:3310	atopic dermatitis	HGNC:5998	IL1RL1	HC_secondary
DOID:3310	atopic dermatitis	HGNC:4161	LRRC32	HC_secondary
DOID:3310	atopic dermatitis	HGNC:21464	NLRP10	HC_secondary
DOID:3310	atopic dermatitis	HGNC:8162	OR10A3	HC_secondary
DOID:3310	atopic dermatitis	HGNC:8633	PBX2	HC_secondary
DOID:3310	atopic dermatitis	HGNC:8868	PFDN4	HC_secondary
DOID:3310	atopic dermatitis	HGNC:23506	ADO	LC_primary
DOID:3310	atopic dermatitis	HGNC:29013	CLEC16A	LC_primary
DOID:3310	atopic dermatitis	HGNC:13917	DDX39B	LC_primary
DOID:3310	atopic dermatitis	HGNC:7662	NCF4	LC_primary
DOID:3310	atopic dermatitis	HGNC:30953	ZBTB10	LC_primary
DOID:3310	atopic dermatitis	HGNC:3239	EGR2	LC_secondary
DOID:1094	attention deficit hyperactivity disorder	HGNC:7667	NCL	HC_primary
DOID:1094	attention deficit hyperactivity disorder	HGNC:26526	AK8	LC_primary
DOID:1094	attention deficit hyperactivity disorder	HGNC:714	ARSB	LC_primary
DOID:1094	attention deficit hyperactivity disorder	HGNC:17021	ASTN2	LC_primary
DOID:1094	attention deficit hyperactivity disorder	HGNC:29103	ATP2C2	LC_primary
DOID:1094	attention deficit hyperactivity disorder	HGNC:1753	CDH13	LC_primary
DOID:1094	attention deficit hyperactivity disorder	HGNC:16844	CREB5	LC_primary
DOID:1094	attention deficit hyperactivity disorder	HGNC:2410	CRYGC	LC_primary
DOID:1094	attention deficit hyperactivity disorder	HGNC:19290	CSMD2	LC_primary
DOID:1094	attention deficit hyperactivity disorder	HGNC:2972	DNM1	LC_primary
DOID:1094	attention deficit hyperactivity disorder	HGNC:4454	GPC6	LC_primary
DOID:1094	attention deficit hyperactivity disorder	HGNC:4582	GRIK4	LC_primary
DOID:1094	attention deficit hyperactivity disorder	HGNC:6136	ITGA11	LC_primary
DOID:1094	attention deficit hyperactivity disorder	HGNC:6147	ITGAE	LC_primary
DOID:1094	attention deficit hyperactivity disorder	HGNC:6825	MAN2A2	LC_primary
DOID:1094	attention deficit hyperactivity disorder	HGNC:6836	MAP1B	LC_primary
DOID:1094	attention deficit hyperactivity disorder	HGNC:7172	MMP24	LC_primary
DOID:1094	attention deficit hyperactivity disorder	HGNC:7189	MOBP	LC_primary
DOID:1094	attention deficit hyperactivity disorder	HGNC:7623	MYT1L	LC_primary
DOID:1094	attention deficit hyperactivity disorder	HGNC:30826	NT5DC3	LC_primary
DOID:1094	attention deficit hyperactivity disorder	HGNC:19388	PPM1F	LC_primary
DOID:1094	attention deficit hyperactivity disorder	HGNC:30077	REEP5	LC_primary
DOID:1094	attention deficit hyperactivity disorder	HGNC:11466	SUPT3H	LC_primary
DOID:1094	attention deficit hyperactivity disorder	HGNC:11753	TFEB	LC_primary
DOID:1094	attention deficit hyperactivity disorder	HGNC:11844	TLL2	LC_primary
DOID:1094	attention deficit hyperactivity disorder	HGNC:24718	TMX3	LC_primary
DOID:1094	attention deficit hyperactivity disorder	HGNC:12568	UNC5B	LC_primary
DOID:1094	attention deficit hyperactivity disorder	HGNC:26684	WDR96	LC_primary
DOID:1094	attention deficit hyperactivity disorder	HGNC:6967	MDFI	LC_secondary
DOID:12849	autistic disorder	HGNC:1768	CDH9	HC_primary
DOID:12849	autistic disorder	HGNC:16126	MACROD2	HC_primary
DOID:12849	autistic disorder	HGNC:1749	CDH10	HC_secondary
DOID:12849	autistic disorder	HGNC:9311	PPP2R5C	LC_primary
DOID:14227	azoospermia	HGNC:8851	PEX10	HC_primary
DOID:14227	azoospermia	HGNC:18241	PRMT6	HC_primary
DOID:14227	azoospermia	HGNC:11201	SOX5	HC_primary
DOID:14227	azoospermia	HGNC:14668	MMEL1	HC_secondary
DOID:14227	azoospermia	HGNC:29037	PLCH2	HC_secondary
DOID:3312	bipolar disorder	HGNC:494	ANK3	HC_primary
DOID:3312	bipolar disorder	HGNC:1390	CACNA1C	HC_primary
DOID:3312	bipolar disorder	HGNC:2854	DGKH	HC_primary
DOID:3312	bipolar disorder	HGNC:14582	LAMP3	HC_primary
DOID:3312	bipolar disorder	HGNC:19263	LMAN2L	HC_primary
DOID:3312	bipolar disorder	HGNC:2465	NCAN	HC_primary
DOID:3312	bipolar disorder	HGNC:26144	PALB2	HC_primary
DOID:3312	bipolar disorder	HGNC:26506	PPM1M	HC_primary
DOID:3312	bipolar disorder	HGNC:9600	PTGFR	HC_primary
DOID:3312	bipolar disorder	HGNC:29945	TENM4	HC_primary
DOID:3312	bipolar disorder	HGNC:29011	TRANK1	HC_primary
DOID:3312	bipolar disorder	HGNC:396	ALAS1	HC_secondary
DOID:3312	bipolar disorder	HGNC:950	BAP1	HC_secondary
DOID:3312	bipolar disorder	HGNC:105	CNNM4	HC_secondary
DOID:3312	bipolar disorder	HGNC:2940	DNAH1	HC_secondary
DOID:3312	bipolar disorder	HGNC:20822	ELTD1	HC_secondary
DOID:3312	bipolar disorder	HGNC:19044	FER1L5	HC_secondary
DOID:3312	bipolar disorder	HGNC:24814	FOXO6	HC_secondary
DOID:3312	bipolar disorder	HGNC:24870	GLT8D1	HC_secondary
DOID:3312	bipolar disorder	HGNC:24247	GLYCTK	HC_secondary
DOID:3312	bipolar disorder	HGNC:29931	GNL3	HC_secondary
DOID:3312	bipolar disorder	HGNC:4932	HLA-B	HC_secondary
DOID:3312	bipolar disorder	HGNC:6166	ITIH1	HC_secondary
DOID:3312	bipolar disorder	HGNC:6168	ITIH3	HC_secondary
DOID:3312	bipolar disorder	HGNC:6169	ITIH4	HC_secondary
DOID:3312	bipolar disorder	HGNC:6896	MARK1	HC_secondary
DOID:3312	bipolar disorder	HGNC:22144	MUSTN1	HC_secondary
DOID:3312	bipolar disorder	HGNC:11399	NEK4	HC_secondary
DOID:3312	bipolar disorder	HGNC:18006	NISCH	HC_secondary
DOID:3312	bipolar disorder	HGNC:25717	NT5DC2	HC_secondary
DOID:3312	bipolar disorder	HGNC:30064	PBRM1	HC_secondary
DOID:3312	bipolar disorder	HGNC:8772	PDE10A	HC_secondary
DOID:3312	bipolar disorder	HGNC:18458	PHF7	HC_secondary
DOID:3312	bipolar disorder	HGNC:9399	PRKCD	HC_secondary
DOID:3312	bipolar disorder	HGNC:30220	RFT1	HC_secondary
DOID:3312	bipolar disorder	HGNC:30400	SEMA3G	HC_secondary
DOID:3312	bipolar disorder	HGNC:20255	SFMBT1	HC_secondary
DOID:3312	bipolar disorder	HGNC:23401	SPCS1	HC_secondary
DOID:3312	bipolar disorder	HGNC:18628	STAB1	HC_secondary
DOID:3312	bipolar disorder	HGNC:15633	TLR9	HC_secondary
DOID:3312	bipolar disorder	HGNC:30526	TMEM110	HC_secondary
DOID:3312	bipolar disorder	HGNC:11943	TNNC1	HC_secondary
DOID:3312	bipolar disorder	HGNC:9621	TWF2	HC_secondary
DOID:3312	bipolar disorder	HGNC:28826	WDR82	HC_secondary
DOID:3312	bipolar disorder	HGNC:26191	ZNF385D	HC_secondary
DOID:3312	bipolar disorder	HGNC:14899	ADAMTS14	LC_primary
DOID:3312	bipolar disorder	HGNC:16876	ARNT2	LC_primary
DOID:3312	bipolar disorder	HGNC:26197	C11orf80	LC_primary
DOID:3312	bipolar disorder	HGNC:33796	C15orf53	LC_primary
DOID:3312	bipolar disorder	HGNC:1403	CACNB3	LC_primary
DOID:3312	bipolar disorder	HGNC:1726	CDC25B	LC_primary
DOID:3312	bipolar disorder	HGNC:19179	CMTM8	LC_primary
DOID:3312	bipolar disorder	HGNC:16361	DFNB31	LC_primary
DOID:3312	bipolar disorder	HGNC:20823	DPP10	LC_primary
DOID:3312	bipolar disorder	HGNC:24587	FAM126A	LC_primary
DOID:3312	bipolar disorder	HGNC:25425	GARNL3	LC_primary
DOID:3312	bipolar disorder	HGNC:4475	GPR20	LC_primary
DOID:3312	bipolar disorder	HGNC:33454	KIAA1211L	LC_primary
DOID:3312	bipolar disorder	HGNC:6762	MAD1L1	LC_primary
DOID:3312	bipolar disorder	HGNC:19311	NPAS3	LC_primary
DOID:3312	bipolar disorder	HGNC:9486	PRSS3	LC_primary
DOID:3312	bipolar disorder	HGNC:24716	RASIP1	LC_primary
DOID:3312	bipolar disorder	HGNC:29168	RPGRIP1L	LC_primary
DOID:3312	bipolar disorder	HGNC:18187	SIAE	LC_primary
DOID:3312	bipolar disorder	HGNC:19845	SLC35F4	LC_primary
DOID:3312	bipolar disorder	HGNC:15985	SVEP1	LC_primary
DOID:3312	bipolar disorder	HGNC:17089	SYNE1	LC_primary
DOID:3312	bipolar disorder	HGNC:20122	TDRD9	LC_primary
DOID:3312	bipolar disorder	HGNC:11840	TLE4	LC_primary
DOID:3312	bipolar disorder	HGNC:16493	ZMIZ1	LC_primary
DOID:3312	bipolar disorder	HGNC:23705	ZNF490	LC_primary
DOID:3312	bipolar disorder	HGNC:165	ACTN3	LC_secondary
DOID:3312	bipolar disorder	HGNC:15685	B3GNT1	LC_secondary
DOID:3312	bipolar disorder	HGNC:966	BBS1	LC_secondary
DOID:3312	bipolar disorder	HGNC:17262	BRMS1	LC_secondary
DOID:3312	bipolar disorder	HGNC:34442	C11orf86	LC_secondary
DOID:3312	bipolar disorder	HGNC:33797	C15orf54	LC_secondary
DOID:3312	bipolar disorder	HGNC:28436	C2orf15	LC_secondary
DOID:3312	bipolar disorder	HGNC:1370	CA11	LC_secondary
DOID:3312	bipolar disorder	HGNC:25579	CCDC87	LC_secondary
DOID:3312	bipolar disorder	HGNC:1613	CCS	LC_secondary
DOID:3312	bipolar disorder	HGNC:18219	CD248	LC_secondary
DOID:3312	bipolar disorder	HGNC:25701	CHD9	LC_secondary
DOID:3312	bipolar disorder	HGNC:28744	CNIH2	LC_secondary
DOID:3312	bipolar disorder	HGNC:16016	COLEC12	LC_secondary
DOID:3312	bipolar disorder	HGNC:30185	CRBN	LC_secondary
DOID:3312	bipolar disorder	HGNC:2531	CTSF	LC_secondary
DOID:3312	bipolar disorder	HGNC:2697	DBP	LC_secondary
DOID:3312	bipolar disorder	HGNC:17347	DDX23	LC_secondary
DOID:3312	bipolar disorder	HGNC:3008	DPP3	LC_secondary
DOID:3312	bipolar disorder	HGNC:30793	EIF5B	LC_secondary
DOID:3312	bipolar disorder	HGNC:25972	FAM83E	LC_secondary
DOID:3312	bipolar disorder	HGNC:3678	FGF21	LC_secondary
DOID:3312	bipolar disorder	HGNC:4012	FUT1	LC_secondary
DOID:3312	bipolar disorder	HGNC:4013	FUT2	LC_secondary
DOID:3312	bipolar disorder	HGNC:24144	GAL3ST3	LC_secondary
DOID:3312	bipolar disorder	HGNC:4517	GPR65	LC_secondary
DOID:3312	bipolar disorder	HGNC:5256	HSP90AA2	LC_secondary
DOID:3312	bipolar disorder	HGNC:28539	IZUMO1	LC_secondary
DOID:3312	bipolar disorder	HGNC:6273	KCNK10	LC_secondary
DOID:3312	bipolar disorder	HGNC:20716	KLC2	LC_secondary
DOID:3312	bipolar disorder	HGNC:29569	LIPT1	LC_secondary
DOID:3312	bipolar disorder	HGNC:28456	LRFN4	LC_secondary
DOID:3312	bipolar disorder	HGNC:20980	LRRN1	LC_secondary
DOID:3312	bipolar disorder	HGNC:27014	LYG1	LC_secondary
DOID:3312	bipolar disorder	HGNC:29615	LYG2	LC_secondary
DOID:3312	bipolar disorder	HGNC:26689	MAMSTR	LC_secondary
DOID:3312	bipolar disorder	HGNC:7047	MGAT4A	LC_secondary
DOID:3312	bipolar disorder	HGNC:25207	MITD1	LC_secondary
DOID:3312	bipolar disorder	HGNC:14042	MRPL11	LC_secondary
DOID:3312	bipolar disorder	HGNC:14036	MRPL30	LC_secondary
DOID:3312	bipolar disorder	HGNC:14509	MRPS23	LC_secondary
DOID:3312	bipolar disorder	HGNC:18585	MSI2	LC_secondary
DOID:3312	bipolar disorder	HGNC:7784	NFIA	LC_secondary
DOID:3312	bipolar disorder	HGNC:18983	NPAS4	LC_secondary
DOID:3312	bipolar disorder	HGNC:25208	NTN5	LC_secondary
DOID:3312	bipolar disorder	HGNC:30032	PACS1	LC_secondary
DOID:3312	bipolar disorder	HGNC:8636	PC	LC_secondary
DOID:3312	bipolar disorder	HGNC:30010	PELI3	LC_secondary
DOID:3312	bipolar disorder	HGNC:18370	RAB1B	LC_secondary
DOID:3312	bipolar disorder	HGNC:9878	RASGRP1	LC_secondary
DOID:3312	bipolar disorder	HGNC:14219	RBM14	LC_secondary
DOID:3312	bipolar disorder	HGNC:9901	RBM4	LC_secondary
DOID:3312	bipolar disorder	HGNC:28842	RBM4B	LC_secondary
DOID:3312	bipolar disorder	HGNC:13721	RCE1	LC_secondary
DOID:3312	bipolar disorder	HGNC:14060	REV1	LC_secondary
DOID:3312	bipolar disorder	HGNC:18749	RIN1	LC_secondary
DOID:3312	bipolar disorder	HGNC:18314	RND1	LC_secondary
DOID:3312	bipolar disorder	HGNC:10310	RPL18	LC_secondary
DOID:3312	bipolar disorder	HGNC:10769	SF3B2	LC_secondary
DOID:3312	bipolar disorder	HGNC:11004	SLC29A2	LC_secondary
DOID:3312	bipolar disorder	HGNC:29196	SLC45A4	LC_secondary
DOID:3312	bipolar disorder	HGNC:18859	SPHK2	LC_secondary
DOID:3312	bipolar disorder	HGNC:20249	SPRED1	LC_secondary
DOID:3312	bipolar disorder	HGNC:11276	SPTBN2	LC_secondary
DOID:3312	bipolar disorder	HGNC:18381	SYT12	LC_secondary
DOID:3312	bipolar disorder	HGNC:19070	THOC1	LC_secondary
DOID:3312	bipolar disorder	HGNC:28558	TMCO5A	LC_secondary
DOID:3312	bipolar disorder	HGNC:28497	TMEM151A	LC_secondary
DOID:3312	bipolar disorder	HGNC:26391	TMEM182	LC_secondary
DOID:3312	bipolar disorder	HGNC:11972	TOX3	LC_secondary
DOID:3312	bipolar disorder	HGNC:14927	TSGA10	LC_secondary
DOID:3312	bipolar disorder	HGNC:24110	TXNDC9	LC_secondary
DOID:3312	bipolar disorder	HGNC:16688	YIF1A	LC_secondary
DOID:3312	bipolar disorder	HGNC:27387	ZDHHC24	LC_secondary
DOID:4007	bladder carcinoma	HGNC:1589	CCNE1	HC_primary
DOID:4007	bladder carcinoma	HGNC:7553	MYC	HC_primary
DOID:4007	bladder carcinoma	HGNC:7646	NAT2	HC_primary
DOID:4007	bladder carcinoma	HGNC:9500	PSCA	HC_primary
DOID:4007	bladder carcinoma	HGNC:10918	SLC14A1	HC_primary
DOID:4007	bladder carcinoma	HGNC:11524	TACC3	HC_primary
DOID:4007	bladder carcinoma	HGNC:15979	TP63	HC_primary
DOID:4007	bladder carcinoma	HGNC:17343	APOBEC3A	HC_secondary
DOID:4007	bladder carcinoma	HGNC:25443	C19orf12	HC_secondary
DOID:4007	bladder carcinoma	HGNC:1556	CBX6	HC_secondary
DOID:4007	bladder carcinoma	HGNC:3690	FGFR3	HC_secondary
DOID:4007	bladder carcinoma	HGNC:9223	POU5F1B	HC_secondary
DOID:4007	bladder carcinoma	HGNC:19093	PSD3	HC_secondary
DOID:4007	bladder carcinoma	HGNC:10904	SLBP	HC_secondary
DOID:4007	bladder carcinoma	HGNC:25137	TMEM129	HC_secondary
DOID:4007	bladder carcinoma	HGNC:24308	CLPTM1L	LC_primary
DOID:4007	bladder carcinoma	HGNC:12529	UGT1A	LC_primary
DOID:4007	bladder carcinoma	HGNC:11730	TERT	LC_secondary
DOID:4960	bone marrow cancer	HGNC:6192	JAK2	HC_primary
DOID:3459	breast carcinoma	HGNC:207	ADAM29	HC_primary
DOID:3459	breast carcinoma	HGNC:13209	ARHGEF5	HC_primary
DOID:3459	breast carcinoma	HGNC:25008	BABAM1	HC_primary
DOID:3459	breast carcinoma	HGNC:19967	CCDC88C	HC_primary
DOID:3459	breast carcinoma	HGNC:1582	CCND1	HC_primary
DOID:3459	breast carcinoma	HGNC:14628	CDCA7	HC_primary
DOID:3459	breast carcinoma	HGNC:23030	CDYL2	HC_primary
DOID:3459	breast carcinoma	HGNC:19898	CHST9	HC_primary
DOID:3459	breast carcinoma	HGNC:2261	COX11	HC_primary
DOID:3459	breast carcinoma	HGNC:20090	DNAJC1	HC_primary
DOID:3459	breast carcinoma	HGNC:3126	EBF1	HC_primary
DOID:3459	breast carcinoma	HGNC:23114	ELL	HC_primary
DOID:3459	breast carcinoma	HGNC:3432	ERBB4	HC_primary
DOID:3459	breast carcinoma	HGNC:3467	ESR1	HC_primary
DOID:3459	breast carcinoma	HGNC:18345	FAM46A	HC_primary
DOID:3459	breast carcinoma	HGNC:3689	FGFR2	HC_primary
DOID:3459	breast carcinoma	HGNC:24678	FTO	HC_primary
DOID:3459	breast carcinoma	HGNC:5026	HNF4G	HC_primary
DOID:3459	breast carcinoma	HGNC:6180	ITPR1	HC_primary
DOID:3459	breast carcinoma	HGNC:6293	KCNN4	HC_primary
DOID:3459	breast carcinoma	HGNC:19719	LGR6	HC_primary
DOID:3459	breast carcinoma	HGNC:6707	LSP1	HC_primary
DOID:3459	breast carcinoma	HGNC:6848	MAP3K1	HC_primary
DOID:3459	breast carcinoma	HGNC:6974	MDM4	HC_primary
DOID:3459	breast carcinoma	HGNC:14334	MKL1	HC_primary
DOID:3459	breast carcinoma	HGNC:8769	MRPS30	HC_primary
DOID:3459	breast carcinoma	HGNC:8001	NRIP1	HC_primary
DOID:3459	breast carcinoma	HGNC:13658	NTN4	HC_primary
DOID:3459	breast carcinoma	HGNC:8623	PAX9	HC_primary
DOID:3459	breast carcinoma	HGNC:8783	PDE4D	HC_primary
DOID:3459	breast carcinoma	HGNC:8856	PEX14	HC_primary
DOID:3459	breast carcinoma	HGNC:9607	PTHLH	HC_primary
DOID:3459	breast carcinoma	HGNC:9822	RAD51B	HC_primary
DOID:3459	breast carcinoma	HGNC:15921	RALY	HC_primary
DOID:3459	breast carcinoma	HGNC:11033	SLC4A7	HC_primary
DOID:3459	breast carcinoma	HGNC:17075	TAB2	HC_primary
DOID:3459	breast carcinoma	HGNC:11641	TCF7L2	HC_primary
DOID:3459	breast carcinoma	HGNC:11730	TERT	HC_primary
DOID:3459	breast carcinoma	HGNC:25941	TET2	HC_primary
DOID:3459	breast carcinoma	HGNC:11773	TGFBR2	HC_primary
DOID:3459	breast carcinoma	HGNC:11972	TOX3	HC_primary
DOID:3459	breast carcinoma	HGNC:16493	ZMIZ1	HC_primary
DOID:3459	breast carcinoma	HGNC:18194	ZNF365	HC_primary
DOID:3459	breast carcinoma	HGNC:23759	ABHD8	HC_secondary
DOID:3459	breast carcinoma	HGNC:161	ACTL7A	HC_secondary
DOID:3459	breast carcinoma	HGNC:26812	ANKLE1	HC_secondary
DOID:3459	breast carcinoma	HGNC:25104	AP5B1	HC_secondary
DOID:3459	breast carcinoma	HGNC:637	AQP4	HC_secondary
DOID:3459	breast carcinoma	HGNC:745	ASIP	HC_secondary
DOID:3459	breast carcinoma	HGNC:782	ATE1	HC_secondary
DOID:3459	breast carcinoma	HGNC:956	BARX2	HC_secondary
DOID:3459	breast carcinoma	HGNC:21177	CCDC170	HC_secondary
DOID:3459	breast carcinoma	HGNC:24855	CCDC91	HC_secondary
DOID:3459	breast carcinoma	HGNC:1787	CDKN2A	HC_secondary
DOID:3459	breast carcinoma	HGNC:1788	CDKN2B	HC_secondary
DOID:3459	breast carcinoma	HGNC:1874	CFL1	HC_secondary
DOID:3459	breast carcinoma	HGNC:16627	CHEK2	HC_secondary
DOID:3459	breast carcinoma	HGNC:2914	DLX1	HC_secondary
DOID:3459	breast carcinoma	HGNC:2915	DLX2	HC_secondary
DOID:3459	breast carcinoma	HGNC:21489	ECHDC1	HC_secondary
DOID:3459	breast carcinoma	HGNC:3266	EIF2S2	HC_secondary
DOID:3459	breast carcinoma	HGNC:18036	EMID1	HC_secondary
DOID:3459	breast carcinoma	HGNC:3508	EWSR1	HC_secondary
DOID:3459	breast carcinoma	HGNC:3666	FGF10	HC_secondary
DOID:3459	breast carcinoma	HGNC:3675	FGF19	HC_secondary
DOID:3459	breast carcinoma	HGNC:3681	FGF3	HC_secondary
DOID:3459	breast carcinoma	HGNC:3682	FGF4	HC_secondary
DOID:3459	breast carcinoma	HGNC:3810	FOXF2	HC_secondary
DOID:3459	breast carcinoma	HGNC:20951	FOXQ1	HC_secondary
DOID:3459	breast carcinoma	HGNC:4318	GLI2	HC_secondary
DOID:3459	breast carcinoma	HGNC:4845	HCN1	HC_secondary
DOID:3459	breast carcinoma	HGNC:6067	INHBB	HC_secondary
DOID:3459	breast carcinoma	HGNC:29821	ISYNA1	HC_secondary
DOID:3459	breast carcinoma	HGNC:6142	ITGA6	HC_secondary
DOID:3459	breast carcinoma	HGNC:6348	KLF4	HC_secondary
DOID:3459	breast carcinoma	HGNC:16914	LRRN2	HC_secondary
DOID:3459	breast carcinoma	HGNC:26397	LYPD5	HC_secondary
DOID:3459	breast carcinoma	HGNC:21097	MCUR1	HC_secondary
DOID:3459	breast carcinoma	HGNC:32583	METAP1D	HC_secondary
DOID:3459	breast carcinoma	HGNC:16063	MLLT10	HC_secondary
DOID:3459	breast carcinoma	HGNC:29814	MUS81	HC_secondary
DOID:3459	breast carcinoma	HGNC:7553	MYC	HC_secondary
DOID:3459	breast carcinoma	HGNC:7563	MYEOV	HC_secondary
DOID:3459	breast carcinoma	HGNC:22448	NOBOX	HC_secondary
DOID:3459	breast carcinoma	HGNC:17589	ORAOV1	HC_secondary
DOID:3459	breast carcinoma	HGNC:8525	OVOL1	HC_secondary
DOID:3459	breast carcinoma	HGNC:8972	PIK3C2B	HC_secondary
DOID:3459	breast carcinoma	HGNC:9223	POU5F1B	HC_secondary
DOID:3459	breast carcinoma	HGNC:9659	PTPN7	HC_secondary
DOID:3459	breast carcinoma	HGNC:30269	RAB3C	HC_secondary
DOID:3459	breast carcinoma	HGNC:9813	RAD23B	HC_secondary
DOID:3459	breast carcinoma	HGNC:13727	RANBP9	HC_secondary
DOID:3459	breast carcinoma	HGNC:1308	RHBDD3	HC_secondary
DOID:3459	breast carcinoma	HGNC:21336	RNF146	HC_secondary
DOID:3459	breast carcinoma	HGNC:14411	SLC25A21	HC_secondary
DOID:3459	breast carcinoma	HGNC:25763	SMG9	HC_secondary
DOID:3459	breast carcinoma	HGNC:26423	SNX32	HC_secondary
DOID:3459	breast carcinoma	HGNC:15676	SSBP4	HC_secondary
DOID:3459	breast carcinoma	HGNC:19694	STXBP4	HC_secondary
DOID:3459	breast carcinoma	HGNC:11602	TBX3	HC_secondary
DOID:3459	breast carcinoma	HGNC:11604	TBX5	HC_secondary
DOID:3459	breast carcinoma	HGNC:25194	TMEM45B	HC_secondary
DOID:3459	breast carcinoma	HGNC:11950	TNNT3	HC_secondary
DOID:3459	breast carcinoma	HGNC:11951	TNP1	HC_secondary
DOID:3459	breast carcinoma	HGNC:25009	UBE2T	HC_secondary
DOID:3459	breast carcinoma	HGNC:20064	USP44	HC_secondary
DOID:3459	breast carcinoma	HGNC:17223	UST	HC_secondary
DOID:3459	breast carcinoma	HGNC:13077	ZNF283	HC_secondary
DOID:3459	breast carcinoma	HGNC:1101	BRCA2	LC_primary
DOID:3459	breast carcinoma	HGNC:20693	NXPH1	LC_primary
DOID:3459	breast carcinoma	HGNC:23471	ANKRD16	LC_secondary
DOID:3459	breast carcinoma	HGNC:13620	FBXO18	LC_secondary
DOID:3459	breast carcinoma	HGNC:4227	GDI2	LC_secondary
DOID:3459	breast carcinoma	HGNC:25037	N4BP2L1	LC_secondary
DOID:3459	breast carcinoma	HGNC:26916	N4BP2L2	LC_secondary
DOID:3459	breast carcinoma	HGNC:17818	NT5C1B	LC_secondary
DOID:10608	celiac disease	HGNC:29216	ARHGAP31	HC_primary
DOID:10608	celiac disease	HGNC:14078	BACH2	HC_primary
DOID:10608	celiac disease	HGNC:1602	CCR1	HC_primary
DOID:10608	celiac disease	HGNC:1605	CCR4	HC_primary
DOID:10608	celiac disease	HGNC:3488	ETS1	HC_primary
DOID:10608	celiac disease	HGNC:4942	HLA-DQA1	HC_primary
DOID:10608	celiac disease	HGNC:5351	ICOS	HC_primary
DOID:10608	celiac disease	HGNC:17087	ICOSLG	HC_primary
DOID:10608	celiac disease	HGNC:5969	IL12A	HC_primary
DOID:10608	celiac disease	HGNC:5989	IL18RAP	HC_primary
DOID:10608	celiac disease	HGNC:26953	KIAA1109	HC_primary
DOID:10608	celiac disease	HGNC:6679	LPP	HC_primary
DOID:10608	celiac disease	HGNC:14668	MMEL1	HC_primary
DOID:10608	celiac disease	HGNC:9070	PLEK	HC_primary
DOID:10608	celiac disease	HGNC:9650	PTPN2	HC_primary
DOID:10608	celiac disease	HGNC:9674	PTPRK	HC_primary
DOID:10608	celiac disease	HGNC:26505	PUS10	HC_primary
DOID:10608	celiac disease	HGNC:9991	RGS1	HC_primary
DOID:10608	celiac disease	HGNC:10473	RUNX3	HC_primary
DOID:10608	celiac disease	HGNC:29605	SH2B3	HC_primary
DOID:10608	celiac disease	HGNC:15669	TAGAP	HC_primary
DOID:10608	celiac disease	HGNC:11896	TNFAIP3	HC_primary
DOID:10608	celiac disease	HGNC:12479	UBE2E3	HC_primary
DOID:10608	celiac disease	HGNC:16493	ZMIZ1	HC_primary
DOID:10608	celiac disease	HGNC:30713	ADAD1	HC_secondary
DOID:10608	celiac disease	HGNC:20437	AHSA2	HC_secondary
DOID:10608	celiac disease	HGNC:10555	ATXN2	HC_secondary
DOID:10608	celiac disease	HGNC:25599	C1orf106	HC_secondary
DOID:10608	celiac disease	HGNC:1603	CCR2	HC_secondary
DOID:10608	celiac disease	HGNC:1604	CCR3	HC_secondary
DOID:10608	celiac disease	HGNC:1606	CCR5	HC_secondary
DOID:10608	celiac disease	HGNC:1610	CCR9	HC_secondary
DOID:10608	celiac disease	HGNC:1612	CCRL2	HC_secondary
DOID:10608	celiac disease	HGNC:1653	CD28	HC_secondary
DOID:10608	celiac disease	HGNC:1700	CD80	HC_secondary
DOID:10608	celiac disease	HGNC:7067	CIITA	HC_secondary
DOID:10608	celiac disease	HGNC:29013	CLEC16A	HC_secondary
DOID:10608	celiac disease	HGNC:2505	CTLA4	HC_secondary
DOID:10608	celiac disease	HGNC:4944	HLA-DQB1	HC_secondary
DOID:10608	celiac disease	HGNC:5988	IL18R1	HC_secondary
DOID:10608	celiac disease	HGNC:5998	IL1RL1	HC_secondary
DOID:10608	celiac disease	HGNC:5999	IL1RL2	HC_secondary
DOID:10608	celiac disease	HGNC:6001	IL2	HC_secondary
DOID:10608	celiac disease	HGNC:6005	IL21	HC_secondary
DOID:10608	celiac disease	HGNC:6140	ITGA4	HC_secondary
DOID:10608	celiac disease	HGNC:29442	KIF21B	HC_secondary
DOID:10608	celiac disease	HGNC:6859	MAP3K7	HC_secondary
DOID:10608	celiac disease	HGNC:22954	POGLUT1	HC_secondary
DOID:10608	celiac disease	HGNC:9954	REL	HC_secondary
DOID:10608	celiac disease	HGNC:26839	RGS21	HC_secondary
DOID:10608	celiac disease	HGNC:28349	RMI2	HC_secondary
DOID:10608	celiac disease	HGNC:15678	SCHIP1	HC_secondary
DOID:10608	celiac disease	HGNC:11077	SLC9A4	HC_secondary
DOID:10608	celiac disease	HGNC:19383	SOCS1	HC_secondary
DOID:10608	celiac disease	HGNC:21569	THEMIS	HC_secondary
DOID:10608	celiac disease	HGNC:11912	TNFRSF14	HC_secondary
DOID:10608	celiac disease	HGNC:1677	CD247	LC_primary
DOID:10608	celiac disease	HGNC:24886	FRMD4B	LC_primary
DOID:10608	celiac disease	HGNC:6119	IRF4	LC_primary
DOID:10608	celiac disease	HGNC:14955	MYNN	LC_primary
DOID:10608	celiac disease	HGNC:7784	NFIA	LC_primary
DOID:10608	celiac disease	HGNC:16369	PARK7	LC_primary
DOID:10608	celiac disease	HGNC:12782	WNT3	LC_primary
DOID:10608	celiac disease	HGNC:27158	YDJC	LC_primary
DOID:10608	celiac disease	HGNC:1107	ZFP36L1	LC_primary
DOID:10608	celiac disease	HGNC:16077	DUSP22	LC_secondary
DOID:10608	celiac disease	HGNC:16286	ELMO1	LC_secondary
DOID:10608	celiac disease	HGNC:18185	ERRFI1	LC_secondary
DOID:10608	celiac disease	HGNC:11936	FASLG	LC_secondary
DOID:10608	celiac disease	HGNC:11924	TNFRSF9	LC_secondary
DOID:10608	celiac disease	HGNC:11932	TNFSF18	LC_secondary
DOID:10608	celiac disease	HGNC:11934	TNFSF4	LC_secondary
DOID:10608	celiac disease	HGNC:12488	UBE2L3	LC_secondary
DOID:6713	cerebrovascular disease	HGNC:14065	HDAC9	HC_primary
DOID:6713	cerebrovascular disease	HGNC:7825	NINJ2	HC_primary
DOID:6713	cerebrovascular disease	HGNC:9005	PITX2	HC_primary
DOID:6713	cerebrovascular disease	HGNC:777	ZFHX3	HC_primary
DOID:6713	cerebrovascular disease	HGNC:12428	TWIST1	HC_secondary
DOID:6713	cerebrovascular disease	HGNC:14540	WNK1	HC_secondary
DOID:6713	cerebrovascular disease	HGNC:404	ALDH2	LC_primary
DOID:6713	cerebrovascular disease	HGNC:30630	SPSB4	LC_primary
DOID:6713	cerebrovascular disease	HGNC:16013	ASB3	LC_secondary
DOID:6713	cerebrovascular disease	HGNC:1743	CDC5L	LC_secondary
DOID:6713	cerebrovascular disease	HGNC:11466	SUPT3H	LC_secondary
DOID:784	chronic kidney failure	HGNC:2734	DDX1	HC_primary
DOID:784	chronic kidney failure	HGNC:1180	MPPED2	HC_primary
DOID:784	chronic kidney failure	HGNC:12559	UMOD	HC_primary
DOID:784	chronic kidney failure	HGNC:24799	DCDC5	HC_secondary
DOID:784	chronic kidney failure	HGNC:7579	MYH9	LC_primary
DOID:784	chronic kidney failure	HGNC:619	APOL2	LC_secondary
DOID:784	chronic kidney failure	HGNC:14867	APOL4	LC_secondary
DOID:784	chronic kidney failure	HGNC:2215	COL8A1	LC_secondary
DOID:784	chronic kidney failure	HGNC:24627	DCBLD2	LC_secondary
DOID:784	chronic kidney failure	HGNC:4845	HCN1	LC_secondary
DOID:784	chronic kidney failure	HGNC:8769	MRPS30	LC_secondary
DOID:1040	chronic lymphocytic leukemia	HGNC:25621	ACOXL	HC_primary
DOID:1040	chronic lymphocytic leukemia	HGNC:990	BCL2	HC_primary
DOID:1040	chronic lymphocytic leukemia	HGNC:1509	CASP8	HC_primary
DOID:1040	chronic lymphocytic leukemia	HGNC:1788	CDKN2B	HC_primary
DOID:1040	chronic lymphocytic leukemia	HGNC:16460	FARP2	HC_primary
DOID:1040	chronic lymphocytic leukemia	HGNC:11920	FAS	HC_primary
DOID:1040	chronic lymphocytic leukemia	HGNC:29214	GRAMD1B	HC_primary
DOID:1040	chronic lymphocytic leukemia	HGNC:6119	IRF4	HC_primary
DOID:1040	chronic lymphocytic leukemia	HGNC:6551	LEF1	HC_primary
DOID:1040	chronic lymphocytic leukemia	HGNC:9108	PMAIP1	HC_primary
DOID:1040	chronic lymphocytic leukemia	HGNC:17293	PRKD2	HC_primary
DOID:1040	chronic lymphocytic leukemia	HGNC:10372	RPLP1	HC_primary
DOID:1040	chronic lymphocytic leukemia	HGNC:17133	SP140	HC_primary
DOID:1040	chronic lymphocytic leukemia	HGNC:13410	TSPAN32	HC_primary
DOID:1040	chronic lymphocytic leukemia	HGNC:130	ACTA2	HC_secondary
DOID:1040	chronic lymphocytic leukemia	HGNC:739	ASCL2	HC_secondary
DOID:1040	chronic lymphocytic leukemia	HGNC:949	BAK1	HC_secondary
DOID:1040	chronic lymphocytic leukemia	HGNC:994	BCL2L11	HC_secondary
DOID:1040	chronic lymphocytic leukemia	HGNC:1500	CASP10	HC_secondary
DOID:1040	chronic lymphocytic leukemia	HGNC:13826	DMRTA1	HC_secondary
DOID:1040	chronic lymphocytic leukemia	HGNC:24968	EXOC2	HC_secondary
DOID:1040	chronic lymphocytic leukemia	HGNC:17997	FKRP	HC_secondary
DOID:1040	chronic lymphocytic leukemia	HGNC:4942	HLA-DQA1	HC_secondary
DOID:1040	chronic lymphocytic leukemia	HGNC:4948	HLA-DRB1	HC_secondary
DOID:1040	chronic lymphocytic leukemia	HGNC:4953	HLA-DRB5	HC_secondary
DOID:1040	chronic lymphocytic leukemia	HGNC:9223	POU5F1B	HC_secondary
DOID:1040	chronic lymphocytic leukemia	HGNC:20665	SCN3B	HC_secondary
DOID:1040	chronic lymphocytic leukemia	HGNC:10943	SLC1A5	HC_secondary
DOID:1040	chronic lymphocytic leukemia	HGNC:5401	SP110	HC_secondary
DOID:1040	chronic lymphocytic leukemia	HGNC:15721	STRN4	HC_secondary
DOID:1040	chronic lymphocytic leukemia	HGNC:21744	CPEB1	LC_primary
DOID:1040	chronic lymphocytic leukemia	HGNC:24343	CXXC1	LC_primary
DOID:1040	chronic lymphocytic leukemia	HGNC:5358	IRF8	LC_primary
DOID:1040	chronic lymphocytic leukemia	HGNC:6916	MBD1	LC_secondary
DOID:1040	chronic lymphocytic leukemia	HGNC:7727	NEDD4	LC_secondary
DOID:1040	chronic lymphocytic leukemia	HGNC:25777	RFX7	LC_secondary
DOID:1040	chronic lymphocytic leukemia	HGNC:28109	SKA1	LC_secondary
DOID:8552	chronic myeloid leukemia	HGNC:21177	CCDC170	LC_primary
DOID:8552	chronic myeloid leukemia	HGNC:370	AKAP12	LC_secondary
DOID:8552	chronic myeloid leukemia	HGNC:17872	C6orf211	LC_secondary
DOID:8552	chronic myeloid leukemia	HGNC:3467	ESR1	LC_secondary
DOID:8552	chronic myeloid leukemia	HGNC:32410	FAM27L	LC_secondary
DOID:8552	chronic myeloid leukemia	HGNC:21055	MTHFD1L	LC_secondary
DOID:8552	chronic myeloid leukemia	HGNC:21176	RMND1	LC_secondary
DOID:8552	chronic myeloid leukemia	HGNC:19221	WSB1	LC_secondary
DOID:8552	chronic myeloid leukemia	HGNC:20868	ZBTB2	LC_secondary
DOID:3083	chronic obstructive pulmonary disease	HGNC:19367	FAM13A	HC_primary
DOID:3083	chronic obstructive pulmonary disease	HGNC:34403	HYKK	HC_primary
DOID:3083	chronic obstructive pulmonary disease	HGNC:9782	RAB4B	HC_primary
DOID:3083	chronic obstructive pulmonary disease	HGNC:1957	CHRNA3	HC_secondary
DOID:3083	chronic obstructive pulmonary disease	HGNC:1958	CHRNA4	HC_secondary
DOID:3083	chronic obstructive pulmonary disease	HGNC:1959	CHRNA5	HC_secondary
DOID:3083	chronic obstructive pulmonary disease	HGNC:2610	CYP2A6	HC_secondary
DOID:3083	chronic obstructive pulmonary disease	HGNC:14660	EGLN2	HC_secondary
DOID:3083	chronic obstructive pulmonary disease	HGNC:6115	IREB2	HC_secondary
DOID:3083	chronic obstructive pulmonary disease	HGNC:14866	HHIP	LC_primary
DOID:3083	chronic obstructive pulmonary disease	HGNC:4702	GYPA	LC_secondary
DOID:9296	cleft lip	HGNC:29319	KIAA1598	HC_primary
DOID:9296	cleft lip	HGNC:7866	NOG	HC_primary
DOID:9296	cleft lip	HGNC:27900	C17orf67	HC_secondary
DOID:9296	cleft lip	HGNC:1544	CBLN2	HC_secondary
DOID:9296	cleft lip	HGNC:12660	VAX1	HC_secondary
DOID:9296	cleft lip	HGNC:7151	GSDMC	LC_primary
DOID:9296	cleft lip	HGNC:6121	IRF6	LC_primary
DOID:9296	cleft lip	HGNC:11270	SPRY2	LC_primary
DOID:9296	cleft lip	HGNC:19217	THADA	LC_primary
DOID:9296	cleft lip	HGNC:26766	ANKFN1	LC_secondary
DOID:9296	cleft lip	HGNC:28440	DIEXF	LC_secondary
DOID:9296	cleft lip	HGNC:3768	FMN1	LC_secondary
DOID:9296	cleft lip	HGNC:2001	GREM1	LC_secondary
DOID:9296	cleft lip	HGNC:18537	NDFIP2	LC_secondary
DOID:12995	conduct disorder	HGNC:23112	FAT3	HC_secondary
DOID:12995	conduct disorder	HGNC:7464	MTNR1B	HC_secondary
DOID:12995	conduct disorder	HGNC:3436	ERCC4	LC_primary
DOID:12995	conduct disorder	HGNC:8772	PDE10A	LC_primary
DOID:12995	conduct disorder	HGNC:16095	TOX2	LC_primary
DOID:12995	conduct disorder	HGNC:6218	KCNA1	LC_secondary
DOID:12995	conduct disorder	HGNC:6224	KCNA5	LC_secondary
DOID:12995	conduct disorder	HGNC:29943	TENM2	LC_secondary
DOID:3393	coronary artery disease	HGNC:79	ABO	HC_primary
DOID:3393	coronary artery disease	HGNC:223	ADAMTS7	HC_primary
DOID:3393	coronary artery disease	HGNC:404	ALDH2	HC_primary
DOID:3393	coronary artery disease	HGNC:20961	ANKS1A	HC_primary
DOID:3393	coronary artery disease	HGNC:814	ATP2B1	HC_primary
DOID:3393	coronary artery disease	HGNC:24131	BCAP29	HC_primary
DOID:3393	coronary artery disease	HGNC:13922	C6orf10	HC_primary
DOID:3393	coronary artery disease	HGNC:103	CNNM2	HC_primary
DOID:3393	coronary artery disease	HGNC:10672	CXCL12	HC_primary
DOID:3393	coronary artery disease	HGNC:4685	GUCY1A3	HC_primary
DOID:3393	coronary artery disease	HGNC:19710	HHIPL1	HC_primary
DOID:3393	coronary artery disease	HGNC:4933	HLA-C	HC_primary
DOID:3393	coronary artery disease	HGNC:29283	KIAA1462	HC_primary
DOID:3393	coronary artery disease	HGNC:6617	LIPA	HC_primary
DOID:3393	coronary artery disease	HGNC:6667	LPA	HC_primary
DOID:3393	coronary artery disease	HGNC:24008	MIA3	HC_primary
DOID:3393	coronary artery disease	HGNC:7227	MRAS	HC_primary
DOID:3393	coronary artery disease	HGNC:14051	MRPS6	HC_primary
DOID:3393	coronary artery disease	HGNC:21055	MTHFD1L	HC_primary
DOID:3393	coronary artery disease	HGNC:7583	MYL2	HC_primary
DOID:3393	coronary artery disease	HGNC:30620	PDGFD	HC_primary
DOID:3393	coronary artery disease	HGNC:8830	PEMT	HC_primary
DOID:3393	coronary artery disease	HGNC:20990	PHACTR1	HC_primary
DOID:3393	coronary artery disease	HGNC:9229	PPAP2B	HC_primary
DOID:3393	coronary artery disease	HGNC:24472	PSRC1	HC_primary
DOID:3393	coronary artery disease	HGNC:11632	TCF21	HC_primary
DOID:3393	coronary artery disease	HGNC:25847	UBE2Z	HC_primary
DOID:3393	coronary artery disease	HGNC:29913	ZC3HC1	HC_primary
DOID:3393	coronary artery disease	HGNC:13051	ZNF259	HC_primary
DOID:3393	coronary artery disease	HGNC:21597	ACAD10	HC_secondary
DOID:3393	coronary artery disease	HGNC:600	APOA1	HC_secondary
DOID:3393	coronary artery disease	HGNC:602	APOA4	HC_secondary
DOID:3393	coronary artery disease	HGNC:17288	APOA5	HC_secondary
DOID:3393	coronary artery disease	HGNC:610	APOC3	HC_secondary
DOID:3393	coronary artery disease	HGNC:21498	ATG16L1	HC_secondary
DOID:3393	coronary artery disease	HGNC:841	ATP5G1	HC_secondary
DOID:3393	coronary artery disease	HGNC:1142	BTNL2	HC_secondary
DOID:3393	coronary artery disease	HGNC:28692	C6orf223	HC_secondary
DOID:3393	coronary artery disease	HGNC:16709	CALCRL	HC_secondary
DOID:3393	coronary artery disease	HGNC:1787	CDKN2A	HC_secondary
DOID:3393	coronary artery disease	HGNC:1788	CDKN2B	HC_secondary
DOID:3393	coronary artery disease	HGNC:3231	CELSR2	HC_secondary
DOID:3393	coronary artery disease	HGNC:2202	COL4A1	HC_secondary
DOID:3393	coronary artery disease	HGNC:2203	COL4A2	HC_secondary
DOID:3393	coronary artery disease	HGNC:19347	CUX2	HC_secondary
DOID:3393	coronary artery disease	HGNC:2593	CYP17A1	HC_secondary
DOID:3393	coronary artery disease	HGNC:13826	DMRTA1	HC_secondary
DOID:3393	coronary artery disease	HGNC:3778	FN1	HC_secondary
DOID:3393	coronary artery disease	HGNC:4270	GIP	HC_secondary
DOID:3393	coronary artery disease	HGNC:26611	HECTD4	HC_secondary
DOID:3393	coronary artery disease	HGNC:4944	HLA-DQB1	HC_secondary
DOID:3393	coronary artery disease	HGNC:6079	INPP5D	HC_secondary
DOID:3393	coronary artery disease	HGNC:6242	KCNE2	HC_secondary
DOID:3393	coronary artery disease	HGNC:6547	LDLR	HC_secondary
DOID:3393	coronary artery disease	HGNC:16989	MORF4L1	HC_secondary
DOID:3393	coronary artery disease	HGNC:7413	MTAP	HC_secondary
DOID:3393	coronary artery disease	HGNC:8022	NT5C2	HC_secondary
DOID:3393	coronary artery disease	HGNC:29291	NYAP2	HC_secondary
DOID:3393	coronary artery disease	HGNC:8111	OSR1	HC_secondary
DOID:3393	coronary artery disease	HGNC:9834	RAI1	HC_secondary
DOID:3393	coronary artery disease	HGNC:15828	RASD1	HC_secondary
DOID:3393	coronary artery disease	HGNC:29605	SH2B3	HC_secondary
DOID:3393	coronary artery disease	HGNC:11100	SMARCA4	HC_secondary
DOID:3393	coronary artery disease	HGNC:17809	SMG6	HC_secondary
DOID:3393	coronary artery disease	HGNC:17028	SNF8	HC_secondary
DOID:3393	coronary artery disease	HGNC:11186	SORT1	HC_secondary
DOID:3393	coronary artery disease	HGNC:14398	SRR	HC_secondary
DOID:3393	coronary artery disease	HGNC:11760	TFPI	HC_secondary
DOID:3393	coronary artery disease	HGNC:32954	TTC32	HC_secondary
DOID:3393	coronary artery disease	HGNC:12680	VEGFA	HC_secondary
DOID:3393	coronary artery disease	HGNC:14098	WDR12	HC_secondary
DOID:3393	coronary artery disease	HGNC:29250	WDR35	HC_secondary
DOID:3393	coronary artery disease	HGNC:99	ASIC2	LC_primary
DOID:3393	coronary artery disease	HGNC:1350	ASZ1	LC_primary
DOID:3393	coronary artery disease	HGNC:1122	BTD	LC_primary
DOID:3393	coronary artery disease	HGNC:1753	CDH13	LC_primary
DOID:3393	coronary artery disease	HGNC:17371	FHL5	LC_primary
DOID:3393	coronary artery disease	HGNC:3763	FLT1	LC_primary
DOID:3393	coronary artery disease	HGNC:14074	FMN2	LC_primary
DOID:3393	coronary artery disease	HGNC:21184	FNDC1	LC_primary
DOID:3393	coronary artery disease	HGNC:11621	HNF1A	LC_primary
DOID:3393	coronary artery disease	HGNC:6019	IL6R	LC_primary
DOID:3393	coronary artery disease	HGNC:20001	PCSK9	LC_primary
DOID:3393	coronary artery disease	HGNC:8823	PECAM1	LC_primary
DOID:3393	coronary artery disease	HGNC:10763	SEZ6L	LC_primary
DOID:3393	coronary artery disease	HGNC:6769	SMAD3	LC_primary
DOID:3393	coronary artery disease	HGNC:10864	ST3GAL4	LC_primary
DOID:3393	coronary artery disease	HGNC:16677	ANP32B	LC_secondary
DOID:3393	coronary artery disease	HGNC:16512	BSND	LC_secondary
DOID:3393	coronary artery disease	HGNC:25719	C12orf43	LC_secondary
DOID:3393	coronary artery disease	HGNC:2595	CYP1A1	LC_secondary
DOID:3393	coronary artery disease	HGNC:2596	CYP1A2	LC_secondary
DOID:3393	coronary artery disease	HGNC:18345	FAM46A	LC_secondary
DOID:3393	coronary artery disease	HGNC:17509	HEMGN	LC_secondary
DOID:3393	coronary artery disease	HGNC:17853	IBTK	LC_secondary
DOID:3393	coronary artery disease	HGNC:29936	TTC29	LC_secondary
DOID:90	degenerative disc disease	HGNC:8607	PARK2	HC_primary
DOID:90	degenerative disc disease	HGNC:9546	PSMB9	HC_primary
DOID:90	degenerative disc disease	HGNC:30185	CRBN	HC_secondary
DOID:90	degenerative disc disease	HGNC:20980	LRRN1	HC_secondary
DOID:90	degenerative disc disease	HGNC:25564	ARL8B	LC_primary
DOID:90	degenerative disc disease	HGNC:14026	CSMD1	LC_primary
DOID:90	degenerative disc disease	HGNC:21555	EYS	LC_primary
DOID:90	degenerative disc disease	HGNC:4454	GPC6	LC_primary
DOID:90	degenerative disc disease	HGNC:8878	PFKP	LC_primary
DOID:90	degenerative disc disease	HGNC:14135	PIGQ	LC_primary
DOID:90	degenerative disc disease	HGNC:23508	STOX1	LC_primary
DOID:90	degenerative disc disease	HGNC:21214	ADTRP	LC_secondary
DOID:90	degenerative disc disease	HGNC:4920	HIVEP1	LC_secondary
DOID:90	degenerative disc disease	HGNC:23212	MYH14	LC_secondary
DOID:90	degenerative disc disease	HGNC:18285	RAB40C	LC_secondary
DOID:90	degenerative disc disease	HGNC:14467	SLC26A7	LC_secondary
DOID:90	degenerative disc disease	HGNC:21029	ZNF438	LC_secondary
DOID:11829	degenerative myopia	HGNC:7104	MIPEP	HC_primary
DOID:11829	degenerative myopia	HGNC:11168	SNTB1	HC_primary
DOID:11829	degenerative myopia	HGNC:12695	VIPR2	HC_primary
DOID:11829	degenerative myopia	HGNC:34072	C1QTNF9B	HC_secondary
DOID:11829	degenerative myopia	HGNC:26124	PARP8	LC_primary
DOID:11829	degenerative myopia	HGNC:8655	PCDH1	LC_primary
DOID:11829	degenerative myopia	HGNC:10734	SEMA4F	LC_primary
DOID:11829	degenerative myopia	HGNC:11275	SPTBN1	LC_primary
DOID:11829	degenerative myopia	HGNC:24097	ARAP3	LC_secondary
DOID:216	dental caries	HGNC:74	ABCG2	LC_primary
DOID:216	dental caries	HGNC:21497	ACAD9	LC_primary
DOID:216	dental caries	HGNC:30801	AJAP1	LC_primary
DOID:216	dental caries	HGNC:22210	ATXN7L1	LC_primary
DOID:216	dental caries	HGNC:2511	CTNNA3	LC_primary
DOID:216	dental caries	HGNC:3179	EDNRA	LC_primary
DOID:216	dental caries	HGNC:24968	EXOC2	LC_primary
DOID:216	dental caries	HGNC:14298	LPAR3	LC_primary
DOID:216	dental caries	HGNC:29613	LYZL2	LC_primary
DOID:216	dental caries	HGNC:13861	LZTS1	LC_primary
DOID:216	dental caries	HGNC:29822	MYO16	LC_primary
DOID:216	dental caries	HGNC:29866	NFASC	LC_primary
DOID:216	dental caries	HGNC:7982	NR4A3	LC_primary
DOID:216	dental caries	HGNC:21556	NT5DC1	LC_primary
DOID:216	dental caries	HGNC:8661	PCDH9	LC_primary
DOID:216	dental caries	HGNC:13411	PHTF2	LC_primary
DOID:216	dental caries	HGNC:9454	PROM1	LC_primary
DOID:216	dental caries	HGNC:30628	SPSB1	LC_primary
DOID:216	dental caries	HGNC:30809	TRIB2	LC_primary
DOID:216	dental caries	HGNC:12429	TWSG1	LC_primary
DOID:216	dental caries	HGNC:28990	ZNF516	LC_primary
DOID:216	dental caries	HGNC:27193	ZNF827	LC_primary
DOID:216	dental caries	HGNC:13174	ZNF98	LC_primary
DOID:216	dental caries	HGNC:29135	ANKRD12	LC_secondary
DOID:216	dental caries	HGNC:27915	C1orf174	LC_secondary
DOID:216	dental caries	HGNC:2932	DMP1	LC_secondary
DOID:216	dental caries	HGNC:3054	DSPP	LC_secondary
DOID:216	dental caries	HGNC:21317	DYM	LC_secondary
DOID:216	dental caries	HGNC:20743	FAM84A	LC_secondary
DOID:216	dental caries	HGNC:4432	GOT1	LC_secondary
DOID:216	dental caries	HGNC:5341	IBSP	LC_secondary
DOID:216	dental caries	HGNC:20606	IFT88	LC_secondary
DOID:216	dental caries	HGNC:5984	IL17D	LC_secondary
DOID:216	dental caries	HGNC:16914	LRRN2	LC_secondary
DOID:216	dental caries	HGNC:17017	LSM6	LC_secondary
DOID:216	dental caries	HGNC:13361	MEPE	LC_secondary
DOID:216	dental caries	HGNC:7836	NKX2-3	LC_secondary
DOID:216	dental caries	HGNC:9009	PKD2	LC_secondary
DOID:216	dental caries	HGNC:29681	SLC25A33	LC_secondary
DOID:216	dental caries	HGNC:6773	SMAD7	LC_secondary
DOID:216	dental caries	HGNC:14971	SNX7	LC_secondary
DOID:216	dental caries	HGNC:11255	SPP1	LC_secondary
DOID:216	dental caries	HGNC:16509	SSX2IP	LC_secondary
DOID:216	dental caries	HGNC:11772	TGFBR1	LC_secondary
DOID:12930	dilated cardiomyopathy	HGNC:939	BAG3	HC_primary
DOID:12930	dilated cardiomyopathy	HGNC:12936	ZBTB17	HC_primary
DOID:1595	endogenous depression	HGNC:7593	MYO10	HC_primary
DOID:1595	endogenous depression	HGNC:1768	CDH9	HC_secondary
DOID:1595	endogenous depression	HGNC:26526	AK8	LC_primary
DOID:1595	endogenous depression	HGNC:25310	ANKRD27	LC_primary
DOID:1595	endogenous depression	HGNC:34430	ARHGEF37	LC_primary
DOID:1595	endogenous depression	HGNC:26598	C12orf36	LC_primary
DOID:1595	endogenous depression	HGNC:1583	CCND2	LC_primary
DOID:1595	endogenous depression	HGNC:1594	CCNH	LC_primary
DOID:1595	endogenous depression	HGNC:2934	DMRT1	LC_primary
DOID:1595	endogenous depression	HGNC:25474	ENOX1	LC_primary
DOID:1595	endogenous depression	HGNC:3474	ESRRG	LC_primary
DOID:1595	endogenous depression	HGNC:3668	FGF12	LC_primary
DOID:1595	endogenous depression	HGNC:3768	FMN1	LC_primary
DOID:1595	endogenous depression	HGNC:4376	GMPR	LC_primary
DOID:1595	endogenous depression	HGNC:4586	GRIN2B	LC_primary
DOID:1595	endogenous depression	HGNC:5472	IGFBP3	LC_primary
DOID:1595	endogenous depression	HGNC:6136	ITGA11	LC_primary
DOID:1595	endogenous depression	HGNC:6254	KCNH5	LC_primary
DOID:1595	endogenous depression	HGNC:23297	KCTD15	LC_primary
DOID:1595	endogenous depression	HGNC:26571	LYSMD4	LC_primary
DOID:1595	endogenous depression	HGNC:14279	MRPL14	LC_primary
DOID:1595	endogenous depression	HGNC:18537	NDFIP2	LC_primary
DOID:1595	endogenous depression	HGNC:8655	PCDH1	LC_primary
DOID:1595	endogenous depression	HGNC:26270	PIEZO2	LC_primary
DOID:1595	endogenous depression	HGNC:24881	RASGEF1B	LC_primary
DOID:1595	endogenous depression	HGNC:16449	RFPL4A	LC_primary
DOID:1595	endogenous depression	HGNC:13621	SLC6A15	LC_primary
DOID:1595	endogenous depression	HGNC:11181	SOD3	LC_primary
DOID:1595	endogenous depression	HGNC:16347	WBSCR17	LC_primary
DOID:1595	endogenous depression	HGNC:278	ADRA1B	LC_secondary
DOID:1595	endogenous depression	HGNC:30801	AJAP1	LC_secondary
DOID:1595	endogenous depression	HGNC:29223	ANKRD50	LC_secondary
DOID:1595	endogenous depression	HGNC:24097	ARAP3	LC_secondary
DOID:1595	endogenous depression	HGNC:10548	ATXN1	LC_secondary
DOID:1595	endogenous depression	HGNC:14262	AUTS2	LC_secondary
DOID:1595	endogenous depression	HGNC:1185	C12orf5	LC_secondary
DOID:1595	endogenous depression	HGNC:18445	CALML4	LC_secondary
DOID:1595	endogenous depression	HGNC:15993	CHST8	LC_secondary
DOID:1595	endogenous depression	HGNC:2077	CLN6	LC_secondary
DOID:1595	endogenous depression	HGNC:13909	DMRT3	LC_secondary
DOID:1595	endogenous depression	HGNC:3333	EMP1	LC_secondary
DOID:1595	endogenous depression	HGNC:21604	EPN1	LC_secondary
DOID:1595	endogenous depression	HGNC:3649	FEM1B	LC_secondary
DOID:1595	endogenous depression	HGNC:5469	IGFBP1	LC_secondary
DOID:1595	endogenous depression	HGNC:5969	IL12A	LC_secondary
DOID:1595	endogenous depression	HGNC:5970	IL12B	LC_secondary
DOID:1595	endogenous depression	HGNC:28084	ISX	LC_secondary
DOID:1595	endogenous depression	HGNC:6511	LARGE	LC_secondary
DOID:1595	endogenous depression	HGNC:21155	MYLIP	LC_secondary
DOID:1595	endogenous depression	HGNC:22945	NLRP11	LC_secondary
DOID:1595	endogenous depression	HGNC:22941	NLRP9	LC_secondary
DOID:1595	endogenous depression	HGNC:32036	NUDT19	LC_secondary
DOID:1595	endogenous depression	HGNC:8140	OPA1	LC_secondary
DOID:1595	endogenous depression	HGNC:8764	PDCD5	LC_secondary
DOID:1595	endogenous depression	HGNC:2752	PIAS1	LC_secondary
DOID:1595	endogenous depression	HGNC:33512	PYDC2	LC_secondary
DOID:1595	endogenous depression	HGNC:9871	RASA1	LC_secondary
DOID:1595	endogenous depression	HGNC:30304	RGS9BP	LC_secondary
DOID:1595	endogenous depression	HGNC:15678	SCHIP1	LC_secondary
DOID:1595	endogenous depression	HGNC:11270	SPRY2	LC_secondary
DOID:1595	endogenous depression	HGNC:28483	TMEM161B	LC_secondary
DOID:1380	endometrial cancer	HGNC:11630	HNF1B	HC_primary
DOID:1380	endometrial cancer	HGNC:10774	SFPQ	LC_primary
DOID:1380	endometrial cancer	HGNC:13055	ZMYM4	LC_secondary
DOID:289	endometriosis	HGNC:24885	GREB1	HC_primary
DOID:289	endometriosis	HGNC:5363	ID4	HC_primary
DOID:289	endometriosis	HGNC:18258	VEZT	HC_primary
DOID:289	endometriosis	HGNC:12783	WNT4	HC_primary
DOID:289	endometriosis	HGNC:1787	CDKN2A	HC_secondary
DOID:289	endometriosis	HGNC:1788	CDKN2B	HC_secondary
DOID:289	endometriosis	HGNC:13826	DMRTA1	HC_secondary
DOID:289	endometriosis	HGNC:18610	KSR2	HC_secondary
DOID:289	endometriosis	HGNC:21578	RNF144B	HC_secondary
DOID:289	endometriosis	HGNC:29045	ZBTB40	HC_secondary
DOID:289	endometriosis	HGNC:14026	CSMD1	LC_primary
DOID:289	endometriosis	HGNC:16028	IL33	LC_primary
DOID:289	endometriosis	HGNC:16658	MOAP1	LC_primary
DOID:289	endometriosis	HGNC:8204	OR1G1	LC_primary
DOID:289	endometriosis	HGNC:8776	PDE1C	LC_primary
DOID:289	endometriosis	HGNC:671	RND3	LC_primary
DOID:289	endometriosis	HGNC:16697	SORCS1	LC_primary
DOID:289	endometriosis	HGNC:29911	C1D	LC_secondary
DOID:289	endometriosis	HGNC:10672	CXCL12	LC_secondary
DOID:289	endometriosis	HGNC:24648	ETAA1	LC_secondary
DOID:289	endometriosis	HGNC:6177	ITPK1	LC_secondary
DOID:289	endometriosis	HGNC:8183	OR1D2	LC_secondary
DOID:289	endometriosis	HGNC:24790	RBM43	LC_secondary
DOID:1826	epilepsy syndrome	HGNC:29188	CAMSAP2	HC_primary
DOID:1826	epilepsy syndrome	HGNC:1952	CHRM3	HC_primary
DOID:1826	epilepsy syndrome	HGNC:14881	ZEB2	HC_primary
DOID:1826	epilepsy syndrome	HGNC:12719	VRK2	HC_secondary
DOID:1826	epilepsy syndrome	HGNC:28250	C1orf94	LC_primary
DOID:1826	epilepsy syndrome	HGNC:19037	MAST4	LC_primary
DOID:1826	epilepsy syndrome	HGNC:9035	PLA2G4A	LC_primary
DOID:1826	epilepsy syndrome	HGNC:10585	SCN1A	LC_primary
DOID:1107	esophageal carcinoma	HGNC:250	ADH1B	HC_primary
DOID:1107	esophageal carcinoma	HGNC:13233	ANP32A	HC_primary
DOID:1107	esophageal carcinoma	HGNC:2451	CSNK1A1	HC_primary
DOID:1107	esophageal carcinoma	HGNC:26611	HECTD4	HC_primary
DOID:1107	esophageal carcinoma	HGNC:8783	PDE4D	HC_primary
DOID:1107	esophageal carcinoma	HGNC:17175	PLCE1	HC_primary
DOID:1107	esophageal carcinoma	HGNC:10471	RUNX1	HC_primary
DOID:1107	esophageal carcinoma	HGNC:21597	ACAD10	HC_secondary
DOID:1107	esophageal carcinoma	HGNC:255	ADH6	HC_secondary
DOID:1107	esophageal carcinoma	HGNC:404	ALDH2	HC_secondary
DOID:1107	esophageal carcinoma	HGNC:1099	BRAP	HC_secondary
DOID:1107	esophageal carcinoma	HGNC:2256	CORO2B	HC_secondary
DOID:1107	esophageal carcinoma	HGNC:5471	IGFBP2	HC_secondary
DOID:1107	esophageal carcinoma	HGNC:10362	RPL6	HC_secondary
DOID:1107	esophageal carcinoma	HGNC:252	ADH4	LC_primary
DOID:1107	esophageal carcinoma	HGNC:10737	SEMA5B	LC_primary
DOID:1107	esophageal carcinoma	HGNC:10906	SLC10A2	LC_primary
DOID:1107	esophageal carcinoma	HGNC:29529	TBL1XR1	LC_primary
DOID:13641	exfoliation syndrome	HGNC:6665	LOXL1	HC_primary
DOID:1312	focal segmental glomerulosclerosis	HGNC:618	APOL1	LC_primary
DOID:1312	focal segmental glomerulosclerosis	HGNC:7579	MYH9	LC_secondary
DOID:11714	gestational diabetes	HGNC:21050	CDKAL1	HC_primary
DOID:11714	gestational diabetes	HGNC:7464	MTNR1B	HC_primary
DOID:11714	gestational diabetes	HGNC:23112	FAT3	HC_secondary
DOID:11714	gestational diabetes	HGNC:28867	IGF2BP2	LC_primary
DOID:1686	glaucoma	HGNC:1788	CDKN2B	HC_primary
DOID:1686	glaucoma	HGNC:2186	COL11A1	HC_primary
DOID:1686	glaucoma	HGNC:31708	LRP12	HC_primary
DOID:1686	glaucoma	HGNC:27049	PLEKHA7	HC_primary
DOID:1686	glaucoma	HGNC:10887	SIX1	HC_primary
DOID:1686	glaucoma	HGNC:18188	TMCO1	HC_primary
DOID:1686	glaucoma	HGNC:412	ALDH9A1	HC_secondary
DOID:1686	glaucoma	HGNC:1527	CAV1	HC_secondary
DOID:1686	glaucoma	HGNC:1528	CAV2	HC_secondary
DOID:1686	glaucoma	HGNC:30483	PCMTD1	HC_secondary
DOID:1686	glaucoma	HGNC:10892	SIX6	HC_secondary
DOID:1686	glaucoma	HGNC:18695	ST18	HC_secondary
DOID:1686	glaucoma	HGNC:16700	ZFPM2	HC_secondary
DOID:1686	glaucoma	HGNC:21308	ELOVL5	LC_primary
DOID:1686	glaucoma	HGNC:29847	NCKAP5	LC_primary
DOID:1686	glaucoma	HGNC:25521	SRBD1	LC_primary
DOID:1686	glaucoma	HGNC:18155	TXNRD2	LC_primary
DOID:13189	gout	HGNC:74	ABCG2	HC_primary
DOID:13189	gout	HGNC:13446	SLC2A9	HC_primary
DOID:13189	gout	HGNC:3689	FGFR2	LC_primary
DOID:13189	gout	HGNC:24325	CDKN2AIP	LC_secondary
DOID:13189	gout	HGNC:37200	CLDN24	LC_secondary
DOID:13189	gout	HGNC:14704	OR13C3	LC_secondary
DOID:13189	gout	HGNC:15103	OR13C8	LC_secondary
DOID:2043	hepatitis B	HGNC:4585	GRIN2A	HC_primary
DOID:2043	hepatitis B	HGNC:4940	HLA-DPB1	HC_primary
DOID:2043	hepatitis B	HGNC:4944	HLA-DQB1	HC_primary
DOID:2043	hepatitis B	HGNC:4938	HLA-DPA1	HC_secondary
DOID:2043	hepatitis B	HGNC:4945	HLA-DQB2	HC_secondary
DOID:684	hepatocellular carcinoma	HGNC:4579	GRIK1	HC_primary
DOID:684	hepatocellular carcinoma	HGNC:11365	STAT4	HC_primary
DOID:684	hepatocellular carcinoma	HGNC:4943	HLA-DQA2	HC_secondary
DOID:684	hepatocellular carcinoma	HGNC:4944	HLA-DQB1	HC_secondary
DOID:684	hepatocellular carcinoma	HGNC:16636	KIF1B	LC_primary
DOID:684	hepatocellular carcinoma	HGNC:8891	PGD	LC_secondary
DOID:684	hepatocellular carcinoma	HGNC:12500	UBE4B	LC_secondary
DOID:10763	hypertension	HGNC:26545	ARHGAP42	HC_primary
DOID:10763	hypertension	HGNC:814	ATP2B1	HC_primary
DOID:10763	hypertension	HGNC:13919	BAG6	HC_primary
DOID:10763	hypertension	HGNC:3178	EDN3	HC_primary
DOID:10763	hypertension	HGNC:4886	HFE	HC_primary
DOID:10763	hypertension	HGNC:7945	NPR3	HC_primary
DOID:10763	hypertension	HGNC:17175	PLCE1	HC_primary
DOID:10763	hypertension	HGNC:12559	UMOD	HC_primary
DOID:10763	hypertension	HGNC:13921	ABHD16A	HC_secondary
DOID:10763	hypertension	HGNC:4392	GNAS	HC_secondary
DOID:10763	hypertension	HGNC:13918	PRRC2A	HC_secondary
DOID:10763	hypertension	HGNC:24033	TMEM133	HC_secondary
DOID:10763	hypertension	HGNC:16167	ZNF831	HC_secondary
DOID:10763	hypertension	HGNC:1402	CACNB2	LC_primary
DOID:10763	hypertension	HGNC:3126	EBF1	LC_primary
DOID:10763	hypertension	HGNC:3657	FES	LC_primary
DOID:10763	hypertension	HGNC:7200	MOV10	LC_primary
DOID:10763	hypertension	HGNC:7377	MSRA	LC_primary
DOID:10763	hypertension	HGNC:20862	SLC39A8	LC_primary
DOID:10763	hypertension	HGNC:8568	FURIN	LC_secondary
DOID:10763	hypertension	HGNC:20860	SLC39A12	LC_secondary
DOID:1459	hypothyroidism	HGNC:3806	FOXE1	HC_primary
DOID:1459	hypothyroidism	HGNC:27780	HCG22	HC_primary
DOID:1459	hypothyroidism	HGNC:29605	SH2B3	HC_primary
DOID:1459	hypothyroidism	HGNC:12659	VAV3	HC_primary
DOID:1459	hypothyroidism	HGNC:10555	ATXN2	HC_secondary
DOID:1459	hypothyroidism	HGNC:1099	BRAP	HC_secondary
DOID:1459	hypothyroidism	HGNC:13927	C6orf15	HC_secondary
DOID:1459	hypothyroidism	HGNC:30967	C9orf156	HC_secondary
DOID:1459	hypothyroidism	HGNC:26611	HECTD4	HC_secondary
DOID:1459	hypothyroidism	HGNC:4932	HLA-B	HC_secondary
DOID:1459	hypothyroidism	HGNC:4933	HLA-C	HC_secondary
DOID:1459	hypothyroidism	HGNC:39755	MUC22	HC_secondary
DOID:1459	hypothyroidism	HGNC:25783	NAA25	HC_secondary
DOID:1459	hypothyroidism	HGNC:8939	PHTF1	HC_secondary
DOID:1459	hypothyroidism	HGNC:9644	PTPN11	HC_secondary
DOID:1459	hypothyroidism	HGNC:9652	PTPN22	HC_secondary
DOID:1459	hypothyroidism	HGNC:25642	RSBN1	HC_secondary
DOID:1459	hypothyroidism	HGNC:44660	C18orf64	LC_primary
DOID:1459	hypothyroidism	HGNC:14343	C1QTNF6	LC_primary
DOID:1459	hypothyroidism	HGNC:10618	CCL2	LC_primary
DOID:1459	hypothyroidism	HGNC:2505	CTLA4	LC_primary
DOID:1459	hypothyroidism	HGNC:4944	HLA-DQB1	LC_primary
DOID:1459	hypothyroidism	HGNC:6091	INSR	LC_primary
DOID:1459	hypothyroidism	HGNC:7428	MTF1	LC_primary
DOID:1459	hypothyroidism	HGNC:8794	PDE8B	LC_primary
DOID:1459	hypothyroidism	HGNC:30953	ZBTB10	LC_primary
DOID:1459	hypothyroidism	HGNC:20750	ZDHHC21	LC_primary
DOID:1459	hypothyroidism	HGNC:21958	ZNF804B	LC_primary
DOID:1459	hypothyroidism	HGNC:99	ASIC2	LC_secondary
DOID:1459	hypothyroidism	HGNC:22402	C7orf62	LC_secondary
DOID:1459	hypothyroidism	HGNC:19002	DCLK2	LC_secondary
DOID:1459	hypothyroidism	HGNC:4942	HLA-DQA1	LC_secondary
DOID:1459	hypothyroidism	HGNC:4943	HLA-DQA2	LC_secondary
DOID:1459	hypothyroidism	HGNC:4948	HLA-DRB1	LC_secondary
DOID:1459	hypothyroidism	HGNC:4953	HLA-DRB5	LC_secondary
DOID:1459	hypothyroidism	HGNC:7785	NFIB	LC_secondary
DOID:1459	hypothyroidism	HGNC:10519	SACS	LC_secondary
DOID:1459	hypothyroidism	HGNC:11915	TNFRSF19	LC_secondary
DOID:0050156	idiopathic pulmonary fibrosis	HGNC:11730	TERT	HC_primary
DOID:10941	intracranial aneurysm	HGNC:14273	BOLL	HC_primary
DOID:10941	intracranial aneurysm	HGNC:103	CNNM2	HC_primary
DOID:10941	intracranial aneurysm	HGNC:3179	EDNRA	HC_primary
DOID:10941	intracranial aneurysm	HGNC:9891	RBBP8	HC_primary
DOID:10941	intracranial aneurysm	HGNC:18122	SOX17	HC_primary
DOID:10941	intracranial aneurysm	HGNC:19164	STARD13	HC_primary
DOID:10941	intracranial aneurysm	HGNC:1787	CDKN2A	HC_secondary
DOID:10941	intracranial aneurysm	HGNC:1788	CDKN2B	HC_secondary
DOID:10941	intracranial aneurysm	HGNC:9063	PLCL1	HC_secondary
DOID:10941	intracranial aneurysm	HGNC:10263	RP1	HC_secondary
DOID:10941	intracranial aneurysm	HGNC:31884	SEC11B	HC_secondary
DOID:10941	intracranial aneurysm	HGNC:19348	BET1L	LC_primary
DOID:10941	intracranial aneurysm	HGNC:404	ALDH2	LC_secondary
DOID:1024	leprosy	HGNC:19100	IL23R	HC_primary
DOID:1024	leprosy	HGNC:26789	LACC1	HC_primary
DOID:1024	leprosy	HGNC:5331	NOD2	HC_primary
DOID:1024	leprosy	HGNC:9772	RAB32	HC_primary
DOID:1024	leprosy	HGNC:10020	RIPK2	HC_primary
DOID:1024	leprosy	HGNC:11931	TNFSF15	HC_primary
DOID:1024	leprosy	HGNC:21212	ADGB	HC_secondary
DOID:1024	leprosy	HGNC:2584	CYLD	HC_secondary
DOID:1024	leprosy	HGNC:20800	SLC35D1	HC_secondary
DOID:1024	leprosy	HGNC:30390	SNX20	HC_secondary
DOID:1024	leprosy	HGNC:10433	RPS6KA4	LC_primary
DOID:3905	lung carcinoma	HGNC:13919	BAG6	HC_primary
DOID:3905	lung carcinoma	HGNC:3581	BPTF	HC_primary
DOID:3905	lung carcinoma	HGNC:1142	BTNL2	HC_primary
DOID:3905	lung carcinoma	HGNC:1957	CHRNA3	HC_primary
DOID:3905	lung carcinoma	HGNC:7104	MIPEP	HC_primary
DOID:3905	lung carcinoma	HGNC:7451	MTMR3	HC_primary
DOID:3905	lung carcinoma	HGNC:11730	TERT	HC_primary
DOID:3905	lung carcinoma	HGNC:15979	TP63	HC_primary
DOID:3905	lung carcinoma	HGNC:17792	VTI1A	HC_primary
DOID:3905	lung carcinoma	HGNC:26639	XXYLT1	HC_primary
DOID:3905	lung carcinoma	HGNC:13916	APOM	HC_secondary
DOID:3905	lung carcinoma	HGNC:1959	CHRNA5	HC_secondary
DOID:3905	lung carcinoma	HGNC:1964	CHRNB4	HC_secondary
DOID:3905	lung carcinoma	HGNC:24308	CLPTM1L	HC_secondary
DOID:3905	lung carcinoma	HGNC:21479	DCBLD1	HC_secondary
DOID:3905	lung carcinoma	HGNC:27475	GAS2L3	HC_secondary
DOID:3905	lung carcinoma	HGNC:34403	HYKK	HC_secondary
DOID:3905	lung carcinoma	HGNC:7328	MSH5	HC_secondary
DOID:3905	lung carcinoma	HGNC:7967	NR1H4	HC_secondary
DOID:3905	lung carcinoma	HGNC:9533	PSMA4	HC_secondary
DOID:3905	lung carcinoma	HGNC:10261	ROS1	HC_secondary
DOID:3905	lung carcinoma	HGNC:19286	SCYL2	HC_secondary
DOID:3905	lung carcinoma	HGNC:20151	SLC17A8	HC_secondary
DOID:3905	lung carcinoma	HGNC:11915	TNFRSF19	HC_secondary
DOID:3905	lung carcinoma	HGNC:130	ACTA2	LC_primary
DOID:3905	lung carcinoma	HGNC:2367	CRP	LC_primary
DOID:3905	lung carcinoma	HGNC:5995	IL1RAP	LC_primary
DOID:3905	lung carcinoma	HGNC:6481	LAMA1	LC_primary
DOID:3905	lung carcinoma	HGNC:13427	RBMS3	LC_primary
DOID:3905	lung carcinoma	HGNC:11781	TGM5	LC_primary
DOID:3905	lung carcinoma	HGNC:23217	GKN1	LC_secondary
DOID:3905	lung carcinoma	HGNC:24588	GKN2	LC_secondary
DOID:3905	lung carcinoma	HGNC:14374	NLRP1	LC_secondary
DOID:3905	lung carcinoma	HGNC:23207	RIF1	LC_secondary
DOID:3905	lung carcinoma	HGNC:11898	TNFAIP6	LC_secondary
DOID:3905	lung carcinoma	HGNC:29060	WSCD1	LC_secondary
DOID:12365	malaria	HGNC:79	ABO	HC_primary
DOID:12365	malaria	HGNC:4827	HBB	HC_primary
DOID:12365	malaria	HGNC:15196	OR51F1	HC_secondary
DOID:12365	malaria	HGNC:19597	OR51V1	HC_secondary
DOID:12365	malaria	HGNC:1753	CDH13	LC_primary
DOID:12365	malaria	HGNC:2719	DDC	LC_primary
DOID:12365	malaria	HGNC:10603	SCO1	LC_primary
DOID:12365	malaria	HGNC:21711	ZNF804A	LC_primary
DOID:12365	malaria	HGNC:18357	ARHGAP20	LC_secondary
DOID:12365	malaria	HGNC:7573	MYH3	LC_secondary
DOID:12365	malaria	HGNC:15212	OR52D1	LC_secondary
DOID:12365	malaria	HGNC:18387	SFTA3	LC_secondary
DOID:12365	malaria	HGNC:12510	UBQLN3	LC_secondary
DOID:706	mature B-cell neoplasm	HGNC:4944	HLA-DQB1	HC_primary
DOID:706	mature B-cell neoplasm	HGNC:29214	GRAMD1B	HC_secondary
DOID:706	mature B-cell neoplasm	HGNC:13927	C6orf15	LC_primary
DOID:706	mature B-cell neoplasm	HGNC:27780	HCG22	LC_secondary
DOID:706	mature B-cell neoplasm	HGNC:4933	HLA-C	LC_secondary
DOID:1909	melanoma	HGNC:795	ATM	HC_primary
DOID:1909	melanoma	HGNC:1509	CASP8	HC_primary
DOID:1909	melanoma	HGNC:1787	CDKN2A	HC_primary
DOID:1909	melanoma	HGNC:24308	CLPTM1L	HC_primary
DOID:1909	melanoma	HGNC:24678	FTO	HC_primary
DOID:1909	melanoma	HGNC:6929	MC1R	HC_primary
DOID:1909	melanoma	HGNC:7533	MX2	HC_primary
DOID:1909	melanoma	HGNC:15791	PIGU	HC_primary
DOID:1909	melanoma	HGNC:9039	PLA2G6	HC_primary
DOID:1909	melanoma	HGNC:14439	ALS2CR12	HC_secondary
DOID:1909	melanoma	HGNC:547	ANXA9	HC_secondary
DOID:1909	melanoma	HGNC:700	ARNT	HC_secondary
DOID:1909	melanoma	HGNC:745	ASIP	HC_secondary
DOID:1909	melanoma	HGNC:1770	CDK10	HC_secondary
DOID:1909	melanoma	HGNC:14076	CERS2	HC_secondary
DOID:1909	melanoma	HGNC:2536	CTSK	HC_secondary
DOID:1909	melanoma	HGNC:6943	MCL1	HC_secondary
DOID:1909	melanoma	HGNC:7413	MTAP	HC_secondary
DOID:1909	melanoma	HGNC:10761	SETDB1	HC_secondary
DOID:1909	melanoma	HGNC:11730	TERT	HC_secondary
DOID:1909	melanoma	HGNC:12442	TYR	HC_secondary
DOID:1909	melanoma	HGNC:270	PARP1	LC_primary
DOID:1909	melanoma	HGNC:16472	SLC45A2	LC_primary
DOID:10976	membranous glomerulonephritis	HGNC:4942	HLA-DQA1	HC_primary
DOID:10976	membranous glomerulonephritis	HGNC:9042	PLA2R1	HC_primary
DOID:10976	membranous glomerulonephritis	HGNC:6161	ITGB6	HC_secondary
DOID:10976	membranous glomerulonephritis	HGNC:6729	LY75	HC_secondary
DOID:10976	membranous glomerulonephritis	HGNC:9907	RBMS1	HC_secondary
DOID:14221	metabolic syndrome X	HGNC:29	ABCA1	HC_primary
DOID:14221	metabolic syndrome X	HGNC:603	APOB	HC_primary
DOID:14221	metabolic syndrome X	HGNC:1869	CETP	HC_primary
DOID:14221	metabolic syndrome X	HGNC:17157	EDC4	HC_primary
DOID:14221	metabolic syndrome X	HGNC:24678	FTO	HC_primary
DOID:14221	metabolic syndrome X	HGNC:28906	G6PC2	HC_primary
DOID:14221	metabolic syndrome X	HGNC:4124	GALNT2	HC_primary
DOID:14221	metabolic syndrome X	HGNC:4195	GCK	HC_primary
DOID:14221	metabolic syndrome X	HGNC:4196	GCKR	HC_primary
DOID:14221	metabolic syndrome X	HGNC:6619	LIPC	HC_primary
DOID:14221	metabolic syndrome X	HGNC:6677	LPL	HC_primary
DOID:14221	metabolic syndrome X	HGNC:7091	MICB	HC_primary
DOID:14221	metabolic syndrome X	HGNC:7464	MTNR1B	HC_primary
DOID:14221	metabolic syndrome X	HGNC:7966	NR1H3	HC_primary
DOID:14221	metabolic syndrome X	HGNC:29267	SMEK2	HC_primary
DOID:14221	metabolic syndrome X	HGNC:18001	TOMM40	HC_primary
DOID:14221	metabolic syndrome X	HGNC:13051	ZNF259	HC_primary
DOID:14221	metabolic syndrome X	HGNC:42	ABCB11	HC_secondary
DOID:14221	metabolic syndrome X	HGNC:33784	AGMO	HC_secondary
DOID:14221	metabolic syndrome X	HGNC:17288	APOA5	HC_secondary
DOID:14221	metabolic syndrome X	HGNC:613	APOE	HC_secondary
DOID:14221	metabolic syndrome X	HGNC:28199	BUD13	HC_secondary
DOID:14221	metabolic syndrome X	HGNC:1461	CAMK2B	HC_secondary
DOID:14221	metabolic syndrome X	HGNC:2850	DGKB	HC_secondary
DOID:14221	metabolic syndrome X	HGNC:23112	FAT3	HC_secondary
DOID:14221	metabolic syndrome X	HGNC:4222	GDF7	HC_secondary
DOID:14221	metabolic syndrome X	HGNC:13744	HERPUD1	HC_secondary
DOID:14221	metabolic syndrome X	HGNC:16959	YKT6	HC_secondary
DOID:14221	metabolic syndrome X	HGNC:11743	TFAP2B	LC_primary
DOID:6364	migraine	HGNC:30801	AJAP1	HC_primary
DOID:6364	migraine	HGNC:17021	ASTN2	HC_primary
DOID:6364	migraine	HGNC:16910	CPQ	HC_primary
DOID:6364	migraine	HGNC:17371	FHL5	HC_primary
DOID:6364	migraine	HGNC:6692	LRP1	HC_primary
DOID:6364	migraine	HGNC:6997	MEF2D	HC_primary
DOID:6364	migraine	HGNC:7162	MMP16	HC_primary
DOID:6364	migraine	HGNC:20990	PHACTR1	HC_primary
DOID:6364	migraine	HGNC:14000	PRDM16	HC_primary
DOID:6364	migraine	HGNC:16001	SUGCT	HC_primary
DOID:6364	migraine	HGNC:11773	TGFBR2	HC_primary
DOID:6364	migraine	HGNC:17961	TRPM8	HC_primary
DOID:6364	migraine	HGNC:20659	TSPAN2	HC_primary
DOID:6364	migraine	HGNC:18453	APOA1BP	HC_secondary
DOID:6364	migraine	HGNC:27915	C1orf174	HC_secondary
DOID:6364	migraine	HGNC:4020	FUT9	HC_secondary
DOID:6364	migraine	HGNC:13708	GPR182	HC_secondary
DOID:6364	migraine	HGNC:29608	MTDH	HC_secondary
DOID:6364	migraine	HGNC:7808	NGF	HC_secondary
DOID:6364	migraine	HGNC:8602	PAPPA	HC_secondary
DOID:6364	migraine	HGNC:13427	RBMS3	HC_secondary
DOID:6364	migraine	HGNC:29674	RDH16	HC_secondary
DOID:6364	migraine	HGNC:10020	RIPK2	HC_secondary
DOID:6364	migraine	HGNC:21066	TBC1D7	HC_secondary
DOID:6364	migraine	HGNC:16380	TRIM32	HC_secondary
DOID:6364	migraine	HGNC:12362	TSC1	HC_secondary
DOID:6364	migraine	HGNC:29367	TSPYL5	HC_secondary
DOID:6364	migraine	HGNC:23039	UFL1	HC_secondary
DOID:6364	migraine	HGNC:227	ADARB2	LC_primary
DOID:6364	migraine	HGNC:278	ADRA1B	LC_primary
DOID:6364	migraine	HGNC:25945	ARL15	LC_primary
DOID:6364	migraine	HGNC:26002	CASZ1	LC_primary
DOID:6364	migraine	HGNC:1753	CDH13	LC_primary
DOID:6364	migraine	HGNC:2621	CYP2C19	LC_primary
DOID:6364	migraine	HGNC:3591	FARP1	LC_primary
DOID:6364	migraine	HGNC:3604	FBN2	LC_primary
DOID:6364	migraine	HGNC:3823	FOXP1	LC_primary
DOID:6364	migraine	HGNC:25491	FRMD4A	LC_primary
DOID:6364	migraine	HGNC:25174	HAUS1	LC_primary
DOID:6364	migraine	HGNC:18374	HPSE2	LC_primary
DOID:6364	migraine	HGNC:6057	INA	LC_primary
DOID:6364	migraine	HGNC:6066	INHBA	LC_primary
DOID:6364	migraine	HGNC:19309	KANK1	LC_primary
DOID:6364	migraine	HGNC:6280	KCNK5	LC_primary
DOID:6364	migraine	HGNC:6555	LEPROTL1	LC_primary
DOID:6364	migraine	HGNC:29269	MARCH4	LC_primary
DOID:6364	migraine	HGNC:7163	MMP17	LC_primary
DOID:6364	migraine	HGNC:14034	MRPL37	LC_primary
DOID:6364	migraine	HGNC:7237	MRVI1	LC_primary
DOID:6364	migraine	HGNC:8004	NRP1	LC_primary
DOID:6364	migraine	HGNC:14234	NSD1	LC_primary
DOID:6364	migraine	HGNC:16098	PHF20	LC_primary
DOID:6364	migraine	HGNC:9414	PRKG1	LC_primary
DOID:6364	migraine	HGNC:9668	PTPRD	LC_primary
DOID:6364	migraine	HGNC:24663	RABGAP1L	LC_primary
DOID:6364	migraine	HGNC:10464	RSU1	LC_primary
DOID:6364	migraine	HGNC:15513	SMYD3	LC_primary
DOID:6364	migraine	HGNC:14565	SORBS1	LC_primary
DOID:6364	migraine	HGNC:11388	STK10	LC_primary
DOID:6364	migraine	HGNC:17287	SUV39H2	LC_primary
DOID:6364	migraine	HGNC:30670	SV2C	LC_primary
DOID:6364	migraine	HGNC:11609	TBXAS1	LC_primary
DOID:6364	migraine	HGNC:11766	TGFB1	LC_primary
DOID:6364	migraine	HGNC:23293	WAPAL	LC_primary
DOID:6364	migraine	HGNC:12735	WASL	LC_primary
DOID:6364	migraine	HGNC:19160	ZDHHC6	LC_primary
DOID:6364	migraine	HGNC:206	ADAM28	LC_secondary
DOID:6364	migraine	HGNC:377	AKAP7	LC_secondary
DOID:6364	migraine	HGNC:2720	ASAP1	LC_secondary
DOID:6364	migraine	HGNC:792	ATF7	LC_secondary
DOID:6364	migraine	HGNC:19351	BICC1	LC_secondary
DOID:6364	migraine	HGNC:25822	C10orf88	LC_secondary
DOID:6364	migraine	HGNC:16231	CBLN4	LC_secondary
DOID:6364	migraine	HGNC:1763	CDH4	LC_secondary
DOID:6364	migraine	HGNC:1857	CENPF	LC_secondary
DOID:6364	migraine	HGNC:103	CNNM2	LC_secondary
DOID:6364	migraine	HGNC:27786	CNPY1	LC_secondary
DOID:6364	migraine	HGNC:24381	COX7B2	LC_secondary
DOID:6364	migraine	HGNC:2511	CTNNA3	LC_secondary
DOID:6364	migraine	HGNC:23658	DEC1	LC_secondary
DOID:6364	migraine	HGNC:15750	DSTN	LC_secondary
DOID:6364	migraine	HGNC:3343	EN2	LC_secondary
DOID:6364	migraine	HGNC:3379	EPB41L2	LC_secondary
DOID:6364	migraine	HGNC:13584	FBXO5	LC_secondary
DOID:6364	migraine	HGNC:3680	FGF23	LC_secondary
DOID:6364	migraine	HGNC:3684	FGF6	LC_secondary
DOID:6364	migraine	HGNC:29408	FHAD1	LC_secondary
DOID:6364	migraine	HGNC:4274	GJA1	LC_secondary
DOID:6364	migraine	HGNC:15987	GLRX3	LC_secondary
DOID:6364	migraine	HGNC:4481	GPR26	LC_secondary
DOID:6364	migraine	HGNC:4798	HABP2	LC_secondary
DOID:6364	migraine	HGNC:5392	IER3	LC_secondary
DOID:6364	migraine	HGNC:18550	IER3IP1	LC_secondary
DOID:6364	migraine	HGNC:30691	KBTBD8	LC_secondary
DOID:6364	migraine	HGNC:26725	KIAA1456	LC_secondary
DOID:6364	migraine	HGNC:11810	KLF10	LC_secondary
DOID:6364	migraine	HGNC:18610	KSR2	LC_secondary
DOID:6364	migraine	HGNC:28987	LARP4B	LC_secondary
DOID:6364	migraine	HGNC:25636	MCTP2	LC_secondary
DOID:6364	migraine	HGNC:7197	MOG	LC_secondary
DOID:6364	migraine	HGNC:7321	MSC	LC_secondary
DOID:6364	migraine	HGNC:7976	NR2F2	LC_secondary
DOID:6364	migraine	HGNC:7978	NR3C1	LC_secondary
DOID:6364	migraine	HGNC:14697	OR4C3	LC_secondary
DOID:6364	migraine	HGNC:14705	OR4S1	LC_secondary
DOID:6364	migraine	HGNC:9220	POU4F3	LC_secondary
DOID:6364	migraine	HGNC:28578	PSTK	LC_secondary
DOID:6364	migraine	HGNC:9646	PTPN13	LC_secondary
DOID:6364	migraine	HGNC:10448	RRBP1	LC_secondary
DOID:6364	migraine	HGNC:10480	RYBP	LC_secondary
DOID:6364	migraine	HGNC:10582	SCN10A	LC_secondary
DOID:6364	migraine	HGNC:10583	SCN11A	LC_secondary
DOID:6364	migraine	HGNC:18379	SESTD1	LC_secondary
DOID:6364	migraine	HGNC:20256	SFMBT2	LC_secondary
DOID:6364	migraine	HGNC:21533	SNX24	LC_secondary
DOID:6364	migraine	HGNC:11373	STC1	LC_secondary
DOID:6364	migraine	HGNC:20978	TAAR6	LC_secondary
DOID:6364	migraine	HGNC:15630	TCERG1	LC_secondary
DOID:6364	migraine	HGNC:11641	TCF7L2	LC_secondary
DOID:6364	migraine	HGNC:11741	TFAM	LC_secondary
DOID:6364	migraine	HGNC:25488	TMEM51	LC_secondary
DOID:6364	migraine	HGNC:26510	TMEM68	LC_secondary
[truncated: 1,534 more rows]
