# Supplementary material for: Heterogeneous Network Edge Prediction: A Data Integration Approach to Prioritize Disease-Associated Genes
Source: PLoS Comput Biol. 2015 Jul 9;11(7):e1004259. doi: 10.1371/journal.pcbi.1004259 (PMC4497619; doi:10.1371/journal.pcbi.1004259)
Supplement: S7 Data — Ten DO terms that appeared in the GWAS Catalog were redundant with other terms. Seven were removed. Three were merged with recipient terms by removing the term and transferring the associations. (TXT) [file pcbi.1004259.s019.txt]

remove DOID:11782 # astigmatism
remove DOID:11830 # myopia
remove DOID:0050589 # inflammatory bowel disease
remove DOID:2914 # immune system disease
remove DOID:3620 # central nervous system cancer
remove DOID:2468 # psychotic disorder
remove DOID:557	# kidney disease
pop DOID:1067 --> DOID:1686 # open-angle glaucoma --> glaucoma
pop DOID:3908 --> DOID:3905 # non-small cell lung carcinoma --> lung carcinoma
pop DOID:3910 --> DOID:3905 # lung adenocarcinoma --> lung carcinoma
