# Supplementary material for: Heterogeneous Network Edge Prediction: A Data Integration Approach to Prioritize Disease-Associated Genes
Source: PLoS Comput Biol. 2015 Jul 9;11(7):e1004259. doi: 10.1371/journal.pcbi.1004259 (PMC4497619; doi:10.1371/journal.pcbi.1004259)
Supplement: S8 Data — Protein-protein interactions processed from iRefIndex using ppiTrim. (GZ) [file pcbi.1004259.s020.gz › Data_S8.txt]

source_code	source_symbol	target_code	target_symbol	pubmed	interaction_type	method
HGNC:5	A1BG	HGNC:545	ANXA7	21900206	MI:0407(direct interaction)	MI:0018(two hybrid)
HGNC:5	A1BG	HGNC:1784	CDKN1A	21900206	MI:0407(direct interaction)	MI:0018(two hybrid)
HGNC:5	A1BG	HGNC:16904	CRISP3	15461460	MI:0915(physical association)	MI:0004(affinity chromatography technology)
HGNC:5	A1BG	HGNC:4567	GRB7	21900206	MI:0915(physical association)	MI:0018(two hybrid)
HGNC:5	A1BG	HGNC:6563	LGALS3	18263896	MI:0915(physical association)	MI:0096(pull down)
HGNC:5	A1BG	HGNC:17169	PRDX4	21988832	MI:0407(direct interaction)	MI:0018(two hybrid)
HGNC:5	A1BG	HGNC:30412	SETD7	21988832	MI:0407(direct interaction)	MI:0018(two hybrid)
HGNC:5	A1BG	HGNC:11117	SMN1	21900206	MI:0407(direct interaction)	MI:0018(two hybrid)
HGNC:5	A1BG	HGNC:11118	SMN2	21900206	MI:0407(direct interaction)	MI:0018(two hybrid)
HGNC:5	A1BG	HGNC:11138	SNCA	21900206	MI:0407(direct interaction)	MI:0018(two hybrid)
HGNC:5	A1BG	HGNC:11830	TK1	21900206	MI:0407(direct interaction)	MI:0018(two hybrid)
HGNC:24086	A1CF	HGNC:604	APOBEC1	10669759|11134005, 10669759, 12881431|11134005	MI:0915(physical association)|MI:0407(direct interaction)	MI:0004(affinity chromatography technology)|MI:0096(pull down)|-
HGNC:24086	A1CF	HGNC:6316	KHSRP	10781591	MI:0914(association)|MI:0915(physical association)	MI:0401(biochemical)|MI:0492(in vitro)
HGNC:24086	A1CF	HGNC:19998	TNPO2	12896982	MI:0407(direct interaction)	-
HGNC:7	A2M	HGNC:132	ACTB	21163940	MI:0407(direct interaction)	MI:0018(two hybrid)
HGNC:7	A2M	HGNC:197	ADAM19	11162584	MI:0915(physical association)	MI:0492(in vitro)
HGNC:7	A2M	HGNC:217	ADAMTS1	10373500	MI:0915(physical association)	MI:0004(affinity chromatography technology)|MI:0493(in vivo)
HGNC:7	A2M	HGNC:453	AMBP	7519849|1697852|7533162, 7519849, 1697852	MI:0915(physical association)	MI:0004(affinity chromatography technology)|-
HGNC:7	A2M	HGNC:544	ANXA6	15226301	MI:0915(physical association)	MI:0492(in vitro)
HGNC:7	A2M	HGNC:545	ANXA7	21900206	MI:0407(direct interaction)	MI:0018(two hybrid)
HGNC:7	A2M	HGNC:613	APOE	21163940|9831625	MI:0915(physical association)|MI:0407(direct interaction)	MI:0004(affinity chromatography technology)|-|MI:0018(two hybrid)
HGNC:7	A2M	HGNC:620	APP	21163940|9501253	MI:0915(physical association)|MI:0407(direct interaction)	MI:0019(coimmunoprecipitation)|MI:0018(two hybrid)
HGNC:7	A2M	HGNC:20092	ATF7IP	15231748	MI:0407(direct interaction)	MI:0018(two hybrid)
HGNC:7	A2M	HGNC:799	ATP1A1	21163940	MI:0407(direct interaction)	MI:0018(two hybrid)
HGNC:7	A2M	HGNC:914	B2M	10731476	MI:0407(direct interaction)	MI:0096(pull down)
HGNC:7	A2M	HGNC:1736	CDC42	18624398	MI:0407(direct interaction)	MI:0018(two hybrid)
HGNC:7	A2M	HGNC:5270	DNAJB1	21163940	MI:0407(direct interaction)	MI:0018(two hybrid)
HGNC:7	A2M	HGNC:29548	ECSIT	21163940	MI:0407(direct interaction)	MI:0018(two hybrid)
HGNC:7	A2M	HGNC:3353	ENO2	21163940	MI:0407(direct interaction)	MI:0018(two hybrid)
HGNC:7	A2M	HGNC:17286	EXOSC1	21163940	MI:0407(direct interaction)	MI:0018(two hybrid)
HGNC:7	A2M	HGNC:3592	FARSA	21163940	MI:0407(direct interaction)	MI:0018(two hybrid)
HGNC:7	A2M	HGNC:13611	FBXL12	21163940	MI:0407(direct interaction)	MI:0018(two hybrid)
HGNC:7	A2M	HGNC:10847	FBXW4	21163940	MI:0407(direct interaction)	MI:0018(two hybrid)
HGNC:7	A2M	HGNC:21689	FIS1	21163940	MI:0407(direct interaction)	MI:0018(two hybrid)
HGNC:7	A2M	HGNC:4189	GCDH	21163940	MI:0407(direct interaction)	MI:0018(two hybrid)
HGNC:7	A2M	HGNC:4234	GEM	18624398	MI:0407(direct interaction)	MI:0018(two hybrid)
HGNC:7	A2M	HGNC:4566	GRB2	18624398	MI:0407(direct interaction)	MI:0018(two hybrid)
HGNC:7	A2M	HGNC:4739	H2AFX	21900206	MI:0407(direct interaction)	MI:0018(two hybrid)
HGNC:7	A2M	HGNC:5014	HMOX2	21900206	MI:0407(direct interaction)	MI:0018(two hybrid)
HGNC:7	A2M	HGNC:5238	HSPA5	12194978	MI:0407(direct interaction)	-
HGNC:7	A2M	HGNC:5411	IFIT3	21163940	MI:0407(direct interaction)	MI:0018(two hybrid)
HGNC:7	A2M	HGNC:13328	IFIT5	21163940	MI:0407(direct interaction)	MI:0018(two hybrid)
HGNC:7	A2M	HGNC:17813	IGSF8	21163940	MI:0407(direct interaction)	MI:0018(two hybrid)
HGNC:7	A2M	HGNC:5962	IL10	10714547	MI:0407(direct interaction)	-
HGNC:7	A2M	HGNC:5992	IL1B	2466831, 9714181	MI:0915(physical association)	-
HGNC:7	A2M	HGNC:6014	IL4	10714547	MI:0407(direct interaction)	MI:0096(pull down)
HGNC:7	A2M	HGNC:6361	KLK13	14687906	MI:0407(direct interaction)	MI:0096(pull down)
HGNC:7	A2M	HGNC:6364	KLK3	8583572	MI:0915(physical association)	MI:0492(in vitro)
HGNC:7	A2M	HGNC:6522	LCAT	11435418	MI:0915(physical association)|MI:0407(direct interaction)	MI:0004(affinity chromatography technology)|-
HGNC:7	A2M	HGNC:6553	LEP	9724081	MI:0407(direct interaction)	-
HGNC:7	A2M	HGNC:9479	LONP1	21163940	MI:0407(direct interaction)	MI:0018(two hybrid)
HGNC:7	A2M	HGNC:6692	LRP1	10652313, 12194978	MI:0915(physical association)	-
HGNC:7	A2M	HGNC:6740	LYZ	2467766	MI:0915(physical association)	MI:0492(in vitro)
HGNC:7	A2M	HGNC:19034	MAST1	21163940	MI:0407(direct interaction)	MI:0018(two hybrid)
HGNC:7	A2M	HGNC:7166	MMP2	9344465	MI:0407(direct interaction)	-
HGNC:7	A2M	HGNC:7610	MYOC	16289162	MI:0407(direct interaction)	MI:0018(two hybrid)
HGNC:7	A2M	HGNC:17597	NCDN	21163940	MI:0407(direct interaction)	MI:0018(two hybrid)
HGNC:7	A2M	HGNC:7808	NGF	10681572	MI:0407(direct interaction)	-
HGNC:7	A2M	HGNC:7876	NOS3	21163940	MI:0407(direct interaction)	MI:0018(two hybrid)
HGNC:7	A2M	HGNC:8573	PAEP	11023837	MI:0914(association)|MI:0407(direct interaction)	MI:0401(biochemical)|-
HGNC:7	A2M	HGNC:8624	PAXIP1	21163940	MI:0407(direct interaction)	MI:0018(two hybrid)
HGNC:7	A2M	HGNC:8799	PDGFA	10681572	MI:0915(physical association)	MI:0492(in vitro)
HGNC:7	A2M	HGNC:8800	PDGFB	10681572	MI:0915(physical association)	-
HGNC:7	A2M	HGNC:30091	PRAM1	21163940	MI:0407(direct interaction)	MI:0018(two hybrid)
HGNC:7	A2M	HGNC:9353	PRDX2	21163940	MI:0407(direct interaction)	MI:0018(two hybrid)
HGNC:7	A2M	HGNC:9777	RAB3A	21163940	MI:0407(direct interaction)	MI:0018(two hybrid)
HGNC:7	A2M	HGNC:9812	RAD23A	21163940	MI:0407(direct interaction)	MI:0018(two hybrid)
HGNC:7	A2M	HGNC:9857	RAP1B	21900206	MI:0407(direct interaction)	MI:0018(two hybrid)
HGNC:7	A2M	HGNC:20389	RETN	21163940	MI:0407(direct interaction)	MI:0018(two hybrid)
HGNC:7	A2M	HGNC:10011	RHEB	21163940	MI:0407(direct interaction)	MI:0018(two hybrid)
HGNC:7	A2M	HGNC:16511	SEPT8	21900206	MI:0407(direct interaction)	MI:0018(two hybrid)
HGNC:7	A2M	HGNC:10839	SHBG	15862967	MI:0407(direct interaction)	MI:0018(two hybrid)
HGNC:7	A2M	HGNC:11117	SMN1	21900206	MI:0407(direct interaction)	MI:0018(two hybrid)
HGNC:7	A2M	HGNC:11118	SMN2	21900206	MI:0407(direct interaction)	MI:0018(two hybrid)
HGNC:7	A2M	HGNC:24105	STAMBPL1	21163940	MI:0407(direct interaction)	MI:0018(two hybrid)
HGNC:7	A2M	HGNC:11771	TGFBI	10681572	MI:0915(physical association)	MI:0492(in vitro)
HGNC:7	A2M	HGNC:11776	TGIF1	21900206	MI:0407(direct interaction)	MI:0018(two hybrid)
HGNC:7	A2M	HGNC:11778	TGM2	21988832	MI:0407(direct interaction)	MI:0018(two hybrid)
HGNC:7	A2M	HGNC:11830	TK1	21900206	MI:0407(direct interaction)	MI:0018(two hybrid)
HGNC:7	A2M	HGNC:11912	TNFRSF14	21900206	MI:0407(direct interaction)	MI:0018(two hybrid)
HGNC:7	A2M	HGNC:16826	TSC22D1	21900206	MI:0407(direct interaction)	MI:0018(two hybrid)
HGNC:7	A2M	HGNC:12405	TTR	21900206	MI:0407(direct interaction)	MI:0018(two hybrid)
HGNC:7	A2M	HGNC:12446	TYRO3	21163940	MI:0407(direct interaction)	MI:0018(two hybrid)
HGNC:7	A2M	HGNC:12520	UFD1L	21900206	MI:0407(direct interaction)	MI:0018(two hybrid)
HGNC:7	A2M	HGNC:12563	UMPS	21163940	MI:0407(direct interaction)	MI:0018(two hybrid)
HGNC:13666	AAAS	HGNC:4053	ISG15	16009940	MI:0915(physical association)	MI:0004(affinity chromatography technology)
HGNC:21298	AACS	HGNC:12468	UBC	21139048|21890473|21963094	MI:0915(physical association)	MI:0004(affinity chromatography technology)
HGNC:25662	AAGAB	HGNC:3279	EIF3C	16169070	MI:0407(direct interaction)	MI:0398(two hybrid pooling approach)
HGNC:25662	AAGAB	HGNC:12565	UNC119	16169070	MI:0407(direct interaction)	MI:0398(two hybrid pooling approach)
HGNC:19679	AAK1	HGNC:620	APP	21832049	MI:0407(direct interaction)	MI:0096(pull down)
HGNC:19679	AAK1	HGNC:30213	ATP13A2	22645275	MI:0915(physical association)|MI:0407(direct interaction)	MI:0018(two hybrid)|MI:0112(ubiquitin reconstruction)
HGNC:30205	AAMDC	HGNC:620	APP	21832049	MI:0407(direct interaction)	MI:0096(pull down)
HGNC:30205	AAMDC	HGNC:12468	UBC	21139048	MI:0915(physical association)	MI:0004(affinity chromatography technology)
HGNC:18	AAMP	HGNC:26104	C8orf33	21900206	MI:0407(direct interaction)	MI:0018(two hybrid)
HGNC:18	AAMP	HGNC:13352	MAP1LC3B	21900206	MI:0407(direct interaction)	MI:0018(two hybrid)
HGNC:18	AAMP	HGNC:15934	NELFCD	16169070	MI:0407(direct interaction)	MI:0398(two hybrid pooling approach)
HGNC:18	AAMP	HGNC:5331	NOD2	19535145	MI:0915(physical association)	MI:0007(anti tag coimmunoprecipitation)
HGNC:18	AAMP	HGNC:8624	PAXIP1	22990118	MI:0915(physical association)	MI:0004(affinity chromatography technology)
HGNC:18	AAMP	HGNC:9509	PSEN2	21163940	MI:0407(direct interaction)	MI:0018(two hybrid)
HGNC:18	AAMP	HGNC:11830	TK1	21900206	MI:0407(direct interaction)	MI:0018(two hybrid)
HGNC:18	AAMP	HGNC:12468	UBC	21890473|21963094|21139048|22505724|23000965|21906983	MI:0915(physical association)	MI:0004(affinity chromatography technology)
HGNC:19	AANAT	HGNC:9380	PRKACA	11336675	MI:0915(physical association)	MI:0492(in vitro)
HGNC:19	AANAT	HGNC:12855	YWHAZ	15644438|11336675, 11427721, 8024705|11336675, 11427721	MI:0914(association)|MI:0915(physical association)|MI:0407(direct interaction)	MI:0004(affinity chromatography technology)|MI:0401(biochemical)|MI:0000(molecular interaction)
HGNC:15886	AAR2	HGNC:2553	CUL3	21145461	MI:0915(physical association)	MI:0004(affinity chromatography technology)
HGNC:15886	AAR2	HGNC:19312	EAPP	16189514	MI:0407(direct interaction)	MI:0398(two hybrid pooling approach)
HGNC:15886	AAR2	HGNC:4279	GJA5	16189514	MI:0407(direct interaction)	MI:0398(two hybrid pooling approach)
HGNC:15886	AAR2	HGNC:12468	UBC	21890473|21963094|16196087|21139048|22505724|23000965|21906983	MI:0915(physical association)	MI:0004(affinity chromatography technology)
HGNC:20	AARS	HGNC:3208	EEF1B2	11829477	MI:0407(direct interaction)	MI:0018(two hybrid)
HGNC:20	AARS	HGNC:3467	ESR1	19805454	MI:0915(physical association)	MI:0004(affinity chromatography technology)
HGNC:20	AARS	HGNC:3488	ETS1	20195357	MI:0915(physical association)	MI:0034(display technology)
HGNC:20	AARS	HGNC:6140	ITGA4	22623428	MI:0915(physical association)	MI:0004(affinity chromatography technology)
HGNC:20	AARS	HGNC:14935	SIRT7	22586326	MI:0915(physical association)	MI:0004(affinity chromatography technology)
HGNC:20	AARS	HGNC:12468	UBC	21890473|21963094|22053931|21139048|22505724|23000965|21906983	MI:0915(physical association)	MI:0004(affinity chromatography technology)
HGNC:20	AARS	HGNC:12663	VCAM1	19738201	MI:0915(physical association)	MI:0004(affinity chromatography technology)
HGNC:20	AARS	HGNC:12855	YWHAZ	15161933	MI:0915(physical association)	MI:0096(pull down)
HGNC:21022	AARS2	HGNC:29634	MEGF10	12421765	MI:0407(direct interaction)	MI:0018(two hybrid)
HGNC:21022	AARS2	HGNC:12468	UBC	21139048|21906983	MI:0915(physical association)	MI:0004(affinity chromatography technology)
HGNC:14235	AASDHPPT	HGNC:12032	TRAF2	16189514	MI:0407(direct interaction)	MI:0398(two hybrid pooling approach)
HGNC:14235	AASDHPPT	HGNC:12468	UBC	21890473|21963094|22053931|20972266|21139048|21987572|22505724|21906983	MI:0915(physical association)	MI:0004(affinity chromatography technology)
HGNC:17366	AASS	HGNC:5359	ICT1	20186120	MI:0915(physical association)	MI:0004(affinity chromatography technology)
HGNC:17366	AASS	HGNC:7553	MYC	17314511	MI:0915(physical association)	MI:0004(affinity chromatography technology)
HGNC:17366	AASS	HGNC:11729	TERF2	20811636	MI:0915(physical association)	MI:0004(affinity chromatography technology)
HGNC:17366	AASS	HGNC:12468	UBC	21890473|21906983	MI:0915(physical association)	MI:0004(affinity chromatography technology)
HGNC:19235	AATF	HGNC:882	ATR	17157788	MI:0217(phosphorylation reaction)|MI:0915(physical association)	-|MI:0424(protein kinase assay)
HGNC:19235	AATF	HGNC:30688	CAND1	21145461	MI:0915(physical association)	MI:0004(affinity chromatography technology)
HGNC:19235	AATF	HGNC:2684	DAZAP2	16189514	MI:0407(direct interaction)	MI:0398(two hybrid pooling approach)
HGNC:19235	AATF	HGNC:6742	LZTR1	20211142	MI:0407(direct interaction)	MI:0018(two hybrid)
HGNC:19235	AATF	HGNC:6813	MAGED1	17488777	MI:0915(physical association)|MI:0407(direct interaction)	MI:0004(affinity chromatography technology)|MI:0018(two hybrid)
HGNC:19235	AATF	HGNC:6893	MAPT	14697667	MI:0915(physical association)|MI:0407(direct interaction)	MI:0007(anti tag coimmunoprecipitation)|MI:0055(fluorescent resonance energy transfer)
HGNC:19235	AATF	HGNC:6973	MDM2	17468107	MI:0915(physical association)	MI:0004(affinity chromatography technology)
HGNC:19235	AATF	HGNC:13824	MMS19	22678362	MI:0915(physical association)	MI:0004(affinity chromatography technology)
HGNC:19235	AATF	HGNC:18167	MPP6	15231747	MI:0407(direct interaction)	MI:0018(two hybrid)
HGNC:19235	AATF	HGNC:8614	PAWR	14627703	MI:0915(physical association)	MI:0004(affinity chromatography technology)|MI:0493(in vivo)
HGNC:19235	AATF	HGNC:24474	PCBD2	20211142	MI:0407(direct interaction)	MI:0018(two hybrid)
HGNC:19235	AATF	HGNC:8988	PIN1	17468107	MI:0915(physical association)	MI:0004(affinity chromatography technology)
HGNC:19235	AATF	HGNC:9197	POLR2J	10783144	MI:0915(physical association)|MI:0407(direct interaction)	MI:0096(pull down)|-
HGNC:19235	AATF	HGNC:9884	RB1	12450794|12450794, 10783144|10783144	MI:0915(physical association)|MI:0407(direct interaction)	MI:0004(affinity chromatography technology)|-|MI:0018(two hybrid)
HGNC:19235	AATF	HGNC:9891	RBBP8	10783144	MI:0915(physical association)	MI:0096(pull down)|MI:0018(two hybrid)
HGNC:19235	AATF	HGNC:9955	RELA	17157788	MI:0915(physical association)	MI:0493(in vivo)|MI:0019(coimmunoprecipitation)
HGNC:19235	AATF	HGNC:14935	SIRT7	22586326	MI:0915(physical association)	MI:0004(affinity chromatography technology)
HGNC:19235	AATF	HGNC:6769	SMAD3	21988832	MI:0407(direct interaction)	MI:0397(two hybrid array)
HGNC:19235	AATF	HGNC:11205	SP1	12847090	MI:0915(physical association)|MI:0407(direct interaction)	-|MI:0006(anti bait coimmunoprecipitation)
HGNC:19235	AATF	HGNC:11125	SUMO2	21252943|21693764|19471022	MI:0915(physical association)	MI:0004(affinity chromatography technology)
HGNC:19235	AATF	HGNC:15971	TSG101	14761944	MI:0407(direct interaction)	-
HGNC:19235	AATF	HGNC:12468	UBC	21890473|21963094|21139048|21987572|22505724|23000965|21906983	MI:0915(physical association)	MI:0004(affinity chromatography technology)
HGNC:19235	AATF	HGNC:33105	ZNF468	21988832	MI:0407(direct interaction)	MI:0397(two hybrid array)
HGNC:23	ABAT	HGNC:408	ALDH5A1	6470007	MI:0915(physical association)	MI:0492(in vitro)
HGNC:23	ABAT	HGNC:3467	ESR1	19805454	MI:0915(physical association)	MI:0004(affinity chromatography technology)
HGNC:29	ABCA1	HGNC:553	AOX1	12054535	MI:0407(direct interaction)	MI:0018(two hybrid)
HGNC:29	ABCA1	HGNC:600	APOA1	22271762|12084722	MI:0915(physical association)|MI:0407(direct interaction)	MI:0007(anti tag coimmunoprecipitation)|-
HGNC:29	ABCA1	HGNC:14580	ARHGEF11	16192272|16192269	MI:0915(physical association)	MI:0081(peptide array)|MI:0492(in vitro)
HGNC:29	ABCA1	HGNC:14193	ARHGEF12	16192269|16192274	MI:0915(physical association)	MI:0081(peptide array)|MI:0492(in vitro)
HGNC:29	ABCA1	HGNC:10549	ATXN10	16498633	MI:0407(direct interaction)	MI:0018(two hybrid)
HGNC:29	ABCA1	HGNC:1736	CDC42	16443932	MI:0915(physical association)	MI:0004(affinity chromatography technology)
HGNC:29	ABCA1	HGNC:30747	COPS2	19268428	MI:0915(physical association)	MI:0004(affinity chromatography technology)
HGNC:29	ABCA1	HGNC:2904	DLG5	16192281	MI:0915(physical association)	MI:0492(in vitro)
HGNC:29	ABCA1	HGNC:3238	EGR1	19374776	MI:0915(physical association)	MI:0007(anti tag coimmunoprecipitation)
HGNC:29	ABCA1	HGNC:15842	ERBB2IP	15123239	MI:0915(physical association)	MI:0081(peptide array)
HGNC:29	ABCA1	HGNC:3573	FADD	12235128	MI:0407(direct interaction)	-
HGNC:29	ABCA1	HGNC:17643	GOPC	16192284	MI:0915(physical association)	MI:0492(in vitro)
HGNC:29	ABCA1	HGNC:5961	IKBKG	21988832	MI:0407(direct interaction)	MI:0397(two hybrid array)
HGNC:29	ABCA1	HGNC:17787	LIN7A	16192278, 14722086	MI:0915(physical association)	MI:0492(in vitro)
HGNC:29	ABCA1	HGNC:17788	LIN7B	16192269|16192277	MI:0915(physical association)	MI:0081(peptide array)|MI:0492(in vitro)
HGNC:29	ABCA1	HGNC:17789	LIN7C	16192275	MI:0915(physical association)	MI:0492(in vitro)
HGNC:29	ABCA1	HGNC:6646	LMO7	16192285	MI:0915(physical association)	MI:0492(in vitro)
HGNC:29	ABCA1	HGNC:6657	LNX1	22889411	MI:0220(ubiquitination reaction)	MI:0415(enzymatic study)
HGNC:29	ABCA1	HGNC:7208	MPDZ	16192269	MI:0915(physical association)	MI:0492(in vitro)
HGNC:29	ABCA1	HGNC:18167	MPP6	16192290	MI:0915(physical association)	MI:0492(in vitro)
HGNC:29	ABCA1	HGNC:20767	PDLIM3	16192291	MI:0915(physical association)	MI:0492(in vitro)
HGNC:29	ABCA1	HGNC:16501	PDLIM4	16192286	MI:0915(physical association)	MI:0492(in vitro)
HGNC:29	ABCA1	HGNC:8821	PDZK1	16192282	MI:0915(physical association)	MI:0492(in vitro)
HGNC:29	ABCA1	HGNC:9093	PLTP	14559902	MI:0915(physical association)	MI:0492(in vitro)
HGNC:29	ABCA1	HGNC:9380	PRKACA	12196520	MI:0915(physical association)	MI:0493(in vivo)
HGNC:29	ABCA1	HGNC:20655	RAPGEF6	16192288	MI:0915(physical association)	MI:0492(in vitro)
HGNC:29	ABCA1	HGNC:17283	RIMS2	16192289	MI:0915(physical association)	MI:0492(in vitro)
HGNC:29	ABCA1	HGNC:10681	SDHB	12054535	MI:0407(direct interaction)	MI:0018(two hybrid)
HGNC:29	ABCA1	HGNC:15474	SHANK1	16192279	MI:0915(physical association)	MI:0492(in vitro)
HGNC:29	ABCA1	HGNC:27653	SLC25A34	12054535	MI:0407(direct interaction)	MI:0018(two hybrid)
HGNC:29	ABCA1	HGNC:11167	SNTA1	16192269|14722086, 16192274	MI:0915(physical association)	MI:0081(peptide array)|MI:0492(in vitro)
HGNC:29	ABCA1	HGNC:11168	SNTB1	16192270, 16192292|16192269	MI:0915(physical association)	MI:0081(peptide array)|MI:0047(far western blotting)|-
HGNC:29	ABCA1	HGNC:11169	SNTB2	12054535	MI:0915(physical association)|MI:0407(direct interaction)	MI:0018(two hybrid)|MI:0006(anti bait coimmunoprecipitation)
HGNC:29	ABCA1	HGNC:11430	STX12	15469992	MI:0915(physical association)	MI:0004(affinity chromatography technology)
HGNC:29	ABCA1	HGNC:11778	TGM2	21988832	MI:0407(direct interaction)	MI:0018(two hybrid)
HGNC:29	ABCA1	HGNC:11805	TIAM1	16192287	MI:0915(physical association)	MI:0492(in vitro)
HGNC:29	ABCA1	HGNC:12468	UBC	21817095	MI:0915(physical association)	MI:0004(affinity chromatography technology)
HGNC:29	ABCA1	HGNC:12527	UGP2	12054535	MI:0407(direct interaction)	MI:0018(two hybrid)
HGNC:29	ABCA1	HGNC:12816	XPC	12505994	MI:0407(direct interaction)	MI:0096(pull down)|MI:0018(two hybrid)
HGNC:30	ABCA10	HGNC:2240	COPS5	21145461	MI:0915(physical association)	MI:0004(affinity chromatography technology)
HGNC:30	ABCA10	HGNC:2554	CUL4A	21145461	MI:0915(physical association)	MI:0004(affinity chromatography technology)
HGNC:14637	ABCA12	HGNC:12468	UBC	22505724	MI:0915(physical association)	MI:0004(affinity chromatography technology)
HGNC:14638	ABCA13	HGNC:600	APOA1	11162594	MI:0407(direct interaction)	MI:0096(pull down)
HGNC:14638	ABCA13	HGNC:601	APOA2	11162594	MI:0407(direct interaction)	MI:0096(pull down)
HGNC:14638	ABCA13	HGNC:2553	CUL3	21145461	MI:0915(physical association)	MI:0004(affinity chromatography technology)
HGNC:32	ABCA2	HGNC:18672	CDK5RAP2	12421765	MI:0407(direct interaction)	MI:0018(two hybrid)
HGNC:33	ABCA3	HGNC:1473	CANX	20863830	MI:0403(colocalization)	MI:0416(fluorescence microscopy)
HGNC:33	ABCA3	HGNC:14582	LAMP3	20863830	MI:0403(colocalization)	MI:0416(fluorescence microscopy)
HGNC:33	ABCA3	HGNC:12468	UBC	21139048|21890473	MI:0915(physical association)	MI:0004(affinity chromatography technology)
HGNC:35	ABCA5	HGNC:7980	NR4A1	21988832	MI:0407(direct interaction)	MI:0018(two hybrid)
HGNC:37	ABCA7	HGNC:12468	UBC	21906983	MI:0915(physical association)	MI:0004(affinity chromatography technology)
HGNC:39	ABCA9	HGNC:2755	DEDD	20195357	MI:0915(physical association)	MI:0034(display technology)
HGNC:40	ABCB1	HGNC:978	BCCIP	21988832	MI:0407(direct interaction)	MI:0397(two hybrid array)
HGNC:40	ABCB1	HGNC:1527	CAV1	15498565	MI:0915(physical association)|MI:0403(colocalization)	MI:0493(in vivo)|MI:0428(imaging technique)
HGNC:40	ABCB1	HGNC:1678	CD4	21988832	MI:0407(direct interaction)	MI:0397(two hybrid array)
HGNC:40	ABCB1	HGNC:13646	LAPTM4B	20711237	MI:0915(physical association)|MI:0403(colocalization)	MI:0663(confocal microscopy)|MI:0006(anti bait coimmunoprecipitation)
HGNC:40	ABCB1	HGNC:6657	LNX1	22889411	MI:0407(direct interaction)	MI:0018(two hybrid)
HGNC:40	ABCB1	HGNC:18752	MAPKAP1	21988832	MI:0407(direct interaction)	MI:0397(two hybrid array)
HGNC:40	ABCB1	HGNC:8986	PIM1	20460432	MI:0217(phosphorylation reaction)|MI:0915(physical association)|MI:0407(direct interaction)	MI:0004(affinity chromatography technology)|MI:0096(pull down)|MI:0415(enzymatic study)
HGNC:40	ABCB1	HGNC:9545	PSMB8	15488952	MI:0407(direct interaction)	MI:0018(two hybrid)
HGNC:40	ABCB1	HGNC:10061	RNF2	17088979	MI:0915(physical association)|MI:0407(direct interaction)	-|MI:0006(anti bait coimmunoprecipitation)
HGNC:40	ABCB1	HGNC:12468	UBC	21139048|21890473|23000965|20640574	MI:0915(physical association)	MI:0004(affinity chromatography technology)
HGNC:41	ABCB10	HGNC:12468	UBC	21139048|21890473	MI:0915(physical association)	MI:0004(affinity chromatography technology)
HGNC:45	ABCB4	HGNC:28213	PIGY	21988832	MI:0407(direct interaction)	MI:0397(two hybrid array)
HGNC:45	ABCB4	HGNC:11731	TESK1	21988832	MI:0407(direct interaction)	MI:0397(two hybrid array)
HGNC:46	ABCB5	HGNC:9542	PSMB5	15488952	MI:0407(direct interaction)	MI:0018(two hybrid)
HGNC:46	ABCB5	HGNC:9546	PSMB9	15488952	MI:0915(physical association)	MI:0018(two hybrid)
HGNC:47	ABCB6	HGNC:8981	PIK3R3	18624398	MI:0407(direct interaction)	MI:0018(two hybrid)
HGNC:47	ABCB6	HGNC:18001	TOMM40	22939629	MI:0403(colocalization)	MI:0401(biochemical)
HGNC:47	ABCB6	HGNC:15971	TSG101	19549727	MI:0915(physical association)	MI:0018(two hybrid)
HGNC:47	ABCB6	HGNC:12468	UBC	21890473|21963094|20972266|21139048|21987572|21906983	MI:0915(physical association)	MI:0004(affinity chromatography technology)
HGNC:48	ABCB7	HGNC:620	APP	21832049	MI:0407(direct interaction)	MI:0096(pull down)
HGNC:48	ABCB7	HGNC:3647	FECH	12480705	MI:0915(physical association)|MI:0407(direct interaction)	MI:0004(affinity chromatography technology)|-
HGNC:48	ABCB7	HGNC:5359	ICT1	20186120	MI:0915(physical association)	MI:0004(affinity chromatography technology)
HGNC:48	ABCB7	HGNC:12468	UBC	21139048|21987572	MI:0915(physical association)	MI:0004(affinity chromatography technology)
HGNC:49	ABCB8	HGNC:28473	NOA1	16169070	MI:0407(direct interaction)	MI:0398(two hybrid pooling approach)
HGNC:49	ABCB8	HGNC:10540	SAT1	16169070	MI:0407(direct interaction)	MI:0398(two hybrid pooling approach)
HGNC:49	ABCB8	HGNC:12468	UBC	21963094|21906983	MI:0915(physical association)	MI:0004(affinity chromatography technology)
HGNC:50	ABCB9	HGNC:12468	UBC	21906983	MI:0915(physical association)	MI:0004(affinity chromatography technology)
HGNC:51	ABCC1	HGNC:910	AZGP1	21988832	MI:0915(physical association)	MI:0018(two hybrid)
HGNC:51	ABCC1	HGNC:7910	NPM1	21988832	MI:0915(physical association)	MI:0397(two hybrid array)
HGNC:51	ABCC1	HGNC:12033	TRAF3	21988832	MI:0915(physical association)	MI:0018(two hybrid)
HGNC:53	ABCC2	HGNC:16432	AZIN1	21988832	MI:0407(direct interaction)	MI:0018(two hybrid)
HGNC:53	ABCC2	HGNC:1473	CANX	12222674	MI:0915(physical association)	MI:0493(in vivo)
HGNC:53	ABCC2	HGNC:6954	MCPH1	21988832	MI:0407(direct interaction)	MI:0018(two hybrid)
HGNC:53	ABCC2	HGNC:7794	NFKB1	21988832	MI:0915(physical association)|MI:0407(direct interaction)	MI:0004(affinity chromatography technology)|MI:0018(two hybrid)
HGNC:53	ABCC2	HGNC:19891	PDZD3	12615054	MI:0407(direct interaction)	-
HGNC:53	ABCC2	HGNC:8821	PDZK1	12615054, 10496535	MI:0407(direct interaction)	MI:0018(two hybrid)
HGNC:53	ABCC2	HGNC:9944	RDX	12068294	MI:0915(physical association)	MI:0492(in vitro)
HGNC:53	ABCC2	HGNC:11075	SLC9A3R1	12615054	MI:0407(direct interaction)	-
HGNC:53	ABCC2	HGNC:12468	UBC	21963094|21906983	MI:0915(physical association)	MI:0004(affinity chromatography technology)
HGNC:53	ABCC2	HGNC:12508	UBQLN1	21988832	MI:0407(direct interaction)	MI:0018(two hybrid)
HGNC:55	ABCC4	HGNC:15842	ERBB2IP	15123239	MI:0915(physical association)	MI:0081(peptide array)
HGNC:55	ABCC4	HGNC:12468	UBC	21139048|21890473|21987572|21963094|21906983	MI:0915(physical association)	MI:0004(affinity chromatography technology)
HGNC:56	ABCC5	HGNC:362	AK2	21988832	MI:0407(direct interaction)	MI:0018(two hybrid)
HGNC:56	ABCC5	HGNC:15847	RBP5	21988832	MI:0407(direct interaction)	MI:0018(two hybrid)
HGNC:56	ABCC5	HGNC:16	SERPINA3	21988832	MI:0407(direct interaction)	MI:0018(two hybrid)
HGNC:56	ABCC5	HGNC:14011	SMC2	21988832	MI:0407(direct interaction)	MI:0397(two hybrid array)
HGNC:56	ABCC5	HGNC:12468	UBC	21890473|21963094|23000965|21906983	MI:0915(physical association)	MI:0004(affinity chromatography technology)
HGNC:60	ABCC9	HGNC:3213	EEF1G	16189514	MI:0407(direct interaction)	MI:0018(two hybrid)
HGNC:60	ABCC9	HGNC:6257	KCNJ11	10093054	MI:0915(physical association)	MI:0492(in vitro)|MI:0019(coimmunoprecipitation)
HGNC:60	ABCC9	HGNC:6269	KCNJ8	11007308, 11136227	MI:0915(physical association)	MI:0492(in vitro)
HGNC:60	ABCC9	HGNC:6535	LDHA	12145195	MI:0915(physical association)	MI:0493(in vivo)
HGNC:60	ABCC9	HGNC:11433	STX1A	15339904	MI:0915(physical association)	MI:0492(in vitro)
HGNC:61	ABCD1	HGNC:66	ABCD2	10551832	MI:0915(physical association)|MI:0407(direct interaction)	-|MI:0019(coimmunoprecipitation)
HGNC:61	ABCD1	HGNC:67	ABCD3	10551832	MI:0915(physical association)|MI:0407(direct interaction)	-|MI:0019(coimmunoprecipitation)
HGNC:61	ABCD1	HGNC:9713	PEX19	11883941, 10777694|11883941|20531392	MI:0915(physical association)|MI:0407(direct interaction)	MI:0004(affinity chromatography technology)|MI:0096(pull down)|-|MI:0081(peptide array)
HGNC:61	ABCD1	HGNC:6502	RPSA	21988832	MI:0407(direct interaction)	MI:0018(two hybrid)
HGNC:61	ABCD1	HGNC:11729	TERF2	20811636	MI:0915(physical association)	MI:0004(affinity chromatography technology)
HGNC:61	ABCD1	HGNC:12468	UBC	21890473|21963094|21987572	MI:0915(physical association)	MI:0004(affinity chromatography technology)
HGNC:66	ABCD2	HGNC:67	ABCD3	10551832	MI:0915(physical association)|MI:0407(direct interaction)	-|MI:0019(coimmunoprecipitation)
HGNC:66	ABCD2	HGNC:9713	PEX19	11883941, 10777694|10704444, 10777694|11883941|10777694	MI:0915(physical association)|MI:0407(direct interaction)	MI:0004(affinity chromatography technology)|MI:0096(pull down)|-|MI:0018(two hybrid)
HGNC:66	ABCD2	HGNC:12468	UBC	21963094|21987572	MI:0915(physical association)	MI:0004(affinity chromatography technology)
HGNC:67	ABCD3	HGNC:2553	CUL3	21145461	MI:0915(physical association)	MI:0004(affinity chromatography technology)
HGNC:67	ABCD3	HGNC:13824	MMS19	22678362	MI:0915(physical association)	MI:0004(affinity chromatography technology)
HGNC:67	ABCD3	HGNC:12422	TUFT1	21988832	MI:0407(direct interaction)	MI:0397(two hybrid array)
HGNC:67	ABCD3	HGNC:12468	UBC	21890473|21963094|21139048|21987572|22505724|23000965|21906983	MI:0915(physical association)	MI:0004(affinity chromatography technology)
HGNC:68	ABCD4	HGNC:8822	PEA15	16169070	MI:0407(direct interaction)	MI:0398(two hybrid pooling approach)
HGNC:68	ABCD4	HGNC:12468	UBC	21139048|21906983	MI:0915(physical association)	MI:0004(affinity chromatography technology)
HGNC:69	ABCE1	HGNC:2553	CUL3	21145461	MI:0915(physical association)	MI:0004(affinity chromatography technology)
HGNC:69	ABCE1	HGNC:13824	MMS19	22678362	MI:0915(physical association)	MI:0004(affinity chromatography technology)
HGNC:69	ABCE1	HGNC:12468	UBC	21890473|21963094|16196087|22053931|21139048|21987572|22505724|21906983	MI:0915(physical association)	MI:0004(affinity chromatography technology)
HGNC:70	ABCF1	HGNC:620	APP	21832049	MI:0407(direct interaction)	MI:0096(pull down)
HGNC:70	ABCF1	HGNC:2552	CUL2	21145461	MI:0915(physical association)	MI:0004(affinity chromatography technology)
HGNC:70	ABCF1	HGNC:6159	EIF6	16169070	MI:0407(direct interaction)	MI:0018(two hybrid)
HGNC:70	ABCF1	HGNC:29127	FRYL	22863883	MI:0915(physical association)	MI:0004(affinity chromatography technology)
HGNC:70	ABCF1	HGNC:4544	GRK5	22952844	MI:0915(physical association)	MI:0004(affinity chromatography technology)
HGNC:70	ABCF1	HGNC:4856	HDGF	21907836	MI:0915(physical association)	MI:0004(affinity chromatography technology)
HGNC:70	ABCF1	HGNC:6157	ITGB3BP	16169070	MI:0915(physical association)	MI:0398(two hybrid pooling approach)
HGNC:70	ABCF1	HGNC:13824	MMS19	22678362	MI:0915(physical association)	MI:0004(affinity chromatography technology)
HGNC:70	ABCF1	HGNC:9378	PRKAB1	17353931	MI:0915(physical association)	MI:0006(anti bait coimmunoprecipitation)
HGNC:70	ABCF1	HGNC:14935	SIRT7	22586326	MI:0915(physical association)	MI:0004(affinity chromatography technology)
HGNC:70	ABCF1	HGNC:11305	SRPK1	23602568	MI:0217(phosphorylation reaction)	MI:0424(protein kinase assay)
HGNC:70	ABCF1	HGNC:11125	SUMO2	21252943	MI:0915(physical association)	MI:0004(affinity chromatography technology)
HGNC:70	ABCF1	HGNC:12468	UBC	21139048|21890473|23000965|21906983	MI:0915(physical association)	MI:0004(affinity chromatography technology)
HGNC:71	ABCF2	HGNC:29024	ANKRD28		MI:0915(physical association)	MI:0398(two hybrid pooling approach)
HGNC:71	ABCF2	HGNC:4801	HADHA	21988832	MI:0407(direct interaction)	MI:0018(two hybrid)
HGNC:71	ABCF2	HGNC:5033	HNRNPA2B1	22863883	MI:0915(physical association)	MI:0004(affinity chromatography technology)
HGNC:71	ABCF2	HGNC:4053	ISG15	16009940	MI:0915(physical association)	MI:0004(affinity chromatography technology)
HGNC:71	ABCF2	HGNC:12468	UBC	21890473|21963094|22053931|18781797|21139048|21987572|22505724|23000965|21906983	MI:0915(physical association)	MI:0004(affinity chromatography technology)
HGNC:72	ABCF3	HGNC:14353	DNALI1	16169070	MI:0407(direct interaction)	MI:0018(two hybrid)
HGNC:72	ABCF3	HGNC:4917	HIRIP3	16169070	MI:0407(direct interaction)	MI:0398(two hybrid pooling approach)
HGNC:72	ABCF3	HGNC:28473	NOA1	16169070	MI:0407(direct interaction)	MI:0398(two hybrid pooling approach)
HGNC:72	ABCF3	HGNC:20803	SLC35E1	16169070	MI:0407(direct interaction)	MI:0398(two hybrid pooling approach)
HGNC:72	ABCF3	HGNC:11255	SPP1	16169070	MI:0915(physical association)	MI:0398(two hybrid pooling approach)
HGNC:72	ABCF3	HGNC:11125	SUMO2	19471022	MI:0915(physical association)	MI:0004(affinity chromatography technology)
HGNC:72	ABCF3	HGNC:11589	TBPL1	16169070	MI:0407(direct interaction)	MI:0398(two hybrid pooling approach)
HGNC:72	ABCF3	HGNC:9975	TRIM27	21516116	MI:0915(physical association)	MI:0018(two hybrid)
HGNC:72	ABCF3	HGNC:12468	UBC	21139048|22053931|21906983	MI:0915(physical association)	MI:0004(affinity chromatography technology)
HGNC:13884	ABCG4	HGNC:73	ABCG1	15240127|16870176	MI:0915(physical association)	MI:0007(anti tag coimmunoprecipitation)|-
HGNC:13886	ABCG5	HGNC:13887	ABCG8	12208867|16870176	MI:0915(physical association)	MI:0004(affinity chromatography technology)|MI:0007(anti tag coimmunoprecipitation)|MI:0493(in vivo)
HGNC:25656	ABHD10	HGNC:12468	UBC	21139048|21890473|21906983	MI:0915(physical association)	MI:0004(affinity chromatography technology)
HGNC:15868	ABHD12	HGNC:12468	UBC	21890473	MI:0915(physical association)	MI:0004(affinity chromatography technology)
HGNC:13921	ABHD16A	HGNC:16435	HM13	14667819	MI:0407(direct interaction)	MI:0018(two hybrid)
HGNC:13921	ABHD16A	HGNC:5412	IFITM1	14667819	MI:0407(direct interaction)	MI:0018(two hybrid)
HGNC:13921	ABHD16A	HGNC:11216	SPAG7	14667819	MI:0407(direct interaction)	MI:0018(two hybrid)
HGNC:13921	ABHD16A	HGNC:25363	TMEM222	14667819	MI:0407(direct interaction)	MI:0018(two hybrid)
HGNC:24278	ABHD17B	HGNC:12468	UBC	21139048|21906983|22505724	MI:0915(physical association)	MI:0004(affinity chromatography technology)
HGNC:26925	ABHD17C	HGNC:12468	UBC	21139048|21963094|21906983	MI:0915(physical association)	MI:0004(affinity chromatography technology)
HGNC:18717	ABHD2	HGNC:3238	EGR1	19374776	MI:0915(physical association)	MI:0007(anti tag coimmunoprecipitation)
HGNC:18717	ABHD2	HGNC:12468	UBC	21890473|21963094|23000965|21906983|22505724	MI:0915(physical association)	MI:0004(affinity chromatography technology)
HGNC:18718	ABHD3	HGNC:12468	UBC	21890473|21963094|21906983	MI:0915(physical association)	MI:0004(affinity chromatography technology)
HGNC:20154	ABHD4	HGNC:11830	TK1	21900206	MI:0407(direct interaction)	MI:0018(two hybrid)
HGNC:20154	ABHD4	HGNC:12468	UBC	21139048|21890473|21963094|23000965	MI:0915(physical association)	MI:0004(affinity chromatography technology)
HGNC:21396	ABHD5	HGNC:9076	PLIN1	15136565	MI:0407(direct interaction)	-
HGNC:21396	ABHD5	HGNC:12468	UBC	21139048|21963094	MI:0915(physical association)	MI:0004(affinity chromatography technology)
HGNC:21398	ABHD6	HGNC:12929	PCGF2	21988832	MI:0407(direct interaction)	MI:0397(two hybrid array)
HGNC:21398	ABHD6	HGNC:12468	UBC	21139048|21906983|22505724	MI:0915(physical association)	MI:0004(affinity chromatography technology)
HGNC:11320	ABI1	HGNC:76	ABL1	18328268|8943360, 11418237, 9010225, 9593709, 12672821, 17101133|20598684|9593709|17101133|11418237	MI:0915(physical association)|MI:0407(direct interaction)	MI:0007(anti tag coimmunoprecipitation)|MI:0051(fluorescence technology)|MI:0008(array technology)|MI:0006(anti bait coimmunoprecipitation)|MI:0107(surface plasmon resonance)|-|MI:0096(pull down)|MI:0047(far western blotting)|MI:0049(filter binding)
HGNC:11320	ABI1	HGNC:77	ABL2	20598684	MI:0407(direct interaction)	MI:0008(array technology)
HGNC:11320	ABI1	HGNC:947	BAIAP2	15289329	MI:0915(physical association)	MI:0006(anti bait coimmunoprecipitation)
HGNC:11320	ABI1	HGNC:1388	CACNA1A	21078624	MI:0407(direct interaction)	MI:0018(two hybrid)
HGNC:11320	ABI1	HGNC:1541	CBL	17395426	MI:0915(physical association)	MI:0019(coimmunoprecipitation)
HGNC:11320	ABI1	HGNC:1542	CBLB	20598684	MI:0407(direct interaction)	MI:0008(array technology)
HGNC:11320	ABI1	HGNC:15961	CBLC	20598684	MI:0407(direct interaction)	MI:0008(array technology)
HGNC:11320	ABI1	HGNC:1777	CDK6	22094256	MI:0217(phosphorylation reaction)	MI:0424(protein kinase assay)
HGNC:11320	ABI1	HGNC:2362	CRK	20598684	MI:0407(direct interaction)	MI:0008(array technology)
HGNC:11320	ABI1	HGNC:2363	CRKL	20598684	MI:0407(direct interaction)	MI:0008(array technology)
HGNC:11320	ABI1	HGNC:13760	CYFIP2	15048123	MI:0915(physical association)	MI:0492(in vitro)
HGNC:11320	ABI1	HGNC:2974	DNM2	15696170	MI:0915(physical association)	MI:0004(affinity chromatography technology)
HGNC:11320	ABI1	HGNC:18271	ENAH	12672821	MI:0407(direct interaction)	MI:0096(pull down)|MI:0018(two hybrid)
HGNC:11320	ABI1	HGNC:3420	EPS8	11099046|9010225|15289329, 11099046, 1049958, 9010225, 10499589, 12127568	MI:0915(physical association)|MI:0407(direct interaction)	MI:0004(affinity chromatography technology)|MI:0096(pull down)|MI:0084(phage display)|-|MI:0019(coimmunoprecipitation)
HGNC:11320	ABI1	HGNC:20234	EVL	16055720	MI:0915(physical association)	-
HGNC:11320	ABI1	HGNC:3655	FER	20598684	MI:0407(direct interaction)	MI:0008(array technology)
HGNC:11320	ABI1	HGNC:3657	FES	20598684	MI:0407(direct interaction)	MI:0008(array technology)
HGNC:11320	ABI1	HGNC:3697	FGR	20598684	MI:0407(direct interaction)	MI:0008(array technology)
HGNC:11320	ABI1	HGNC:3955	FRK	20598684	MI:0407(direct interaction)	MI:0008(array technology)
HGNC:11320	ABI1	HGNC:4037	FYN	20598684	MI:0407(direct interaction)	MI:0008(array technology)
HGNC:11320	ABI1	HGNC:4564	GRB10	20598684	MI:0407(direct interaction)	MI:0008(array technology)
HGNC:11320	ABI1	HGNC:4566	GRB2	20598684	MI:0407(direct interaction)	MI:0008(array technology)
HGNC:11320	ABI1	HGNC:4840	HCK	20598684	MI:0407(direct interaction)	MI:0008(array technology)
HGNC:11320	ABI1	HGNC:5044	HNRNPK		MI:0915(physical association)	MI:0398(two hybrid pooling approach)
HGNC:11320	ABI1	HGNC:6080	INPPL1	20598684	MI:0407(direct interaction)	MI:0008(array technology)
HGNC:11320	ABI1	HGNC:6171	ITK	20598684	MI:0407(direct interaction)	MI:0008(array technology)
HGNC:11320	ABI1	HGNC:21636	KIAA0408		MI:0915(physical association)	MI:0398(two hybrid pooling approach)
HGNC:11320	ABI1	HGNC:6467	KTN1		MI:0915(physical association)	MI:0398(two hybrid pooling approach)
HGNC:11320	ABI1	HGNC:6524	LCK	20598684	MI:0407(direct interaction)	MI:0008(array technology)
HGNC:11320	ABI1	HGNC:6735	LYN	20598684	MI:0407(direct interaction)	MI:0008(array technology)
HGNC:11320	ABI1	HGNC:17565	MINK1	15032605	MI:0407(direct interaction)	MI:0018(two hybrid)
HGNC:11320	ABI1	HGNC:24549	MRFAP1		MI:0915(physical association)	MI:0398(two hybrid pooling approach)
HGNC:11320	ABI1	HGNC:28796	MRFAP1L1		MI:0915(physical association)	MI:0398(two hybrid pooling approach)
HGNC:11320	ABI1	HGNC:7660	NCF1	12681507	MI:0915(physical association)|MI:0407(direct interaction)	MI:0096(pull down)|-|MI:0006(anti bait coimmunoprecipitation)
HGNC:11320	ABI1	HGNC:7664	NCK1	11418237	MI:0915(physical association)|MI:0407(direct interaction)	MI:0096(pull down)|MI:0018(two hybrid)
HGNC:11320	ABI1	HGNC:7665	NCK2	11557983	MI:0915(physical association)	MI:0492(in vitro)
HGNC:11320	ABI1	HGNC:7666	NCKAP1	15048123|11418237|15048123, 11418237, 16055720	MI:0915(physical association)|MI:0407(direct interaction)	MI:0096(pull down)|-|MI:0019(coimmunoprecipitation)
HGNC:11320	ABI1	HGNC:7720	NEB	15048123	MI:0915(physical association)	MI:0492(in vitro)
HGNC:11320	ABI1	HGNC:14906	NIN	15048123	MI:0915(physical association)	MI:0492(in vitro)
HGNC:11320	ABI1	HGNC:8591	PAK2	11956071	MI:0915(physical association)	MI:0492(in vitro)
HGNC:11320	ABI1	HGNC:8979	PIK3R1	20598684	MI:0915(physical association)|MI:0407(direct interaction)	MI:0004(affinity chromatography technology)|MI:0001(interaction detection method)
HGNC:11320	ABI1	HGNC:8981	PIK3R3	20598684	MI:0407(direct interaction)	MI:0008(array technology)
HGNC:11320	ABI1	HGNC:9065	PLCG1	20598684	MI:0407(direct interaction)	MI:0008(array technology)
HGNC:11320	ABI1	HGNC:9871	RASA1	20598684	MI:0407(direct interaction)	MI:0008(array technology)
HGNC:11320	ABI1	HGNC:29846	SOCS7	20598684	MI:0407(direct interaction)	MI:0008(array technology)
HGNC:11320	ABI1	HGNC:14565	SORBS1		MI:0915(physical association)	MI:0398(two hybrid pooling approach)
HGNC:11320	ABI1	HGNC:11187	SOS1	10499589	MI:0915(physical association)|MI:0407(direct interaction)	-|MI:0019(coimmunoprecipitation)
HGNC:11320	ABI1	HGNC:11188	SOS2	11003655	MI:0915(physical association)	MI:0493(in vivo)
HGNC:11320	ABI1	HGNC:11272	SPTA1	9593709	MI:0915(physical association)|MI:0407(direct interaction)	-
HGNC:11320	ABI1	HGNC:11283	SRC	20598684	MI:0407(direct interaction)	MI:0008(array technology)
HGNC:11320	ABI1	HGNC:11302	SRP68		MI:0915(physical association)	MI:0398(two hybrid pooling approach)
HGNC:11320	ABI1	HGNC:16638	SRRM1	21988832	MI:0407(direct interaction)	MI:0018(two hybrid)
HGNC:11320	ABI1	HGNC:17084	SYNE2		MI:0915(physical association)	MI:0398(two hybrid pooling approach)
HGNC:11320	ABI1	HGNC:11845	TLN1		MI:0915(physical association)	MI:0398(two hybrid pooling approach)
HGNC:11320	ABI1	HGNC:12468	UBC	21139048|22505724	MI:0915(physical association)	MI:0004(affinity chromatography technology)
HGNC:11320	ABI1	HGNC:12657	VAV1	20598684	MI:0407(direct interaction)	MI:0008(array technology)
HGNC:11320	ABI1	HGNC:12658	VAV2	20598684	MI:0407(direct interaction)	MI:0008(array technology)
HGNC:11320	ABI1	HGNC:12732	WASF1	15048123	MI:0915(physical association)	MI:0492(in vitro)
HGNC:11320	ABI1	HGNC:12733	WASF2	15048123|16155590|17101133	MI:0915(physical association)|MI:0403(colocalization)	MI:0096(pull down)|MI:0071(molecular sieving)|MI:0019(coimmunoprecipitation)|MI:0428(imaging technique)
HGNC:11320	ABI1	HGNC:12735	WASL	16155590	MI:0915(physical association)	MI:0071(molecular sieving)|MI:0019(coimmunoprecipitation)
HGNC:11320	ABI1	HGNC:12841	YES1	20598684	MI:0407(direct interaction)	MI:0008(array technology)
HGNC:24011	ABI2	HGNC:76	ABL1	17101133, 7590236|17101133	MI:0915(physical association)	MI:0007(anti tag coimmunoprecipitation)|-
HGNC:24011	ABI2	HGNC:197	ADAM19	12463424	MI:0407(direct interaction)	MI:0096(pull down)|MI:0018(two hybrid)
HGNC:24011	ABI2	HGNC:201	ADAM22	12463424	MI:0915(physical association)	MI:0018(two hybrid)
HGNC:24011	ABI2	HGNC:207	ADAM29	12463424	MI:0915(physical association)	MI:0018(two hybrid)
HGNC:24011	ABI2	HGNC:18242	APPL2	22863883	MI:0915(physical association)	MI:0004(affinity chromatography technology)
HGNC:24011	ABI2	HGNC:24256	CCDC53	16189514	MI:0407(direct interaction)	MI:0398(two hybrid pooling approach)
HGNC:24011	ABI2	HGNC:1777	CDK6	22094256	MI:0217(phosphorylation reaction)	MI:0415(enzymatic study)
HGNC:24011	ABI2	HGNC:30989	IFT20	16189514	MI:0407(direct interaction)	MI:0398(two hybrid pooling approach)
HGNC:24011	ABI2	HGNC:18116	KHDRBS1	22745667	MI:0407(direct interaction)	MI:0686(unspecified method)
HGNC:24011	ABI2	HGNC:6421	KRT15	16189514	MI:0407(direct interaction)	MI:0018(two hybrid)
HGNC:24011	ABI2	HGNC:6436	KRT19	16189514	MI:0407(direct interaction)	MI:0398(two hybrid pooling approach)
HGNC:24011	ABI2	HGNC:20412	KRT20	16189514	MI:0407(direct interaction)	MI:0398(two hybrid pooling approach)
HGNC:24011	ABI2	HGNC:7665	NCK2	16189514	MI:0407(direct interaction)	MI:0398(two hybrid pooling approach)
HGNC:24011	ABI2	HGNC:8727	PCM1	16189514	MI:0407(direct interaction)	MI:0398(two hybrid pooling approach)
HGNC:24011	ABI2	HGNC:13867	SH3KBP1	10858458	MI:0407(direct interaction)	-
HGNC:24011	ABI2	HGNC:11131	SNAP23	16189514	MI:0407(direct interaction)	MI:0398(two hybrid pooling approach)
HGNC:24011	ABI2	HGNC:17861	TRAF3IP1	17043677	MI:0407(direct interaction)	MI:0018(two hybrid)
HGNC:24011	ABI2	HGNC:16380	TRIM32	18632609	MI:0915(physical association)|MI:0407(direct interaction)	MI:0004(affinity chromatography technology)|-
HGNC:24011	ABI2	HGNC:12468	UBC	21139048|23000965|22505724|23444366	MI:0915(physical association)	MI:0004(affinity chromatography technology)
HGNC:24011	ABI2	HGNC:12665	VCL	16189514	MI:0407(direct interaction)	MI:0398(two hybrid pooling approach)
HGNC:24011	ABI2	HGNC:26097	VPS37C	15509564	MI:0407(direct interaction)	-
HGNC:29859	ABI3	HGNC:29356	CEP44	16189514	MI:0407(direct interaction)	MI:0398(two hybrid pooling approach)
HGNC:29859	ABI3	HGNC:17328	DTNBP1	16189514	MI:0407(direct interaction)	MI:0398(two hybrid pooling approach)
HGNC:29859	ABI3	HGNC:3273	EIF3H	19060904|16189514	MI:0407(direct interaction)	MI:0018(two hybrid)|MI:0398(two hybrid pooling approach)
HGNC:29859	ABI3	HGNC:17512	HOMER1	16189514	MI:0407(direct interaction)	MI:0398(two hybrid pooling approach)
HGNC:29859	ABI3	HGNC:17514	HOMER3	19060904	MI:0915(physical association)	MI:0397(two hybrid array)|MI:0398(two hybrid pooling approach)
HGNC:29859	ABI3	HGNC:21636	KIAA0408	16189514	MI:0407(direct interaction)	MI:0398(two hybrid pooling approach)
HGNC:29859	ABI3	HGNC:20261	NUPL1	21516116	MI:0915(physical association)	MI:0018(two hybrid)
HGNC:29859	ABI3	HGNC:1535	RUNX1T1	16189514	MI:0407(direct interaction)	MI:0398(two hybrid pooling approach)
HGNC:29859	ABI3	HGNC:11131	SNAP23	16189514	MI:0407(direct interaction)	MI:0398(two hybrid pooling approach)
HGNC:29859	ABI3	HGNC:11187	SOS1	11956071	MI:0407(direct interaction)	-
HGNC:29859	ABI3	HGNC:12731	WAS	21516116	MI:0915(physical association)	MI:0018(two hybrid)
HGNC:17265	ABI3BP	HGNC:29859	ABI3	11501947	MI:0407(direct interaction)	MI:0018(two hybrid)
HGNC:17265	ABI3BP	HGNC:4043	FZD5	21988832	MI:0407(direct interaction)	MI:0397(two hybrid array)
HGNC:17265	ABI3BP	HGNC:4432	GOT1	21988832	MI:0407(direct interaction)	MI:0397(two hybrid array)
HGNC:17265	ABI3BP	HGNC:4566	GRB2	20936779	MI:0407(direct interaction)	MI:0398(two hybrid pooling approach)
HGNC:17265	ABI3BP	HGNC:4544	GRK5	22952844	MI:0915(physical association)	MI:0004(affinity chromatography technology)
HGNC:17265	ABI3BP	HGNC:6923	MBNL1	21988832	MI:0407(direct interaction)	MI:0397(two hybrid array)
HGNC:17265	ABI3BP	HGNC:7553	MYC	17314511	MI:0915(physical association)	MI:0004(affinity chromatography technology)
HGNC:76	ABL1	HGNC:77	ABL2	15735735|1383690|12569093	MI:0914(association)|MI:0915(physical association)	MI:0004(affinity chromatography technology)|-|MI:0045(experimental interaction detection)
HGNC:76	ABL1	HGNC:81	ABR	17474147	MI:0915(physical association)	MI:0081(peptide array)
HGNC:76	ABL1	HGNC:16467	ACAP1	17474147	MI:0915(physical association)	MI:0081(peptide array)
HGNC:76	ABL1	HGNC:129	ACTA1	11309382	MI:0915(physical association)	-
HGNC:76	ABL1	HGNC:193	ADAM15	11741929	MI:0915(physical association)	MI:0096(pull down)|-
HGNC:76	ABL1	HGNC:360	AIRE	17474147	MI:0915(physical association)	MI:0081(peptide array)
HGNC:76	ABL1	HGNC:376	AKAP6	17474147	MI:0915(physical association)	MI:0081(peptide array)
HGNC:76	ABL1	HGNC:581	APBB1	11279131	MI:0915(physical association)	-
HGNC:76	ABL1	HGNC:14869	APOL5	17474147	MI:0915(physical association)	MI:0081(peptide array)
HGNC:76	ABL1	HGNC:620	APP	11279131	MI:0914(association)|MI:0915(physical association)	MI:0096(pull down)|MI:0493(in vivo)
HGNC:76	ABL1	HGNC:18239	ARHGAP17	11431473	MI:0915(physical association)	MI:0492(in vitro)
HGNC:76	ABL1	HGNC:14580	ARHGEF11	17474147	MI:0915(physical association)	MI:0081(peptide array)
HGNC:76	ABL1	HGNC:2720	ASAP1	17474147	MI:0915(physical association)	MI:0081(peptide array)
HGNC:76	ABL1	HGNC:19768	ASB16	17474147	MI:0915(physical association)	MI:0081(peptide array)
HGNC:76	ABL1	HGNC:971	BCAR1	7780740	MI:0915(physical association)	MI:0492(in vitro)
HGNC:76	ABL1	HGNC:1014	BCR	11780146|1383690	MI:0915(physical association)	MI:0004(affinity chromatography technology)|-
HGNC:76	ABL1	HGNC:1052	BIN1	9356459	MI:0915(physical association)	-
HGNC:76	ABL1	HGNC:1075	BMP8B	17474147	MI:0915(physical association)	MI:0081(peptide array)
HGNC:76	ABL1	HGNC:1100	BRCA1	12024016|17352427	MI:0914(association)|MI:0915(physical association)	MI:0809(bimolecular fluorescence complementation)|MI:0006(anti bait coimmunoprecipitation)
HGNC:76	ABL1	HGNC:14256	BRPF3	17474147	MI:0915(physical association)	MI:0081(peptide array)
HGNC:76	ABL1	HGNC:1133	BTK	8630736, 11598012, 12573241, 8629002, 12445832|12445832	MI:0217(phosphorylation reaction)|MI:0915(physical association)	MI:0007(anti tag coimmunoprecipitation)|-|MI:0424(protein kinase assay)
HGNC:76	ABL1	HGNC:1318	C3	4062888	MI:0915(physical association)	MI:0492(in vitro)
HGNC:76	ABL1	HGNC:1339	C6	17474147	MI:0915(physical association)	MI:0081(peptide array)
HGNC:76	ABL1	HGNC:25097	CABLES1	11955625	MI:0915(physical association)	-
HGNC:76	ABL1	HGNC:16143	CABLES2	11955625	MI:0915(physical association)	-
HGNC:76	ABL1	HGNC:1527	CAV1	16151024	MI:0915(physical association)	MI:0493(in vivo)
HGNC:76	ABL1	HGNC:1541	CBL	12475393|15556646	MI:0217(phosphorylation reaction)|MI:0915(physical association)	-|MI:0045(experimental interaction detection)
HGNC:76	ABL1	HGNC:1571	CCKBR	17474147	MI:0915(physical association)	MI:0081(peptide array)
HGNC:76	ABL1	HGNC:1633	CD19	11120811	MI:0915(physical association)	-
HGNC:76	ABL1	HGNC:1728	CDC27	17474147	MI:0915(physical association)	MI:0081(peptide array)
HGNC:76	ABL1	HGNC:1722	CDK1	2183353	MI:0915(physical association)	-
HGNC:76	ABL1	HGNC:11411	CDKL5	17474147	MI:0915(physical association)	MI:0081(peptide array)
HGNC:76	ABL1	HGNC:17104	CDON	19470755	MI:0915(physical association)	MI:0007(anti tag coimmunoprecipitation)|MI:0006(anti bait coimmunoprecipitation)
HGNC:76	ABL1	HGNC:1949	CHRD	17474147	MI:0915(physical association)	MI:0081(peptide array)
HGNC:76	ABL1	HGNC:28959	CKAP5	17474147	MI:0915(physical association)	MI:0081(peptide array)
HGNC:76	ABL1	HGNC:8011	CNTNAP1	17474147	MI:0915(physical association)	MI:0081(peptide array)
HGNC:76	ABL1	HGNC:7057	CTAGE5	17474147	MI:0915(physical association)	MI:0081(peptide array)
HGNC:76	ABL1	HGNC:21024	CUL7	17474147	MI:0915(physical association)	MI:0081(peptide array)
HGNC:76	ABL1	HGNC:2645	CYP4F2	17474147	MI:0915(physical association)	MI:0081(peptide array)
HGNC:76	ABL1	HGNC:18674	DDX41	17474147	MI:0915(physical association)	MI:0081(peptide array)
HGNC:76	ABL1	HGNC:16528	DKKL1	17474147	MI:0915(physical association)	MI:0081(peptide array)
HGNC:76	ABL1	HGNC:2905	DLGAP1	17474147	MI:0915(physical association)	MI:0081(peptide array)
HGNC:76	ABL1	HGNC:2906	DLGAP2	17474147	MI:0915(physical association)	MI:0081(peptide array)
HGNC:76	ABL1	HGNC:30368	DLGAP3	17474147	MI:0915(physical association)	MI:0081(peptide array)
HGNC:76	ABL1	HGNC:29125	DNM3	17474147	MI:0915(physical association)	MI:0081(peptide array)
HGNC:76	ABL1	HGNC:2991	DOK2	12777393	MI:0915(physical association)	-
HGNC:76	ABL1	HGNC:24583	DOK3	10567556	MI:0407(direct interaction)	-
HGNC:76	ABL1	HGNC:20234	EVL	10945997	MI:0915(physical association)	MI:0492(in vitro)
HGNC:76	ABL1	HGNC:16188	FAM110A	17474147	MI:0915(physical association)	MI:0081(peptide array)
HGNC:76	ABL1	HGNC:4036	FYB	17474147	MI:0915(physical association)	MI:0081(peptide array)
HGNC:76	ABL1	HGNC:4037	FYN	17474147	MI:0915(physical association)	MI:0081(peptide array)
HGNC:76	ABL1	HGNC:30291	G3BP2	17474147	MI:0915(physical association)	MI:0081(peptide array)
HGNC:76	ABL1	HGNC:4070	GABBR1	17474147	MI:0915(physical association)	MI:0081(peptide array)
HGNC:76	ABL1	HGNC:4092	GAD1	17474147	MI:0915(physical association)	MI:0081(peptide array)
HGNC:76	ABL1	HGNC:4422	GNS	17474147	MI:0915(physical association)	MI:0081(peptide array)
HGNC:76	ABL1	HGNC:4553	GPX1	12893824	MI:0407(direct interaction)	-
HGNC:76	ABL1	HGNC:4566	GRB2	17474147|8647802|14725908, 9516488, 7926767	MI:0915(physical association)|MI:0407(direct interaction)	MI:0081(peptide array)|MI:0007(anti tag coimmunoprecipitation)|-
HGNC:76	ABL1	HGNC:4588	GRIN2D	10777567	MI:0915(physical association)	-
HGNC:76	ABL1	HGNC:4661	GTF2IRD1	17474147	MI:0915(physical association)	MI:0081(peptide array)
HGNC:76	ABL1	HGNC:4662	GTF3A	17474147	MI:0915(physical association)	MI:0081(peptide array)
HGNC:76	ABL1	HGNC:4840	HCK	9407116, 10849448|10849448	MI:0915(physical association)	MI:0096(pull down)|-
HGNC:76	ABL1	HGNC:4846	HCN2	17474147	MI:0915(physical association)	MI:0081(peptide array)
HGNC:76	ABL1	HGNC:4878	HEXA	17474147	MI:0915(physical association)	MI:0081(peptide array)
HGNC:76	ABL1	HGNC:5129	HOXC8	17474147	MI:0915(physical association)	MI:0081(peptide array)
HGNC:76	ABL1	HGNC:5258	HSP90AB1	22939624	MI:0915(physical association)	MI:0729(luminescence based mammalian interactome mapping)
HGNC:76	ABL1	HGNC:6080	INPPL1	10194451	MI:0915(physical association)	-
HGNC:76	ABL1	HGNC:6190	JAK1	12130510	MI:0915(physical association)	MI:0493(in vivo)
HGNC:76	ABL1	HGNC:6192	JAK2	11593427, 15143187, 9111318	MI:0915(physical association)	-
HGNC:76	ABL1	HGNC:6204	JUN	18619508|10637231	MI:0217(phosphorylation reaction)|MI:0915(physical association)	MI:0007(anti tag coimmunoprecipitation)|-|MI:0423(in-gel kinase assay)
HGNC:76	ABL1	HGNC:29530	KIFC2	17474147	MI:0915(physical association)	MI:0081(peptide array)
HGNC:76	ABL1	HGNC:6342	KIT	12374739	MI:0915(physical association)	-
HGNC:76	ABL1	HGNC:15840	KMT2B	17474147	MI:0915(physical association)	MI:0081(peptide array)
HGNC:76	ABL1	HGNC:6600	LIG3	17474147	MI:0915(physical association)	MI:0081(peptide array)
HGNC:76	ABL1	HGNC:1742	LRBA	17474147	MI:0915(physical association)	MI:0081(peptide array)
HGNC:76	ABL1	HGNC:6694	LRP2	17474147	MI:0915(physical association)	MI:0081(peptide array)
HGNC:76	ABL1	HGNC:6715	LTBP2	17474147	MI:0915(physical association)	MI:0081(peptide array)
HGNC:76	ABL1	HGNC:29233	MAVS	19914245	MI:0915(physical association)	MI:0007(anti tag coimmunoprecipitation)|MI:0047(far western blotting)|MI:0006(anti bait coimmunoprecipitation)
HGNC:76	ABL1	HGNC:2370	MED14	17474147	MI:0915(physical association)	MI:0081(peptide array)
HGNC:76	ABL1	HGNC:28845	MED25	19290556	MI:0407(direct interaction)	MI:0017(classical fluorescence spectroscopy)
HGNC:76	ABL1	HGNC:13361	MEPE	17474147	MI:0915(physical association)	MI:0081(peptide array)
HGNC:76	ABL1	HGNC:7107	MKI67	17474147	MI:0915(physical association)	MI:0081(peptide array)
HGNC:76	ABL1	HGNC:7328	MSH5	22401567|16397227|19442657	MI:0915(physical association)	MI:0007(anti tag coimmunoprecipitation)|MI:0018(two hybrid)|MI:0006(anti bait coimmunoprecipitation)|MI:0676(tandem affinity purification)|MI:0096(pull down)|MI:0019(coimmunoprecipitation)
HGNC:76	ABL1	HGNC:7648	NBEA	17474147	MI:0915(physical association)	MI:0081(peptide array)
HGNC:76	ABL1	HGNC:7664	NCK1	12379115, 11494134, 7926767|17474147	MI:0915(physical association)	MI:0081(peptide array)|-
HGNC:76	ABL1	HGNC:29847	NCKAP5	17474147	MI:0915(physical association)	MI:0081(peptide array)
HGNC:76	ABL1	HGNC:15486	NCKIPSD	17474147	MI:0915(physical association)	MI:0081(peptide array)
HGNC:76	ABL1	HGNC:7733	NEDD9	8879209, 8668148	MI:0915(physical association)	-
HGNC:76	ABL1	HGNC:13387	NEK8	17474147	MI:0915(physical association)	MI:0081(peptide array)
HGNC:76	ABL1	HGNC:24324	NELFB	17474147	MI:0915(physical association)	MI:0081(peptide array)
HGNC:76	ABL1	HGNC:15910	NFS1	17474147	MI:0915(physical association)	MI:0081(peptide array)
HGNC:76	ABL1	HGNC:11825	NKX2-1	17474147	MI:0915(physical association)	MI:0081(peptide array)
HGNC:76	ABL1	HGNC:7883	NOTCH3	17474147	MI:0915(physical association)	MI:0081(peptide array)
HGNC:76	ABL1	HGNC:13782	NPVF	17474147	MI:0915(physical association)	MI:0081(peptide array)
HGNC:76	ABL1	HGNC:8031	NTRK1	10708759, 10679771	MI:0407(direct interaction)	-
HGNC:76	ABL1	HGNC:8126	OGN	17474147	MI:0915(physical association)	MI:0081(peptide array)
HGNC:76	ABL1	HGNC:8487	ORC1	17474147	MI:0915(physical association)	MI:0081(peptide array)
HGNC:76	ABL1	HGNC:8537	P2RX7	17474147	MI:0915(physical association)	MI:0081(peptide array)
HGNC:76	ABL1	HGNC:30043	PAG1	9334312	MI:0407(direct interaction)	-
HGNC:76	ABL1	HGNC:8591	PAK2	11121037	MI:0915(physical association)	MI:0493(in vivo)
HGNC:76	ABL1	HGNC:8617	PAX3	17474147	MI:0915(physical association)	MI:0081(peptide array)
HGNC:76	ABL1	HGNC:8673	PCDHA7	17474147	MI:0915(physical association)	MI:0081(peptide array)
HGNC:76	ABL1	HGNC:8783	PDE4D	10571082	MI:0915(physical association)	MI:0004(affinity chromatography technology)
HGNC:76	ABL1	HGNC:14180	PDIA2	17474147	MI:0915(physical association)	MI:0081(peptide array)
HGNC:76	ABL1	HGNC:8979	PIK3R1	17474147|1383690|1383690, 8294442, 16219545	MI:0915(physical association)	MI:0004(affinity chromatography technology)|MI:0081(peptide array)|-
HGNC:76	ABL1	HGNC:9065	PLCG1	17474147|1383690	MI:0915(physical association)	MI:0081(peptide array)|MI:0492(in vitro)
HGNC:76	ABL1	HGNC:9175	POLD1	17474147	MI:0915(physical association)	MI:0081(peptide array)
HGNC:76	ABL1	HGNC:9187	POLR2A	7533294	MI:0915(physical association)	MI:0492(in vitro)
HGNC:76	ABL1	HGNC:9314	PPP3CA	17474147	MI:0915(physical association)	MI:0081(peptide array)
HGNC:76	ABL1	HGNC:9352	PRDX1	17352427	MI:0915(physical association)	MI:0809(bimolecular fluorescence complementation)
HGNC:76	ABL1	HGNC:6645	PRICKLE3	17474147	MI:0915(physical association)	MI:0081(peptide array)
HGNC:76	ABL1	HGNC:9407	PRKD1	12637538	MI:0915(physical association)	MI:0492(in vitro)
HGNC:76	ABL1	HGNC:9413	PRKDC	9312071	MI:0915(physical association)	MI:0492(in vitro)
HGNC:76	ABL1	HGNC:13797	PRX	17474147	MI:0915(physical association)	MI:0081(peptide array)
HGNC:76	ABL1	HGNC:9580	PSTPIP1	11163214	MI:0407(direct interaction)	-
HGNC:76	ABL1	HGNC:9642	PTPN1	16537444	MI:0203(dephosphorylation reaction)	MI:0434(phosphatase assay)
HGNC:76	ABL1	HGNC:9645	PTPN12	15588985, 11163214	MI:0915(physical association)	-
HGNC:76	ABL1	HGNC:9649	PTPN18	15588985, 11163214	MI:0915(physical association)	MI:0492(in vitro)
HGNC:76	ABL1	HGNC:9656	PTPN4	17474147	MI:0915(physical association)	MI:0081(peptide array)
HGNC:76	ABL1	HGNC:9658	PTPN6	10574931, 8692915, 8114715, 12468540, 10488096, 7512963	MI:0915(physical association)	-
HGNC:76	ABL1	HGNC:9718	PXN	9603926	MI:0915(physical association)	MI:0493(in vivo)
HGNC:76	ABL1	HGNC:9817	RAD51	9461559, 10212258|19427856	MI:0915(physical association)	MI:0096(pull down)|-
HGNC:76	ABL1	HGNC:9824	RAD52	12379650	MI:0915(physical association)	-
HGNC:76	ABL1	HGNC:9827	RAD9A	11971963	MI:0915(physical association)	-
HGNC:76	ABL1	HGNC:9846	RAN	11420673	MI:0915(physical association)	MI:0493(in vivo)
HGNC:76	ABL1	HGNC:4568	RAPGEF1	17474147	MI:0915(physical association)	MI:0081(peptide array)
HGNC:76	ABL1	HGNC:9871	RASA1	1383690	MI:0915(physical association)	MI:0492(in vitro)
HGNC:76	ABL1	HGNC:9884	RB1	9632788|8242749, 7828850	MI:0915(physical association)	MI:0004(affinity chromatography technology)|-
HGNC:76	ABL1	HGNC:9982	RFX1	9583676	MI:0915(physical association)	-
HGNC:76	ABL1	HGNC:14600	RGS20	17474147	MI:0915(physical association)	MI:0081(peptide array)
HGNC:76	ABL1	HGNC:18749	RIN1	9144171|9144171, 15886098|15886098	MI:0217(phosphorylation reaction)|MI:0915(physical association)	MI:0492(in vitro)|MI:0424(protein kinase assay)|MI:0006(anti bait coimmunoprecipitation)
HGNC:76	ABL1	HGNC:18751	RIN3	17474147	MI:0915(physical association)	MI:0081(peptide array)
HGNC:76	ABL1	HGNC:10249	ROBO1	10892742	MI:0914(association)	MI:0045(experimental interaction detection)
HGNC:76	ABL1	HGNC:10261	ROS1	11266449	MI:0407(direct interaction)	MI:0018(two hybrid)
HGNC:76	ABL1	HGNC:14085	RTN4	17474147	MI:0915(physical association)	MI:0081(peptide array)
HGNC:76	ABL1	HGNC:19869	SCARF2	17474147	MI:0915(physical association)	MI:0081(peptide array)
HGNC:76	ABL1	HGNC:10741	SEMA7A	17474147	MI:0915(physical association)	MI:0081(peptide array)
HGNC:76	ABL1	HGNC:15999	SEPN1	17474147	MI:0915(physical association)	MI:0081(peptide array)
HGNC:76	ABL1	HGNC:10825	SH3BP2	8438166	MI:0915(physical association)	MI:0492(in vitro)
HGNC:76	ABL1	HGNC:10838	SHB	17112510	MI:0915(physical association)	MI:0096(pull down)|MI:0006(anti bait coimmunoprecipitation)
HGNC:76	ABL1	HGNC:30633	SHD	9315092	MI:0407(direct interaction)	MI:0018(two hybrid)
HGNC:76	ABL1	HGNC:10967	SLC22A3	17474147	MI:0915(physical association)	MI:0081(peptide array)
HGNC:76	ABL1	HGNC:10975	SLC24A1	17474147	MI:0915(physical association)	MI:0081(peptide array)
HGNC:76	ABL1	HGNC:11072	SLC9A2	10187839	MI:0915(physical association)	MI:0492(in vitro)
HGNC:76	ABL1	HGNC:14976	SNX12	17474147	MI:0915(physical association)	MI:0081(peptide array)
HGNC:76	ABL1	HGNC:14979	SNX17	17474147	MI:0915(physical association)	MI:0081(peptide array)
HGNC:76	ABL1	HGNC:11174	SNX3	17474147	MI:0915(physical association)	MI:0081(peptide array)
HGNC:76	ABL1	HGNC:14972	SNX8	17474147	MI:0915(physical association)	MI:0081(peptide array)
HGNC:76	ABL1	HGNC:24098	SORBS2	9211900, 12475393	MI:0915(physical association)	-
HGNC:76	ABL1	HGNC:11188	SOS2	17474147|14679214	MI:0915(physical association)	MI:0081(peptide array)|MI:0492(in vitro)
HGNC:76	ABL1	HGNC:11205	SP1	17474147	MI:0915(physical association)	MI:0081(peptide array)
HGNC:76	ABL1	HGNC:11261	SPRR2A	18155796	MI:0407(direct interaction)	MI:0089(protein array)
HGNC:76	ABL1	HGNC:11283	SRC	17474147|1383690|12522270, 11781820	MI:0915(physical association)	MI:0004(affinity chromatography technology)|MI:0081(peptide array)|-
HGNC:76	ABL1	HGNC:11306	SRPK2	23602568	MI:0217(phosphorylation reaction)	MI:0424(protein kinase assay)
HGNC:76	ABL1	HGNC:11350	ST5	9632734	MI:0915(physical association)	MI:0492(in vitro)
HGNC:76	ABL1	HGNC:17287	SUV39H2	17474147	MI:0915(physical association)	MI:0081(peptide array)
HGNC:76	ABL1	HGNC:11504	SYNJ2	17474147	MI:0915(physical association)	MI:0081(peptide array)
HGNC:76	ABL1	HGNC:11728	TERF1	11375976	MI:0915(physical association)	MI:0006(anti bait coimmunoprecipitation)
HGNC:76	ABL1	HGNC:15447	TLN2	19234221	MI:0407(direct interaction)	MI:0096(pull down)
HGNC:76	ABL1	HGNC:15893	TMEM74B	17474147	MI:0915(physical association)	MI:0081(peptide array)
HGNC:76	ABL1	HGNC:11875	TMPO	17474147	MI:0915(physical association)	MI:0081(peptide array)
HGNC:76	ABL1	HGNC:11986	TOP1	15448168	MI:0915(physical association)|MI:0407(direct interaction)	MI:0096(pull down)|MI:0006(anti bait coimmunoprecipitation)
HGNC:76	ABL1	HGNC:11998	TP53	10713716, 10629029	MI:0915(physical association)	-
HGNC:76	ABL1	HGNC:12003	TP73	11278685|19442657|10391251, 10391250	MI:0915(physical association)	MI:0096(pull down)|-|MI:0006(anti bait coimmunoprecipitation)
HGNC:76	ABL1	HGNC:12036	TRAF6	10635328	MI:0915(physical association)	MI:0492(in vitro)
HGNC:76	ABL1	HGNC:10065	TRIM39	17474147	MI:0915(physical association)	MI:0081(peptide array)
HGNC:76	ABL1	HGNC:30719	TSKS	17474147	MI:0915(physical association)	MI:0081(peptide array)
HGNC:76	ABL1	HGNC:12406	TUB	10455176	MI:0915(physical association)	-
HGNC:76	ABL1	HGNC:15530	TULP4	17474147	MI:0915(physical association)	MI:0081(peptide array)
HGNC:76	ABL1	HGNC:12657	VAV1	19234221	MI:0915(physical association)|MI:0407(direct interaction)	MI:0096(pull down)|MI:0006(anti bait coimmunoprecipitation)
HGNC:76	ABL1	HGNC:12709	VPREB1	17474147	MI:0915(physical association)	MI:0081(peptide array)
HGNC:76	ABL1	HGNC:12732	WASF1	10970852	MI:0915(physical association)|MI:0403(colocalization)|MI:0407(direct interaction)	-|MI:0428(imaging technique)|MI:0019(coimmunoprecipitation)
HGNC:76	ABL1	HGNC:12825	XPO1	16109371	MI:0915(physical association)	MI:0004(affinity chromatography technology)
HGNC:76	ABL1	HGNC:4055	XRCC6	9798959	MI:0915(physical association)	MI:0493(in vivo)
HGNC:76	ABL1	HGNC:30626	YTHDC1	15175272	MI:0915(physical association)	-
HGNC:76	ABL1	HGNC:12849	YWHAB	15696159	MI:0915(physical association)	MI:0493(in vivo)
HGNC:76	ABL1	HGNC:12851	YWHAE	15696159	MI:0915(physical association)	MI:0493(in vivo)
HGNC:76	ABL1	HGNC:12853	YWHAH	15696159	MI:0915(physical association)	MI:0493(in vivo)|MI:0019(coimmunoprecipitation)
HGNC:76	ABL1	HGNC:12855	YWHAZ	15696159	MI:0915(physical association)	MI:0019(coimmunoprecipitation)
HGNC:76	ABL1	HGNC:12858	ZAP70	7760813	MI:0915(physical association)	MI:0493(in vivo)
HGNC:76	ABL1	HGNC:20714	ZDHHC16	12021275	MI:0407(direct interaction)	-
HGNC:77	ABL2	HGNC:1001	BCL6	19965633	MI:0915(physical association)	MI:0007(anti tag coimmunoprecipitation)
HGNC:77	ABL2	HGNC:1014	BCR	1383690	MI:0915(physical association)	MI:0004(affinity chromatography technology)|MI:0492(in vitro)
HGNC:77	ABL2	HGNC:29898	C15orf48	21988832	MI:0915(physical association)	MI:0397(two hybrid array)
HGNC:77	ABL2	HGNC:1516	CAT	12777400	MI:0915(physical association)	-
HGNC:77	ABL2	HGNC:4553	GPX1	12893824	MI:0915(physical association)	MI:0492(in vitro)
HGNC:77	ABL2	HGNC:4566	GRB2	17474147	MI:0915(physical association)	MI:0081(peptide array)
HGNC:77	ABL2	HGNC:4840	HCK	12748290|21988832	MI:0915(physical association)	MI:0397(two hybrid array)|-
HGNC:77	ABL2	HGNC:6849	MAP3K10	20936779	MI:0915(physical association)	MI:0398(two hybrid pooling approach)
HGNC:77	ABL2	HGNC:24628	MED28	16964398	MI:0915(physical association)	MI:0081(peptide array)
HGNC:77	ABL2	HGNC:7664	NCK1	17474147	MI:0915(physical association)	MI:0081(peptide array)
HGNC:77	ABL2	HGNC:8979	PIK3R1	17474147	MI:0915(physical association)	MI:0081(peptide array)
HGNC:77	ABL2	HGNC:9065	PLCG1	17474147	MI:0915(physical association)|MI:0407(direct interaction)	MI:0081(peptide array)|MI:0051(fluorescence technology)
HGNC:77	ABL2	HGNC:18749	RIN1	9144171|15886098	MI:0915(physical association)	MI:0401(biochemical)|MI:0007(anti tag coimmunoprecipitation)|MI:0493(in vivo)|MI:0019(coimmunoprecipitation)
HGNC:77	ABL2	HGNC:24098	SORBS2	9211900	MI:0407(direct interaction)	-
HGNC:77	ABL2	HGNC:11283	SRC	17474147	MI:0915(physical association)	MI:0081(peptide array)
HGNC:77	ABL2	HGNC:12006	TPD52L1	21988832	MI:0915(physical association)	MI:0397(two hybrid array)
HGNC:77	ABL2	HGNC:12304	TRIP10	18330356	MI:0407(direct interaction)	MI:0018(two hybrid)
HGNC:78	ABLIM1	HGNC:144	ACTG1	9245787	MI:0915(physical association)	MI:0492(in vitro)
HGNC:78	ABLIM1	HGNC:24163	BEGAIN	16189514	MI:0407(direct interaction)	MI:0398(two hybrid pooling approach)
HGNC:78	ABLIM1	HGNC:11290	SREBF2	20936779	MI:0915(physical association)	MI:0398(two hybrid pooling approach)
HGNC:78	ABLIM1	HGNC:12032	TRAF2	16189514	MI:0407(direct interaction)	MI:0398(two hybrid pooling approach)
HGNC:78	ABLIM1	HGNC:21696	TSC22D4	16189514	MI:0407(direct interaction)	MI:0398(two hybrid pooling approach)
HGNC:78	ABLIM1	HGNC:12403	TTN		MI:0915(physical association)	MI:0398(two hybrid pooling approach)
HGNC:78	ABLIM1	HGNC:24058	USHBP1	16189514	MI:0407(direct interaction)	MI:0398(two hybrid pooling approach)
HGNC:78	ABLIM1	HGNC:12692	VIM	16189514	MI:0407(direct interaction)	MI:0398(two hybrid pooling approach)
HGNC:29132	ABLIM3	HGNC:143	ACTC1	15337165	MI:0915(physical association)	MI:0004(affinity chromatography technology)|-
HGNC:81	ABR	HGNC:15842	ERBB2IP	15123239	MI:0915(physical association)	MI:0081(peptide array)
HGNC:30655	ABRA	HGNC:19195	ABLIM2	17194709	MI:0915(physical association)|MI:0407(direct interaction)	MI:0004(affinity chromatography technology)|MI:0018(two hybrid)
HGNC:30655	ABRA	HGNC:29132	ABLIM3	17194709	MI:0915(physical association)	MI:0004(affinity chromatography technology)
HGNC:30655	ABRA	HGNC:129	ACTA1	17194709	MI:0407(direct interaction)	MI:0018(two hybrid)
HGNC:30655	ABRA	HGNC:132	ACTB	11983702	MI:0915(physical association)	-
HGNC:30655	ABRA	HGNC:143	ACTC1	11983702	MI:0915(physical association)	MI:0493(in vivo)
HGNC:30655	ABRA	HGNC:23068	TRAPPC2		MI:0915(physical association)	MI:0398(two hybrid pooling approach)
HGNC:21230	ABRACL	HGNC:12468	UBC	21139048	MI:0915(physical association)	MI:0004(affinity chromatography technology)
HGNC:17369	ABT1	HGNC:30688	CAND1	21145461	MI:0915(physical association)	MI:0004(affinity chromatography technology)
HGNC:17369	ABT1	HGNC:9283	PPP1CC	23080069	MI:0407(direct interaction)	MI:0018(two hybrid)
HGNC:17369	ABT1	HGNC:9449	PRNP	18482256	MI:0407(direct interaction)	MI:0096(pull down)|MI:0089(protein array)
HGNC:17369	ABT1	HGNC:11588	TBP	10648625	MI:0915(physical association)	-
HGNC:17369	ABT1	HGNC:12468	UBC	21139048|21890473	MI:0915(physical association)	MI:0004(affinity chromatography technology)
HGNC:18275	ABTB1	HGNC:2553	CUL3	21145461	MI:0915(physical association)	MI:0004(affinity chromatography technology)
HGNC:23842	ABTB2	HGNC:2553	CUL3	18429817	MI:0407(direct interaction)	MI:0096(pull down)
HGNC:23842	ABTB2	HGNC:12468	UBC	21906983	MI:0915(physical association)	MI:0004(affinity chromatography technology)
HGNC:82	ACAA1	HGNC:4821	HAT1	9427644	MI:0192(acetylation reaction)	MI:0415(enzymatic study)
HGNC:82	ACAA1	HGNC:28030	TXNDC11	21988832	MI:0407(direct interaction)	MI:0018(two hybrid)
HGNC:82	ACAA1	HGNC:12468	UBC	21890473	MI:0915(physical association)	MI:0004(affinity chromatography technology)
HGNC:83	ACAA2	HGNC:620	APP	21832049	MI:0407(direct interaction)	MI:0096(pull down)
HGNC:83	ACAA2	HGNC:10606	SCP2	10856712	MI:0915(physical association)	MI:0492(in vitro)
HGNC:83	ACAA2	HGNC:12468	UBC	21139048	MI:0915(physical association)	MI:0004(affinity chromatography technology)
HGNC:84	ACACA	HGNC:382	AKR1B10	18056116	MI:0915(physical association)|MI:0403(colocalization)	MI:0004(affinity chromatography technology)|MI:0663(confocal microscopy)
HGNC:84	ACACA	HGNC:711	ARRB1	17620599	MI:0915(physical association)	MI:0004(affinity chromatography technology)
HGNC:84	ACACA	HGNC:10548	ATXN1	16713569	MI:0407(direct interaction)	MI:0018(two hybrid)
HGNC:84	ACACA	HGNC:1100	BRCA1	16326698	MI:0915(physical association)	MI:0096(pull down)|MI:0006(anti bait coimmunoprecipitation)
HGNC:84	ACACA	HGNC:20794	ERCC6L	22939629	MI:0403(colocalization)	MI:0401(biochemical)
HGNC:84	ACACA	HGNC:5959	IKBKAP	18303054	MI:0915(physical association)	MI:0007(anti tag coimmunoprecipitation)
HGNC:84	ACACA	HGNC:9376	PRKAA1	2900138, 11052978, 7907095	MI:0915(physical association)	MI:0492(in vitro)
HGNC:84	ACACA	HGNC:9377	PRKAA2	2900138, 11052978	MI:0915(physical association)	MI:0492(in vitro)
HGNC:84	ACACA	HGNC:14935	SIRT7	22586326	MI:0915(physical association)	MI:0004(affinity chromatography technology)
HGNC:84	ACACA	HGNC:12468	UBC	21139048|21890473|21906983|22505724	MI:0915(physical association)	MI:0004(affinity chromatography technology)
HGNC:84	ACACA	HGNC:12666	VCP	23383273	MI:0915(physical association)	MI:0004(affinity chromatography technology)
HGNC:85	ACACB	HGNC:9377	PRKAA2	14613924, 12413941, 9148944, 14532170	MI:0915(physical association)	MI:0493(in vivo)
HGNC:85	ACACB	HGNC:12468	UBC	21139048|21906983	MI:0915(physical association)	MI:0004(affinity chromatography technology)
HGNC:87	ACAD8	HGNC:9283	PPP1CC	23080069	MI:0407(direct interaction)	MI:0018(two hybrid)
HGNC:87	ACAD8	HGNC:15971	TSG101	19549727	MI:0915(physical association)	MI:0018(two hybrid)
HGNC:21497	ACAD9	HGNC:5359	ICT1	20186120	MI:0915(physical association)	MI:0004(affinity chromatography technology)
HGNC:21497	ACAD9	HGNC:12468	UBC	21139048	MI:0915(physical association)	MI:0004(affinity chromatography technology)
HGNC:88	ACADL	HGNC:12468	UBC	22118674	MI:0915(physical association)	MI:0004(affinity chromatography technology)
HGNC:89	ACADM	HGNC:1442	CALM1	15840729	MI:0407(direct interaction)	MI:0096(pull down)
HGNC:89	ACADM	HGNC:1445	CALM2	15840729	MI:0407(direct interaction)	MI:0096(pull down)
HGNC:89	ACADM	HGNC:1449	CALM3	15840729	MI:0407(direct interaction)	MI:0096(pull down)
HGNC:89	ACADM	HGNC:2553	CUL3	21145461	MI:0915(physical association)	MI:0004(affinity chromatography technology)
HGNC:89	ACADM	HGNC:21181	SUMO4	16236267	MI:0915(physical association)	MI:0493(in vivo)
HGNC:89	ACADM	HGNC:12468	UBC	21139048	MI:0915(physical association)	MI:0004(affinity chromatography technology)
HGNC:90	ACADS	HGNC:6122	IRF7	21988832	MI:0915(physical association)	MI:0397(two hybrid array)
HGNC:91	ACADSB	HGNC:12468	UBC	21139048|21890473	MI:0915(physical association)	MI:0004(affinity chromatography technology)
HGNC:92	ACADVL	HGNC:6502	RPSA	21988832	MI:0407(direct interaction)	MI:0018(two hybrid)
HGNC:92	ACADVL	HGNC:19391	SOCS3	22093833	MI:0407(direct interaction)	MI:0096(pull down)|MI:0018(two hybrid)
HGNC:92	ACADVL	HGNC:12468	UBC	21890473|18781797|21906983	MI:0915(physical association)	MI:0004(affinity chromatography technology)
HGNC:319	ACAN	HGNC:217	ADAMTS1	12054629	MI:0915(physical association)	MI:0492(in vitro)
HGNC:319	ACAN	HGNC:220	ADAMTS4	10751421, 16188468, 14701864, 11854269	MI:0915(physical association)	MI:0492(in vitro)
HGNC:319	ACAN	HGNC:3600	FBLN1	10400671	MI:0915(physical association)	MI:0492(in vitro)
HGNC:319	ACAN	HGNC:3601	FBLN2	11038354	MI:0407(direct interaction)	-
HGNC:319	ACAN	HGNC:6724	LUM	15505028	MI:0914(association)|MI:0915(physical association)	MI:0401(biochemical)|MI:0492(in vitro)
HGNC:319	ACAN	HGNC:7155	MMP1	8216228	MI:0915(physical association)	MI:0492(in vitro)
HGNC:319	ACAN	HGNC:7160	MMP14	11854269, 9688535	MI:0915(physical association)	-
HGNC:319	ACAN	HGNC:7166	MMP2	7998967	MI:0915(physical association)	MI:0492(in vitro)
HGNC:319	ACAN	HGNC:7167	MMP20	10922468	MI:0915(physical association)	MI:0492(in vitro)
HGNC:319	ACAN	HGNC:7173	MMP3	7998967	MI:0915(physical association)	MI:0492(in vitro)
HGNC:319	ACAN	HGNC:7175	MMP8	8216228, 7998967	MI:0915(physical association)	MI:0492(in vitro)
HGNC:319	ACAN	HGNC:11898	TNFAIP6	9654129	MI:0407(direct interaction)	-
HGNC:319	ACAN	HGNC:11953	TNR	11038354	MI:0407(direct interaction)	-
HGNC:16469	ACAP2	HGNC:5961	IKBKG	18685082	MI:0915(physical association)	MI:0004(affinity chromatography technology)
HGNC:16469	ACAP2	HGNC:16807	SMURF1	23184937	MI:0915(physical association)	MI:0004(affinity chromatography technology)
HGNC:16754	ACAP3	HGNC:6159	EIF6	16169070	MI:0407(direct interaction)	MI:0018(two hybrid)
HGNC:16754	ACAP3	HGNC:6157	ITGB3BP	16169070	MI:0915(physical association)	MI:0398(two hybrid pooling approach)
HGNC:16754	ACAP3	HGNC:28480	SLC35G2	16169070	MI:0407(direct interaction)	MI:0398(two hybrid pooling approach)
HGNC:93	ACAT1	HGNC:2551	CUL1	21145461	MI:0915(physical association)	MI:0004(affinity chromatography technology)
HGNC:93	ACAT1	HGNC:2553	CUL3	21145461	MI:0915(physical association)	MI:0004(affinity chromatography technology)
HGNC:93	ACAT1	HGNC:8860	PEX7	22057399	MI:0407(direct interaction)	MI:0018(two hybrid)
HGNC:93	ACAT1	HGNC:9811	RAD21	22145905	MI:0915(physical association)	MI:0004(affinity chromatography technology)
HGNC:93	ACAT1	HGNC:14935	SIRT7	22586326	MI:0915(physical association)	MI:0004(affinity chromatography technology)
HGNC:93	ACAT1	HGNC:12502	SUMO1	21110914	MI:0915(physical association)	MI:0004(affinity chromatography technology)
HGNC:93	ACAT1	HGNC:16257	TUBB1	22939629	MI:0403(colocalization)	MI:0401(biochemical)
HGNC:93	ACAT1	HGNC:12468	UBC	21139048|21890473|21906983	MI:0915(physical association)	MI:0004(affinity chromatography technology)
HGNC:93	ACAT1	HGNC:12663	VCAM1	19738201	MI:0915(physical association)	MI:0004(affinity chromatography technology)
HGNC:94	ACAT2	HGNC:9378	PRKAB1	17353931	MI:0915(physical association)	MI:0006(anti bait coimmunoprecipitation)
HGNC:94	ACAT2	HGNC:11728	TERF1	21044950	MI:0407(direct interaction)	MI:0018(two hybrid)
HGNC:94	ACAT2	HGNC:12036	TRAF6	17353931	MI:0915(physical association)	MI:0006(anti bait coimmunoprecipitation)
HGNC:94	ACAT2	HGNC:12468	UBC	21139048|21890473|22053931	MI:0915(physical association)	MI:0004(affinity chromatography technology)
HGNC:15453	ACBD3	HGNC:2553	CUL3	21145461	MI:0915(physical association)	MI:0004(affinity chromatography technology)
HGNC:15453	ACBD3	HGNC:16809	SMURF2	15231748	MI:0407(direct interaction)	MI:0018(two hybrid)
HGNC:15453	ACBD3	HGNC:12468	UBC	21890473|21963094|22053931|21139048|22505724|23000965|21906983	MI:0915(physical association)	MI:0004(affinity chromatography technology)
HGNC:23339	ACBD6	HGNC:5961	IKBKG	20098747	MI:0407(direct interaction)	MI:0096(pull down)|MI:0089(protein array)
HGNC:23989	ACCS	HGNC:24674	FBF1	16189514	MI:0407(direct interaction)	MI:0018(two hybrid)
HGNC:25070	ACD	HGNC:25901	AFAP1L2	21044950	MI:0407(direct interaction)	MI:0018(two hybrid)
HGNC:25070	ACD	HGNC:939	BAG3	21044950	MI:0407(direct interaction)	MI:0018(two hybrid)
HGNC:25070	ACD	HGNC:2556	CUL5	21145461	MI:0915(physical association)	MI:0004(affinity chromatography technology)
HGNC:25070	ACD	HGNC:3274	EIF3G	21044950	MI:0407(direct interaction)	MI:0018(two hybrid)
HGNC:25070	ACD	HGNC:22202	FAM131B	21044950	MI:0407(direct interaction)	MI:0018(two hybrid)
HGNC:25070	ACD	HGNC:3722	FKBP6	21044950	MI:0407(direct interaction)	MI:0018(two hybrid)
HGNC:25070	ACD	HGNC:9949	RECQL4	21044950	MI:0407(direct interaction)	MI:0018(two hybrid)
HGNC:25070	ACD	HGNC:11456	SULT1C2	21044950	MI:0407(direct interaction)	MI:0018(two hybrid)
HGNC:25070	ACD	HGNC:11553	TAGLN	21044950	MI:0407(direct interaction)	MI:0018(two hybrid)
HGNC:25070	ACD	HGNC:23609	TBC1D10A	21044950	MI:0407(direct interaction)	MI:0018(two hybrid)
HGNC:25070	ACD	HGNC:11581	TBCD	21044950	MI:0407(direct interaction)	MI:0018(two hybrid)
HGNC:25070	ACD	HGNC:16284	TRIM15	21044950	MI:0407(direct interaction)	MI:0018(two hybrid)
HGNC:25070	ACD	HGNC:12412	TUBB2A	21044950	MI:0407(direct interaction)	MI:0018(two hybrid)
HGNC:25070	ACD	HGNC:12458	UBA52	22101936	MI:0915(physical association)	MI:0096(pull down)
HGNC:25070	ACD	HGNC:12468	UBC	21906983	MI:0915(physical association)	MI:0004(affinity chromatography technology)
HGNC:25070	ACD	HGNC:12630	USP7	16713569	MI:0407(direct interaction)	MI:0018(two hybrid)
HGNC:25070	ACD	HGNC:12851	YWHAE	21044950	MI:0407(direct interaction)	MI:0018(two hybrid)
HGNC:25070	ACD	HGNC:1107	ZFP36L1	21044950	MI:0407(direct interaction)	MI:0018(two hybrid)
HGNC:2707	ACE	HGNC:338	AGTR2	11459796	MI:0915(physical association)	MI:0493(in vivo)
HGNC:2707	ACE	HGNC:1030	BDKRB2	10748135	MI:0915(physical association)	MI:0493(in vivo)
HGNC:2707	ACE	HGNC:4910	HIF1A	19592460	MI:0915(physical association)	MI:0007(anti tag coimmunoprecipitation)
HGNC:13557	ACE2	HGNC:1442	CALM1	18070603	MI:0915(physical association)	MI:0006(anti bait coimmunoprecipitation)
HGNC:13557	ACE2	HGNC:1445	CALM2	18070603	MI:0915(physical association)	MI:0006(anti bait coimmunoprecipitation)
HGNC:13557	ACE2	HGNC:1449	CALM3	18070603	MI:0915(physical association)	MI:0006(anti bait coimmunoprecipitation)
HGNC:23675	ACER2	HGNC:6734	LYL1	18160048	MI:0915(physical association)	MI:0007(anti tag coimmunoprecipitation)
HGNC:108	ACHE	HGNC:2226	COLQ	15526038	MI:0407(direct interaction)	MI:0096(pull down)|MI:0114(x-ray crystallography)
HGNC:17066	ACIN1	HGNC:72	ABCF3	16169070	MI:0407(direct interaction)	MI:0398(two hybrid pooling approach)
HGNC:17066	ACIN1	HGNC:386	AKR1C3	16169070	MI:0407(direct interaction)	MI:0398(two hybrid pooling approach)
HGNC:17066	ACIN1	HGNC:594	API5	19387494	MI:0915(physical association)|MI:0403(colocalization)	MI:0416(fluorescence microscopy)|MI:0007(anti tag coimmunoprecipitation)|MI:0006(anti bait coimmunoprecipitation)
HGNC:17066	ACIN1	HGNC:21445	BTBD10	16169070	MI:0407(direct interaction)	MI:0398(two hybrid pooling approach)
HGNC:17066	ACIN1	HGNC:1504	CASP3	16179924|10490026	MI:0914(association)|MI:0915(physical association)	-|MI:0045(experimental interaction detection)
HGNC:17066	ACIN1	HGNC:1507	CASP6	16179924	MI:0914(association)	MI:0045(experimental interaction detection)
HGNC:17066	ACIN1	HGNC:1508	CASP7	16179924	MI:0914(association)	MI:0045(experimental interaction detection)
HGNC:17066	ACIN1	HGNC:1509	CASP8	16179924	MI:0914(association)	MI:0045(experimental interaction detection)
HGNC:17066	ACIN1	HGNC:25623	KLHL26	16169070	MI:0407(direct interaction)	MI:0398(two hybrid pooling approach)
HGNC:17066	ACIN1	HGNC:8575	PAFAH1B2	16169070	MI:0407(direct interaction)	MI:0398(two hybrid pooling approach)
HGNC:17066	ACIN1	HGNC:8646	PCBD1	20195357	MI:0915(physical association)	MI:0034(display technology)
HGNC:17066	ACIN1	HGNC:12852	YWHAG	17353931	MI:0915(physical association)	MI:0006(anti bait coimmunoprecipitation)
HGNC:1565	ACKR2	HGNC:620	APP	21832049	MI:0407(direct interaction)	MI:0096(pull down)
HGNC:1565	ACKR2	HGNC:10610	CCL11	9405404	MI:0915(physical association)	-
HGNC:1565	ACKR2	HGNC:10611	CCL13	9405404	MI:0915(physical association)|MI:0407(direct interaction)	-
HGNC:1565	ACKR2	HGNC:10612	CCL14	9405404	MI:0915(physical association)|MI:0407(direct interaction)	-
HGNC:1565	ACKR2	HGNC:10617	CCL19	10706668	MI:0915(physical association)	MI:0493(in vivo)
HGNC:1565	ACKR2	HGNC:10618	CCL2	9405404|9364936, 9405404	MI:0915(physical association)	MI:0405(competition binding)|MI:0493(in vivo)
HGNC:1565	ACKR2	HGNC:10620	CCL21	10706668	MI:0915(physical association)	MI:0493(in vivo)
HGNC:1565	ACKR2	HGNC:10624	CCL25	10706668	MI:0915(physical association)	MI:0493(in vivo)
HGNC:1565	ACKR2	HGNC:17700	CCL28	10781587	MI:0915(physical association)	MI:0493(in vivo)
HGNC:1565	ACKR2	HGNC:10627	CCL3	9405404	MI:0915(physical association)	-
HGNC:1565	ACKR2	HGNC:10628	CCL3L1	10364178	MI:0915(physical association)	MI:0492(in vitro)
HGNC:1565	ACKR2	HGNC:30554	CCL3L3	10364178	MI:0915(physical association)	MI:0492(in vitro)
HGNC:1565	ACKR2	HGNC:10630	CCL4	9405404	MI:0915(physical association)	-
HGNC:1565	ACKR2	HGNC:10632	CCL5	9405404	MI:0915(physical association)|MI:0407(direct interaction)	-
HGNC:1565	ACKR2	HGNC:10634	CCL7	9405404|9364936, 9405404	MI:0915(physical association)|MI:0407(direct interaction)	MI:0405(competition binding)|MI:0096(pull down)|MI:0493(in vivo)
HGNC:1565	ACKR2	HGNC:10635	CCL8	9405404	MI:0915(physical association)|MI:0407(direct interaction)	-
HGNC:23692	ACKR3	HGNC:12468	UBC	21963094|22457824|23000965	MI:0915(physical association)	MI:0004(affinity chromatography technology)
HGNC:1611	ACKR4	HGNC:10610	CCL11	10734104	MI:0915(physical association)	MI:0492(in vitro)
HGNC:1611	ACKR4	HGNC:10611	CCL13	10734104	MI:0915(physical association)	-
HGNC:1611	ACKR4	HGNC:10617	CCL19	10706668	MI:0915(physical association)	-
HGNC:1611	ACKR4	HGNC:10618	CCL2	10734104	MI:0915(physical association)	-
HGNC:1611	ACKR4	HGNC:10620	CCL21	10706668	MI:0915(physical association)	-
HGNC:1611	ACKR4	HGNC:10624	CCL25	10706668	MI:0915(physical association)	-
HGNC:1611	ACKR4	HGNC:10632	CCL5	9469451	MI:0915(physical association)	MI:0492(in vitro)
HGNC:1611	ACKR4	HGNC:10634	CCL7	10734104	MI:0915(physical association)	-
HGNC:1611	ACKR4	HGNC:10635	CCL8	10734104	MI:0915(physical association)	-
HGNC:115	ACLY	HGNC:30688	CAND1	21145461	MI:0915(physical association)	MI:0004(affinity chromatography technology)
HGNC:115	ACLY	HGNC:2552	CUL2	21145461	MI:0915(physical association)	MI:0004(affinity chromatography technology)
HGNC:115	ACLY	HGNC:2553	CUL3	21145461	MI:0915(physical association)	MI:0004(affinity chromatography technology)
HGNC:115	ACLY	HGNC:4897	HGS	19019082	MI:0407(direct interaction)	MI:0096(pull down)
HGNC:115	ACLY	HGNC:14552	IKBKE	17353931	MI:0915(physical association)	MI:0006(anti bait coimmunoprecipitation)
HGNC:115	ACLY	HGNC:4053	ISG15	16009940	MI:0915(physical association)	MI:0004(affinity chromatography technology)
HGNC:115	ACLY	HGNC:28961	KIAA0101	21628590	MI:0915(physical association)	MI:0004(affinity chromatography technology)
HGNC:115	ACLY	HGNC:9323	PPP6C	22863883	MI:0915(physical association)	MI:0004(affinity chromatography technology)
HGNC:115	ACLY	HGNC:9378	PRKAB1	17353931	MI:0915(physical association)	MI:0006(anti bait coimmunoprecipitation)
HGNC:115	ACLY	HGNC:9380	PRKACA	10653665	MI:0915(physical association)	MI:0492(in vitro)
HGNC:115	ACLY	HGNC:14935	SIRT7	22586326	MI:0915(physical association)	MI:0004(affinity chromatography technology)
HGNC:115	ACLY	HGNC:11729	TERF2	20811636	MI:0915(physical association)	MI:0004(affinity chromatography technology)
HGNC:115	ACLY	HGNC:12468	UBC	21890473|21963094|16196087|22053931|21906983|18781797|23314748|21139048|22505724|23000965|21853274	MI:0915(physical association)|MI:0407(direct interaction)	MI:0004(affinity chromatography technology)|MI:0096(pull down)
HGNC:115	ACLY	HGNC:12687	VHL	17353931	MI:0915(physical association)	MI:0006(anti bait coimmunoprecipitation)
HGNC:19288	ACMSD	HGNC:6798	MAGEA11	16189514	MI:0407(direct interaction)	MI:0398(two hybrid pooling approach)
HGNC:117	ACO1	HGNC:9718	PXN		MI:0915(physical association)	MI:0398(two hybrid pooling approach)
HGNC:117	ACO1	HGNC:12468	UBC	21890473|21963094|17242182|21139048|22505724|23000965|21906983	MI:0915(physical association)	MI:0004(affinity chromatography technology)
HGNC:118	ACO2	HGNC:12468	UBC	21139048|21890473|18781797|23000965	MI:0915(physical association)	MI:0004(affinity chromatography technology)
HGNC:118	ACO2	HGNC:12663	VCAM1	19738201	MI:0915(physical association)	MI:0004(affinity chromatography technology)
HGNC:33128	ACOT1	HGNC:12468	UBC	21890473|21963094|21987572	MI:0915(physical association)	MI:0004(affinity chromatography technology)
HGNC:20999	ACOT13	HGNC:14552	IKBKE	17353931	MI:0915(physical association)	MI:0006(anti bait coimmunoprecipitation)
HGNC:20999	ACOT13	HGNC:9889	RBBP6	18624398	MI:0915(physical association)	MI:0018(two hybrid)
HGNC:20999	ACOT13	HGNC:12468	UBC	21139048	MI:0915(physical association)	MI:0004(affinity chromatography technology)
HGNC:18431	ACOT2	HGNC:9719	PEX5	20178365	MI:0407(direct interaction)	MI:0686(unspecified method)
HGNC:18431	ACOT2	HGNC:12468	UBC	21139048|21890473|21963094|21987572	MI:0915(physical association)	MI:0004(affinity chromatography technology)
HGNC:18431	ACOT2	HGNC:13070	ZNF277	17353931	MI:0915(physical association)	MI:0006(anti bait coimmunoprecipitation)
HGNC:19748	ACOT4	HGNC:9719	PEX5	20178365	MI:0407(direct interaction)	MI:0686(unspecified method)
HGNC:24157	ACOT7	HGNC:10548	ATXN1	16713569	MI:0915(physical association)	MI:0018(two hybrid)
HGNC:15919	ACOT8	HGNC:4053	ISG15	16009940	MI:0915(physical association)	MI:0004(affinity chromatography technology)
HGNC:15919	ACOT8	HGNC:7553	MYC	17314511	MI:0915(physical association)	MI:0004(affinity chromatography technology)
HGNC:15919	ACOT8	HGNC:9719	PEX5	20178365	MI:0407(direct interaction)	MI:0686(unspecified method)
HGNC:15919	ACOT8	HGNC:12468	UBC	21139048	MI:0915(physical association)	MI:0004(affinity chromatography technology)
HGNC:17152	ACOT9	HGNC:5359	ICT1	20186120	MI:0915(physical association)	MI:0004(affinity chromatography technology)
HGNC:17152	ACOT9	HGNC:12468	UBC	21139048|21890473|18781797|21963094|21906983	MI:0915(physical association)	MI:0004(affinity chromatography technology)
HGNC:119	ACOX1	HGNC:8856	PEX14	22002062	MI:0403(colocalization)	MI:0663(confocal microscopy)
HGNC:119	ACOX1	HGNC:9719	PEX5	20178365	MI:0407(direct interaction)	MI:0686(unspecified method)
HGNC:119	ACOX1	HGNC:10606	SCP2	10856712	MI:0915(physical association)	MI:0492(in vitro)
HGNC:119	ACOX1	HGNC:11009	SLC2A4	16396496	MI:0915(physical association)	MI:0493(in vivo)
HGNC:119	ACOX1	HGNC:12468	UBC	21139048	MI:0915(physical association)	MI:0004(affinity chromatography technology)
HGNC:25621	ACOXL	HGNC:2551	CUL1	21145461	MI:0915(physical association)	MI:0004(affinity chromatography technology)
HGNC:122	ACP1	HGNC:20851	FNBP1L	16169070	MI:0407(direct interaction)	MI:0018(two hybrid)
HGNC:122	ACP1	HGNC:14552	IKBKE	17353931	MI:0915(physical association)	MI:0006(anti bait coimmunoprecipitation)
HGNC:122	ACP1	HGNC:14478	MRPL20	16169070	MI:0407(direct interaction)	MI:0398(two hybrid pooling approach)
HGNC:122	ACP1	HGNC:12687	VHL	17353931	MI:0915(physical association)	MI:0006(anti bait coimmunoprecipitation)
HGNC:122	ACP1	HGNC:12858	ZAP70	11976341	MI:0915(physical association)	-
HGNC:123	ACP2	HGNC:12468	UBC	16196087|21987572	MI:0915(physical association)	MI:0004(affinity chromatography technology)
HGNC:123	ACP2	HGNC:12587	UQCRFS1	22939629	MI:0403(colocalization)	MI:0401(biochemical)
HGNC:124	ACP5	HGNC:6886	MAPK9	16169070	MI:0407(direct interaction)	MI:0398(two hybrid pooling approach)
HGNC:124	ACP5	HGNC:8764	PDCD5	16169070	MI:0407(direct interaction)	MI:0398(two hybrid pooling approach)
HGNC:124	ACP5	HGNC:9300	PPP2CB	21900206	MI:0407(direct interaction)	MI:0018(two hybrid)
HGNC:124	ACP5	HGNC:10290	RPA2	16169070	MI:0407(direct interaction)	MI:0398(two hybrid pooling approach)
HGNC:124	ACP5	HGNC:26055	SLC35F6	16169070	MI:0407(direct interaction)	MI:0398(two hybrid pooling approach)
HGNC:124	ACP5	HGNC:30857	SNRNP40	16169070	MI:0407(direct interaction)	MI:0398(two hybrid pooling approach)
HGNC:124	ACP5	HGNC:11925	TNFSF10	16169070	MI:0407(direct interaction)	MI:0398(two hybrid pooling approach)
HGNC:124	ACP5	HGNC:12468	UBC	21890473	MI:0915(physical association)	MI:0004(affinity chromatography technology)
HGNC:124	ACP5	HGNC:12930	ZBTB16	16169070	MI:0407(direct interaction)	MI:0398(two hybrid pooling approach)
HGNC:29609	ACP6	HGNC:26055	SLC35F6	16169070	MI:0407(direct interaction)	MI:0398(two hybrid pooling approach)
HGNC:125	ACPP	HGNC:6871	MAPK1	11067847	MI:0208(genetic interaction)	MI:0418(genetic)
HGNC:125	ACPP	HGNC:10839	SHBG	15862967	MI:0407(direct interaction)	MI:0018(two hybrid)
HGNC:125	ACPP	HGNC:12468	UBC	16196087	MI:0915(physical association)	MI:0004(affinity chromatography technology)
HGNC:126	ACR	HGNC:8723	SERPINA5	7521127	MI:0407(direct interaction)	-
HGNC:126	ACR	HGNC:11999	TP53BP1	22990118	MI:0407(direct interaction)	MI:0018(two hybrid)
HGNC:126	ACR	HGNC:13188	ZP2	11739644	MI:0915(physical association)	MI:0492(in vitro)
HGNC:126	ACR	HGNC:13189	ZP3	11739644	MI:0915(physical association)	MI:0492(in vitro)
HGNC:29567	ACSBG1	HGNC:620	APP	21832049	MI:0407(direct interaction)	MI:0096(pull down)
HGNC:29567	ACSBG1	HGNC:4617	GSK3B	21900206	MI:0407(direct interaction)	MI:0018(two hybrid)
HGNC:27288	ACSF3	HGNC:12468	UBC	21139048	MI:0915(physical association)	MI:0004(affinity chromatography technology)
HGNC:3569	ACSL1	HGNC:12468	UBC	21139048|21890473|21963094|21906983|23000965	MI:0915(physical association)	MI:0004(affinity chromatography technology)
HGNC:3570	ACSL3	HGNC:620	APP	21832049	MI:0407(direct interaction)	MI:0096(pull down)
HGNC:3570	ACSL3	HGNC:4653	GTF2F2	20195357	MI:0915(physical association)	MI:0034(display technology)
HGNC:3570	ACSL3	HGNC:14935	SIRT7	22586326	MI:0915(physical association)	MI:0004(affinity chromatography technology)
HGNC:3570	ACSL3	HGNC:11125	SUMO2	21252943	MI:0915(physical association)	MI:0004(affinity chromatography technology)
HGNC:3570	ACSL3	HGNC:12468	UBC	21890473|21963094|21139048|21987572|22505724|23000965|21906983	MI:0915(physical association)	MI:0004(affinity chromatography technology)
HGNC:3571	ACSL4	HGNC:620	APP	21832049	MI:0407(direct interaction)	MI:0096(pull down)
HGNC:3571	ACSL4	HGNC:21144	DSE	21988832	MI:0407(direct interaction)	MI:0397(two hybrid array)
HGNC:3571	ACSL4	HGNC:12468	UBC	21890473|21963094|22053931|18781797|21139048|22505724|23000965|21906983	MI:0915(physical association)	MI:0004(affinity chromatography technology)
HGNC:3571	ACSL4	HGNC:12855	YWHAZ	15161933	MI:0915(physical association)	MI:0096(pull down)
HGNC:16526	ACSL5	HGNC:12468	UBC	21890473|21906983	MI:0915(physical association)	MI:0004(affinity chromatography technology)
HGNC:16496	ACSL6	HGNC:8940	PHYH	12767919	MI:0915(physical association)	MI:0492(in vitro)
HGNC:16496	ACSL6	HGNC:12947	ZNF16	21874239	MI:0915(physical association)	MI:0018(two hybrid)
HGNC:15814	ACSS2	HGNC:12468	UBC	21890473|21906983	MI:0915(physical association)	MI:0004(affinity chromatography technology)
HGNC:15814	ACSS2	HGNC:9962	UPF1	15231747	MI:0407(direct interaction)	MI:0018(two hybrid)
HGNC:129	ACTA1	HGNC:24017	AFAP1	10666339	MI:0915(physical association)	-
HGNC:129	ACTA1	HGNC:20250	AJUBA	12417594	MI:0915(physical association)	-
HGNC:129	ACTA1	HGNC:1568	CCIN	11090452	MI:0915(physical association)	MI:0492(in vitro)
HGNC:129	ACTA1	HGNC:2551	CUL1	21145461	MI:0915(physical association)	MI:0004(affinity chromatography technology)
HGNC:129	ACTA1	HGNC:9501	CYTH1	11438522	MI:0915(physical association)	MI:0492(in vitro)
HGNC:129	ACTA1	HGNC:11148	FSCN1	8999969	MI:0407(direct interaction)	-
HGNC:129	ACTA1	HGNC:4169	GAS7	11795944	MI:0915(physical association)	-
HGNC:129	ACTA1	HGNC:14063	HDAC4	21464227	MI:0407(direct interaction)	MI:0096(pull down)
HGNC:129	ACTA1	HGNC:18415	HIP1R	11889126	MI:0915(physical association)	MI:0492(in vitro)
HGNC:129	ACTA1	HGNC:6110	IQGAP1	9199170	MI:0915(physical association)	MI:0492(in vitro)
HGNC:129	ACTA1	HGNC:4053	ISG15	16009940	MI:0915(physical association)	MI:0004(affinity chromatography technology)
HGNC:129	ACTA1	HGNC:28961	KIAA0101	21628590	MI:0915(physical association)	MI:0004(affinity chromatography technology)
HGNC:129	ACTA1	HGNC:6392	KIF23	11877456	MI:0915(physical association)	MI:0492(in vitro)
HGNC:129	ACTA1	HGNC:7102	MINPP1	11536049	MI:0915(physical association)	-
HGNC:129	ACTA1	HGNC:29557	NEXN	9832551	MI:0915(physical association)	MI:0492(in vitro)
HGNC:129	ACTA1	HGNC:8755	PCYT1B	11580270	MI:0915(physical association)	-
HGNC:129	ACTA1	HGNC:9298	PPP1R9B	12417592	MI:0407(direct interaction)	MI:0096(pull down)
HGNC:129	ACTA1	HGNC:9801	RAC1	11027608	MI:0915(physical association)	MI:0493(in vivo)
HGNC:129	ACTA1	HGNC:10436	RPS6KB1	15149849	MI:0407(direct interaction)	MI:0096(pull down)
HGNC:129	ACTA1	HGNC:10486	S100A1	9645951	MI:0915(physical association)	MI:0493(in vivo)
HGNC:129	ACTA1	HGNC:10494	S100A4	14640694	MI:0915(physical association)	MI:0492(in vitro)
HGNC:129	ACTA1	HGNC:11126	SMTN	14523566	MI:0915(physical association)	-
HGNC:129	ACTA1	HGNC:16809	SMURF2	18157088	MI:0915(physical association)	MI:0018(two hybrid)
HGNC:129	ACTA1	HGNC:11138	SNCA	19553474	MI:0407(direct interaction)	MI:0096(pull down)
HGNC:129	ACTA1	HGNC:11259	SPRR1A	11850458	MI:0915(physical association)	MI:0492(in vitro)
HGNC:129	ACTA1	HGNC:11272	SPTA1	2936753	MI:0915(physical association)	MI:0492(in vitro)
HGNC:129	ACTA1	HGNC:11276	SPTBN2	11461920	MI:0915(physical association)	MI:0492(in vitro)
HGNC:129	ACTA1	HGNC:11283	SRC	16291744	MI:0915(physical association)	MI:0096(pull down)
HGNC:129	ACTA1	HGNC:11553	TAGLN	11053353	MI:0915(physical association)|MI:0403(colocalization)	MI:0401(biochemical)|-
HGNC:129	ACTA1	HGNC:11827	TJP1	9214391	MI:0915(physical association)	MI:0492(in vitro)
HGNC:129	ACTA1	HGNC:11881	TMSB4X	9153421|11812134	MI:0407(direct interaction)	MI:0096(pull down)|-
HGNC:129	ACTA1	HGNC:11882	TMSB4Y	8416954	MI:0407(direct interaction)	MI:0096(pull down)
HGNC:129	ACTA1	HGNC:11945	TNNI1	9724539	MI:0915(physical association)	MI:0493(in vivo)
HGNC:129	ACTA1	HGNC:11947	TNNI3	12383268	MI:0915(physical association)	MI:0492(in vitro)
HGNC:129	ACTA1	HGNC:11998	TP53	11821948	MI:0915(physical association)	MI:0492(in vitro)
HGNC:129	ACTA1	HGNC:12011	TPM2	17194691	MI:0407(direct interaction)	MI:0096(pull down)
HGNC:129	ACTA1	HGNC:12012	TPM3	11106625, 12163017	MI:0915(physical association)	-
HGNC:129	ACTA1	HGNC:16007	TRIM63	18157088|21764995	MI:0915(physical association)|MI:0403(colocalization)|MI:0220(ubiquitination reaction)|MI:0407(direct interaction)	MI:0401(biochemical)|MI:0096(pull down)|MI:0018(two hybrid)|MI:0415(enzymatic study)
HGNC:129	ACTA1	HGNC:12311	TRIP6	14688263	MI:0403(colocalization)	MI:0428(imaging technique)
HGNC:129	ACTA1	HGNC:12362	TSC1	10806479	MI:0403(colocalization)	MI:0428(imaging technique)
HGNC:129	ACTA1	HGNC:12403	TTN	15507486, 9251807, 11701614	MI:0915(physical association)	MI:0492(in vitro)
HGNC:129	ACTA1	HGNC:12468	UBC	21890473|21963094|20639865|22053931|18781797|20972266|21764995|21139048|21987572|22505724|23000965|21906983	MI:0915(physical association)	MI:0004(affinity chromatography technology)
HGNC:129	ACTA1	HGNC:12505	UBL4A	23246001	MI:0915(physical association)	MI:0004(affinity chromatography technology)
HGNC:129	ACTA1	HGNC:16858	USP6NL	15152255	MI:0915(physical association)	MI:0492(in vitro)
HGNC:129	ACTA1	HGNC:12635	UTRN	12006649	MI:0915(physical association)	MI:0492(in vitro)
HGNC:129	ACTA1	HGNC:12657	VAV1	11839310	MI:0915(physical association)	MI:0493(in vivo)
HGNC:129	ACTA1	HGNC:12665	VCL	7816144	MI:0915(physical association)	MI:0492(in vitro)
HGNC:129	ACTA1	HGNC:12690	VIL1	3793760, 6893424	MI:0915(physical association)	MI:0492(in vitro)
HGNC:129	ACTA1	HGNC:12947	ZNF16	21874239	MI:0915(physical association)	MI:0018(two hybrid)
HGNC:130	ACTA2	HGNC:2551	CUL1	21145461	MI:0915(physical association)	MI:0004(affinity chromatography technology)
HGNC:130	ACTA2	HGNC:2552	CUL2	21145461	MI:0915(physical association)	MI:0004(affinity chromatography technology)
HGNC:130	ACTA2	HGNC:2553	CUL3	21145461	MI:0915(physical association)	MI:0004(affinity chromatography technology)
HGNC:130	ACTA2	HGNC:28961	KIAA0101	21628590	MI:0915(physical association)	MI:0004(affinity chromatography technology)
HGNC:130	ACTA2	HGNC:8755	PCYT1B	11580270	MI:0915(physical association)	-
HGNC:130	ACTA2	HGNC:10839	SHBG	15862967	MI:0407(direct interaction)	MI:0018(two hybrid)
HGNC:130	ACTA2	HGNC:11167	SNTA1	9512352	MI:0915(physical association)	MI:0492(in vitro)
HGNC:130	ACTA2	HGNC:11881	TMSB4X	11812134	MI:0915(physical association)	MI:0492(in vitro)
HGNC:130	ACTA2	HGNC:12362	TSC1	17355907	MI:0915(physical association)	MI:0018(two hybrid)
HGNC:130	ACTA2	HGNC:12468	UBC	21890473|21963094|20639865|22053931|18781797|20972266|21139048|21987572|22505724|23000965|21906983	MI:0915(physical association)	MI:0004(affinity chromatography technology)
HGNC:130	ACTA2	HGNC:12505	UBL4A	23246001	MI:0915(physical association)	MI:0004(affinity chromatography technology)
HGNC:132	ACTB	HGNC:25070	ACD	21044950	MI:0407(direct interaction)	MI:0018(two hybrid)
HGNC:132	ACTB	HGNC:143	ACTC1	8913639	MI:0915(physical association)	MI:0492(in vitro)
HGNC:132	ACTB	HGNC:144	ACTG1	21516116|16189514	MI:0915(physical association)|MI:0407(direct interaction)	MI:0018(two hybrid)|MI:0398(two hybrid pooling approach)
HGNC:132	ACTB	HGNC:164	ACTN2	20383143	MI:0407(direct interaction)	MI:0040(electron microscopy)
HGNC:132	ACTB	HGNC:20609	AIMP2	21900206	MI:0407(direct interaction)	MI:0018(two hybrid)
HGNC:132	ACTB	HGNC:971	BCAR1	18164686	MI:0403(colocalization)	MI:0416(fluorescence microscopy)
HGNC:132	ACTB	HGNC:1776	CDK5R2	10683146	MI:0915(physical association)	MI:0493(in vivo)
HGNC:132	ACTB	HGNC:2314	CPNE1	12522145	MI:0407(direct interaction)	-
HGNC:132	ACTB	HGNC:2551	CUL1	21145461	MI:0915(physical association)	MI:0004(affinity chromatography technology)
HGNC:132	ACTB	HGNC:2552	CUL2	21145461	MI:0915(physical association)	MI:0004(affinity chromatography technology)
HGNC:132	ACTB	HGNC:2553	CUL3	21145461	MI:0915(physical association)	MI:0004(affinity chromatography technology)
HGNC:132	ACTB	HGNC:2556	CUL5	21145461	MI:0915(physical association)	MI:0004(affinity chromatography technology)
HGNC:132	ACTB	HGNC:15476	DYNLL1	14760703	MI:0915(physical association)	MI:0492(in vitro)
HGNC:132	ACTB	HGNC:18683	EIF4A3	23084401	MI:0915(physical association)	MI:0004(affinity chromatography technology)
HGNC:132	ACTB	HGNC:12691	EZR	7876308	MI:0915(physical association)	MI:0493(in vivo)
HGNC:132	ACTB	HGNC:11621	HNF1A	18160415	MI:0915(physical association)	MI:0007(anti tag coimmunoprecipitation)
HGNC:132	ACTB	HGNC:28949	IQCB1	21565611	MI:0915(physical association)	MI:0004(affinity chromatography technology)
HGNC:132	ACTB	HGNC:28961	KIAA0101	21628590	MI:0915(physical association)	MI:0004(affinity chromatography technology)
HGNC:132	ACTB	HGNC:13880	MYO1G	19968988	MI:0403(colocalization)	MI:0416(fluorescence microscopy)
HGNC:132	ACTB	HGNC:7655	NCALD	11964161	MI:0915(physical association)	MI:0493(in vivo)
HGNC:132	ACTB	HGNC:7660	NCF1	16375898, 11027608|16375898	MI:0407(direct interaction)	MI:0049(filter binding)|MI:0047(far western blotting)|-|MI:0096(pull down)
HGNC:132	ACTB	HGNC:8017	NSMAF	17599063	MI:0915(physical association)|MI:0407(direct interaction)	MI:0096(pull down)|MI:0006(anti bait coimmunoprecipitation)
HGNC:132	ACTB	HGNC:8755	PCYT1B	11580269	MI:0914(association)	MI:0114(x-ray crystallography)
HGNC:132	ACTB	HGNC:25793	PHACTR4	15107502	MI:0915(physical association)	MI:0492(in vitro)
HGNC:132	ACTB	HGNC:20454	POLR1B	21555369|15558034	MI:0915(physical association)|MI:0403(colocalization)	MI:0019(coimmunoprecipitation)|MI:0428(imaging technique)
HGNC:132	ACTB	HGNC:9454	PROM1	18654668	MI:0915(physical association)	MI:0006(anti bait coimmunoprecipitation)
HGNC:132	ACTB	HGNC:10289	RPA1	19338310	MI:0915(physical association)	MI:0018(two hybrid)
HGNC:132	ACTB	HGNC:10290	RPA2	19338310	MI:0915(physical association)	MI:0018(two hybrid)
HGNC:132	ACTB	HGNC:10291	RPA3	19338310	MI:0915(physical association)	MI:0018(two hybrid)
HGNC:132	ACTB	HGNC:10582	SCN10A	12591166	MI:0407(direct interaction)	-
HGNC:132	ACTB	HGNC:10839	SHBG	15862967	MI:0407(direct interaction)	MI:0018(two hybrid)
HGNC:132	ACTB	HGNC:11100	SMARCA4	9845365	MI:0915(physical association)	-
HGNC:132	ACTB	HGNC:11105	SMARCC2	9845365	MI:0915(physical association)	MI:0004(affinity chromatography technology)
HGNC:132	ACTB	HGNC:11117	SMN1	21900206	MI:0407(direct interaction)	MI:0018(two hybrid)
HGNC:132	ACTB	HGNC:11118	SMN2	21900206	MI:0407(direct interaction)	MI:0018(two hybrid)
HGNC:132	ACTB	HGNC:11276	SPTBN2	11357136|11461920	MI:0407(direct interaction)	MI:0096(pull down)
HGNC:132	ACTB	HGNC:11283	SRC	19903481	MI:0403(colocalization)	MI:0416(fluorescence microscopy)
HGNC:132	ACTB	HGNC:30580	SSH2	11832213	MI:0407(direct interaction)	-
HGNC:132	ACTB	HGNC:11439	STX4	12435603	MI:0915(physical association)	MI:0492(in vitro)
HGNC:132	ACTB	HGNC:12502	SUMO1	21110914	MI:0915(physical association)	MI:0004(affinity chromatography technology)
HGNC:132	ACTB	HGNC:11480	SVIL	12202484	MI:0914(association)	MI:0686(unspecified method)
HGNC:132	ACTB	HGNC:11554	TAGLN2	21577206	MI:0915(physical association)	MI:0007(anti tag coimmunoprecipitation)
HGNC:132	ACTB	HGNC:29364	TANC1	15673434	MI:0915(physical association)	MI:0493(in vivo)
HGNC:132	ACTB	HGNC:11778	TGM2	9252372	MI:0915(physical association)	-
HGNC:132	ACTB	HGNC:11830	TK1	21900206	MI:0407(direct interaction)	MI:0018(two hybrid)
HGNC:132	ACTB	HGNC:11881	TMSB4X	11812134	MI:0915(physical association)	MI:0492(in vitro)
HGNC:132	ACTB	HGNC:11946	TNNI2	7103951	MI:0915(physical association)	MI:0492(in vitro)
HGNC:132	ACTB	HGNC:12010	TPM1	9108196	MI:0915(physical association)	MI:0493(in vivo)
HGNC:132	ACTB	HGNC:12011	TPM2	9108196	MI:0915(physical association)	MI:0493(in vivo)
HGNC:132	ACTB	HGNC:12012	TPM3	9108196	MI:0915(physical association)	MI:0493(in vivo)
HGNC:132	ACTB	HGNC:12362	TSC1	17355907	MI:0915(physical association)	MI:0018(two hybrid)
HGNC:132	ACTB	HGNC:12405	TTR	21900206	MI:0407(direct interaction)	MI:0018(two hybrid)
HGNC:132	ACTB	HGNC:12468	UBC	21890473|21963094|16196087|20639865|22053931|21906983|18781797|20972266|21139048|21987572|22505724|17203973|22178446	MI:0915(physical association)	MI:0004(affinity chromatography technology)
HGNC:132	ACTB	HGNC:12505	UBL4A	23246001	MI:0915(physical association)	MI:0004(affinity chromatography technology)
HGNC:132	ACTB	HGNC:12663	VCAM1	19738201	MI:0915(physical association)	MI:0004(affinity chromatography technology)
HGNC:132	ACTB	HGNC:12666	VCP	23383273	MI:0915(physical association)	MI:0004(affinity chromatography technology)
HGNC:132	ACTB	HGNC:12722	VSNL1	8780737	MI:0915(physical association)	MI:0493(in vivo)
HGNC:132	ACTB	HGNC:12732	WASF1	10381382	MI:0915(physical association)	MI:0492(in vitro)
HGNC:132	ACTB	HGNC:12855	YWHAZ	15161933	MI:0915(physical association)	MI:0096(pull down)
HGNC:17780	ACTBL2	HGNC:30688	CAND1	21145461	MI:0915(physical association)	MI:0004(affinity chromatography technology)
HGNC:17780	ACTBL2	HGNC:2551	CUL1	21145461	MI:0915(physical association)	MI:0004(affinity chromatography technology)
HGNC:17780	ACTBL2	HGNC:2552	CUL2	21145461	MI:0915(physical association)	MI:0004(affinity chromatography technology)
HGNC:17780	ACTBL2	HGNC:2553	CUL3	21145461	MI:0915(physical association)	MI:0004(affinity chromatography technology)
HGNC:17780	ACTBL2	HGNC:2556	CUL5	21145461	MI:0915(physical association)	MI:0004(affinity chromatography technology)
HGNC:17780	ACTBL2	HGNC:18184	DCUN1D1	21145461	MI:0915(physical association)	MI:0004(affinity chromatography technology)
HGNC:17780	ACTBL2	HGNC:28961	KIAA0101	21628590	MI:0915(physical association)	MI:0004(affinity chromatography technology)
HGNC:17780	ACTBL2	HGNC:7732	NEDD8	21145461	MI:0915(physical association)	MI:0004(affinity chromatography technology)
HGNC:17780	ACTBL2	HGNC:12502	SUMO1	21110914	MI:0915(physical association)	MI:0004(affinity chromatography technology)
HGNC:17780	ACTBL2	HGNC:11125	SUMO2	21693764|19471022	MI:0915(physical association)	MI:0004(affinity chromatography technology)
HGNC:17780	ACTBL2	HGNC:12468	UBC	21890473|21963094|20639865|22053931|20972266|21139048|21987572|22505724|21906983|22178446	MI:0915(physical association)	MI:0004(affinity chromatography technology)
HGNC:143	ACTC1	HGNC:166	ACTN4	12042308	MI:0915(physical association)	MI:0493(in vivo)
HGNC:143	ACTC1	HGNC:744	ASH2L		MI:0915(physical association)	MI:0398(two hybrid pooling approach)
HGNC:143	ACTC1	HGNC:1476	CAPN1	12358155	MI:0407(direct interaction)	MI:0018(two hybrid)
HGNC:143	ACTC1	HGNC:15476	DYNLL1	14760703	MI:0915(physical association)	MI:0492(in vitro)
HGNC:143	ACTC1	HGNC:18683	EIF4A3	23084401	MI:0915(physical association)	MI:0004(affinity chromatography technology)
HGNC:143	ACTC1	HGNC:12691	EZR	12271120	MI:0915(physical association)	MI:0493(in vivo)
HGNC:143	ACTC1	HGNC:21695	SCIN	12438125	MI:0915(physical association)	MI:0493(in vivo)
HGNC:143	ACTC1	HGNC:12502	SUMO1	21110914	MI:0915(physical association)	MI:0004(affinity chromatography technology)
HGNC:143	ACTC1	HGNC:16007	TRIM63	18157088	MI:0915(physical association)	MI:0018(two hybrid)
HGNC:143	ACTC1	HGNC:12468	UBC	21890473|21963094|16196087|20639865|22053931|18781797|20972266|21139048|21987572|22505724|23000965|21906983	MI:0915(physical association)	MI:0004(affinity chromatography technology)
HGNC:143	ACTC1	HGNC:12505	UBL4A	23246001	MI:0915(physical association)	MI:0004(affinity chromatography technology)
HGNC:143	ACTC1	HGNC:12731	WAS	12029088	MI:0915(physical association)	MI:0493(in vivo)
HGNC:144	ACTG1	HGNC:24205	CAPZA3	12029070	MI:0915(physical association)	MI:0492(in vitro)
HGNC:144	ACTG1	HGNC:15476	DYNLL1	14760703	MI:0915(physical association)	MI:0492(in vitro)
HGNC:144	ACTG1	HGNC:4273	GIT2	21988832	MI:0407(direct interaction)	MI:0018(two hybrid)
HGNC:144	ACTG1	HGNC:10434	RPS6KA5	21900206	MI:0407(direct interaction)	MI:0018(two hybrid)
HGNC:144	ACTG1	HGNC:21695	SCIN	1331119	MI:0915(physical association)	MI:0492(in vitro)
HGNC:144	ACTG1	HGNC:11881	TMSB4X	8617195|15163409, 8617195, 9153421, 8630056, 10848969|15163409	MI:0914(association)|MI:0915(physical association)|MI:0407(direct interaction)	MI:0096(pull down)|-|MI:0114(x-ray crystallography)
HGNC:144	ACTG1	HGNC:11882	TMSB4Y	8416954	MI:0915(physical association)	MI:0492(in vitro)
HGNC:144	ACTG1	HGNC:14927	TSGA10	20797700	MI:0915(physical association)	MI:0004(affinity chromatography technology)
HGNC:144	ACTG1	HGNC:12468	UBC	21890473|21963094|20639865|3015198|22053931|18781797|20972266|21139048|21987572|22505724|21906983|22178446	MI:0915(physical association)|MI:0407(direct interaction)	MI:0004(affinity chromatography technology)|MI:0096(pull down)
HGNC:144	ACTG1	HGNC:12505	UBL4A	23246001	MI:0915(physical association)	MI:0004(affinity chromatography technology)
HGNC:144	ACTG1	HGNC:12690	VIL1	3510866, 6893424	MI:0915(physical association)	MI:0492(in vitro)
HGNC:144	ACTG1	HGNC:12732	WASF1	10970852	MI:0915(physical association)	MI:0004(affinity chromatography technology)|-
HGNC:145	ACTG2	HGNC:12468	UBC	21890473|21963094|20639865|22053931|18781797|20972266|21139048|21987572|22505724|23000965|21906983	MI:0915(physical association)	MI:0004(affinity chromatography technology)
HGNC:145	ACTG2	HGNC:12505	UBL4A	23246001	MI:0915(physical association)	MI:0004(affinity chromatography technology)
HGNC:24124	ACTL6A	HGNC:28961	KIAA0101	21628590	MI:0915(physical association)	MI:0004(affinity chromatography technology)
HGNC:24124	ACTL6A	HGNC:10474	RUVBL1	11839798	MI:0915(physical association)	MI:0493(in vivo)
HGNC:160	ACTL6B	HGNC:25302	COQ9	16169070	MI:0407(direct interaction)	MI:0398(two hybrid pooling approach)
HGNC:160	ACTL6B	HGNC:9077	PLK1	21900206	MI:0407(direct interaction)	MI:0018(two hybrid)
HGNC:160	ACTL6B	HGNC:11098	SMARCA2	12437990	MI:0915(physical association)	-|MI:0006(anti bait coimmunoprecipitation)
HGNC:160	ACTL6B	HGNC:11117	SMN1	21900206	MI:0407(direct interaction)	MI:0018(two hybrid)
HGNC:160	ACTL6B	HGNC:11118	SMN2	21900206	MI:0407(direct interaction)	MI:0018(two hybrid)
HGNC:160	ACTL6B	HGNC:11830	TK1	21900206	MI:0407(direct interaction)	MI:0018(two hybrid)
HGNC:160	ACTL6B	HGNC:12468	UBC	21963094|21906983	MI:0915(physical association)	MI:0004(affinity chromatography technology)
HGNC:161	ACTL7A	HGNC:620	APP	21832049	MI:0407(direct interaction)	MI:0096(pull down)
HGNC:161	ACTL7A	HGNC:14620	TES	12571287, 12695497	MI:0407(direct interaction)	-
HGNC:162	ACTL7B	HGNC:620	APP	21832049	MI:0407(direct interaction)	MI:0096(pull down)
HGNC:163	ACTN1	HGNC:1775	CDK5R1	12223541	MI:0407(direct interaction)	-
HGNC:163	ACTN1	HGNC:1776	CDK5R2	12223541	MI:0407(direct interaction)	-
HGNC:163	ACTN1	HGNC:4273	GIT2	21988832	MI:0407(direct interaction)	MI:0018(two hybrid)
HGNC:163	ACTN1	HGNC:4053	ISG15	16009940	MI:0915(physical association)	MI:0004(affinity chromatography technology)
HGNC:163	ACTN1	HGNC:8638	KAT2B	15604093	MI:0407(direct interaction)	MI:0018(two hybrid)
HGNC:163	ACTN1	HGNC:28961	KIAA0101	21628590	MI:0915(physical association)	MI:0004(affinity chromatography technology)
HGNC:163	ACTN1	HGNC:2370	MED14	15604093	MI:0407(direct interaction)	MI:0018(two hybrid)
HGNC:163	ACTN1	HGNC:12399	MYOT	10369880, 12499399|12499399	MI:0915(physical association)	MI:0004(affinity chromatography technology)|MI:0493(in vivo)
HGNC:163	ACTN1	HGNC:18565	MYOZ3	11842093	MI:0915(physical association)	MI:0493(in vivo)
HGNC:163	ACTN1	HGNC:8061	NUMBL	21988832	MI:0407(direct interaction)	MI:0018(two hybrid)
HGNC:163	ACTN1	HGNC:2067	PDLIM1	11110697|11973348, 11110697|10753915	MI:0915(physical association)|MI:0407(direct interaction)	MI:0004(affinity chromatography technology)|MI:0096(pull down)|-
HGNC:163	ACTN1	HGNC:12034	TRAF4	12023963	MI:0407(direct interaction)	MI:0018(two hybrid)
HGNC:164	ACTN2	HGNC:165	ACTN3	9675099	MI:0915(physical association)|MI:0407(direct interaction)	MI:0004(affinity chromatography technology)|MI:0096(pull down)|MI:0047(far western blotting)
HGNC:164	ACTN2	HGNC:744	ASH2L		MI:0915(physical association)	MI:0398(two hybrid pooling approach)
HGNC:164	ACTN2	HGNC:8638	KAT2B	15604093	MI:0407(direct interaction)	MI:0018(two hybrid)
HGNC:164	ACTN2	HGNC:2370	MED14	15604093	MI:0407(direct interaction)	MI:0018(two hybrid)
HGNC:164	ACTN2	HGNC:7614	MYOM2		MI:0915(physical association)	MI:0813(proximity ligation assay)|MI:0398(two hybrid pooling approach)
HGNC:164	ACTN2	HGNC:7672	NCOR1	15604093	MI:0407(direct interaction)	MI:0018(two hybrid)
HGNC:164	ACTN2	HGNC:2067	PDLIM1	10861853	MI:0407(direct interaction)	MI:0018(two hybrid)
HGNC:166	ACTN4	HGNC:164	ACTN2	22939629	MI:0403(colocalization)	MI:0401(biochemical)
HGNC:166	ACTN4	HGNC:165	ACTN3	10656685	MI:0915(physical association)	MI:0493(in vivo)
HGNC:166	ACTN4	HGNC:1460	CAMK2A	11160423	MI:0915(physical association)|MI:0407(direct interaction)	MI:0004(affinity chromatography technology)|-
HGNC:166	ACTN4	HGNC:1461	CAMK2B	11160423	MI:0915(physical association)|MI:0407(direct interaction)	MI:0004(affinity chromatography technology)|-
HGNC:166	ACTN4	HGNC:1463	CAMK2G	11160423	MI:0407(direct interaction)	-
HGNC:166	ACTN4	HGNC:2184	COIL	16713569	MI:0407(direct interaction)	MI:0018(two hybrid)
HGNC:166	ACTN4	HGNC:4897	HGS	15772161	MI:0407(direct interaction)	MI:0018(two hybrid)
HGNC:166	ACTN4	HGNC:4053	ISG15	16009940	MI:0915(physical association)	MI:0004(affinity chromatography technology)
HGNC:166	ACTN4	HGNC:28961	KIAA0101	21628590	MI:0915(physical association)	MI:0004(affinity chromatography technology)
HGNC:166	ACTN4	HGNC:946	MAGI1	12042308	MI:0915(physical association)	MI:0492(in vitro)
HGNC:166	ACTN4	HGNC:2067	PDLIM1	10753915|16189514	MI:0407(direct interaction)	-|MI:0398(two hybrid pooling approach)
HGNC:166	ACTN4	HGNC:11076	SLC9A3R2	11948184	MI:0915(physical association)|MI:0407(direct interaction)	MI:0004(affinity chromatography technology)|MI:0096(pull down)
HGNC:166	ACTN4	HGNC:16858	USP6NL	15152255	MI:0915(physical association)	MI:0004(affinity chromatography technology)|-
HGNC:17372	ACTR10	HGNC:129	ACTA1	12857853	MI:0915(physical association)	MI:0492(in vitro)
HGNC:17372	ACTR10	HGNC:12468	UBC	21139048|22053931|23000965|21906983	MI:0915(physical association)	MI:0004(affinity chromatography technology)
HGNC:167	ACTR1A	HGNC:17372	ACTR10	12857853	MI:0407(direct interaction)	MI:0096(pull down)
HGNC:167	ACTR1A	HGNC:2240	COPS5	21145461	MI:0915(physical association)	MI:0004(affinity chromatography technology)
HGNC:167	ACTR1A	HGNC:2551	CUL1	21145461	MI:0915(physical association)	MI:0004(affinity chromatography technology)
HGNC:167	ACTR1A	HGNC:2553	CUL3	21145461	MI:0915(physical association)	MI:0004(affinity chromatography technology)
HGNC:167	ACTR1A	HGNC:2711	DCTN1	7878030	MI:0915(physical association)	MI:0492(in vitro)
HGNC:167	ACTR1A	HGNC:15518	DCTN4	10074429, 10671518|10671518	MI:0915(physical association)|MI:0407(direct interaction)	MI:0096(pull down)|-
HGNC:167	ACTR1A	HGNC:28961	KIAA0101	21628590	MI:0915(physical association)	MI:0004(affinity chromatography technology)
HGNC:167	ACTR1A	HGNC:8059	NUMA1	10504299	MI:0915(physical association)	MI:0004(affinity chromatography technology)
HGNC:167	ACTR1A	HGNC:16807	SMURF1	23184937	MI:0915(physical association)	MI:0004(affinity chromatography technology)
HGNC:167	ACTR1A	HGNC:11275	SPTBN1	8991093	MI:0915(physical association)	MI:0493(in vivo)
HGNC:167	ACTR1A	HGNC:11276	SPTBN2	11357136|11461920	MI:0407(direct interaction)	MI:0096(pull down)|-|MI:0018(two hybrid)
HGNC:167	ACTR1A	HGNC:12502	SUMO1	21110914	MI:0915(physical association)	MI:0004(affinity chromatography technology)
HGNC:167	ACTR1A	HGNC:12468	UBC	21890473|21963094|16196087|21139048|23000965|21906983	MI:0915(physical association)	MI:0004(affinity chromatography technology)
HGNC:168	ACTR1B	HGNC:129	ACTA1	12857853	MI:0915(physical association)	MI:0492(in vitro)
HGNC:168	ACTR1B	HGNC:620	APP	21832049	MI:0407(direct interaction)	MI:0096(pull down)
HGNC:168	ACTR1B	HGNC:1918	CHD3	16169070	MI:0407(direct interaction)	MI:0398(two hybrid pooling approach)
HGNC:168	ACTR1B	HGNC:2460	CSNK2B	21900206	MI:0407(direct interaction)	MI:0018(two hybrid)
HGNC:168	ACTR1B	HGNC:2553	CUL3	21145461	MI:0915(physical association)	MI:0004(affinity chromatography technology)
HGNC:168	ACTR1B	HGNC:2711	DCTN1	12857853	MI:0915(physical association)	-
HGNC:168	ACTR1B	HGNC:6879	MAPK6	21900206	MI:0407(direct interaction)	MI:0018(two hybrid)
HGNC:168	ACTR1B	HGNC:11830	TK1	21900206	MI:0407(direct interaction)	MI:0018(two hybrid)
HGNC:168	ACTR1B	HGNC:12468	UBC	21139048|21906983	MI:0915(physical association)	MI:0004(affinity chromatography technology)
HGNC:169	ACTR2	HGNC:143	ACTC1	12019562	MI:0915(physical association)	MI:0493(in vivo)
HGNC:169	ACTR2	HGNC:1069	BMP2	10880444	MI:0407(direct interaction)	MI:0096(pull down)
HGNC:169	ACTR2	HGNC:2553	CUL3	21145461	MI:0915(physical association)	MI:0004(affinity chromatography technology)
HGNC:169	ACTR2	HGNC:30792	EIF1B	17353931	MI:0915(physical association)	MI:0006(anti bait coimmunoprecipitation)
HGNC:169	ACTR2	HGNC:3320	ELF5	21988832	MI:0407(direct interaction)	MI:0397(two hybrid array)
HGNC:169	ACTR2	HGNC:3467	ESR1	21182205	MI:0915(physical association)	MI:0004(affinity chromatography technology)
HGNC:169	ACTR2	HGNC:13585	FBXO6	22268729	MI:0915(physical association)	MI:0004(affinity chromatography technology)
HGNC:169	ACTR2	HGNC:4844	HCLS1	12534372	MI:0915(physical association)	MI:0492(in vitro)
HGNC:169	ACTR2	HGNC:6111	IQGAP2	12515716	MI:0915(physical association)	MI:0493(in vivo)
HGNC:169	ACTR2	HGNC:14935	SIRT7	22586326	MI:0915(physical association)	MI:0004(affinity chromatography technology)
HGNC:169	ACTR2	HGNC:12036	TRAF6	17353931	MI:0915(physical association)	MI:0006(anti bait coimmunoprecipitation)
HGNC:169	ACTR2	HGNC:12468	UBC	21890473|21963094|16196087|22053931|18781797|21139048|22118674|21987572|22505724|23000965|21906983	MI:0915(physical association)	MI:0004(affinity chromatography technology)
HGNC:169	ACTR2	HGNC:18795	UBD	22797925	MI:0915(physical association)	MI:0004(affinity chromatography technology)
HGNC:169	ACTR2	HGNC:12663	VCAM1	19738201	MI:0915(physical association)	MI:0004(affinity chromatography technology)
HGNC:169	ACTR2	HGNC:12732	WASF1	15834156	MI:0915(physical association)	MI:0492(in vitro)
HGNC:170	ACTR3	HGNC:169	ACTR2	11721045, 11741539|11741539	MI:0915(physical association)|MI:0407(direct interaction)	-|MI:0019(coimmunoprecipitation)
HGNC:170	ACTR3	HGNC:705	ARPC2	11721045, 11741539|11741539	MI:0915(physical association)|MI:0407(direct interaction)	-|MI:0019(coimmunoprecipitation)
HGNC:170	ACTR3	HGNC:1736	CDC42	9860974	MI:0915(physical association)	MI:0492(in vitro)
HGNC:170	ACTR3	HGNC:1748	CDH1	11882288	MI:0915(physical association)	MI:0493(in vivo)
HGNC:170	ACTR3	HGNC:3338	CTTN	11231575|11018051|12176742	MI:0915(physical association)|MI:0403(colocalization)|MI:0407(direct interaction)	MI:0004(affinity chromatography technology)|MI:0096(pull down)|MI:0663(confocal microscopy)|-
HGNC:170	ACTR3	HGNC:30792	EIF1B	17353931	MI:0915(physical association)	MI:0006(anti bait coimmunoprecipitation)
HGNC:170	ACTR3	HGNC:3467	ESR1	21182205	MI:0915(physical association)	MI:0004(affinity chromatography technology)
HGNC:170	ACTR3	HGNC:4844	HCLS1	12534372	MI:0407(direct interaction)	MI:0096(pull down)
HGNC:170	ACTR3	HGNC:6206	JUND	20195357	MI:0915(physical association)	MI:0034(display technology)
HGNC:170	ACTR3	HGNC:9811	RAD21	22145905	MI:0915(physical association)	MI:0004(affinity chromatography technology)
HGNC:170	ACTR3	HGNC:14935	SIRT7	22586326	MI:0915(physical association)	MI:0004(affinity chromatography technology)
HGNC:170	ACTR3	HGNC:12036	TRAF6	17353931	MI:0915(physical association)	MI:0006(anti bait coimmunoprecipitation)
HGNC:170	ACTR3	HGNC:12468	UBC	21890473|21963094|22053931|18781797|21139048|22505724|23000965|21906983	MI:0915(physical association)	MI:0004(affinity chromatography technology)
HGNC:170	ACTR3	HGNC:18795	UBD	22797925	MI:0915(physical association)	MI:0004(affinity chromatography technology)
HGNC:170	ACTR3	HGNC:12733	WASF2	10381382	MI:0407(direct interaction)	MI:0096(pull down)
HGNC:170	ACTR3	HGNC:12734	WASF3	10381382	MI:0407(direct interaction)	-
HGNC:14671	ACTR5	HGNC:14672	ACTR8	18163988	MI:0915(physical association)	MI:0006(anti bait coimmunoprecipitation)
HGNC:14671	ACTR5	HGNC:10474	RUVBL1	22939629	MI:0403(colocalization)	MI:0401(biochemical)
HGNC:24025	ACTR6	HGNC:12468	UBC	21890473|21906983	MI:0915(physical association)	MI:0004(affinity chromatography technology)
HGNC:171	ACVR1	HGNC:173	ACVR2A	8612709	MI:0915(physical association)	MI:0019(coimmunoprecipitation)
HGNC:171	ACVR1	HGNC:16833	SOCS6	15761153	MI:0915(physical association)	MI:0493(in vivo)
HGNC:171	ACVR1	HGNC:11443	STX8	15761153	MI:0915(physical association)	MI:0493(in vivo)
HGNC:172	ACVR1B	HGNC:173	ACVR2A	8612709|9032295	MI:0915(physical association)	MI:0007(anti tag coimmunoprecipitation)|MI:0019(coimmunoprecipitation)
HGNC:172	ACVR1B	HGNC:174	ACVR2B	8612709|8622651|12364468	MI:0914(association)|MI:0915(physical association)	MI:0004(affinity chromatography technology)|MI:0401(biochemical)|MI:0007(anti tag coimmunoprecipitation)
HGNC:18123	ACVR1C	HGNC:5253	HSP90AA1	22939624	MI:0915(physical association)	MI:0004(affinity chromatography technology)
HGNC:18123	ACVR1C	HGNC:5258	HSP90AB1	22939624	MI:0915(physical association)	MI:0729(luminescence based mammalian interactome mapping)
HGNC:18123	ACVR1C	HGNC:6067	INHBB	15196700	MI:0915(physical association)	MI:0492(in vitro)
HGNC:18123	ACVR1C	HGNC:11701	TDGF1	11485994	MI:0915(physical association)	MI:0493(in vivo)
HGNC:173	ACVR2A	HGNC:174	ACVR2B	12364468	MI:0915(physical association)	MI:0007(anti tag coimmunoprecipitation)
HGNC:173	ACVR2A	HGNC:175	ACVRL1	8612709|10187774	MI:0915(physical association)	MI:0492(in vitro)|MI:0019(coimmunoprecipitation)
HGNC:173	ACVR2A	HGNC:18957	MAGI2	10681527|15451561	MI:0407(direct interaction)	-|MI:0018(two hybrid)
HGNC:174	ACVR2B	HGNC:16836	TGFBRAP1	11278302	MI:0915(physical association)	MI:0493(in vivo)
HGNC:186	ADA	HGNC:262	ADORA1	9247966, 12150791	MI:0915(physical association)	MI:0493(in vivo)
HGNC:186	ADA	HGNC:263	ADORA2A	11125033	MI:0915(physical association)	MI:0004(affinity chromatography technology)|MI:0493(in vivo)
HGNC:186	ADA	HGNC:264	ADORA2B	11125033	MI:0915(physical association)	-
HGNC:186	ADA	HGNC:3009	DPP4	8568233|11772392|15695814	MI:0915(physical association)|MI:0407(direct interaction)	MI:0492(in vitro)|MI:0114(x-ray crystallography)|MI:0040(electron microscopy)
HGNC:186	ADA	HGNC:3020	DRD1	12150791	MI:0915(physical association)	MI:0492(in vitro)
HGNC:186	ADA	HGNC:4566	GRB2	9299436	MI:0915(physical association)	MI:0492(in vitro)
HGNC:186	ADA	HGNC:7978	NR3C1	9154805	MI:0407(direct interaction)	-
HGNC:186	ADA	HGNC:17311	PIAS2	21988832	MI:0407(direct interaction)	MI:0397(two hybrid array)
HGNC:186	ADA	HGNC:10807	SGCD	21988832	MI:0407(direct interaction)	MI:0397(two hybrid array)
HGNC:186	ADA	HGNC:19246	TERF2IP	21044950	MI:0407(direct interaction)	MI:0018(two hybrid)
HGNC:186	ADA	HGNC:11824	TINF2	21044950	MI:0407(direct interaction)	MI:0018(two hybrid)
HGNC:186	ADA	HGNC:12468	UBC	21906983|22505724	MI:0915(physical association)	MI:0004(affinity chromatography technology)
HGNC:30714	ADAD2	HGNC:620	APP	21832049	MI:0407(direct interaction)	MI:0096(pull down)
HGNC:188	ADAM10	HGNC:905	AXL	16227584, 7822279	MI:0915(physical association)	MI:0493(in vivo)
HGNC:188	ADAM10	HGNC:2908	DLL1	12794186	MI:0915(physical association)	MI:0493(in vivo)
HGNC:188	ADAM10	HGNC:3221	EFNA1	16239146	MI:0915(physical association)	MI:0492(in vitro)
HGNC:188	ADAM10	HGNC:3222	EFNA2	10958785	MI:0915(physical association)	MI:0004(affinity chromatography technology)|-
HGNC:188	ADAM10	HGNC:3387	EPHA3	19823572|16239146	MI:0915(physical association)	MI:0492(in vitro)|MI:0006(anti bait coimmunoprecipitation)
HGNC:188	ADAM10	HGNC:4606	PDIA3	17170699	MI:0408(disulfide bond)	MI:0007(anti tag coimmunoprecipitation)
HGNC:188	ADAM10	HGNC:8912	PHB	20195357	MI:0915(physical association)	MI:0034(display technology)
HGNC:188	ADAM10	HGNC:30418	SH3D19	15280379	MI:0915(physical association)	MI:0493(in vivo)
HGNC:188	ADAM10	HGNC:11765	TGFA	12590602	MI:0915(physical association)	MI:0492(in vitro)
HGNC:188	ADAM10	HGNC:12468	UBC	18781797|21906983|22505724	MI:0915(physical association)	MI:0004(affinity chromatography technology)
HGNC:189	ADAM11	HGNC:11374	STC2	16169070	MI:0407(direct interaction)	MI:0398(two hybrid pooling approach)
HGNC:193	ADAM15	HGNC:685	ARHGEF6	16374509	MI:0915(physical association)|MI:0407(direct interaction)	-
HGNC:193	ADAM15	HGNC:15607	ARHGEF7	16374509	MI:0915(physical association)	-
HGNC:193	ADAM15	HGNC:23664	SH3PXD2A	16374509	MI:0407(direct interaction)	-
HGNC:193	ADAM15	HGNC:12307	TRIP13	16189514	MI:0407(direct interaction)	MI:0398(two hybrid pooling approach)
HGNC:195	ADAM17	HGNC:11765	TGFA	11823465	MI:0915(physical association)	MI:0492(in vitro)
HGNC:195	ADAM17	HGNC:11822	TIMP3	12044879	MI:0407(direct interaction)	-
HGNC:195	ADAM17	HGNC:11892	TNF	12135369, 10799478	MI:0915(physical association)	-
HGNC:195	ADAM17	HGNC:11926	TNFSF11	10224132	MI:0915(physical association)	MI:0493(in vivo)
HGNC:195	ADAM17	HGNC:12468	UBC	21890473|23000965|21906983	MI:0915(physical association)	MI:0004(affinity chromatography technology)
HGNC:198	ADAM2	HGNC:1709	CD9	10518536	MI:0915(physical association)	MI:0493(in vivo)
HGNC:201	ADAM22	HGNC:6572	LGI1	16990550	MI:0915(physical association)	MI:0004(affinity chromatography technology)|MI:0492(in vitro)
HGNC:201	ADAM22	HGNC:9802	RAC2	21988832	MI:0407(direct interaction)	MI:0397(two hybrid array)
HGNC:201	ADAM22	HGNC:12849	YWHAB	18762889|16868027	MI:0915(physical association)|MI:0407(direct interaction)	MI:0007(anti tag coimmunoprecipitation)|-|MI:0018(two hybrid)
HGNC:201	ADAM22	HGNC:12851	YWHAE	16868027	MI:0915(physical association)	MI:0007(anti tag coimmunoprecipitation)
HGNC:201	ADAM22	HGNC:12853	YWHAH	16868027	MI:0915(physical association)	MI:0007(anti tag coimmunoprecipitation)
HGNC:201	ADAM22	HGNC:12855	YWHAZ	12589811|16868027	MI:0914(association)|MI:0915(physical association)|MI:0407(direct interaction)	MI:0369(lex-a dimerization assay)|MI:0007(anti tag coimmunoprecipitation)|MI:0018(two hybrid)|MI:0019(coimmunoprecipitation)|MI:0096(pull down)
HGNC:206	ADAM28	HGNC:6140	ITGA4	11724793	MI:0915(physical association)	MI:0492(in vitro)
HGNC:215	ADAM8	HGNC:3971	FST	15574124	MI:0407(direct interaction)	MI:0047(far western blotting)
HGNC:215	ADAM8	HGNC:3973	FSTL3	15574124	MI:0407(direct interaction)	MI:0047(far western blotting)
HGNC:13201	ADAMTS10	HGNC:15606	LAMTOR3	21900206	MI:0407(direct interaction)	MI:0018(two hybrid)
HGNC:1366	ADAMTS13	HGNC:3546	F8	18492805	MI:0407(direct interaction)	MI:0107(surface plasmon resonance)
HGNC:1366	ADAMTS13	HGNC:12726	VWF	12775718, 15824096	MI:0915(physical association)	MI:0492(in vitro)
HGNC:17109	ADAMTS17	HGNC:2551	CUL1	21145461	MI:0915(physical association)	MI:0004(affinity chromatography technology)
HGNC:221	ADAMTS5	HGNC:319	ACAN	11854269	MI:0915(physical association)	MI:0493(in vivo)
HGNC:221	ADAMTS5	HGNC:7159	MMP13	11032846	MI:0915(physical association)	MI:0492(in vitro)
HGNC:221	ADAMTS5	HGNC:11822	TIMP3	19643179	MI:0407(direct interaction)	MI:0435(protease assay)
HGNC:221	ADAMTS5	HGNC:12468	UBC	21906983	MI:0915(physical association)	MI:0004(affinity chromatography technology)
HGNC:222	ADAMTS6	HGNC:11167	SNTA1	15123239	MI:0407(direct interaction)	MI:0686(unspecified method)
HGNC:19706	ADAMTSL4	HGNC:21113	DLK2	16189514	MI:0407(direct interaction)	MI:0398(two hybrid pooling approach)
HGNC:19706	ADAMTSL4	HGNC:16776	KRTAP4-12	16189514	MI:0407(direct interaction)	MI:0398(two hybrid pooling approach)
HGNC:19706	ADAMTSL4	HGNC:13658	NTN4	16189514	MI:0407(direct interaction)	MI:0398(two hybrid pooling approach)
HGNC:19706	ADAMTSL4	HGNC:10526	SALL2	19060904	MI:0407(direct interaction)	MI:0018(two hybrid)
HGNC:19706	ADAMTSL4	HGNC:11394	STK16	19060904|16189514	MI:0407(direct interaction)	MI:0018(two hybrid)|MI:0398(two hybrid pooling approach)
HGNC:16486	ADAP1	HGNC:13233	ANP32A	12565890	MI:0915(physical association)	MI:0492(in vitro)
HGNC:16486	ADAP1	HGNC:567	AP3B2	12565890	MI:0915(physical association)	MI:0492(in vitro)
HGNC:16486	ADAP1	HGNC:2451	CSNK1A1	11278595	MI:0915(physical association)	-
HGNC:16486	ADAP1	HGNC:4095	GADD45A	21900206	MI:0407(direct interaction)	MI:0018(two hybrid)
HGNC:16486	ADAP1	HGNC:4617	GSK3B	21900206	MI:0407(direct interaction)	MI:0018(two hybrid)
HGNC:16486	ADAP1	HGNC:14566	KIF13A	21057110	MI:0407(direct interaction)	MI:0096(pull down)
HGNC:16486	ADAP1	HGNC:14405	KIF13B	21057110	MI:0407(direct interaction)	MI:0071(molecular sieving)|MI:0114(x-ray crystallography)|MI:0065(isothermal titration calorimetry)|MI:0096(pull down)
HGNC:16486	ADAP1	HGNC:7667	NCL	12565890	MI:0915(physical association)|MI:0407(direct interaction)	MI:0004(affinity chromatography technology)|-
HGNC:16486	ADAP1	HGNC:8975	PIK3CA	12893243	MI:0217(phosphorylation reaction)|MI:0407(direct interaction)	MI:0096(pull down)|MI:0415(enzymatic study)
HGNC:16486	ADAP1	HGNC:9393	PRKCA	12893243	MI:0915(physical association)	MI:0492(in vitro)
HGNC:16486	ADAP1	HGNC:9401	PRKCE	12893243	MI:0217(phosphorylation reaction)|MI:0915(physical association)	MI:0492(in vitro)|MI:0415(enzymatic study)
HGNC:16486	ADAP1	HGNC:9404	PRKCI	12893243	MI:0407(direct interaction)	-
HGNC:16486	ADAP1	HGNC:9412	PRKCZ	12893243	MI:0217(phosphorylation reaction)|MI:0407(direct interaction)	-|MI:0415(enzymatic study)
HGNC:16486	ADAP1	HGNC:9407	PRKD1	12893243	MI:0217(phosphorylation reaction)|MI:0407(direct interaction)	-|MI:0415(enzymatic study)
HGNC:16486	ADAP1	HGNC:9701	PURA	12565890	MI:0915(physical association)	MI:0492(in vitro)
HGNC:16486	ADAP1	HGNC:10442	RPS9	12565890	MI:0915(physical association)	MI:0492(in vitro)
HGNC:16486	ADAP1	HGNC:10783	SRSF2	12565890	MI:0915(physical association)	MI:0492(in vitro)
HGNC:16486	ADAP1	HGNC:11471	SUPV3L1	16176273	MI:0407(direct interaction)	-
HGNC:16486	ADAP1	HGNC:12468	UBC	21906983	MI:0915(physical association)	MI:0004(affinity chromatography technology)
HGNC:16487	ADAP2	HGNC:5961	IKBKG	20098747	MI:0407(direct interaction)	MI:0096(pull down)|MI:0089(protein array)
HGNC:16487	ADAP2	HGNC:9449	PRNP	18482256	MI:0407(direct interaction)	MI:0096(pull down)|MI:0089(protein array)
HGNC:16487	ADAP2	HGNC:11138	SNCA	18541383	MI:0407(direct interaction)	MI:0096(pull down)
HGNC:225	ADAR	HGNC:4857	HDLBP	15723802	MI:0915(physical association)	MI:0492(in vitro)
HGNC:225	ADAR	HGNC:12825	XPO1	11604520	MI:0915(physical association)	-
HGNC:228	ADAT1	HGNC:12468	UBC	21890473|21963094|23000965|21906983	MI:0915(physical association)	MI:0004(affinity chromatography technology)
HGNC:21172	ADAT2	HGNC:620	APP	21832049	MI:0407(direct interaction)	MI:0096(pull down)
HGNC:25151	ADAT3	HGNC:11799	THRB	21988832	MI:0407(direct interaction)	MI:0018(two hybrid)
HGNC:19038	ADCK1	HGNC:9758	RAB1A	16169070	MI:0407(direct interaction)	MI:0398(two hybrid pooling approach)
HGNC:16812	ADCK3	HGNC:12468	UBC	21139048|21890473	MI:0915(physical association)	MI:0004(affinity chromatography technology)
HGNC:16812	ADCK3	HGNC:12666	VCP	23383273	MI:0915(physical association)	MI:0004(affinity chromatography technology)
HGNC:21738	ADCK5	HGNC:5239	HSPA6	21988832	MI:0407(direct interaction)	MI:0397(two hybrid array)
HGNC:21738	ADCK5	HGNC:670	RHOD	21988832	MI:0407(direct interaction)	MI:0018(two hybrid)
HGNC:232	ADCY1	HGNC:233	ADCY2	8692867	MI:0915(physical association)	MI:0492(in vitro)
HGNC:232	ADCY1	HGNC:4385	GNAI2	2121366	MI:0915(physical association)	MI:0493(in vivo)
HGNC:21285	ADCY10	HGNC:9602	PTGIR	10446129	MI:0915(physical association)	MI:0492(in vitro)
HGNC:21285	ADCY10	HGNC:11334	SSTR5	9694905	MI:0915(physical association)	MI:0493(in vivo)
HGNC:233	ADCY2	HGNC:236	ADCY5	9268375	MI:0915(physical association)|MI:0403(colocalization)	MI:0401(biochemical)|MI:0492(in vitro)
HGNC:233	ADCY2	HGNC:4392	GNAS	9268375	MI:0915(physical association)	MI:0492(in vitro)
HGNC:233	ADCY2	HGNC:12468	UBC	21890473|22505724	MI:0915(physical association)	MI:0004(affinity chromatography technology)
HGNC:234	ADCY3	HGNC:1463	CAMK2G	8798667, 9768837	MI:0915(physical association)	MI:0493(in vivo)
HGNC:234	ADCY3	HGNC:19420	STOML3	12122055	MI:0915(physical association)	MI:0493(in vivo)
HGNC:234	ADCY3	HGNC:12468	UBC	21139048|21890473|21963094|21906983	MI:0915(physical association)	MI:0004(affinity chromatography technology)
HGNC:235	ADCY4	HGNC:12468	UBC	21890473|22505724	MI:0915(physical association)	MI:0004(affinity chromatography technology)
HGNC:236	ADCY5	HGNC:4384	GNAI1	9748257	MI:0914(association)	MI:0401(biochemical)
HGNC:236	ADCY5	HGNC:4392	GNAS	9268375	MI:0915(physical association)	MI:0492(in vitro)
HGNC:236	ADCY5	HGNC:9380	PRKACA	7759492	MI:0915(physical association)	MI:0492(in vitro)
HGNC:236	ADCY5	HGNC:9393	PRKCA	7759492, 8206971	MI:0915(physical association)	MI:0492(in vitro)
HGNC:236	ADCY5	HGNC:9412	PRKCZ	8206971	MI:0915(physical association)	MI:0492(in vitro)
HGNC:236	ADCY5	HGNC:9998	RGS2	12604604	MI:0915(physical association)|MI:0407(direct interaction)	MI:0004(affinity chromatography technology)|-
HGNC:236	ADCY5	HGNC:12468	UBC	21890473|22505724	MI:0915(physical association)	MI:0004(affinity chromatography technology)
HGNC:237	ADCY6	HGNC:10548	ATXN1	16713569	MI:0407(direct interaction)	MI:0018(two hybrid)
HGNC:237	ADCY6	HGNC:1960	CHRNA7	12748066	MI:0915(physical association)	MI:0004(affinity chromatography technology)|MI:0493(in vivo)
HGNC:237	ADCY6	HGNC:4392	GNAS	9228084	MI:0915(physical association)	MI:0492(in vitro)
HGNC:237	ADCY6	HGNC:9829	RAF1	15470083	MI:0915(physical association)	MI:0493(in vivo)
HGNC:237	ADCY6	HGNC:12468	UBC	21139048|21890473	MI:0915(physical association)	MI:0004(affinity chromatography technology)
HGNC:238	ADCY7	HGNC:29629	BUD31	21988832	MI:0407(direct interaction)	MI:0397(two hybrid array)
HGNC:238	ADCY7	HGNC:9092	PLSCR1	21988832	MI:0407(direct interaction)	MI:0018(two hybrid)
HGNC:238	ADCY7	HGNC:12468	UBC	21139048|21890473|23000965|22505724	MI:0915(physical association)	MI:0004(affinity chromatography technology)
HGNC:238	ADCY7	HGNC:4055	XRCC6	21988832	MI:0407(direct interaction)	MI:0397(two hybrid array)
HGNC:239	ADCY8	HGNC:1442	CALM1	16258073, 10075700	MI:0407(direct interaction)	-
HGNC:239	ADCY8	HGNC:1445	CALM2	16258073, 10075700	MI:0407(direct interaction)	-
HGNC:239	ADCY8	HGNC:1449	CALM3	16258073, 10075700	MI:0407(direct interaction)	-
HGNC:240	ADCY9	HGNC:12468	UBC	21890473|21963094|21987572|21906983	MI:0915(physical association)	MI:0004(affinity chromatography technology)
HGNC:241	ADCYAP1	HGNC:23228	CPAMD8	1335692	MI:0407(direct interaction)	MI:0686(unspecified method)
HGNC:241	ADCYAP1	HGNC:3009	DPP4	21314817	MI:0194(cleavage reaction)	MI:0435(protease assay)
HGNC:241	ADCYAP1	HGNC:3590	FAP	21314817	MI:0194(cleavage reaction)	MI:0435(protease assay)
HGNC:241	ADCYAP1	HGNC:10608	SCTR	1335692	MI:0407(direct interaction)	MI:0686(unspecified method)
HGNC:242	ADCYAP1R1	HGNC:1442	CALM1	15670850	MI:0915(physical association)	MI:0492(in vitro)
HGNC:242	ADCYAP1R1	HGNC:1445	CALM2	15670850	MI:0915(physical association)	MI:0492(in vitro)
HGNC:242	ADCYAP1R1	HGNC:1449	CALM3	15670850	MI:0915(physical association)	MI:0492(in vitro)
HGNC:243	ADD1	HGNC:799	ATP1A1	10516168	MI:0915(physical association)	MI:0492(in vitro)
HGNC:243	ADD1	HGNC:1442	CALM1	8663089	MI:0915(physical association)	MI:0493(in vivo)
HGNC:243	ADD1	HGNC:1445	CALM2	8663089	MI:0915(physical association)	MI:0493(in vivo)
HGNC:243	ADD1	HGNC:1449	CALM3	8663089	MI:0915(physical association)	MI:0493(in vivo)
HGNC:243	ADD1	HGNC:1504	CASP3	10823823	MI:0915(physical association)	MI:0492(in vitro)
HGNC:243	ADD1	HGNC:2460	CSNK2B	21900206	MI:0407(direct interaction)	MI:0018(two hybrid)
HGNC:243	ADD1	HGNC:20045	GEMIN7	21900206	MI:0407(direct interaction)	MI:0018(two hybrid)
HGNC:243	ADD1	HGNC:5361	ID2	10585876	MI:0407(direct interaction)	-
HGNC:243	ADD1	HGNC:5362	ID3	10585876	MI:0407(direct interaction)	-
HGNC:243	ADD1	HGNC:13352	MAP1LC3B	21900206	MI:0407(direct interaction)	MI:0018(two hybrid)
HGNC:243	ADD1	HGNC:13824	MMS19	22678362	MI:0915(physical association)	MI:0004(affinity chromatography technology)
HGNC:243	ADD1	HGNC:9380	PRKACA	8810272	MI:0915(physical association)	MI:0492(in vitro)
HGNC:243	ADD1	HGNC:9982	RFX1	16289097	MI:0915(physical association)|MI:0403(colocalization)|MI:0407(direct interaction)	MI:0007(anti tag coimmunoprecipitation)|-|MI:0428(imaging technique)
HGNC:243	ADD1	HGNC:10251	ROCK1	10209029	MI:0915(physical association)	MI:0493(in vivo)
HGNC:243	ADD1	HGNC:11104	SMARCC1	17074803	MI:0407(direct interaction)	MI:0096(pull down)
HGNC:243	ADD1	HGNC:11272	SPTA1	8626479, 3600811|3600811	MI:0915(physical association)|MI:0403(colocalization)	MI:0401(biochemical)|MI:0492(in vitro)
HGNC:243	ADD1	HGNC:11273	SPTAN1	8663089	MI:0407(direct interaction)	MI:0096(pull down)
HGNC:243	ADD1	HGNC:11274	SPTB	8663089	MI:0407(direct interaction)	-
HGNC:243	ADD1	HGNC:11830	TK1	21900206	MI:0407(direct interaction)	MI:0018(two hybrid)
HGNC:243	ADD1	HGNC:12468	UBC	21139048|23000965|21906983	MI:0915(physical association)	MI:0004(affinity chromatography technology)
HGNC:243	ADD1	HGNC:12666	VCP	23383273	MI:0915(physical association)	MI:0004(affinity chromatography technology)
HGNC:245	ADD3	HGNC:10548	ATXN1	23275563	MI:0407(direct interaction)	MI:1112(two hybrid prey pooling approach)
HGNC:245	ADD3	HGNC:9393	PRKCA	11895774	MI:0915(physical association)	-
HGNC:245	ADD3	HGNC:12502	SUMO1	15561718	MI:0566(sumoylation reaction)	MI:0415(enzymatic study)
HGNC:245	ADD3	HGNC:12468	UBC	21139048|21890473|23000965	MI:0915(physical association)	MI:0004(affinity chromatography technology)
HGNC:21212	ADGB	HGNC:28961	KIAA0101	21628590	MI:0915(physical association)	MI:0004(affinity chromatography technology)
HGNC:249	ADH1A	HGNC:2459	CSNK2A2	21988832	MI:0407(direct interaction)	MI:0018(two hybrid)
HGNC:249	ADH1A	HGNC:4799	HADH	21988832	MI:0407(direct interaction)	MI:0018(two hybrid)
HGNC:250	ADH1B	HGNC:15580	PDE4DIP	21988832	MI:0407(direct interaction)	MI:0018(two hybrid)
HGNC:250	ADH1B	HGNC:9113	PML	21988832	MI:0407(direct interaction)	MI:0018(two hybrid)
HGNC:252	ADH4	HGNC:620	APP	21832049	MI:0407(direct interaction)	MI:0096(pull down)
HGNC:252	ADH4	HGNC:12851	YWHAE	20462248	MI:0915(physical association)	MI:0007(anti tag coimmunoprecipitation)
HGNC:253	ADH5	HGNC:620	APP	21832049	MI:0407(direct interaction)	MI:0096(pull down)
HGNC:253	ADH5	HGNC:700	ARNT	21988832	MI:0915(physical association)	MI:0397(two hybrid array)
HGNC:253	ADH5	HGNC:2460	CSNK2B	21988832	MI:0407(direct interaction)	MI:0018(two hybrid)
HGNC:253	ADH5	HGNC:3471	ESRRA	21988832	MI:0407(direct interaction)	MI:0397(two hybrid array)
HGNC:253	ADH5	HGNC:26188	PQLC1	21988832	MI:0407(direct interaction)	MI:0397(two hybrid array)
HGNC:253	ADH5	HGNC:9352	PRDX1	21988832	MI:0407(direct interaction)	MI:0397(two hybrid array)
HGNC:253	ADH5	HGNC:11167	SNTA1	15123239	MI:0407(direct interaction)	MI:0686(unspecified method)
HGNC:253	ADH5	HGNC:12468	UBC	21890473|21963094|21139048|22505724|23000965|21906983	MI:0915(physical association)	MI:0004(affinity chromatography technology)
HGNC:253	ADH5	HGNC:12724	VTN	21988832	MI:0407(direct interaction)	MI:0397(two hybrid array)
HGNC:256	ADH7	HGNC:30688	CAND1	21145461	MI:0915(physical association)	MI:0004(affinity chromatography technology)
HGNC:256	ADH7	HGNC:12468	UBC	23314748	MI:0407(direct interaction)	MI:0096(pull down)
HGNC:16354	ADHFE1	HGNC:4390	GNAQ	21988832	MI:0407(direct interaction)	MI:0397(two hybrid array)
HGNC:16354	ADHFE1	HGNC:6619	LIPC	21988832	MI:0407(direct interaction)	MI:0397(two hybrid array)
HGNC:30576	ADI1	HGNC:11305	SRPK1	23602568	MI:0217(phosphorylation reaction)	MI:0424(protein kinase assay)
HGNC:30576	ADI1	HGNC:12468	UBC	21139048|21963094|22505724	MI:0915(physical association)	MI:0004(affinity chromatography technology)
HGNC:24040	ADIPOR1	HGNC:15908	NAA20	21988832	MI:0407(direct interaction)	MI:0397(two hybrid array)
HGNC:24040	ADIPOR1	HGNC:12468	UBC	21890473|21963094	MI:0915(physical association)	MI:0004(affinity chromatography technology)
HGNC:24041	ADIPOR2	HGNC:13633	ADIPOQ	12802337	MI:0915(physical association)	MI:0493(in vivo)
HGNC:24043	ADIRF	HGNC:4617	GSK3B	21900206	MI:0407(direct interaction)	MI:0018(two hybrid)
HGNC:24043	ADIRF	HGNC:10435	RPS6KA6	21900206	MI:0407(direct interaction)	MI:0018(two hybrid)
HGNC:24043	ADIRF	HGNC:12468	UBC	21906983	MI:0915(physical association)	MI:0004(affinity chromatography technology)
HGNC:257	ADK	HGNC:3238	EGR1	19032775	MI:0915(physical association)	MI:0007(anti tag coimmunoprecipitation)
HGNC:257	ADK	HGNC:25812	SRD5A3	21988832	MI:0407(direct interaction)	MI:0397(two hybrid array)
HGNC:257	ADK	HGNC:12468	UBC	21139048|21906983	MI:0915(physical association)	MI:0004(affinity chromatography technology)
HGNC:259	ADM	HGNC:4883	CFH	11116141	MI:0915(physical association)	MI:0492(in vitro)
HGNC:259	ADM	HGNC:3176	EDN1	11410113	MI:0915(physical association)	MI:0493(in vivo)
HGNC:259	ADM	HGNC:7154	MME	8687431	MI:0915(physical association)	MI:0492(in vitro)
HGNC:15766	ADNP	HGNC:1555	CBX5	21888893	MI:0915(physical association)	MI:0007(anti tag coimmunoprecipitation)
HGNC:15766	ADNP	HGNC:1728	CDC27	21988832	MI:0407(direct interaction)	MI:0018(two hybrid)
HGNC:15766	ADNP	HGNC:13352	MAP1LC3B	21900206	MI:0407(direct interaction)	MI:0018(two hybrid)
HGNC:15766	ADNP	HGNC:9065	PLCG1	17474147	MI:0915(physical association)	MI:0081(peptide array)
HGNC:15766	ADNP	HGNC:14935	SIRT7	22586326	MI:0915(physical association)	MI:0004(affinity chromatography technology)
HGNC:15766	ADNP	HGNC:11100	SMARCA4	17878164	MI:0915(physical association)	MI:0004(affinity chromatography technology)
HGNC:15766	ADNP	HGNC:11125	SUMO2	21252943|19471022	MI:0915(physical association)	MI:0004(affinity chromatography technology)
HGNC:15766	ADNP	HGNC:12468	UBC	21139048|21890473	MI:0915(physical association)	MI:0004(affinity chromatography technology)
HGNC:23803	ADNP2	HGNC:7806	NFYC	20936779	MI:0407(direct interaction)	MI:0398(two hybrid pooling approach)
HGNC:23803	ADNP2	HGNC:12468	UBC	21139048|23000965|21906983	MI:0915(physical association)	MI:0004(affinity chromatography technology)
HGNC:262	ADORA1	HGNC:263	ADORA2A	16481441	MI:0915(physical association)|MI:0403(colocalization)	MI:0012(bioluminescence resonance energy transfer)|MI:0007(anti tag coimmunoprecipitation)|MI:0663(confocal microscopy)
HGNC:262	ADORA1	HGNC:33279	ATXN1L	16713569	MI:0407(direct interaction)	MI:0018(two hybrid)
HGNC:262	ADORA1	HGNC:3020	DRD1	10890919	MI:0915(physical association)	MI:0004(affinity chromatography technology)|MI:0493(in vivo)
HGNC:262	ADORA1	HGNC:3379	EPB41L2	12974671	MI:0407(direct interaction)	-
HGNC:262	ADORA1	HGNC:4385	GNAI2	11369591	MI:0915(physical association)	MI:0004(affinity chromatography technology)|MI:0493(in vivo)
HGNC:262	ADORA1	HGNC:4389	GNAO1	10521440	MI:0915(physical association)	MI:0493(in vivo)
HGNC:262	ADORA1	HGNC:4392	GNAS	10521440	MI:0915(physical association)	MI:0493(in vivo)
HGNC:262	ADORA1	HGNC:4395	GNAZ	9166747	MI:0915(physical association)	MI:0492(in vitro)
HGNC:262	ADORA1	HGNC:4593	GRM1	11278325	MI:0915(physical association)	MI:0004(affinity chromatography technology)|MI:0492(in vitro)
HGNC:262	ADORA1	HGNC:8539	P2RY1	11390975	MI:0915(physical association)	MI:0004(affinity chromatography technology)|MI:0493(in vivo)
HGNC:263	ADORA2A	HGNC:163	ACTN1	12837758	MI:0407(direct interaction)	-
HGNC:263	ADORA2A	HGNC:165	ACTN3	12837758	MI:0407(direct interaction)	-
HGNC:263	ADORA2A	HGNC:166	ACTN4	12837758	MI:0407(direct interaction)	-
HGNC:263	ADORA2A	HGNC:1442	CALM1	19632986	MI:0915(physical association)	MI:0012(bioluminescence resonance energy transfer)
HGNC:263	ADORA2A	HGNC:1445	CALM2	19632986	MI:0915(physical association)	MI:0012(bioluminescence resonance energy transfer)
HGNC:263	ADORA2A	HGNC:1449	CALM3	19632986	MI:0915(physical association)	MI:0012(bioluminescence resonance energy transfer)
HGNC:263	ADORA2A	HGNC:9502	CYTH2	16027149	MI:0915(physical association)|MI:0403(colocalization)|MI:0407(direct interaction)	MI:0007(anti tag coimmunoprecipitation)|MI:0663(confocal microscopy)|-
HGNC:263	ADORA2A	HGNC:3023	DRD2	12804599|19632986	MI:0915(physical association)	MI:0012(bioluminescence resonance energy transfer)|MI:0493(in vivo)
HGNC:263	ADORA2A	HGNC:23746	NECAB2	17689978	MI:0915(physical association)|MI:0403(colocalization)|MI:0407(direct interaction)	MI:0096(pull down)|MI:0663(confocal microscopy)|MI:0018(two hybrid)|MI:0006(anti bait coimmunoprecipitation)
HGNC:263	ADORA2A	HGNC:12627	USP4	16339847	MI:0915(physical association)|MI:0407(direct interaction)	MI:0007(anti tag coimmunoprecipitation)|MI:0018(two hybrid)|MI:0096(pull down)
HGNC:264	ADORA2B	HGNC:2701	DCC	11048721	MI:0407(direct interaction)	-
HGNC:264	ADORA2B	HGNC:12691	EZR	12080047	MI:0915(physical association)	-
HGNC:264	ADORA2B	HGNC:8029	NTN1	11048721	MI:0915(physical association)	-
HGNC:264	ADORA2B	HGNC:11076	SLC9A3R2	12080047	MI:0915(physical association)	MI:0004(affinity chromatography technology)
HGNC:264	ADORA2B	HGNC:12007	TPD52L2	21988832	MI:0407(direct interaction)	MI:0397(two hybrid array)
HGNC:25250	ADPGK	HGNC:11610	TCAP		MI:0915(physical association)	MI:0398(two hybrid pooling approach)
HGNC:269	ADPRH	HGNC:25070	ACD	21044950	MI:0407(direct interaction)	MI:0018(two hybrid)
HGNC:269	ADPRH	HGNC:4715	HIST1H1A	19895577	MI:0194(cleavage reaction)	MI:0415(enzymatic study)
HGNC:269	ADPRH	HGNC:11305	SRPK1	23602568	MI:0217(phosphorylation reaction)	MI:0424(protein kinase assay)
HGNC:269	ADPRH	HGNC:11306	SRPK2	23602568	MI:0217(phosphorylation reaction)	MI:0424(protein kinase assay)
HGNC:21304	ADPRHL2	HGNC:12468	UBC	21139048	MI:0915(physical association)	MI:0004(affinity chromatography technology)
HGNC:30925	ADPRM	HGNC:12468	UBC	21963094	MI:0915(physical association)	MI:0004(affinity chromatography technology)
HGNC:277	ADRA1A	HGNC:81	ABR	15525470	MI:0407(direct interaction)	-
HGNC:277	ADRA1A	HGNC:1067	BMP1	15525470	MI:0407(direct interaction)	MI:0018(two hybrid)
HGNC:277	ADRA1A	HGNC:6026	CXCR1	15946947	MI:0915(physical association)	MI:0493(in vivo)
HGNC:277	ADRA1A	HGNC:6027	CXCR2	15946947	MI:0915(physical association)	MI:0493(in vivo)
HGNC:277	ADRA1A	HGNC:3756	FLNC	15525470	MI:0407(direct interaction)	MI:0018(two hybrid)
HGNC:277	ADRA1A	HGNC:7872	NOS1	12184796	MI:0915(physical association)	MI:0493(in vivo)
HGNC:277	ADRA1A	HGNC:9298	PPP1R9B	11154706	MI:0915(physical association)	-
HGNC:277	ADRA1A	HGNC:9998	RGS2	15917235	MI:0915(physical association)	MI:0492(in vitro)
HGNC:278	ADRA1B	HGNC:277	ADRA1A	15525470	MI:0407(direct interaction)	MI:0018(two hybrid)
HGNC:278	ADRA1B	HGNC:12691	EZR	16352594	MI:0407(direct interaction)	-
HGNC:278	ADRA1B	HGNC:3756	FLNC	15525470	MI:0407(direct interaction)	MI:0018(two hybrid)
HGNC:278	ADRA1B	HGNC:4379	GNA11	9481484	MI:0915(physical association)	MI:0493(in vivo)
HGNC:278	ADRA1B	HGNC:4390	GNAQ	9481484	MI:0915(physical association)	MI:0493(in vivo)
HGNC:278	ADRA1B	HGNC:7872	NOS1	12184796	MI:0915(physical association)	MI:0493(in vivo)
HGNC:278	ADRA1B	HGNC:9298	PPP1R9B	17464283	MI:0915(physical association)	MI:0096(pull down)|MI:0492(in vitro)
HGNC:278	ADRA1B	HGNC:9393	PRKCA	9353340	MI:0915(physical association)	MI:0492(in vitro)
HGNC:278	ADRA1B	HGNC:10521	SAG	8617782	MI:0915(physical association)	MI:0493(in vivo)
HGNC:278	ADRA1B	HGNC:11362	STAT1	10652206	MI:0915(physical association)	MI:0493(in vivo)
HGNC:280	ADRA1D	HGNC:277	ADRA1A	15525470	MI:0407(direct interaction)	MI:0018(two hybrid)
HGNC:280	ADRA1D	HGNC:3756	FLNC	15525470	MI:0407(direct interaction)	MI:0018(two hybrid)
HGNC:280	ADRA1D	HGNC:6657	LNX1	22889411	MI:0407(direct interaction)	MI:0018(two hybrid)
HGNC:280	ADRA1D	HGNC:7872	NOS1	12184796	MI:0915(physical association)	MI:0493(in vivo)
HGNC:280	ADRA1D	HGNC:11167	SNTA1	16533813|15123239	MI:0407(direct interaction)	MI:0686(unspecified method)|MI:0018(two hybrid)
HGNC:280	ADRA1D	HGNC:11168	SNTB1	16533813	MI:0915(physical association)	MI:0492(in vitro)
HGNC:280	ADRA1D	HGNC:13740	SNTG1	16533813	MI:0915(physical association)	MI:0492(in vitro)
HGNC:281	ADRA2A	HGNC:285	ADRB1	12529373	MI:0915(physical association)	-|MI:0019(coimmunoprecipitation)
HGNC:281	ADRA2A	HGNC:289	ADRBK1	7876239	MI:0915(physical association)	-
HGNC:281	ADRA2A	HGNC:3257	EIF2B1	9235896	MI:0915(physical association)	-
HGNC:281	ADRA2A	HGNC:4385	GNAI2	15782186|7887906	MI:0915(physical association)|MI:0407(direct interaction)	MI:0493(in vivo)|MI:0055(fluorescent resonance energy transfer)
HGNC:281	ADRA2A	HGNC:4389	GNAO1	11732925, 7887906	MI:0915(physical association)	-
HGNC:281	ADRA2A	HGNC:4396	GNB1	15782186	MI:0407(direct interaction)	MI:0055(fluorescent resonance energy transfer)
HGNC:281	ADRA2A	HGNC:4404	GNG2	15782186	MI:0407(direct interaction)	MI:0055(fluorescent resonance energy transfer)
HGNC:281	ADRA2A	HGNC:9298	PPP1R9B	11154706	MI:0407(direct interaction)	MI:0096(pull down)
HGNC:281	ADRA2A	HGNC:11167	SNTA1	15123239	MI:0407(direct interaction)	MI:0686(unspecified method)
HGNC:281	ADRA2A	HGNC:12513	UCHL1	19477270	MI:0915(physical association)|MI:0407(direct interaction)	MI:0004(affinity chromatography technology)|MI:0096(pull down)|MI:0018(two hybrid)
HGNC:282	ADRA2B	HGNC:3257	EIF2B1	9235896	MI:0407(direct interaction)	-
HGNC:282	ADRA2B	HGNC:4385	GNAI2	2169434	MI:0915(physical association)	MI:0493(in vivo)
HGNC:282	ADRA2B	HGNC:9298	PPP1R9B	11154706	MI:0407(direct interaction)	MI:0096(pull down)
HGNC:282	ADRA2B	HGNC:12513	UCHL1	19477270	MI:0407(direct interaction)	MI:0096(pull down)
HGNC:283	ADRA2C	HGNC:3257	EIF2B1	9235896	MI:0407(direct interaction)	-
HGNC:283	ADRA2C	HGNC:4389	GNAO1	1349607	MI:0915(physical association)	MI:0493(in vivo)
HGNC:283	ADRA2C	HGNC:9298	PPP1R9B	11154706	MI:0407(direct interaction)	MI:0096(pull down)
HGNC:283	ADRA2C	HGNC:12513	UCHL1	19477270	MI:0407(direct interaction)	MI:0096(pull down)
HGNC:285	ADRB1	HGNC:711	ARRB1	10862778	MI:0407(direct interaction)	-
HGNC:285	ADRB1	HGNC:2900	DLG1	16316992	MI:0915(physical association)	MI:0492(in vitro)
HGNC:285	ADRB1	HGNC:2903	DLG4	16316992, 10995758	MI:0407(direct interaction)	-
HGNC:285	ADRB1	HGNC:2906	DLGAP2	11700307	MI:0915(physical association)	MI:0492(in vitro)
HGNC:285	ADRB1	HGNC:17643	GOPC	16316992	MI:0915(physical association)	MI:0492(in vitro)
HGNC:285	ADRB1	HGNC:24834	GPRASP1	15086532|15452121	MI:0915(physical association)	MI:0004(affinity chromatography technology)|MI:0492(in vitro)
HGNC:285	ADRB1	HGNC:4566	GRB2	9843378	MI:0915(physical association)	MI:0492(in vitro)
HGNC:285	ADRB1	HGNC:18957	MAGI2	11526121	MI:0915(physical association)|MI:0407(direct interaction)	MI:0004(affinity chromatography technology)|-
HGNC:285	ADRB1	HGNC:29647	MAGI3	16316992	MI:0915(physical association)	-
HGNC:285	ADRB1	HGNC:7872	NOS1	12184796	MI:0915(physical association)	MI:0493(in vivo)
HGNC:285	ADRB1	HGNC:10831	SH3GL2	10535961	MI:0915(physical association)|MI:0407(direct interaction)	-|MI:0019(coimmunoprecipitation)
HGNC:285	ADRB1	HGNC:10832	SH3GL3	10535961	MI:0407(direct interaction)	MI:0018(two hybrid)
HGNC:285	ADRB1	HGNC:11167	SNTA1	15123239	MI:0407(direct interaction)	MI:0686(unspecified method)
HGNC:286	ADRB2	HGNC:289	ADRBK1	14654844	MI:0217(phosphorylation reaction)	MI:0415(enzymatic study)
HGNC:286	ADRB2	HGNC:370	AKAP12	11309381	MI:0407(direct interaction)	MI:0096(pull down)
HGNC:286	ADRB2	HGNC:563	AP2B1	16094730	MI:0915(physical association)	MI:0019(coimmunoprecipitation)
HGNC:286	ADRB2	HGNC:712	ARRB2	16093556	MI:0407(direct interaction)	MI:0055(fluorescent resonance energy transfer)
HGNC:286	ADRB2	HGNC:1529	CAV3	21362625	MI:0915(physical association)	MI:0004(affinity chromatography technology)
HGNC:286	ADRB2	HGNC:3257	EIF2B1	9235896	MI:0915(physical association)|MI:0403(colocalization)|MI:0407(direct interaction)	MI:0096(pull down)|MI:0428(imaging technique)|MI:0019(coimmunoprecipitation)
HGNC:286	ADRB2	HGNC:4385	GNAI2	15782186	MI:0407(direct interaction)	MI:0055(fluorescent resonance energy transfer)
HGNC:286	ADRB2	HGNC:4396	GNB1	15782186	MI:0407(direct interaction)	MI:0055(fluorescent resonance energy transfer)
HGNC:286	ADRB2	HGNC:4404	GNG2	15782186	MI:0407(direct interaction)	MI:0055(fluorescent resonance energy transfer)
HGNC:286	ADRB2	HGNC:4566	GRB2	9830057	MI:0915(physical association)|MI:0407(direct interaction)	MI:0004(affinity chromatography technology)|MI:0096(pull down)
HGNC:286	ADRB2	HGNC:4545	GRK6	9819198	MI:0217(phosphorylation reaction)	MI:0415(enzymatic study)
HGNC:286	ADRB2	HGNC:6264	KCNJ3	12297500	MI:0915(physical association)	MI:0004(affinity chromatography technology)
HGNC:286	ADRB2	HGNC:6266	KCNJ5	12297500	MI:0915(physical association)	MI:0004(affinity chromatography technology)
HGNC:286	ADRB2	HGNC:28038	MARCH2	23166351	MI:0403(colocalization)	MI:0428(imaging technique)
HGNC:286	ADRB2	HGNC:6973	MDM2	11588219	MI:0220(ubiquitination reaction)	MI:0415(enzymatic study)
HGNC:286	ADRB2	HGNC:8153	OPRD1	11278447	MI:0915(physical association)|MI:0407(direct interaction)	MI:0004(affinity chromatography technology)|MI:0055(fluorescent resonance energy transfer)
HGNC:286	ADRB2	HGNC:11075	SLC9A3R1	12621035, 9560162, 9671706|11882663|9671706|9560162|11526121|12621035, 9560162	MI:0914(association)|MI:0915(physical association)|MI:0407(direct interaction)	MI:0004(affinity chromatography technology)|MI:0096(pull down)|MI:0114(x-ray crystallography)|MI:0019(coimmunoprecipitation)|MI:0001(interaction detection method)
HGNC:286	ADRB2	HGNC:11076	SLC9A3R2	9671706	MI:0407(direct interaction)	MI:0096(pull down)
HGNC:286	ADRB2	HGNC:11283	SRC	11013230	MI:0915(physical association)	MI:0004(affinity chromatography technology)
HGNC:286	ADRB2	HGNC:12468	UBC	11588219|18544533|21330366|15331590	MI:0915(physical association)	MI:0004(affinity chromatography technology)
HGNC:286	ADRB2	HGNC:12513	UCHL1	19477270	MI:0407(direct interaction)	MI:0096(pull down)
HGNC:288	ADRB3	HGNC:4392	GNAS	8011597	MI:0915(physical association)	MI:0493(in vivo)
HGNC:288	ADRB3	HGNC:6734	LYL1	18160048	MI:0915(physical association)	MI:0007(anti tag coimmunoprecipitation)
HGNC:288	ADRB3	HGNC:11283	SRC	11013230	MI:0915(physical association)|MI:0407(direct interaction)	MI:0004(affinity chromatography technology)|-
HGNC:289	ADRBK1	HGNC:336	AGTR1	8662816	MI:0915(physical association)	MI:0493(in vivo)
HGNC:289	ADRBK1	HGNC:370	AKAP12	11309381	MI:0915(physical association)	-
HGNC:289	ADRBK1	HGNC:711	ARRB1	8885248	MI:0915(physical association)	MI:0492(in vitro)
HGNC:289	ADRBK1	HGNC:1030	BDKRB2	11517230	MI:0915(physical association)	-
HGNC:289	ADRBK1	HGNC:1479	CAPN2	12130691	MI:0915(physical association)	-
HGNC:289	ADRBK1	HGNC:1527	CAV1	10085129	MI:0407(direct interaction)	-
HGNC:289	ADRBK1	HGNC:3180	EDNRB	9211925	MI:0915(physical association)	MI:0004(affinity chromatography technology)
HGNC:289	ADRBK1	HGNC:3229	EGF	15620700	MI:0915(physical association)	MI:0493(in vivo)
HGNC:289	ADRBK1	HGNC:3236	EGFR	15620700	MI:0915(physical association)|MI:0403(colocalization)	MI:0007(anti tag coimmunoprecipitation)|MI:0493(in vivo)|MI:0428(imaging technique)
HGNC:289	ADRBK1	HGNC:3386	EPHA2	21988832	MI:0407(direct interaction)	MI:0397(two hybrid array)
HGNC:289	ADRBK1	HGNC:3826	FPR1	7836371	MI:0915(physical association)	MI:0492(in vitro)
HGNC:289	ADRBK1	HGNC:4272	GIT1	18369319|9826657	MI:0915(physical association)|MI:0403(colocalization)	MI:0416(fluorescence microscopy)|MI:0493(in vivo)|MI:0006(anti bait coimmunoprecipitation)
HGNC:289	ADRBK1	HGNC:4273	GIT2	10896954	MI:0915(physical association)|MI:0407(direct interaction)	MI:0004(affinity chromatography technology)|-
HGNC:289	ADRBK1	HGNC:4383	GNA15	12885252	MI:0407(direct interaction)	MI:0096(pull down)
HGNC:289	ADRBK1	HGNC:4390	GNAQ	12885252	MI:0407(direct interaction)	-
HGNC:289	ADRBK1	HGNC:4396	GNB1	10744734|17548351	MI:0915(physical association)|MI:0407(direct interaction)	MI:0004(affinity chromatography technology)|MI:0096(pull down)
HGNC:289	ADRBK1	HGNC:4593	GRM1	15870073	MI:0915(physical association)	-
HGNC:289	ADRBK1	HGNC:15523	KCNIP3	17102134	MI:0217(phosphorylation reaction)|MI:0915(physical association)|MI:0407(direct interaction)	MI:0004(affinity chromatography technology)|MI:0096(pull down)|MI:0415(enzymatic study)
HGNC:289	ADRBK1	HGNC:6877	MAPK3	10574913, 10727525	MI:0915(physical association)	-
HGNC:289	ADRBK1	HGNC:6932	MC4R	12639913	MI:0915(physical association)	MI:0492(in vitro)
HGNC:289	ADRBK1	HGNC:6973	MDM2	17006543	MI:0915(physical association)	MI:0004(affinity chromatography technology)
HGNC:289	ADRBK1	HGNC:3953	NCS1	12351722	MI:0915(physical association)	MI:0493(in vivo)
HGNC:289	ADRBK1	HGNC:8153	OPRD1	11040053	MI:0915(physical association)	MI:0493(in vivo)
HGNC:289	ADRBK1	HGNC:8759	PDC	10884381	MI:0217(phosphorylation reaction)|MI:0915(physical association)	MI:0492(in vitro)|MI:0415(enzymatic study)
HGNC:289	ADRBK1	HGNC:8770	PDCL	10884381	MI:0217(phosphorylation reaction)|MI:0915(physical association)	MI:0492(in vitro)|MI:0415(enzymatic study)
HGNC:289	ADRBK1	HGNC:8789	PDE6G	12624098	MI:0407(direct interaction)	-
HGNC:289	ADRBK1	HGNC:8630	PEBP1	14654844	MI:0915(physical association)	MI:0004(affinity chromatography technology)|MI:0493(in vivo)
HGNC:289	ADRBK1	HGNC:8978	PIK3CG	16094730|12163475	MI:0915(physical association)	MI:0493(in vivo)|MI:0019(coimmunoprecipitation)
HGNC:289	ADRBK1	HGNC:9380	PRKACA	11278469	MI:0915(physical association)	-
HGNC:289	ADRBK1	HGNC:9393	PRKCA	11042191	MI:0915(physical association)	-
HGNC:289	ADRBK1	HGNC:9395	PRKCB	12679936|12456365, 12679936	MI:0915(physical association)|MI:0407(direct interaction)	MI:0004(affinity chromatography technology)|MI:0096(pull down)|-
HGNC:289	ADRBK1	HGNC:9402	PRKCG	11042191	MI:0915(physical association)	-
HGNC:289	ADRBK1	HGNC:9585	PTCH1	19502428	MI:0915(physical association)	MI:0006(anti bait coimmunoprecipitation)
HGNC:289	ADRBK1	HGNC:9875	RASGRF1	21988832	MI:0407(direct interaction)	MI:0397(two hybrid array)
HGNC:289	ADRBK1	HGNC:9937	RCVRN	12507501	MI:0915(physical association)	MI:0493(in vivo)
HGNC:289	ADRBK1	HGNC:10012	RHO	10722682	MI:0407(direct interaction)	-
HGNC:289	ADRBK1	HGNC:11138	SNCA	17893145|10852916, 10617630	MI:0915(physical association)|MI:0407(direct interaction)	MI:0686(unspecified method)|-
HGNC:289	ADRBK1	HGNC:11283	SRC	12624098	MI:0915(physical association)	-
HGNC:289	ADRBK1	HGNC:12011	TPM2	16094730	MI:0915(physical association)	-
HGNC:289	ADRBK1	HGNC:12468	UBC	21890473|17006543|22505724	MI:0915(physical association)	MI:0004(affinity chromatography technology)
HGNC:290	ADRBK2	HGNC:336	AGTR1	8662816	MI:0915(physical association)	MI:0493(in vivo)
HGNC:290	ADRBK2	HGNC:1030	BDKRB2	11517230	MI:0915(physical association)	-
HGNC:290	ADRBK2	HGNC:2561	CXCR4	11668182	MI:0915(physical association)	MI:0004(affinity chromatography technology)|-
HGNC:290	ADRBK2	HGNC:4272	GIT1	9826657	MI:0915(physical association)	MI:0493(in vivo)
HGNC:290	ADRBK2	HGNC:8156	OPRM1	11060299	MI:0915(physical association)	MI:0492(in vitro)
HGNC:290	ADRBK2	HGNC:12468	UBC	21139048|20596523|22505724	MI:0915(physical association)	MI:0004(affinity chromatography technology)
HGNC:15759	ADRM1	HGNC:620	APP	21832049	MI:0407(direct interaction)	MI:0096(pull down)
HGNC:15759	ADRM1	HGNC:18266	ATP6V0D2	19818731	MI:0915(physical association)|MI:0407(direct interaction)	MI:0004(affinity chromatography technology)|MI:0018(two hybrid)
HGNC:15759	ADRM1	HGNC:590	BIRC2	18939944	MI:0915(physical association)	MI:0004(affinity chromatography technology)
HGNC:15759	ADRM1	HGNC:18961	DDI1	18497817	MI:0915(physical association)	MI:0492(in vitro)
HGNC:15759	ADRM1	HGNC:3236	EGFR	20029029	MI:0407(direct interaction)	MI:0112(ubiquitin reconstruction)
HGNC:15759	ADRM1	HGNC:23200	HBP1	16713569	MI:0915(physical association)	MI:0018(two hybrid)
HGNC:15759	ADRM1	HGNC:7873	NOS2	20634424	MI:0915(physical association)	MI:0006(anti bait coimmunoprecipitation)
HGNC:15759	ADRM1	HGNC:9554	PSMD1	16990800|19781552|18497817, 16501559, 18497827, 16906146, 16990800	MI:0915(physical association)|MI:0407(direct interaction)	MI:0004(affinity chromatography technology)|MI:0096(pull down)|-
HGNC:15759	ADRM1	HGNC:9559	PSMD2	16990800	MI:0403(colocalization)|MI:0407(direct interaction)	-|MI:0428(imaging technique)
HGNC:15759	ADRM1	HGNC:9561	PSMD4	16815440	MI:0915(physical association)	MI:0004(affinity chromatography technology)
HGNC:15759	ADRM1	HGNC:9812	RAD23A	18497817	MI:0915(physical association)	MI:0492(in vitro)
HGNC:15759	ADRM1	HGNC:9813	RAD23B	20059542|18497817	MI:0915(physical association)|MI:0407(direct interaction)	MI:0096(pull down)|MI:0492(in vitro)
HGNC:15759	ADRM1	HGNC:10381	RPN1	16990800	MI:0915(physical association)	MI:0492(in vitro)
HGNC:15759	ADRM1	HGNC:10382	RPN2	16990800	MI:0915(physical association)	MI:0492(in vitro)
HGNC:15759	ADRM1	HGNC:12468	UBC	21890473|21963094|16196087|20639865|22053931|18781797|20972266|21139048|22118674|21987572|22505724|18497827|23000965|21906983|23153250	MI:0914(association)|MI:0915(physical association)|MI:0407(direct interaction)	MI:0004(affinity chromatography technology)|MI:0096(pull down)|MI:0114(x-ray crystallography)
HGNC:15759	ADRM1	HGNC:12508	UBQLN1	16713569|20059542	MI:0407(direct interaction)	MI:0096(pull down)|MI:0397(two hybrid array)
HGNC:15759	ADRM1	HGNC:12509	UBQLN2	20059542|18497817	MI:0915(physical association)|MI:0407(direct interaction)	MI:0096(pull down)|MI:0492(in vitro)
HGNC:15759	ADRM1	HGNC:19678	UCHL5	17139257|16906146|20471946|21516116|16990800|16501559, 17139257, 16906146, 16990800|18922472	MI:0915(physical association)|MI:0403(colocalization)|MI:0407(direct interaction)	MI:0007(anti tag coimmunoprecipitation)|MI:0018(two hybrid)|MI:0029(cosedimentation through density gradient)|MI:0004(affinity chromatography technology)|-|MI:0096(pull down)|MI:0428(imaging technique)
HGNC:291	ADSL	HGNC:3250	EIF1AX	22863883	MI:0915(physical association)	MI:0004(affinity chromatography technology)
HGNC:291	ADSL	HGNC:7885	NOV	21988832	MI:0407(direct interaction)	MI:0397(two hybrid array)
HGNC:291	ADSL	HGNC:12502	SUMO1	21110914	MI:0915(physical association)	MI:0004(affinity chromatography technology)
HGNC:291	ADSL	HGNC:12441	TYMS	22939629	MI:0403(colocalization)	MI:0401(biochemical)
HGNC:291	ADSL	HGNC:12468	UBC	21890473|21963094|16196087|21139048|22505724|21906983	MI:0915(physical association)	MI:0004(affinity chromatography technology)
HGNC:292	ADSS	HGNC:129	ACTA1	648524	MI:0915(physical association)	MI:0492(in vitro)
HGNC:292	ADSS	HGNC:2553	CUL3	21145461	MI:0915(physical association)	MI:0004(affinity chromatography technology)
HGNC:292	ADSS	HGNC:14552	IKBKE	17353931	MI:0915(physical association)	MI:0006(anti bait coimmunoprecipitation)
HGNC:292	ADSS	HGNC:12468	UBC	21139048|21890473|23000965|21906983|22505724	MI:0915(physical association)	MI:0004(affinity chromatography technology)
HGNC:20093	ADSSL1	HGNC:16432	AZIN1	21988832	MI:0407(direct interaction)	MI:0397(two hybrid array)
HGNC:20093	ADSSL1	HGNC:26021	LYAR	21988832	MI:0407(direct interaction)	MI:0397(two hybrid array)
HGNC:20093	ADSSL1	HGNC:12855	YWHAZ	15161933	MI:0915(physical association)	MI:0096(pull down)
HGNC:303	AEBP1	HGNC:4566	GRB2	18624398	MI:0407(direct interaction)	MI:0018(two hybrid)
HGNC:303	AEBP1	HGNC:11633	TCF3	9624159	MI:0915(physical association)	MI:0492(in vitro)
HGNC:24051	AEBP2	HGNC:620	APP	21832049	MI:0407(direct interaction)	MI:0096(pull down)
HGNC:24051	AEBP2	HGNC:3188	EED	15225548	MI:0407(direct interaction)	MI:0096(pull down)
HGNC:24051	AEBP2	HGNC:4715	HIST1H1A	16431907	MI:0407(direct interaction)	MI:0096(pull down)
HGNC:24051	AEBP2	HGNC:4716	HIST1H1C	16431907	MI:0407(direct interaction)	MI:0096(pull down)
HGNC:24051	AEBP2	HGNC:6548	LDOC1	16189514	MI:0407(direct interaction)	MI:0398(two hybrid pooling approach)
HGNC:24051	AEBP2	HGNC:27036	RALYL	16189514	MI:0407(direct interaction)	MI:0398(two hybrid pooling approach)
HGNC:24051	AEBP2	HGNC:9887	RBBP4	15225548	MI:0407(direct interaction)	-
HGNC:24051	AEBP2	HGNC:17101	SUZ12	15225548	MI:0915(physical association)|MI:0407(direct interaction)	MI:0004(affinity chromatography technology)|-
HGNC:24051	AEBP2	HGNC:12468	UBC	21906983	MI:0915(physical association)	MI:0004(affinity chromatography technology)
HGNC:25722	AEN	HGNC:12468	UBC	21906983	MI:0915(physical association)	MI:0004(affinity chromatography technology)
HGNC:307	AES	HGNC:644	AR	11416139	MI:0915(physical association)|MI:0407(direct interaction)	MI:0004(affinity chromatography technology)|-
HGNC:307	AES	HGNC:3033	ATN1	16713569	MI:0407(direct interaction)	MI:0018(two hybrid)
HGNC:307	AES	HGNC:33279	ATXN1L	16713569	MI:0407(direct interaction)	MI:0018(two hybrid)
HGNC:307	AES	HGNC:1476	CAPN1	12358155	MI:0407(direct interaction)	MI:0018(two hybrid)
HGNC:307	AES	HGNC:10634	CCL7	16169070	MI:0407(direct interaction)	MI:0398(two hybrid pooling approach)
HGNC:307	AES	HGNC:3309	ELANE	19506020	MI:0915(physical association)	MI:0018(two hybrid)
HGNC:307	AES	HGNC:4238	GFI1B	16713569	MI:0407(direct interaction)	MI:0018(two hybrid)
HGNC:307	AES	HGNC:4650	GTF2E1	11416139	MI:0407(direct interaction)	-
HGNC:307	AES	HGNC:4854	HDAC3	21251616	MI:0403(colocalization)	MI:0416(fluorescence microscopy)
HGNC:307	AES	HGNC:4983	HMGB1	11748221	MI:0407(direct interaction)	-
HGNC:307	AES	HGNC:11621	HNF1A	11266540	MI:0407(direct interaction)	MI:0018(two hybrid)
HGNC:307	AES	HGNC:24260	MED31	16169070	MI:0407(direct interaction)	MI:0398(two hybrid pooling approach)
HGNC:307	AES	HGNC:7391	MSX1	16002402	MI:0915(physical association)	MI:0492(in vitro)
HGNC:307	AES	HGNC:9346	PRDM1	9887105	MI:0915(physical association)	MI:0492(in vitro)
HGNC:307	AES	HGNC:24265	PTRH2	22952044|15006356	MI:0915(physical association)|MI:0407(direct interaction)	MI:0007(anti tag coimmunoprecipitation)|-|MI:0019(coimmunoprecipitation)
HGNC:307	AES	HGNC:9955	RELA	15489227|10660609	MI:0915(physical association)|MI:0407(direct interaction)	MI:0096(pull down)|-|MI:0019(coimmunoprecipitation)
HGNC:307	AES	HGNC:10311	RPL18A	16169070	MI:0407(direct interaction)	MI:0398(two hybrid pooling approach)
HGNC:307	AES	HGNC:10832	SH3GL3	16169070	MI:0407(direct interaction)	MI:0398(two hybrid pooling approach)
HGNC:307	AES	HGNC:10887	SIX1	12441302	MI:0407(direct interaction)	-
HGNC:307	AES	HGNC:10889	SIX3	12441302|12050133	MI:0407(direct interaction)	MI:0096(pull down)|-|MI:0018(two hybrid)
HGNC:307	AES	HGNC:10892	SIX6	12441302	MI:0407(direct interaction)	-
HGNC:307	AES	HGNC:11139	SNCAIP	16169070	MI:0407(direct interaction)	MI:0398(two hybrid pooling approach)
HGNC:307	AES	HGNC:12468	UBC	21890473|21963094|21139048|21987572|22505724|23000965|21906983	MI:0915(physical association)	MI:0004(affinity chromatography technology)
HGNC:24017	AFAP1	HGNC:143	ACTC1	12134071	MI:0407(direct interaction)	-
HGNC:24017	AFAP1	HGNC:11283	SRC	9655255	MI:0915(physical association)	-
HGNC:7135	AFF1	HGNC:1599	CCNT1	19956800|21030982	MI:0915(physical association)|MI:0407(direct interaction)	MI:0004(affinity chromatography technology)|MI:0018(two hybrid)
HGNC:7135	AFF1	HGNC:24948	DOT1L	21030982	MI:0915(physical association)	MI:0004(affinity chromatography technology)
HGNC:7135	AFF1	HGNC:4778	HIST3H3	21030982	MI:0213(methylation reaction)	MI:0415(enzymatic study)
HGNC:7135	AFF1	HGNC:7136	MLLT3	14603337	MI:0407(direct interaction)	-
HGNC:7135	AFF1	HGNC:14234	NSD1	21030982	MI:0915(physical association)	MI:0004(affinity chromatography technology)
HGNC:7135	AFF1	HGNC:9955	RELA	21030982	MI:0915(physical association)	MI:0004(affinity chromatography technology)
HGNC:7135	AFF1	HGNC:10857	SIAH1	15221006	MI:0915(physical association)|MI:0407(direct interaction)	MI:0004(affinity chromatography technology)|MI:0096(pull down)|MI:0047(far western blotting)|MI:0018(two hybrid)
HGNC:7135	AFF1	HGNC:10858	SIAH2	15221006	MI:0407(direct interaction)	-
HGNC:7135	AFF1	HGNC:12468	UBC	21139048|21963094	MI:0915(physical association)	MI:0004(affinity chromatography technology)
HGNC:3776	AFF2	HGNC:4566	GRB2	17474147	MI:0915(physical association)	MI:0081(peptide array)
HGNC:3776	AFF2	HGNC:7664	NCK1	17474147	MI:0915(physical association)	MI:0081(peptide array)
HGNC:3776	AFF2	HGNC:9065	PLCG1	17474147	MI:0915(physical association)	MI:0081(peptide array)
HGNC:17869	AFF4	HGNC:1599	CCNT1	12065898	MI:0915(physical association)	MI:0493(in vivo)
HGNC:17869	AFF4	HGNC:4544	GRK5	22952844	MI:0915(physical association)	MI:0004(affinity chromatography technology)
HGNC:17869	AFF4	HGNC:7134	MLLT1	20153263|15856011|21873227	MI:0915(physical association)|MI:0407(direct interaction)	MI:0007(anti tag coimmunoprecipitation)|MI:0018(two hybrid)|MI:0096(pull down)
HGNC:17869	AFF4	HGNC:7136	MLLT3	20153263|21873227	MI:0915(physical association)|MI:0407(direct interaction)	MI:0007(anti tag coimmunoprecipitation)|MI:0096(pull down)
HGNC:17869	AFF4	HGNC:10857	SIAH1	16189514	MI:0407(direct interaction)	MI:0398(two hybrid pooling approach)
HGNC:17869	AFF4	HGNC:12032	TRAF2	16189514	MI:0407(direct interaction)	MI:0398(two hybrid pooling approach)
HGNC:17869	AFF4	HGNC:12468	UBC	21139048|21963094|23000965|21906983	MI:0915(physical association)	MI:0004(affinity chromatography technology)
HGNC:315	AFG3L2	HGNC:620	APP	21832049	MI:0407(direct interaction)	MI:0096(pull down)
HGNC:315	AFG3L2	HGNC:5359	ICT1	20186120	MI:0915(physical association)	MI:0004(affinity chromatography technology)
HGNC:315	AFG3L2	HGNC:6883	MAPK8IP2	21900206	MI:0915(physical association)	MI:0018(two hybrid)
HGNC:315	AFG3L2	HGNC:3183	PHC2	16169070	MI:0407(direct interaction)	MI:0398(two hybrid pooling approach)
HGNC:315	AFG3L2	HGNC:9802	RAC2	21900206	MI:0407(direct interaction)	MI:0018(two hybrid)
HGNC:315	AFG3L2	HGNC:24544	RNF167		MI:0915(physical association)	MI:0398(two hybrid pooling approach)
HGNC:315	AFG3L2	HGNC:12468	UBC	21139048|21890473|23000965	MI:0915(physical association)	MI:0004(affinity chromatography technology)
HGNC:317	AFP	HGNC:1504	CASP3	19267404	MI:0915(physical association)	MI:0007(anti tag coimmunoprecipitation)|MI:0055(fluorescent resonance energy transfer)
HGNC:317	AFP	HGNC:3245	EHD4	21988832	MI:0407(direct interaction)	MI:0397(two hybrid array)
HGNC:317	AFP	HGNC:4396	GNB1	21988832	MI:0407(direct interaction)	MI:0397(two hybrid array)
HGNC:317	AFP	HGNC:2377	MED27	21988832	MI:0407(direct interaction)	MI:0397(two hybrid array)
HGNC:317	AFP	HGNC:16491	PIDD	21988832	MI:0407(direct interaction)	MI:0397(two hybrid array)
HGNC:317	AFP	HGNC:9544	PSMB7	21988832	MI:0407(direct interaction)	MI:0397(two hybrid array)
HGNC:317	AFP	HGNC:29026	SGSM2	16169070	MI:0407(direct interaction)	MI:0398(two hybrid pooling approach)
HGNC:317	AFP	HGNC:592	XIAP	16869888	MI:0915(physical association)|MI:0407(direct interaction)	MI:0007(anti tag coimmunoprecipitation)|MI:0096(pull down)
HGNC:25951	AFTPH	HGNC:556	AP1G2	14665628	MI:0407(direct interaction)	MI:0018(two hybrid)
HGNC:25951	AFTPH	HGNC:11367	STAT5B	21988832	MI:0407(direct interaction)	MI:0018(two hybrid)
HGNC:25951	AFTPH	HGNC:12468	UBC	23000965	MI:0915(physical association)	MI:0004(affinity chromatography technology)
HGNC:25951	AFTPH	HGNC:12496	UBE3A	21900206	MI:0407(direct interaction)	MI:0018(two hybrid)
HGNC:16922	AGAP1	HGNC:620	APP	21832049	MI:0407(direct interaction)	MI:0096(pull down)
HGNC:16922	AGAP1	HGNC:4567	GRB7	21900206	MI:0915(physical association)	MI:0018(two hybrid)
HGNC:16922	AGAP1	HGNC:4685	GUCY1A3	15381706	MI:0407(direct interaction)	-
HGNC:16922	AGAP1	HGNC:4687	GUCY1B3	15381706	MI:0407(direct interaction)	-
HGNC:16922	AGAP1	HGNC:11117	SMN1	21900206	MI:0407(direct interaction)	MI:0018(two hybrid)
HGNC:16922	AGAP1	HGNC:11118	SMN2	21900206	MI:0407(direct interaction)	MI:0018(two hybrid)
HGNC:16922	AGAP1	HGNC:11830	TK1	21900206	MI:0407(direct interaction)	MI:0018(two hybrid)
HGNC:16921	AGAP2	HGNC:3378	EPB41L1	11136977	MI:0915(physical association)|MI:0407(direct interaction)	MI:0004(affinity chromatography technology)|-
HGNC:16921	AGAP2	HGNC:17512	HOMER1	14528310	MI:0915(physical association)|MI:0407(direct interaction)	MI:0004(affinity chromatography technology)|-
HGNC:16921	AGAP2	HGNC:17513	HOMER2	14528310	MI:0915(physical association)	-
HGNC:16921	AGAP2	HGNC:7773	NF2	17891137	MI:0407(direct interaction)	MI:0096(pull down)
HGNC:16921	AGAP2	HGNC:8979	PIK3R1	11136977	MI:0915(physical association)|MI:0407(direct interaction)	MI:0004(affinity chromatography technology)|-
HGNC:16921	AGAP2	HGNC:9065	PLCG1	11823862	MI:0915(physical association)	-
HGNC:16921	AGAP2	HGNC:11366	STAT5A	20075866	MI:0915(physical association)|MI:0403(colocalization)	MI:0416(fluorescence microscopy)|MI:0007(anti tag coimmunoprecipitation)|MI:0096(pull down)
HGNC:16921	AGAP2	HGNC:12468	UBC	22505724	MI:0915(physical association)	MI:0004(affinity chromatography technology)
HGNC:16923	AGAP3	HGNC:12468	UBC	21139048|21890473|21906983	MI:0915(physical association)	MI:0004(affinity chromatography technology)
HGNC:23459	AGAP4	HGNC:6601	LIG4	22990118	MI:0407(direct interaction)	MI:0018(two hybrid)
HGNC:320	AGER	HGNC:620	APP	21832049	MI:0407(direct interaction)	MI:0096(pull down)
HGNC:320	AGER	HGNC:4566	GRB2	17474147	MI:0915(physical association)	MI:0081(peptide array)
HGNC:320	AGER	HGNC:4983	HMGB1	9812979	MI:0915(physical association)	MI:0492(in vitro)
HGNC:320	AGER	HGNC:7664	NCK1	17474147	MI:0915(physical association)	MI:0081(peptide array)
HGNC:320	AGER	HGNC:667	RHOA	19944695	MI:0915(physical association)	MI:0006(anti bait coimmunoprecipitation)
HGNC:320	AGER	HGNC:10486	S100A1	17726019|11007787	MI:0915(physical association)|MI:0407(direct interaction)	MI:0493(in vivo)|MI:0107(surface plasmon resonance)
HGNC:320	AGER	HGNC:10489	S100A12	10399917	MI:0915(physical association)	-
HGNC:320	AGER	HGNC:10500	S100B	17726019|17660747|10399917	MI:0915(physical association)|MI:0407(direct interaction)	MI:0049(filter binding)|MI:0493(in vivo)|MI:0107(surface plasmon resonance)|MI:0411(enzyme linked immunosorbent assay)
HGNC:320	AGER	HGNC:10504	S100P	14617629|16061848	MI:0915(physical association)	MI:0004(affinity chromatography technology)|MI:0493(in vivo)|MI:0006(anti bait coimmunoprecipitation)
HGNC:320	AGER	HGNC:12405	TTR	16716307	MI:0407(direct interaction)	-
HGNC:5175	AGFG1	HGNC:620	APP	21832049	MI:0407(direct interaction)	MI:0096(pull down)
HGNC:5175	AGFG1	HGNC:24634	EPS15L1	10613896	MI:0407(direct interaction)	-
HGNC:5175	AGFG1	HGNC:6140	ITGA4	22623428	MI:0915(physical association)	MI:0004(affinity chromatography technology)
HGNC:5175	AGFG1	HGNC:11448	SUCLA2	22939629	MI:0403(colocalization)	MI:0401(biochemical)
HGNC:5175	AGFG1	HGNC:12468	UBC	21139048|23000965|21906983	MI:0915(physical association)	MI:0004(affinity chromatography technology)
HGNC:5175	AGFG1	HGNC:11486	VAMP7	18775314	MI:0915(physical association)|MI:0407(direct interaction)	MI:0096(pull down)|-
HGNC:5175	AGFG1	HGNC:12663	VCAM1	19738201	MI:0915(physical association)	MI:0004(affinity chromatography technology)
HGNC:5175	AGFG1	HGNC:12825	XPO1	9368759	MI:0407(direct interaction)	-
HGNC:5177	AGFG2	HGNC:620	APP	21832049	MI:0407(direct interaction)	MI:0096(pull down)
HGNC:5177	AGFG2	HGNC:24634	EPS15L1	9303539	MI:0915(physical association)	MI:0492(in vitro)
HGNC:24684	AGGF1	HGNC:11157	SNRPC	22365833	MI:0407(direct interaction)	MI:0018(two hybrid)
HGNC:24684	AGGF1	HGNC:11927	TNFSF12	14961121	MI:0915(physical association)|MI:0403(colocalization)|MI:0407(direct interaction)	MI:0018(two hybrid)|MI:0019(coimmunoprecipitation)|MI:0428(imaging technique)
HGNC:21869	AGK	HGNC:2553	CUL3	21145461	MI:0915(physical association)	MI:0004(affinity chromatography technology)
HGNC:21869	AGK	HGNC:2067	PDLIM1	16169070	MI:0407(direct interaction)	MI:0018(two hybrid)
HGNC:21869	AGK	HGNC:11175	SNX4	16169070	MI:0407(direct interaction)	MI:0018(two hybrid)
HGNC:21869	AGK	HGNC:12468	UBC	21139048|21890473|21906983	MI:0915(physical association)	MI:0004(affinity chromatography technology)
HGNC:321	AGL	HGNC:24035	APPL1		MI:0915(physical association)	MI:0398(two hybrid pooling approach)
HGNC:321	AGL	HGNC:2551	CUL1	21145461	MI:0915(physical association)	MI:0004(affinity chromatography technology)
HGNC:321	AGL	HGNC:2552	CUL2	21145461	MI:0915(physical association)	MI:0004(affinity chromatography technology)
HGNC:321	AGL	HGNC:2553	CUL3	21145461	MI:0915(physical association)	MI:0004(affinity chromatography technology)
HGNC:321	AGL	HGNC:2556	CUL5	21145461	MI:0915(physical association)	MI:0004(affinity chromatography technology)
HGNC:321	AGL	HGNC:18184	DCUN1D1	21145461	MI:0915(physical association)	MI:0004(affinity chromatography technology)
HGNC:321	AGL	HGNC:3238	EGR1	19374776	MI:0915(physical association)	MI:0007(anti tag coimmunoprecipitation)
HGNC:321	AGL	HGNC:4323	GLO1	22939629	MI:0403(colocalization)	MI:0401(biochemical)
HGNC:321	AGL	HGNC:28961	KIAA0101	21628590	MI:0915(physical association)	MI:0004(affinity chromatography technology)
HGNC:321	AGL	HGNC:21576	NHLRC1	17908927	MI:0915(physical association)	MI:0004(affinity chromatography technology)|MI:0493(in vivo)
HGNC:321	AGL	HGNC:9378	PRKAB1	15886229	MI:0915(physical association)	-
HGNC:321	AGL	HGNC:12468	UBC	21890473|22053931|18781797|21963094|21906983|17908927	MI:0915(physical association)	MI:0004(affinity chromatography technology)
HGNC:3262	AGO1	HGNC:3263	AGO2	15908945|16756390	MI:0915(physical association)|MI:0407(direct interaction)	MI:0007(anti tag coimmunoprecipitation)|MI:0493(in vivo)|MI:0055(fluorescent resonance energy transfer)|MI:0019(coimmunoprecipitation)
HGNC:3262	AGO1	HGNC:30688	CAND1	21145461	MI:0915(physical association)	MI:0004(affinity chromatography technology)
HGNC:3262	AGO1	HGNC:2553	CUL3	21145461	MI:0915(physical association)	MI:0004(affinity chromatography technology)
HGNC:3262	AGO1	HGNC:18714	DCP1A	15937477	MI:0915(physical association)	MI:0493(in vivo)|MI:0019(coimmunoprecipitation)
HGNC:3262	AGO1	HGNC:9187	POLR2A	16936726	MI:0915(physical association)	MI:0004(affinity chromatography technology)
HGNC:3262	AGO1	HGNC:9449	PRNP	18482256	MI:0407(direct interaction)	MI:0096(pull down)|MI:0089(protein array)
HGNC:3262	AGO1	HGNC:9955	RELA	21988832	MI:0407(direct interaction)	MI:0397(two hybrid array)
HGNC:3262	AGO1	HGNC:11969	TNRC6A	19383768	MI:0407(direct interaction)	MI:0096(pull down)
HGNC:3262	AGO1	HGNC:12468	UBC	21963094|16196087|21906983	MI:0915(physical association)	MI:0004(affinity chromatography technology)
HGNC:3263	AGO2	HGNC:30688	CAND1	21145461	MI:0915(physical association)	MI:0004(affinity chromatography technology)
HGNC:3263	AGO2	HGNC:2551	CUL1	21145461	MI:0915(physical association)	MI:0004(affinity chromatography technology)
HGNC:3263	AGO2	HGNC:2552	CUL2	21145461	MI:0915(physical association)	MI:0004(affinity chromatography technology)
HGNC:3263	AGO2	HGNC:2553	CUL3	21145461	MI:0915(physical association)	MI:0004(affinity chromatography technology)
HGNC:3263	AGO2	HGNC:2556	CUL5	21145461	MI:0915(physical association)	MI:0004(affinity chromatography technology)
HGNC:3263	AGO2	HGNC:18714	DCP1A	15937477|16081698	MI:0915(physical association)	MI:0493(in vivo)|MI:0019(coimmunoprecipitation)
HGNC:3263	AGO2	HGNC:29517	DHX58	21903422	MI:0407(direct interaction)	MI:0096(pull down)
HGNC:3263	AGO2	HGNC:4023	FXR1	17382880	MI:0914(association)	MI:0030(cross-linking study)|MI:0006(anti bait coimmunoprecipitation)
HGNC:3263	AGO2	HGNC:15717	GEMIN4	11914277	MI:0407(direct interaction)	MI:0096(pull down)
HGNC:3263	AGO2	HGNC:4851	HTT	18669659	MI:0915(physical association)|MI:0403(colocalization)	MI:0004(affinity chromatography technology)|MI:0428(imaging technique)
HGNC:3263	AGO2	HGNC:8878	PFKP	21988832	MI:0407(direct interaction)	MI:0397(two hybrid array)
HGNC:3263	AGO2	HGNC:9438	PRKRA	16424907	MI:0915(physical association)	MI:0493(in vivo)
HGNC:3263	AGO2	HGNC:11569	TARBP2	16424907	MI:0915(physical association)	MI:0493(in vivo)
HGNC:3263	AGO2	HGNC:11584	TBK1	21903422	MI:0915(physical association)|MI:0407(direct interaction)	MI:0007(anti tag coimmunoprecipitation)|MI:0096(pull down)
HGNC:3263	AGO2	HGNC:30140	TBKBP1	21903422	MI:0407(direct interaction)	MI:0096(pull down)
HGNC:3263	AGO2	HGNC:11969	TNRC6A	19383768|17938239|21840310|19324964	MI:0915(physical association)|MI:0403(colocalization)|MI:0407(direct interaction)	MI:0416(fluorescence microscopy)|MI:0096(pull down)|MI:0007(anti tag coimmunoprecipitation)
HGNC:3263	AGO2	HGNC:29318	TNRC6C	19383768|19838187	MI:0915(physical association)|MI:0403(colocalization)	MI:0007(anti tag coimmunoprecipitation)|MI:0663(confocal microscopy)
HGNC:3263	AGO2	HGNC:12468	UBC	21139048|21963094|16196087|21906983	MI:0915(physical association)	MI:0004(affinity chromatography technology)
HGNC:3263	AGO2	HGNC:12825	XPO1	19955415	MI:0915(physical association)	MI:0007(anti tag coimmunoprecipitation)
HGNC:3263	AGO2	HGNC:30654	XRN1	16081698	MI:0915(physical association)	MI:0019(coimmunoprecipitation)
HGNC:18421	AGO3	HGNC:820	ATP4B	21988832	MI:0407(direct interaction)	MI:0397(two hybrid array)
HGNC:18421	AGO3	HGNC:18266	ATP6V0D2	21988832	MI:0407(direct interaction)	MI:0397(two hybrid array)
HGNC:18421	AGO3	HGNC:1033	BDNF	21988832	MI:0407(direct interaction)	MI:0397(two hybrid array)
HGNC:18421	AGO3	HGNC:30688	CAND1	21145461	MI:0915(physical association)	MI:0004(affinity chromatography technology)
HGNC:18421	AGO3	HGNC:2553	CUL3	21145461	MI:0915(physical association)	MI:0004(affinity chromatography technology)
HGNC:18421	AGO3	HGNC:2556	CUL5	21145461	MI:0915(physical association)	MI:0004(affinity chromatography technology)
HGNC:18421	AGO3	HGNC:10966	SLC22A2	21988832	MI:0407(direct interaction)	MI:0397(two hybrid array)
HGNC:18421	AGO3	HGNC:11969	TNRC6A	19383768	MI:0407(direct interaction)	MI:0096(pull down)
HGNC:18421	AGO3	HGNC:29190	TNRC6B	19383768	MI:0407(direct interaction)	MI:0096(pull down)
HGNC:18421	AGO3	HGNC:12468	UBC	21963094|16196087|21906983	MI:0915(physical association)	MI:0004(affinity chromatography technology)
HGNC:18424	AGO4	HGNC:620	APP	21832049	MI:0407(direct interaction)	MI:0096(pull down)
HGNC:18424	AGO4	HGNC:11969	TNRC6A	19383768	MI:0407(direct interaction)	MI:0096(pull down)
HGNC:18424	AGO4	HGNC:29190	TNRC6B	19383768	MI:0407(direct interaction)	MI:0096(pull down)
HGNC:18424	AGO4	HGNC:12468	UBC	21906983	MI:0915(physical association)	MI:0004(affinity chromatography technology)
HGNC:325	AGPAT2	HGNC:13887	ABCG8	21988832	MI:0407(direct interaction)	MI:0018(two hybrid)
HGNC:325	AGPAT2	HGNC:29024	ANKRD28	21988832	MI:0915(physical association)	MI:0018(two hybrid)
HGNC:325	AGPAT2	HGNC:4378	GMPS	21988832	MI:0407(direct interaction)	MI:0018(two hybrid)
HGNC:325	AGPAT2	HGNC:17024	PHF11	21988832	MI:0407(direct interaction)	MI:0018(two hybrid)
HGNC:325	AGPAT2	HGNC:24351	PHRF1	21988832	MI:0407(direct interaction)	MI:0018(two hybrid)
HGNC:325	AGPAT2	HGNC:10973	SLC23A2	21988832	MI:0407(direct interaction)	MI:0018(two hybrid)
HGNC:325	AGPAT2	HGNC:12468	UBC	21890473|21963094|21987572|21906983	MI:0915(physical association)	MI:0004(affinity chromatography technology)
HGNC:326	AGPAT3	HGNC:12468	UBC	21890473|21906983	MI:0915(physical association)	MI:0004(affinity chromatography technology)
HGNC:20885	AGPAT4	HGNC:12468	UBC	21906983	MI:0915(physical association)	MI:0004(affinity chromatography technology)
HGNC:20886	AGPAT5	HGNC:12468	UBC	21890473|21963094|23000965|21906983	MI:0915(physical association)	MI:0004(affinity chromatography technology)
HGNC:20880	AGPAT6	HGNC:4238	GFI1B	16713569	MI:0407(direct interaction)	MI:0018(two hybrid)
HGNC:20880	AGPAT6	HGNC:5215	HSD17B7	21988832	MI:0407(direct interaction)	MI:0397(two hybrid array)
HGNC:20880	AGPAT6	HGNC:12468	UBC	21906983	MI:0915(physical association)	MI:0004(affinity chromatography technology)
HGNC:328	AGR2	HGNC:620	APP	21832049	MI:0407(direct interaction)	MI:0096(pull down)
HGNC:328	AGR2	HGNC:14310	BRD7	16169070	MI:0407(direct interaction)	MI:0398(two hybrid pooling approach)
HGNC:328	AGR2	HGNC:28108	CCDC90B	16169070	MI:0407(direct interaction)	MI:0398(two hybrid pooling approach)
HGNC:328	AGR2	HGNC:2365	CRMP1	16169070	MI:0407(direct interaction)	MI:0398(two hybrid pooling approach)
HGNC:328	AGR2	HGNC:2666	DAG1	12592373	MI:0407(direct interaction)	MI:0018(two hybrid)
HGNC:328	AGR2	HGNC:24880	LYPD3	12592373	MI:0407(direct interaction)	MI:0018(two hybrid)
HGNC:328	AGR2	HGNC:24260	MED31	16169070	MI:0407(direct interaction)	MI:0398(two hybrid pooling approach)
HGNC:328	AGR2	HGNC:7127	MLH1	20706999	MI:0407(direct interaction)	MI:0018(two hybrid)
HGNC:328	AGR2	HGNC:7512	MUC2	19359471	MI:0915(physical association)	MI:0007(anti tag coimmunoprecipitation)|MI:0006(anti bait coimmunoprecipitation)
HGNC:328	AGR2	HGNC:7873	NOS2	23438482	MI:0915(physical association)	MI:0004(affinity chromatography technology)
HGNC:328	AGR2	HGNC:19702	POM121	16189514	MI:0407(direct interaction)	MI:0018(two hybrid)
HGNC:328	AGR2	HGNC:11553	TAGLN	17353931	MI:0915(physical association)	MI:0006(anti bait coimmunoprecipitation)
HGNC:328	AGR2	HGNC:1237	UBQLN4	16713569	MI:0407(direct interaction)	MI:0397(two hybrid array)
HGNC:24167	AGR3	HGNC:2666	DAG1	12592373	MI:0407(direct interaction)	MI:0018(two hybrid)
HGNC:24167	AGR3	HGNC:24880	LYPD3	12592373|12477722, 12592373	MI:0407(direct interaction)	MI:0018(two hybrid)
HGNC:24167	AGR3	HGNC:12508	UBQLN1	21516116	MI:0915(physical association)	MI:0018(two hybrid)
HGNC:329	AGRN	HGNC:10560	ATXN7	21078624	MI:0407(direct interaction)	MI:0018(two hybrid)
HGNC:329	AGRN	HGNC:1388	CACNA1A	21078624	MI:0407(direct interaction)	MI:0018(two hybrid)
HGNC:329	AGRN	HGNC:4238	GFI1B	16713569	MI:0407(direct interaction)	MI:0018(two hybrid)
HGNC:329	AGRN	HGNC:12468	UBC	21139048|23000965	MI:0915(physical association)	MI:0004(affinity chromatography technology)
HGNC:330	AGRP	HGNC:18129	GHRL	11196643	MI:0915(physical association)	MI:0493(in vivo)
HGNC:330	AGRP	HGNC:6931	MC3R	11747427, 9893984	MI:0915(physical association)	MI:0492(in vitro)
HGNC:330	AGRP	HGNC:6932	MC4R	12815165, 10318826, 11747427|12815165	MI:0407(direct interaction)	MI:0096(pull down)|-
HGNC:330	AGRP	HGNC:6933	MC5R	9892020	MI:0915(physical association)	MI:0492(in vitro)
HGNC:333	AGT	HGNC:13557	ACE2	10969042, 11815627	MI:0915(physical association)	MI:0492(in vitro)
HGNC:333	AGT	HGNC:336	AGTR1	15930094	MI:0915(physical association)	MI:0493(in vivo)
HGNC:333	AGT	HGNC:338	AGTR2	8185599	MI:0915(physical association)	MI:0493(in vivo)
HGNC:333	AGT	HGNC:2981	DNPEP	12895663	MI:0915(physical association)	MI:0493(in vivo)
HGNC:333	AGT	HGNC:3355	ENPEP	1756856	MI:0915(physical association)	MI:0492(in vitro)
HGNC:333	AGT	HGNC:3508	EWSR1	16189514	MI:0407(direct interaction)	MI:0398(two hybrid pooling approach)
HGNC:333	AGT	HGNC:4566	GRB2	18624398	MI:0407(direct interaction)	MI:0018(two hybrid)
HGNC:333	AGT	HGNC:23690	GSDMB	21988832	MI:0407(direct interaction)	MI:0018(two hybrid)
HGNC:333	AGT	HGNC:6383	KNG1	11677365	MI:0915(physical association)	MI:0493(in vivo)
HGNC:333	AGT	HGNC:6899	MAS1	12829792	MI:0915(physical association)	MI:0492(in vitro)
HGNC:333	AGT	HGNC:7015	MEP1A	11278902	MI:0915(physical association)	MI:0492(in vitro)
HGNC:333	AGT	HGNC:9344	PRCP	20517885|28321	MI:0570(protein cleavage)|MI:0915(physical association)	MI:0492(in vitro)|MI:0435(protease assay)
HGNC:333	AGT	HGNC:9358	PREP	12173	MI:0915(physical association)	MI:0492(in vitro)
HGNC:333	AGT	HGNC:9362	PRG2	7539791	MI:0915(physical association)	MI:0492(in vitro)
HGNC:333	AGT	HGNC:9958	REN	20927107	MI:0407(direct interaction)	MI:0114(x-ray crystallography)|MI:0435(protease assay)
HGNC:333	AGT	HGNC:11998	TP53	22416758	MI:0407(direct interaction)	MI:0018(two hybrid)
HGNC:17258	AGTPBP1	HGNC:1307	CBY1	16713569	MI:0407(direct interaction)	MI:0018(two hybrid)
HGNC:17258	AGTPBP1	HGNC:19986	CYCS	16713569	MI:0407(direct interaction)	MI:0397(two hybrid array)
HGNC:17258	AGTPBP1	HGNC:2888	DISC1	17043677	MI:0407(direct interaction)	MI:0018(two hybrid)
HGNC:17258	AGTPBP1	HGNC:3796	FOS	20195357	MI:0915(physical association)	MI:0034(display technology)
HGNC:17258	AGTPBP1	HGNC:20165	NYNRIN	16713569	MI:0407(direct interaction)	MI:0397(two hybrid array)
HGNC:17258	AGTPBP1	HGNC:9245	PPFIA1	16713569	MI:0407(direct interaction)	MI:0018(two hybrid)
HGNC:17258	AGTPBP1	HGNC:9248	PPFIA4	16713569	MI:0407(direct interaction)	MI:0018(two hybrid)
HGNC:17258	AGTPBP1	HGNC:9726	PYGM		MI:0915(physical association)	MI:0398(two hybrid pooling approach)
HGNC:17258	AGTPBP1	HGNC:12468	UBC	21139048|21890473	MI:0915(physical association)	MI:0004(affinity chromatography technology)
HGNC:336	AGTR1	HGNC:13539	AGTRAP	11733189	MI:0407(direct interaction)	-
HGNC:336	AGTR1	HGNC:711	ARRB1	11579203	MI:0915(physical association)	MI:0493(in vivo)
HGNC:336	AGTR1	HGNC:712	ARRB2	11279203	MI:0915(physical association)	MI:0493(in vivo)
HGNC:336	AGTR1	HGNC:1030	BDKRB2	10993080	MI:0915(physical association)|MI:0403(colocalization)	MI:0401(biochemical)|MI:0493(in vivo)
HGNC:336	AGTR1	HGNC:24581	DNAJC14	12446598	MI:0915(physical association)	MI:0492(in vitro)
HGNC:336	AGTR1	HGNC:3236	EGFR	12522132	MI:0915(physical association)	MI:0492(in vitro)
HGNC:336	AGTR1	HGNC:24834	GPRASP1	15452121	MI:0915(physical association)	MI:0492(in vitro)
HGNC:336	AGTR1	HGNC:4544	GRK5	8662816	MI:0915(physical association)	MI:0493(in vivo)
HGNC:336	AGTR1	HGNC:5173	HRAS	8753867	MI:0915(physical association)	-
HGNC:336	AGTR1	HGNC:6192	JAK2	7746328|11152457	MI:0915(physical association)	MI:0004(affinity chromatography technology)|MI:0493(in vivo)
HGNC:336	AGTR1	HGNC:6871	MAPK1	11226259	MI:0915(physical association)	MI:0007(anti tag coimmunoprecipitation)
HGNC:336	AGTR1	HGNC:7876	NOS3	10510297	MI:0915(physical association)	MI:0492(in vitro)
HGNC:336	AGTR1	HGNC:9065	PLCG1	9516477	MI:0914(association)|MI:0915(physical association)	MI:0096(pull down)|MI:0493(in vivo)
HGNC:336	AGTR1	HGNC:9783	RAB5A	11682489	MI:0407(direct interaction)	-
HGNC:336	AGTR1	HGNC:9829	RAF1	8753867	MI:0915(physical association)	-
HGNC:336	AGTR1	HGNC:11793	THOP1	15376229	MI:0407(direct interaction)	-
HGNC:336	AGTR1	HGNC:12930	ZBTB16	14657020	MI:0407(direct interaction)	MI:0096(pull down)|MI:0018(two hybrid)
HGNC:338	AGTR2	HGNC:13539	AGTRAP	11733189	MI:0407(direct interaction)	MI:0096(pull down)
HGNC:338	AGTR2	HGNC:15842	ERBB2IP	15123239	MI:0915(physical association)	MI:0081(peptide array)
HGNC:338	AGTR2	HGNC:3431	ERBB3	10710290	MI:0407(direct interaction)	MI:0018(two hybrid)
HGNC:338	AGTR2	HGNC:4385	GNAI2	8663053, 11055978	MI:0915(physical association)	MI:0492(in vitro)
HGNC:338	AGTR2	HGNC:4387	GNAI3	8663053, 11055978	MI:0915(physical association)	MI:0492(in vitro)
HGNC:338	AGTR2	HGNC:29789	MTUS1	15123706	MI:0915(physical association)|MI:0407(direct interaction)	MI:0004(affinity chromatography technology)|-
HGNC:338	AGTR2	HGNC:8976	PIK3CB	11459796	MI:0915(physical association)	MI:0493(in vivo)
HGNC:338	AGTR2	HGNC:11167	SNTA1	15123239	MI:0407(direct interaction)	MI:0686(unspecified method)
HGNC:338	AGTR2	HGNC:11822	TIMP3	18344519	MI:0915(physical association)|MI:0407(direct interaction)	MI:0019(coimmunoprecipitation)|MI:0018(two hybrid)
HGNC:338	AGTR2	HGNC:12930	ZBTB16	14657020	MI:0407(direct interaction)	-
HGNC:13539	AGTRAP	HGNC:24834	GPRASP1	15452121	MI:0915(physical association)	MI:0096(pull down)
HGNC:13539	AGTRAP	HGNC:21350	PDHX	21516116	MI:0915(physical association)	MI:0018(two hybrid)
HGNC:13539	AGTRAP	HGNC:9661	PTPN9	21516116	MI:0915(physical association)	MI:0018(two hybrid)
HGNC:13539	AGTRAP	HGNC:21384	TMEM14B	21516116	MI:0915(physical association)	MI:0018(two hybrid)
HGNC:13539	AGTRAP	HGNC:12468	UBC	21139048	MI:0915(physical association)	MI:0004(affinity chromatography technology)
HGNC:13539	AGTRAP	HGNC:12485	UBE2I	21516116	MI:0915(physical association)	MI:0018(two hybrid)
HGNC:341	AGXT	HGNC:93	ACAT1	21988832	MI:0407(direct interaction)	MI:0018(two hybrid)
HGNC:341	AGXT	HGNC:1066	BMI1	19451220	MI:0407(direct interaction)	MI:0096(pull down)
HGNC:341	AGXT	HGNC:9719	PEX5	15911627|22529745|20178365	MI:0915(physical association)|MI:0407(direct interaction)	MI:0104(static light scattering)|MI:0114(x-ray crystallography)|MI:0686(unspecified method)|MI:0493(in vivo)|MI:0071(molecular sieving)|MI:0065(isothermal titration calorimetry)
HGNC:341	AGXT	HGNC:11139	SNCAIP	16169070	MI:0407(direct interaction)	MI:0398(two hybrid pooling approach)
HGNC:24618	AHCTF1	HGNC:28961	KIAA0101	21628590	MI:0915(physical association)	MI:0004(affinity chromatography technology)
HGNC:24618	AHCTF1	HGNC:14935	SIRT7	22586326	MI:0915(physical association)	MI:0004(affinity chromatography technology)
HGNC:24618	AHCTF1	HGNC:12502	SUMO1	19596686	MI:0407(direct interaction)	MI:0096(pull down)
HGNC:24618	AHCTF1	HGNC:11125	SUMO2	19471022	MI:0915(physical association)	MI:0004(affinity chromatography technology)
HGNC:24618	AHCTF1	HGNC:12468	UBC	21890473|21963094|23000965|21906983|22505724	MI:0915(physical association)	MI:0004(affinity chromatography technology)
HGNC:343	AHCY	HGNC:30688	CAND1	21145461	MI:0915(physical association)	MI:0004(affinity chromatography technology)
HGNC:343	AHCY	HGNC:2551	CUL1	21145461	MI:0915(physical association)	MI:0004(affinity chromatography technology)
HGNC:343	AHCY	HGNC:2553	CUL3	21145461	MI:0915(physical association)	MI:0004(affinity chromatography technology)
HGNC:343	AHCY	HGNC:4378	GMPS	22939629	MI:0403(colocalization)	MI:0401(biochemical)
HGNC:343	AHCY	HGNC:28961	KIAA0101	21628590	MI:0915(physical association)	MI:0004(affinity chromatography technology)
HGNC:343	AHCY	HGNC:7732	NEDD8	21145461	MI:0915(physical association)	MI:0004(affinity chromatography technology)
HGNC:343	AHCY	HGNC:9718	PXN	21988832	MI:0407(direct interaction)	MI:0397(two hybrid array)
HGNC:343	AHCY	HGNC:12502	SUMO1	21110914	MI:0915(physical association)	MI:0004(affinity chromatography technology)
HGNC:343	AHCY	HGNC:11728	TERF1	21044950	MI:0407(direct interaction)	MI:0018(two hybrid)
HGNC:343	AHCY	HGNC:12036	TRAF6	17353931	MI:0915(physical association)	MI:0006(anti bait coimmunoprecipitation)
HGNC:343	AHCY	HGNC:12468	UBC	21890473|21963094|16196087|21906983|18781797|21139048|21987572|22505724|23000965|21853274	MI:0915(physical association)	MI:0004(affinity chromatography technology)
HGNC:343	AHCY	HGNC:12855	YWHAZ	15161933	MI:0915(physical association)	MI:0096(pull down)
HGNC:344	AHCYL1	HGNC:4897	HGS	19019082	MI:0407(direct interaction)	MI:0096(pull down)
HGNC:344	AHCYL1	HGNC:11305	SRPK1	23602568	MI:0217(phosphorylation reaction)	MI:0424(protein kinase assay)
HGNC:344	AHCYL1	HGNC:11306	SRPK2	23602568	MI:0217(phosphorylation reaction)	MI:0424(protein kinase assay)
HGNC:344	AHCYL1	HGNC:12468	UBC	21139048|21963094|21906983|22505724	MI:0915(physical association)	MI:0004(affinity chromatography technology)
HGNC:22204	AHCYL2	HGNC:12036	TRAF6	17353931	MI:0915(physical association)	MI:0006(anti bait coimmunoprecipitation)
HGNC:22204	AHCYL2	HGNC:12468	UBC	21139048|21963094|21906983|22505724	MI:0915(physical association)	MI:0004(affinity chromatography technology)
HGNC:25230	AHDC1	HGNC:620	APP	21832049	MI:0407(direct interaction)	MI:0096(pull down)
HGNC:25230	AHDC1	HGNC:10548	ATXN1	16713569	MI:0407(direct interaction)	MI:0018(two hybrid)
HGNC:25230	AHDC1	HGNC:12468	UBC	21139048	MI:0915(physical association)	MI:0004(affinity chromatography technology)
HGNC:347	AHNAK	HGNC:938	BAG2	22863883	MI:0915(physical association)	MI:0004(affinity chromatography technology)
HGNC:347	AHNAK	HGNC:4053	ISG15	16009940	MI:0915(physical association)	MI:0004(affinity chromatography technology)
HGNC:20125	AHNAK2	HGNC:6413	KRT10	22939629	MI:0403(colocalization)	MI:0401(biochemical)
HGNC:20125	AHNAK2	HGNC:12468	UBC	21139048|23000965|21906983	MI:0915(physical association)	MI:0004(affinity chromatography technology)
HGNC:348	AHR	HGNC:358	AIP	9837941|16582008|9083006|9111057|10986286|9083006, 7961671, 12065584, 10986286, 9837941, 9111057|16257957	MI:0915(physical association)|MI:0403(colocalization)|MI:0407(direct interaction)	MI:0007(anti tag coimmunoprecipitation)|MI:0018(two hybrid)|MI:0004(affinity chromatography technology)|-|MI:0416(fluorescence microscopy)|MI:0096(pull down)
HGNC:348	AHR	HGNC:644	AR	17392787	MI:0915(physical association)	MI:0493(in vivo)
HGNC:348	AHR	HGNC:700	ARNT	9704006|17823304	MI:0915(physical association)|MI:0407(direct interaction)	MI:0007(anti tag coimmunoprecipitation)|MI:0018(two hybrid)
HGNC:348	AHR	HGNC:701	ARNTL	9079689	MI:0407(direct interaction)	-
HGNC:348	AHR	HGNC:1599	CCNT1	12917420	MI:0915(physical association)|MI:0407(direct interaction)	MI:0004(affinity chromatography technology)|-
HGNC:348	AHR	HGNC:2555	CUL4B	17392787	MI:0915(physical association)	MI:0493(in vivo)
HGNC:348	AHR	HGNC:2673	DAP3	10903152	MI:0407(direct interaction)	-
HGNC:348	AHR	HGNC:3373	EP300	10999956|21988832	MI:0915(physical association)|MI:0407(direct interaction)	MI:0004(affinity chromatography technology)|MI:0493(in vivo)|MI:0018(two hybrid)
HGNC:348	AHR	HGNC:3467	ESR1	10620335|12612060|10620335, 12612060, 17392787	MI:0915(physical association)	MI:0004(affinity chromatography technology)|MI:0493(in vivo)
HGNC:348	AHR	HGNC:5021	FOXA1	22596188	MI:0403(colocalization)	MI:0428(imaging technique)
HGNC:348	AHR	HGNC:4652	GTF2F1	8794892	MI:0407(direct interaction)	MI:0096(pull down)
HGNC:348	AHR	HGNC:4653	GTF2F2	8794892	MI:0407(direct interaction)	-
HGNC:348	AHR	HGNC:5253	HSP90AA1	9083006, 7961671|8089152	MI:0915(physical association)	MI:0493(in vivo)|MI:0019(coimmunoprecipitation)
HGNC:348	AHR	HGNC:6025	IL8	17823304	MI:0915(physical association)	MI:0412(electrophoretic mobility supershift assay)
HGNC:348	AHR	HGNC:6776	MAF	20676095	MI:0915(physical association)	MI:0006(anti bait coimmunoprecipitation)
HGNC:348	AHR	HGNC:7668	NCOA1	15641800	MI:0407(direct interaction)	MI:0096(pull down)
HGNC:348	AHR	HGNC:7673	NCOR2	10395741	MI:0407(direct interaction)	-
HGNC:348	AHR	HGNC:7732	NEDD8	12215427	MI:0915(physical association)|MI:0407(direct interaction)	MI:0004(affinity chromatography technology)|-
HGNC:348	AHR	HGNC:7975	NR2F1	10620335	MI:0407(direct interaction)	-
HGNC:348	AHR	HGNC:8001	NRIP1	10428779	MI:0915(physical association)|MI:0407(direct interaction)	MI:0004(affinity chromatography technology)|-
HGNC:348	AHR	HGNC:9884	RB1	9712901|11259609|10644764|9712901, 11259609	MI:0915(physical association)|MI:0407(direct interaction)	MI:0004(affinity chromatography technology)|MI:0096(pull down)|-|MI:0019(coimmunoprecipitation)|MI:0018(two hybrid)
HGNC:348	AHR	HGNC:9955	RELA	11114727|11114727, 12181450|12181450	MI:0915(physical association)	MI:0004(affinity chromatography technology)|MI:0493(in vivo)
HGNC:348	AHR	HGNC:11100	SMARCA4	11805098	MI:0407(direct interaction)	-
HGNC:348	AHR	HGNC:11205	SP1	10471301	MI:0407(direct interaction)	MI:0096(pull down)
HGNC:348	AHR	HGNC:11283	SRC	12024042	MI:0407(direct interaction)	MI:0096(pull down)|MI:0018(two hybrid)
HGNC:348	AHR	HGNC:11125	SUMO2	21693764	MI:0915(physical association)	MI:0004(affinity chromatography technology)
HGNC:348	AHR	HGNC:11537	TAF4	15641800	MI:0407(direct interaction)	-
HGNC:348	AHR	HGNC:11540	TAF6	15641800	MI:0915(physical association)|MI:0407(direct interaction)	MI:0096(pull down)|MI:0232(transcriptional complementation assay)
HGNC:348	AHR	HGNC:11541	TAF7	8794892	MI:0407(direct interaction)	-
HGNC:348	AHR	HGNC:11542	TAF9	15641800	MI:0407(direct interaction)	MI:0096(pull down)
HGNC:348	AHR	HGNC:11588	TBP	15641800|8794892	MI:0915(physical association)|MI:0407(direct interaction)	MI:0096(pull down)|MI:0232(transcriptional complementation assay)|-
HGNC:348	AHR	HGNC:12468	UBC	21963094|21987572|21906983|19390533	MI:0915(physical association)|MI:0407(direct interaction)	MI:0004(affinity chromatography technology)|MI:0096(pull down)
HGNC:348	AHR	HGNC:12825	XPO1	12065584	MI:0915(physical association)	-
HGNC:1189	AHSA1	HGNC:620	APP	21832049	MI:0407(direct interaction)	MI:0096(pull down)
HGNC:1189	AHSA1	HGNC:1884	CFTR	17110338	MI:0915(physical association)	MI:0004(affinity chromatography technology)
HGNC:1189	AHSA1	HGNC:2553	CUL3	21145461	MI:0915(physical association)	MI:0004(affinity chromatography technology)
HGNC:1189	AHSA1	HGNC:2556	CUL5	21145461	MI:0915(physical association)	MI:0004(affinity chromatography technology)
HGNC:1189	AHSA1	HGNC:14886	DNAJB4	22939629	MI:0403(colocalization)	MI:0401(biochemical)
HGNC:1189	AHSA1	HGNC:3211	EEF1D	20195357	MI:0915(physical association)	MI:0034(display technology)
HGNC:1189	AHSA1	HGNC:3236	EGFR	20029029	MI:0407(direct interaction)	MI:0112(ubiquitin reconstruction)
HGNC:1189	AHSA1	HGNC:4193	GCH1	16696853	MI:0915(physical association)|MI:0407(direct interaction)	MI:0096(pull down)|MI:0018(two hybrid)
HGNC:1189	AHSA1	HGNC:5253	HSP90AA1	12604615, 12504007|20226818|12604615	MI:0915(physical association)|MI:0407(direct interaction)	MI:0096(pull down)|-|MI:0018(two hybrid)
HGNC:1189	AHSA1	HGNC:5258	HSP90AB1	20226818|20618441	MI:0915(physical association)|MI:0407(direct interaction)	MI:0096(pull down)|MI:0071(molecular sieving)
HGNC:1189	AHSA1	HGNC:15678	SCHIP1	20195357	MI:0915(physical association)	MI:0034(display technology)
HGNC:1189	AHSA1	HGNC:12502	SUMO1	21110914	MI:0915(physical association)	MI:0004(affinity chromatography technology)
HGNC:1189	AHSA1	HGNC:12468	UBC	21139048|21890473|23000965|21906983	MI:0915(physical association)	MI:0004(affinity chromatography technology)
HGNC:20437	AHSA2	HGNC:5253	HSP90AA1	12604615, 12504007, 14739935	MI:0407(direct interaction)	-
HGNC:349	AHSG	HGNC:1736	CDC42	18624398	MI:0407(direct interaction)	MI:0018(two hybrid)
HGNC:349	AHSG	HGNC:13581	FBXO2	12140560|17116465	MI:0220(ubiquitination reaction)|MI:0407(direct interaction)	-|MI:0415(enzymatic study)
HGNC:349	AHSG	HGNC:4566	GRB2	18624398	MI:0407(direct interaction)	MI:0018(two hybrid)
HGNC:349	AHSG	HGNC:6091	INSR	7906861	MI:0407(direct interaction)	-
HGNC:349	AHSG	HGNC:9322	PPP5C	22939629	MI:0403(colocalization)	MI:0401(biochemical)
HGNC:349	AHSG	HGNC:17271	RRAS2	11788587	MI:0915(physical association)	MI:0492(in vitro)
HGNC:349	AHSG	HGNC:23663	VKORC1	21103663	MI:0407(direct interaction)	MI:0018(two hybrid)
HGNC:18075	AHSP	HGNC:14862	POLR2M	16169070	MI:0915(physical association)	MI:0398(two hybrid pooling approach)
HGNC:18075	AHSP	HGNC:9811	RAD21	22145905	MI:0915(physical association)	MI:0004(affinity chromatography technology)
HGNC:18075	AHSP	HGNC:30760	TMEM165	21988832	MI:0407(direct interaction)	MI:0397(two hybrid array)
HGNC:18075	AHSP	HGNC:26259	ZC3H12A	16189514	MI:0407(direct interaction)	MI:0398(two hybrid pooling approach)
HGNC:13203	AICDA	HGNC:10289	RPA1	16251902	MI:0915(physical association)	MI:0492(in vitro)
HGNC:13203	AICDA	HGNC:12825	XPO1	19412186	MI:0915(physical association)	MI:0007(anti tag coimmunoprecipitation)
HGNC:352	AIF1	HGNC:129	ACTA1	12714565	MI:0915(physical association)	-
HGNC:352	AIF1	HGNC:6528	LCP1	14756805	MI:0407(direct interaction)	-
HGNC:352	AIF1	HGNC:12468	UBC	21890473|22505724	MI:0915(physical association)	MI:0004(affinity chromatography technology)
HGNC:8768	AIFM1	HGNC:28961	KIAA0101	21628590	MI:0915(physical association)	MI:0004(affinity chromatography technology)
HGNC:8768	AIFM1	HGNC:10761	SETDB1	16169070	MI:0407(direct interaction)	MI:0398(two hybrid pooling approach)
HGNC:26398	AIFM3	HGNC:620	APP	21832049	MI:0407(direct interaction)	MI:0096(pull down)
HGNC:26398	AIFM3	HGNC:9449	PRNP	18482256	MI:0407(direct interaction)	MI:0096(pull down)|MI:0089(protein array)
HGNC:356	AIM1	HGNC:2553	CUL3	21145461	MI:0915(physical association)	MI:0004(affinity chromatography technology)
HGNC:356	AIM1	HGNC:12468	UBC	22505724	MI:0915(physical association)	MI:0004(affinity chromatography technology)
HGNC:17295	AIM1L	HGNC:12468	UBC	21906983	MI:0915(physical association)	MI:0004(affinity chromatography technology)
HGNC:10648	AIMP1	HGNC:14552	IKBKE	17353931	MI:0915(physical association)	MI:0006(anti bait coimmunoprecipitation)
HGNC:10648	AIMP1	HGNC:28961	KIAA0101	21628590	MI:0915(physical association)	MI:0004(affinity chromatography technology)
HGNC:20609	AIMP2	HGNC:10648	AIMP1	12729910, 12819782, 9878398	MI:0915(physical association)	MI:0492(in vitro)
HGNC:20609	AIMP2	HGNC:16165	DSN1	21900206	MI:0407(direct interaction)	MI:0018(two hybrid)
HGNC:20609	AIMP2	HGNC:4004	FUBP1	12819782|21285945|21988832	MI:0915(physical association)|MI:0403(colocalization)|MI:0407(direct interaction)	MI:0416(fluorescence microscopy)|MI:0007(anti tag coimmunoprecipitation)|-|MI:0018(two hybrid)|MI:0006(anti bait coimmunoprecipitation)
HGNC:20609	AIMP2	HGNC:28961	KIAA0101	21628590	MI:0915(physical association)	MI:0004(affinity chromatography technology)
HGNC:20609	AIMP2	HGNC:6657	LNX1	16189514	MI:0407(direct interaction)	MI:0398(two hybrid pooling approach)
HGNC:20609	AIMP2	HGNC:6912	MATR3	21900206	MI:0407(direct interaction)	MI:0018(two hybrid)
HGNC:20609	AIMP2	HGNC:26259	ZC3H12A	21900206	MI:0407(direct interaction)	MI:0018(two hybrid)
HGNC:358	AIP	HGNC:20947	TOMM20	14557246	MI:0407(direct interaction)	-
HGNC:359	AIPL1	HGNC:25070	ACD	21044950	MI:0407(direct interaction)	MI:0018(two hybrid)
HGNC:359	AIPL1	HGNC:17623	NUB1	15081406|12374762	MI:0915(physical association)|MI:0407(direct interaction)	MI:0004(affinity chromatography technology)|MI:0019(coimmunoprecipitation)|MI:0018(two hybrid)
HGNC:359	AIPL1	HGNC:11824	TINF2	21044950	MI:0407(direct interaction)	MI:0018(two hybrid)
HGNC:360	AIRE	HGNC:4766	HIST1H3A	18292755	MI:0915(physical association)|MI:0407(direct interaction)	MI:0096(pull down)|MI:0000(molecular interaction)|MI:0001(interaction detection method)
HGNC:360	AIRE	HGNC:4776	HIST1H3B	18292755	MI:0915(physical association)|MI:0407(direct interaction)	MI:0096(pull down)|MI:0000(molecular interaction)|MI:0001(interaction detection method)
HGNC:360	AIRE	HGNC:4768	HIST1H3C	18292755	MI:0915(physical association)|MI:0407(direct interaction)	MI:0096(pull down)|MI:0000(molecular interaction)|MI:0001(interaction detection method)
HGNC:360	AIRE	HGNC:4767	HIST1H3D	18292755	MI:0915(physical association)|MI:0407(direct interaction)	MI:0096(pull down)|MI:0000(molecular interaction)|MI:0001(interaction detection method)
HGNC:360	AIRE	HGNC:4769	HIST1H3E	18292755	MI:0915(physical association)|MI:0407(direct interaction)	MI:0096(pull down)|MI:0000(molecular interaction)|MI:0001(interaction detection method)
HGNC:360	AIRE	HGNC:4773	HIST1H3F	18292755	MI:0915(physical association)|MI:0407(direct interaction)	MI:0096(pull down)|MI:0000(molecular interaction)|MI:0001(interaction detection method)
HGNC:360	AIRE	HGNC:4772	HIST1H3G	18292755	MI:0915(physical association)|MI:0407(direct interaction)	MI:0096(pull down)|MI:0000(molecular interaction)|MI:0001(interaction detection method)
HGNC:360	AIRE	HGNC:4775	HIST1H3H	18292755	MI:0915(physical association)|MI:0407(direct interaction)	MI:0096(pull down)|MI:0000(molecular interaction)|MI:0001(interaction detection method)
HGNC:360	AIRE	HGNC:4771	HIST1H3I	18292755	MI:0915(physical association)|MI:0407(direct interaction)	MI:0096(pull down)|MI:0000(molecular interaction)|MI:0001(interaction detection method)
HGNC:360	AIRE	HGNC:4774	HIST1H3J	18292755	MI:0915(physical association)|MI:0407(direct interaction)	MI:0096(pull down)|MI:0000(molecular interaction)|MI:0001(interaction detection method)
HGNC:360	AIRE	HGNC:4760	HIST2H2BE	18292755	MI:0407(direct interaction)	MI:0096(pull down)
HGNC:360	AIRE	HGNC:6637	LMNB1	20085707	MI:0915(physical association)	MI:0007(anti tag coimmunoprecipitation)
HGNC:360	AIRE	HGNC:7644	NASP	20085707	MI:0915(physical association)	MI:0004(affinity chromatography technology)
HGNC:360	AIRE	HGNC:7664	NCK1	17474147	MI:0915(physical association)	MI:0081(peptide array)
HGNC:360	AIRE	HGNC:28958	NUP93	20085707	MI:0915(physical association)	MI:0006(anti bait coimmunoprecipitation)
HGNC:360	AIRE	HGNC:8979	PIK3R1	17474147	MI:0915(physical association)	MI:0081(peptide array)
HGNC:360	AIRE	HGNC:9065	PLCG1	17474147	MI:0915(physical association)	MI:0081(peptide array)
HGNC:360	AIRE	HGNC:9413	PRKDC	20085707	MI:0915(physical association)	MI:0006(anti bait coimmunoprecipitation)
HGNC:360	AIRE	HGNC:9811	RAD21	20085707	MI:0915(physical association)	MI:0007(anti tag coimmunoprecipitation)
HGNC:360	AIRE	HGNC:11111	SMC1A	20085707	MI:0915(physical association)	MI:0004(affinity chromatography technology)
HGNC:360	AIRE	HGNC:11283	SRC	17474147	MI:0915(physical association)	MI:0081(peptide array)
HGNC:360	AIRE	HGNC:10783	SRSF2	20085707	MI:0915(physical association)	MI:0006(anti bait coimmunoprecipitation)
HGNC:360	AIRE	HGNC:11327	SSRP1	20085707	MI:0915(physical association)	MI:0004(affinity chromatography technology)
HGNC:360	AIRE	HGNC:11989	TOP2A	20085707	MI:0915(physical association)	MI:0004(affinity chromatography technology)
HGNC:20250	AJUBA	HGNC:171	ACVR1	15761153	MI:0915(physical association)	MI:0019(coimmunoprecipitation)
HGNC:20250	AJUBA	HGNC:11390	AURKB	18710370	MI:0217(phosphorylation reaction)	MI:0415(enzymatic study)
HGNC:20250	AJUBA	HGNC:971	BCAR1	15728191	MI:0407(direct interaction)	-
HGNC:20250	AJUBA	HGNC:11280	SQSTM1	15870274	MI:0407(direct interaction)	MI:0018(two hybrid)
HGNC:361	AK1	HGNC:391	AKT1	12042314	MI:0217(phosphorylation reaction)	MI:0423(in-gel kinase assay)
HGNC:361	AK1	HGNC:620	APP	21832049	MI:0407(direct interaction)	MI:0096(pull down)
HGNC:361	AK1	HGNC:3703	FHL2	12432079	MI:0407(direct interaction)	-
HGNC:361	AK1	HGNC:13726	KMT2C	17353931	MI:0915(physical association)	MI:0006(anti bait coimmunoprecipitation)
HGNC:361	AK1	HGNC:11728	TERF1	21044950	MI:0407(direct interaction)	MI:0018(two hybrid)
HGNC:361	AK1	HGNC:19246	TERF2IP	21044950	MI:0407(direct interaction)	MI:0018(two hybrid)
HGNC:361	AK1	HGNC:11824	TINF2	21044950	MI:0407(direct interaction)	MI:0018(two hybrid)
HGNC:361	AK1	HGNC:16007	TRIM63	15967462	MI:0407(direct interaction)	MI:0018(two hybrid)
HGNC:361	AK1	HGNC:12468	UBC	21139048|21890473|23000965	MI:0915(physical association)	MI:0004(affinity chromatography technology)
HGNC:362	AK2	HGNC:2553	CUL3	21145461	MI:0915(physical association)	MI:0004(affinity chromatography technology)
HGNC:362	AK2	HGNC:14552	IKBKE	17353931	MI:0915(physical association)	MI:0006(anti bait coimmunoprecipitation)
HGNC:362	AK2	HGNC:20247	MEPCE	17643375	MI:0915(physical association)	MI:0004(affinity chromatography technology)
HGNC:362	AK2	HGNC:10839	SHBG	15862967	MI:0407(direct interaction)	MI:0018(two hybrid)
HGNC:362	AK2	HGNC:11125	SUMO2	21693764|19471022	MI:0915(physical association)	MI:0004(affinity chromatography technology)
HGNC:362	AK2	HGNC:12036	TRAF6	17353931	MI:0915(physical association)	MI:0006(anti bait coimmunoprecipitation)
HGNC:362	AK2	HGNC:12468	UBC	21139048|21890473|21963094|21906983|22505724	MI:0915(physical association)	MI:0004(affinity chromatography technology)
HGNC:363	AK4	HGNC:620	APP	21832049	MI:0407(direct interaction)	MI:0096(pull down)
HGNC:363	AK4	HGNC:28209	CEP19	21988832	MI:0407(direct interaction)	MI:0018(two hybrid)
HGNC:363	AK4	HGNC:23177	KEAP1	21900206	MI:0407(direct interaction)	MI:0018(two hybrid)
HGNC:365	AK5	HGNC:21702	C7orf26	16169070	MI:0407(direct interaction)	MI:0398(two hybrid pooling approach)
HGNC:365	AK5	HGNC:2319	CPNE6	16169070	MI:0407(direct interaction)	MI:0398(two hybrid pooling approach)
HGNC:365	AK5	HGNC:29923	NUCKS1	16169070	MI:0407(direct interaction)	MI:0398(two hybrid pooling approach)
HGNC:365	AK5	HGNC:13094	RNF114	16169070	MI:0407(direct interaction)	MI:0398(two hybrid pooling approach)
HGNC:365	AK5	HGNC:15721	STRN4	16169070	MI:0407(direct interaction)	MI:0398(two hybrid pooling approach)
HGNC:365	AK5	HGNC:19019	TRIM46	16169070	MI:0407(direct interaction)	MI:0398(two hybrid pooling approach)
HGNC:365	AK5	HGNC:12525	UGDH	16169070	MI:0407(direct interaction)	MI:0398(two hybrid pooling approach)
HGNC:20091	AK7	HGNC:12468	UBC	21139048	MI:0915(physical association)	MI:0004(affinity chromatography technology)
HGNC:33814	AK9	HGNC:8822	PEA15	16169070	MI:0407(direct interaction)	MI:0398(two hybrid pooling approach)
HGNC:367	AKAP1	HGNC:3097	DYSF		MI:0915(physical association)	MI:0398(two hybrid pooling approach)
HGNC:367	AKAP1	HGNC:24010	MAATS1	12223483	MI:0407(direct interaction)	MI:0096(pull down)
HGNC:368	AKAP10	HGNC:8821	PDZK1	14531806	MI:0407(direct interaction)	-
HGNC:368	AKAP10	HGNC:9388	PRKAR1A	9326583|16189514	MI:0407(direct interaction)	-|MI:0398(two hybrid pooling approach)
HGNC:368	AKAP10	HGNC:9392	PRKAR2B	9326583	MI:0915(physical association)	MI:0492(in vitro)
HGNC:368	AKAP10	HGNC:11075	SLC9A3R1	14531806	MI:0915(physical association)	MI:0492(in vitro)
HGNC:369	AKAP11	HGNC:2553	CUL3	21145461	MI:0915(physical association)	MI:0004(affinity chromatography technology)
HGNC:369	AKAP11	HGNC:4617	GSK3B	12147701	MI:0407(direct interaction)	MI:0096(pull down)|MI:0018(two hybrid)
HGNC:369	AKAP11	HGNC:8912	PHB	20195357	MI:0915(physical association)	MI:0034(display technology)
HGNC:369	AKAP11	HGNC:9281	PPP1CA	10209101	MI:0407(direct interaction)	-
HGNC:369	AKAP11	HGNC:9283	PPP1CC	10209101	MI:0915(physical association)	MI:0492(in vitro)
HGNC:369	AKAP11	HGNC:9388	PRKAR1A	10864471	MI:0915(physical association)	MI:0493(in vivo)
HGNC:369	AKAP11	HGNC:9391	PRKAR2A	12672969|8621616	MI:0407(direct interaction)	MI:0096(pull down)|MI:0686(unspecified method)
HGNC:369	AKAP11	HGNC:9392	PRKAR2B	10864471	MI:0407(direct interaction)	-
HGNC:369	AKAP11	HGNC:12468	UBC	21139048|21890473	MI:0915(physical association)	MI:0004(affinity chromatography technology)
HGNC:371	AKAP13	HGNC:2512	CTNNAL1	12270917	MI:0915(physical association)|MI:0407(direct interaction)	MI:0004(affinity chromatography technology)|MI:0018(two hybrid)
HGNC:371	AKAP13	HGNC:3467	ESR1	9627117	MI:0915(physical association)|MI:0407(direct interaction)	MI:0096(pull down)|MI:0018(two hybrid)|MI:0006(anti bait coimmunoprecipitation)
HGNC:371	AKAP13	HGNC:4380	GNA12	14636890	MI:0915(physical association)	MI:0004(affinity chromatography technology)
HGNC:371	AKAP13	HGNC:4390	GNAQ	11278452	MI:0915(physical association)	MI:0004(affinity chromatography technology)
HGNC:371	AKAP13	HGNC:6838	MAP1LC3A	19696020	MI:0915(physical association)	MI:0096(pull down)|MI:0018(two hybrid)|MI:0007(anti tag coimmunoprecipitation)
HGNC:371	AKAP13	HGNC:7850	NME2	15249197	MI:0915(physical association)|MI:0407(direct interaction)	MI:0019(coimmunoprecipitation)|MI:0018(two hybrid)
HGNC:371	AKAP13	HGNC:9232	PPARA	9627117	MI:0407(direct interaction)	MI:0096(pull down)
HGNC:371	AKAP13	HGNC:9380	PRKACA	15383279	MI:0217(phosphorylation reaction)|MI:0407(direct interaction)	MI:0096(pull down)|MI:0415(enzymatic study)
HGNC:371	AKAP13	HGNC:9391	PRKAR2A	12672969|1618839|7929081	MI:0915(physical association)|MI:0407(direct interaction)	MI:0401(biochemical)|MI:0096(pull down)|MI:0686(unspecified method)
HGNC:371	AKAP13	HGNC:9407	PRKD1	15383279	MI:0915(physical association)|MI:0407(direct interaction)	MI:0096(pull down)|MI:0019(coimmunoprecipitation)
HGNC:371	AKAP13	HGNC:9848	RANBP2	20936779	MI:0407(direct interaction)	MI:0398(two hybrid pooling approach)
HGNC:371	AKAP13	HGNC:667	RHOA	11696353	MI:0915(physical association)	MI:0004(affinity chromatography technology)
HGNC:371	AKAP13	HGNC:10478	RXRB	9627117	MI:0407(direct interaction)	MI:0096(pull down)
HGNC:371	AKAP13	HGNC:11778	TGM2	16301118	MI:0915(physical association)|MI:0403(colocalization)	MI:0663(confocal microscopy)|MI:0018(two hybrid)|MI:0006(anti bait coimmunoprecipitation)
HGNC:371	AKAP13	HGNC:11796	THRA	9627117	MI:0407(direct interaction)	MI:0096(pull down)
HGNC:371	AKAP13	HGNC:12468	UBC	21139048|21890473	MI:0915(physical association)	MI:0004(affinity chromatography technology)
HGNC:371	AKAP13	HGNC:12849	YWHAB	15691829	MI:0914(association)	MI:0096(pull down)
HGNC:371	AKAP13	HGNC:12852	YWHAG	17353931	MI:0915(physical association)	MI:0006(anti bait coimmunoprecipitation)
HGNC:371	AKAP13	HGNC:12855	YWHAZ	15161933	MI:0915(physical association)	MI:0096(pull down)
HGNC:24061	AKAP14	HGNC:7554	MYCBP	12223483	MI:0915(physical association)	MI:0018(two hybrid)
HGNC:24061	AKAP14	HGNC:9380	PRKACA	12475942	MI:0915(physical association)	-
HGNC:24061	AKAP14	HGNC:9391	PRKAR2A	12475942	MI:0915(physical association)|MI:0407(direct interaction)	MI:0004(affinity chromatography technology)|MI:0096(pull down)
HGNC:24061	AKAP14	HGNC:9392	PRKAR2B	12475942	MI:0915(physical association)	-
HGNC:18783	AKAP17A	HGNC:13058	ZRANB2	16982639	MI:0915(physical association)|MI:0403(colocalization)|MI:0407(direct interaction)	MI:0416(fluorescence microscopy)|MI:0007(anti tag coimmunoprecipitation)|-
HGNC:372	AKAP2	HGNC:2345	CREB1	18160048	MI:0915(physical association)	MI:0007(anti tag coimmunoprecipitation)
HGNC:372	AKAP2	HGNC:2362	CRK	17474147	MI:0915(physical association)	MI:0081(peptide array)
HGNC:372	AKAP2	HGNC:4566	GRB2	17474147	MI:0915(physical association)	MI:0081(peptide array)
HGNC:372	AKAP2	HGNC:7664	NCK1	17474147	MI:0915(physical association)	MI:0081(peptide array)
HGNC:372	AKAP2	HGNC:8979	PIK3R1	17474147	MI:0915(physical association)	MI:0081(peptide array)
HGNC:372	AKAP2	HGNC:9065	PLCG1	17474147	MI:0915(physical association)	MI:0081(peptide array)
HGNC:372	AKAP2	HGNC:9391	PRKAR2A	12672969|9497389	MI:0407(direct interaction)	MI:0096(pull down)|MI:0686(unspecified method)|MI:0047(far western blotting)
HGNC:372	AKAP2	HGNC:11283	SRC	17474147	MI:0915(physical association)	MI:0081(peptide array)
HGNC:372	AKAP2	HGNC:12468	UBC	21906983	MI:0915(physical association)	MI:0004(affinity chromatography technology)
[truncated: 96,188 more rows]
