# Supplementary material for: Heterogeneous Network Edge Prediction: A Data Integration Approach to Prioritize Disease-Associated Genes
Source: PLoS Comput Biol. 2015 Jul 9;11(7):e1004259. doi: 10.1371/journal.pcbi.1004259 (PMC4497619; doi:10.1371/journal.pcbi.1004259)
Supplement: S9 Data — A processed version of the GNF BodyMap providing a gene’s (row, HGNC symbols) expression value for each of 77 tissues (columns, BRENDA Tissue Ontology IDs). (GZ) [file pcbi.1004259.s021.gz]

Archive with 1 entries (1 files):
- Data_S9.txt
