# Supplementary material for: Heterogeneous Network Edge Prediction: A Data Integration Approach to Prioritize Disease-Associated Genes
Source: PLoS Comput Biol. 2015 Jul 9;11(7):e1004259. doi: 10.1371/journal.pcbi.1004259 (PMC4497619; doi:10.1371/journal.pcbi.1004259)
Supplement: S9 Data — A processed version of the GNF BodyMap providing a gene’s (row, HGNC symbols) expression value for each of 77 tissues (columns, BRENDA Tissue Ontology IDs). (GZ) [file pcbi.1004259.s021.gz › Data_S9.txt]

BTO:0000038	BTO:0000041	BTO:0000045	BTO:0000047	BTO:0000084	BTO:0000089	BTO:0000141	BTO:0000142	BTO:0000211	BTO:0000232	BTO:0000269	BTO:0000289	BTO:0000293	BTO:0000443	BTO:0000562	BTO:0000614	BTO:0000651	BTO:0000664	BTO:0000671	BTO:0000725	BTO:0000738	BTO:0000755	BTO:0000759	BTO:0000763	BTO:0000776	BTO:0000784	BTO:0000873	BTO:0000876	BTO:0000914	BTO:0000958	BTO:0000961	BTO:0000975	BTO:0000988	BTO:0000991	BTO:0001001	BTO:0001042	BTO:0001067	BTO:0001073	BTO:0001078	BTO:0001101	BTO:0001103	BTO:0001129	BTO:0001154	BTO:0001175	BTO:0001176	BTO:0001203	BTO:0001231	BTO:0001235	BTO:0001253	BTO:0001256
A1BG	4	4.05	4.15	4.1	4	4.1	4.1	4	4.2	4.12492424172857	4.05	4	4.1	4.1	3.7	4.05	4.1	4.1	4.1	4.15	4.1	4.05	8898.60000000001	4.05	4	4.1	4.05	4.1	4	4	4.05	4.1	4.1	4.1	4.1	3.9	4.06998771496917	4.1	4.05	4.1	4.1	4.1	3.65	3.95	4.05	4.1	4.05	4.05	4.05
A1CF	48.55	63.05	86.1	60.05	92.1	60.7	80.35	40.45	52.6	69.7784350641371	237.25	27.55	37.3	41.15	60.1	64	242.95	39.25	131.65	20.2	39.55	62.85	362.4	53.45	22.05	41.9	40.25	23.1	33.2	39.15	55.9	72.85	215.05	269.9	57.1	52.95	37.207741130039	77.45	52.25	69.1	101.3	51.25	87.4	53.85	28.5	47.15	81.35	50.25	69.85
A2M	5.6	219.2	734.05	800.95	1192.45	15.15	34.55	218.95	419.3	171.031225219256	568.2	4.5	487.35	576.7	492.1	772.45	1166.9	10.45	582.45	7.65	4.7	357.75	2277.75	6283.9	5.4	1172.35	4.95	4.5	5.75	372.35	915.8	1052.8	390.3	702.75	282.15	307.95	452.201596635837	871.55	1812	125.05	117.55	624.55	8.2	2106.15	69.1	450.9	295.95	366.35	348.6
A2ML1	6.36549385094816	6.41948698508876	6.48669967440255	6.46004392005994	6.39254752276019	6.40639927790783	6.46004392005994	6.35230104666877	6.48593639855544	6.43962796299053	6.39254752276019	6.324254882552	6.46004392005994	6.46004392005994	5.798799034558	6.37860513328293	6.41948698508876	6.41948698508876	6.46004392005994	6.324254882552	6.41948698508876	6.36549385094816	6.24648004189111	6.39254752276019	6.35230104666877	6.40639927790783	6.39254752276019	6.40560693203032	6.32507819245456	6.36549385094816	6.37940758171383	6.46004392005994	6.46004392005994	6.44631367471064	6.44631367471064	6.20579479787849	6.33617841460636	6.41948698508876	6.39254752276019	6.41948698508876	6.41948698508876	6.37860513328293	5.75820805925419	6.18686969875434	6.36549385094816	6.52141546086496	6.40560693203032	6.39254752276019	6.37940758171383
A4GALT	9.45	8.4	10	7.9	7.75	10.15	9.35	7.9	8.45	9.0177602540764	9.5	8.95	8.35	11.1	16.55	10.3	9.1	8.5	7.7	11.8	11.85	9.1	15.35	10.3	9.85	8.15	7.5	9.95	11.1	7.75	7.45	6.2	7.5	12.3	9.85	9.75	10.6988036714392	10.95	9.9	8.9	11.15	10.85	13.4	11.375	9.4	7.5	9.9	8.05	7.3
A4GNT	4.85	4.45	5.25	4.15	5.05	5.35	4.75	4.2	4.35	4.63977370137812	4.85	4.75	4.35	4.85	6.3	5.35	4.7	4.4	4	6.2	4.3	4.8	6.7	5.4	5.2	4.2	3.9	5.2	5.75	4.1	3.8	3.25	3.9	5.15	5.15	5.15	5.94958822104522	5.65	5	4.6	5.75	5.7	6.65	5.8	4.9	3.95	5.1	4.2	4.2
AAAS	98.3	57.8	142.7	68.5	79.8	63.6	85.35	56.3	65.7	72.9130989603377	42	62.25	60.5	89.95	105.65	71.8	41.9	97.75	58.1	94.75	65.15	86.05	94.95	76.3	69.25	57.3	79.95	75	71.25	72.9	71.15	49.2	58.1	74.55	79.6	68.65	89.067370007203	91.6	77.1	72.4	89.85	69.65	99.9	60.025	84.35	56.7	81.55	104.65	93.05
AACS	51.35	58.7	23.45	28.75	19.95	10.05	18.75	254.05	17.7	19.7457590383353	83.3	23.05	67.5	202.85	28.65	25.3	65.1	33.25	23.6	30.35	15.65	24.35	21.15	47.6	16.5	16.45	36.25	24.7	41.55	34.95	11.7	6.7	15.25	32.5	28.15	90.6	64.2856811428486	35.85	34.5	29.4	26.25	73.55	29.75	43.525	21.9	28.5	20.4	35.45	42.6
AADAC	4.6	4.2	56.2	49.3	4.9	5	4.75	3.85	4.15	4.48776113446338	4.6	4.4	4.15	4.55	6.05	4.9	446.6	4.15	3.85	5.8	4.05	4.65	57.6	4.95	4.85	4	3.7	4.95	5.4	3.85	3.65	3.1	5.2	17.7	5.25	4.7	5.6295648144417	5.35	4.9	4.5	5.6	5.35	6.6	5.5	4.6	3.7	4.75	3.95	3.75
AADACL2	6.9	6.9	6.9	6.9	6.9	6.9	6.9	6.9	6.9	6.9	6.9	6.9	6.9	6.9	6.2	6.9	6.9	6.9	6.9	6.9	6.9	6.9	6.7	6.9	6.9	6.9	6.9	6.9	6.9	6.9	6.9	6.9	6.9	6.9	6.9	6.7	6.8599708454191	6.9	6.9	6.9	6.9	6.9	6.2	6.675	6.9	6.9	6.9	6.9	6.9
AADAT	79.05	89.9	86.55	85.1	88.3	83.5	79.15	82.45	81.7	84.5239315223801	83.2	73.9	87.75	88.3	75.8	95.15	84.5	72.45	84.65	82.45	83.95	87.9	87.05	69.75	71.15	83.55	83.2	66.85	61.75	82.25	100.85	88.4	82.15	84.15	85	74.3	90.5542931064011	84.15	84.05	89.1	89.1	83.45	73.95	83.475	82.7	85.1	84.9	83.2	83.25
AAED1	6.9	6.9	6.9	6.9	6.9	6.9	6.9	6.9	6.9	6.9	6.9	6.9	6.9	6.9	6.2	6.9	6.9	6.9	6.9	6.9	6.9	6.9	6.7	6.9	6.9	6.9	6.9	6.9	6.9	6.9	6.9	6.9	6.9	6.9	6.9	6.7	6.8599708454191	6.9	6.9	6.9	6.9	6.9	6.2	6.675	6.9	6.9	6.9	6.9	6.9
AAGAB	7.11231326644152	8.72453437152952	9.31020944984591	5.70087712549569	6.71825870296761	11.4315353299546	7.18331399842719	6.10634915477325	6.29404480441632	7.56433349652263	9.1804139340228	9.00430452616969	6.16948133962653	7.61051903617618	8.77097486029917	7.14457836404641	7.41619848709566	7.24085630295202	5.71314274283428	9.5734006497169	7.81664889834512	7.22149568995232	9.34572094597308	7.17181985272915	8.10848321204404	6.98212002188447	6.95413546028548	13.3749766354936	17.3755575450113	6.15670366348747	5.23784306752312	4.87442304278158	6.17899668231016	8.26226361235225	7.25947656515261	7.21664742106749	11.5427207196395	11.9705889579419	6.68019460794369	8.36271487018421	8.57204759669474	7.88035532193822	9.2368825910044	8.73269717784832	9.41421797070792	5.58189036080072	6.97674709302265	9.74166310236604	6.00208297176905
AAK1	6.77556898454523	16.6873348993911	9.77071499593164	7.24547288341376	11.4108968496634	8.17099220418489	8.37290159095438	11.5332129975232	6.28075513337914	11.8926969270983	7.31571807744027	11.8628087840942	14.5087236287342	7.05019946828222	9.03825626854133	9.11970295652326	6.91099934481131	6.0337904016042	6.67791648319853	8.54011336957358	5.03419471109013	7.18793162925668	9.43941160190383	10.253643374949	6.36097235070056	6.04052876220579	5.44573014733048	7.65747273734472	11.1053696695839	5.77108750370522	6.97998646277952	4.7987961220702	6.23628153653411	9.25311223788646	13.001313052327	15.2506484325593	38.3473001212206	9.64468028411546	10.7585718383277	10.1985977664738	8.59280104267117	12.402910242434	8.84761137599632	10.7139617461512	6.56486592613492	6.42150823928606	8.57105777812274	6.61421972065009	6.03730502831105
AAMDC	18.9913008422563	16.036814317701	50.7056574338772	34.1642342375664	25.4177821004099	17.5719961857376	20.2379282823817	13.8306955180709	16.7132808168271	18.282919891679	18.5118356209353	14.4038304817514	16.7171301630329	22.3968612736522	46.7435525057508	21.2704495186484	21.025450624531	15.7088189327204	17.5271024941166	25.9244862669334	14.2209936281594	20.6902787558698	27.5069874255292	21.8876851595496	16.1489907895912	15.4633751996442	15.452511609779	19.1444939142962	19.5678434606427	19.3489312952619	15.8027608271755	15.7082542772107	15.1526806353565	22.9496731979608	22.2332449713659	17.6239193542958	22.196052125124	24.2424811067953	16.6720091484015	18.0298347811509	52.8316454633873	26.2490856824394	24.3921097842136	27.6059880652838	20.4775504790666	15.7331338725352	27.3076016347022	18.6753619495124	16.7795696589502
AAMP	69.4	17.75	19.25	16.05	18.65	24.65	18.6	91.7	16.5	20.8030045906835	29.15	49.75	17.7	20.9	44.7	22.25	23.9	20.5	16.45	59.55	20.35	18.15	59	32.55	46.3	15.7	19.4	124.45	65.45	21.35	14.55	12.15	17.6	21.6	19.9	26	46.7099132947172	27.15	72.95	17.8	20.7	59.6	98.65	27.85	48.2	14.8	17.65	19.95	14.1
AANAT	3.5	3.2	3.8	2.95	3.5	3.85	3.75	2.95	3.15	3.32565782966318	3.5	3.3	3.15	3.45	4.45	3.8	3.4	3.15	2.8	4.4	3.1	3.45	4.9	3.85	3.75	3.05	2.8	3.75	4.3	2.95	2.75	2.35	2.8	3.7	3.65	3.7	371.09516299731	4.1	3.6	3.3	4.2	4.2	4.9	4.3	3.55	2.8	3.45	3	2.65
AAR2	25.5	16.8	18.45	16.9	16.25	18.15	18.85	21.7	16.45	17.5467945790677	18.5	18	11.05	20.15	27.75	18.95	17.8	19.5	14.7	42.6	16.2	22.25	33.35	62.5	23.3	18.95	35.9	43.2	44.75	17.5	15.35	12.1	11.7	18.55	15.25	19.55	21.7537858774053	19	23.8	17.35	17.8	32.05	25.45	23	24.05	20.8	16.45	17.15	14
AARS	353.95	581.75	189.95	171.15	69.3	93.4	219.45	908.9	481.6	506.904453521569	197.65	239.9	569.1	350.25	167.25	790.5	246.15	1722.85	179.75	596.2	823.75	191.8	579.2	452.9	139.35	222.85	738.7	101.2	262.15	157.5	267.55	85.3	256.55	388.95	582.9	447.7	812.507563041723	428.15	229.95	466.25	155.7	621.95	2487	569.5	772.55	184.5	118.7	156.15	102.1
AARS2	300.25	303.95	293.2	320.6	259.05	276.3	321.45	330.6	317.25	326.271665947259	279.15	615.1	324.7	288.1	294.15	290.55	304.15	388.4	387.25	650.1	295.75	289.8	274.35	300.7	318.65	397.9	454.45	303.55	302.85	298.45	296.05	300.1	297.45	306.4	305.3	313.6	309.750085068592	320.75	379.45	283.65	244.5	356.7	300.8	345.275	394.9	288.15	268.35	291.3	211.85
AARSD1	37.3834187842685	37.9028692845278	38.6678160748703	38.5814074393353	38.706588586441	38.0472075190808	39.99199919984	37.0205348421657	38.7104637016918	37.0640741088599	37.6576685417459	36.805977775356	37.243254422781	37.258220569426	34.4533742904813	35.8224789761959	38.2783228472722	36.7083096859553	38.116203903327	35.0544576338017	38.0906812750835	37.6430604494374	34.3491266264515	40.9310395665685	37.5989361551627	37.9318138242821	36.4086528177026	37.9751892687844	36.9792847415955	37.3978609013938	37.6862043724225	39.0707691247562	38.5092521350389	38.2926885971722	38.5235642172424	36.5606345677971	38.0376532616487	38.1047241165712	37.8883887226681	38.2348009017962	38.1772838216655	37.899868073649	34.0780721285697	36.8249236251754	37.5710659949914	37.7875310122268	37.8739026243665	37.7728076795993	37.5854027516002
AASDH	5.87367006223537	5.90296535649668	5.96112405507552	5.96112405507552	5.87367006223537	5.93211597998556	5.96112405507552	5.87367006223537	5.98999165274877	5.94660232954834	5.90296535649668	6.10409698481274	5.96112405507552	5.98999165274877	5.34041196912747	5.87367006223537	5.93211597998556	5.93211597998556	5.93211597998556	6.72272266273123	5.93211597998556	5.87367006223537	5.75890614613574	5.90296535649668	6.01872079432166	5.93211597998556	5.90296535649668	5.90296535649668	5.96112405507552	5.87367006223537	5.90296535649668	5.93211597998556	5.93211597998556	5.93211597998556	5.96112405507552	5.70043857961824	5.85074232737945	5.93211597998556	5.90296535649668	5.93211597998556	5.93211597998556	5.87367006223537	5.2820450584977	5.68979349361644	5.87367006223537	5.87367006223537	5.90296535649668	5.90296535649668	5.90296535649668
AASDHPPT	34.1453538594179	67.7186757497828	37.5557696942542	31.9601766384014	36.3758237951407	41.3100447461356	29.5932095350853	62.9873268568316	72.604076303079	34.5686691996632	23.4693053971635	70.1224505877573	89.7527195859619	30.8777268350031	23.4032541160694	86.5477901275915	25.1474247857701	53.9072070802642	27.2403712201729	78.3744445315393	61.7075320205849	35.0728810215568	28.1313718340619	24.6879995207926	85.7724787108686	32.9106331271531	44.7613089340724	66.4738370441982	84.2966331502983	47.788496307062	26.3941892224564	27.8686581664433	24.6148193638404	30.8276380688401	58.8474914796561	90.2267636694519	84.4597709720204	42.9753181343534	29.3497844850146	48.0418386104949	33.2184738557697	34.7461962960442	44.8978538027625	32.9449491718259	86.5428064447052	34.2075754128712	32.9343289823047	42.2999952015963	34.5501814700549
AASS	6.86949779823824	6.09815545882523	15.318860923711	5.84978632088387	8.97552226892675	6.81175454637056	7.12285055297386	5.06754378372797	5.88960949469487	6.92993463194265	6.49057008282015	5.81291665173345	6.29980158417708	10.9510273490664	10.0247194474459	9.15996724884975	5.9289543766165	5.69209978830308	5.82494635168428	11.3660679216693	5.68924423803373	7.26980054747034	10.4498803820905	7.09841531611105	7.27495704454672	5.3851648071345	5.88047617119566	8.09691299199887	9.26876475049399	5.42448154204621	8.73613186713662	25.2809711047657	7.33570037556061	7.57396857664461	8.22040145005096	7.4128267212987	9.35237475275193	7.84856674813943	6.33738905228328	6.96742420123822	11.2139422149394	7.62299153875957	9.97471804112778	9.42287774514771	6.9173694422085	6.77273947527882	11.3874931394052	5.89809291211998	8.38927887246574
AATF	371	22.65	29.55	45.4	10.05	93.45	40.45	58.15	34.45	50.8270351289548	62.5	102.95	22.85	43.2	18.95	59.7	50.95	98.15	32.8	198.45	105.15	36.8	39	129.05	185.2	33.4	122.05	169	261.3	47	57.5	13.85	82.6	58.9	50.05	31.05	50.3032165969533	35.8	68.45	14.2	29.35	45.6	159.95	48.675	118.05	27.65	15.8	51.1	11.55
AATK	28.8	294.15	78.1	97.85	40.35	154.35	83.6	209.05	269.75	218.479243865407	31.9	16.7	176.9	34.7	106.75	316.85	84.05	55.15	65.4	37.15	44.3	38.75	65.1	175.2	22.65	32.95	40.3	85.05	36.35	19.8	404.15	28.75	69.05	50	342.45	252.95	57.367447215298	175.35	19.6	272.9	87.3	46.9	45.4	166.25	19.15	45.3	195.8	58.2	18.9
ABAT	11.6842990748091	93.5859415713054	16.6312290148856	11.3350881558019	14.700854339721	37.6877218235117	12.3580064677913	211.09211154666	117.567996376022	86.1075785805101	15.3277335280576	11.8178414390043	121.911295716772	11.9988228011874	18.993456310755	218.842345720256	23.910459757595	8.49141231858079	69.3399808650837	15.0793396085457	9.518270472066	11.7868833472368	56.4532089041708	10.3183025196162	13.4308812906634	8.56522372368708	7.28500236082031	36.4048852779764	20.2900644594137	35.2645269835972	31.6665843518944	8.89894361067664	33.9526669791608	24.2918087007685	90.4367772671274	147.65562905223	41.2004767112544	145.628359860344	14.5997685582878	73.5818192013269	24.7708581777123	64.0456298945506	16.2064376436404	47.8949739704507	11.0850551655627	8.49332809772945	15.758259713991	12.5076438580952	11.7752329324957
ABCA1	7.16528427155253	7.18715882438507	19.0843542779731	14.8314179939377	14.8892780543148	18.5015727905599	7.84353803070508	5.86947753273515	6.72210711983575	7.10795070347534	12.8513491091621	6.49476896687055	6.44007246295276	19.3845840616842	10.2615772419526	7.91004037713208	6.97507804283126	6.43053442698203	6.16335915481842	8.79098594890723	5.89980847793506	7.40143629291349	10.8412921134648	7.93295399680142	14.2524157184937	7.89603897995372	5.57816218815685	7.69093778425536	8.15594056703488	6.95081680443712	10.9637754666099	5.33045830287152	6.41110539305891	7.89989851923266	8.12093350750139	7.54848587387443	8.90696844873713	8.57775257506344	13.1326410533482	7.83526927655082	10.2030491973118	8.27966546875931	10.7856827602713	13.1584379141379	7.41640504624994	7.426097892651	11.3310219959746	6.55496777529787	7.03041190010546
ABCA10	13.1544622351307	14.1920808265135	14.9025877371655	14.1784735555224	15.7545093546408	13.9732936874084	14.7729630825015	13.4464889619838	14.3555931641717	13.9103441297896	13.2024369444844	13.1264124626899	13.8287678596111	14.8032576320877	12.6634729179912	13.3956864105045	13.799139411355	13.9148961214064	14.2162458178117	13.0989101933897	14.0645657293208	14.3300910534215	13.9637202271614	14.0345410134396	13.7670872419861	13.6940469437344	13.7709229578013	13.709895361768	13.8024022186566	13.6872049292212	13.9573578676302	16.3975863735009	14.5791533287037	14.267411218988	14.2957065025042	12.119149761077	13.1844840766091	14.243714316294	13.8650363352343	13.9083408763059	14.6346325842965	13.3259058056186	12.6196778280442	12.9919802108595	14.0353377105574	14.1461780231958	16.3188507778861	13.9975095255235	16.1339352041292
ABCA11P	9.55	8.9	11.5	8.7	12.8	10.3	11.15	7.75	8.7	9.61249187255834	9.7	8.2	8.5	9.4	16.35	10.85	9.25	8.55	8.9	10.55	8.5	9.95	14.65	10.55	10	8	7.5	9.9	10.3	8	8.5	7.75	8.1	10.4	10.95	9.8	11.4788849632706	13.85	9.4	12.2	17.75	11.05	14.55	11.675	10.55	9.15	16.05	8.25	9.45
ABCA12	10.2755262342718	10.2345477124521	10.7916314131417	10.4079978785646	11.1659903322567	10.5236455602048	10.6229133476604	9.95058208172808	10.3957179640505	10.7068312527639	10.3712900427133	10.18061309168	10.6820073389586	10.6318666004926	10.276548619738	10.4586238204878	10.5614560995304	10.1598394652356	10.2837399556134	10.3918366127998	10.2328671251395	10.4357892218184	10.9071649405937	10.515725063205	10.3074638582999	10.1080691891544	9.89854238993134	10.4975747569675	10.3907548617943	10.0629948948511	10.1418669647838	9.9359702779051	10.3320264791138	10.5460505644958	11.0497630291264	10.0868700035783	10.6100187122547	10.717223514076	10.3773856029246	10.4436091691968	12.2952037399411	10.5669471972002	10.1512520210506	10.4992074118885	10.1687687172901	10.2755485939592	11.2641471133265	10.4441770993693	10.43483641886
ABCA13	10.100984222587	11.3157736270009	11.236851287124	11.4415336357637	11.0680640041214	10.8977533326133	12.0933154211108	10.8144103064941	11.4454726413307	11.1355920738539	10.8555918831045	11.5699776841907	11.1696702069967	11.2159847884208	10.2345161390042	10.9482412019833	11.060864825095	11.0795823686691	11.4669241497347	10.3458742448603	11.185530934249	10.8208414620069	13.5863751617908	10.9966487787715	10.8319697489438	11.3540507377859	11.002590256985	11.3053596326369	10.7054299016491	10.8422532467376	10.920050244994	11.0678976853188	11.275078743212	11.0452244689398	11.1626541385885	10.2805319517292	10.7180317902591	11.2505906135708	10.9518271298598	12.276970826936	11.1878125317025	10.7121426428143	9.49116922615618	10.8193486771522	10.9571896273171	11.002590256985	11.7901856987346	11.1192510372926	11.097694795259
ABCA2	8.73397556931635	27.7769116415119	6.1919858298122	5.06013713845589	6.24742720773038	7.17682233048405	5.98657065900325	18.7463974115537	39.5152774317243	10.5761395212932	6.06316600895143	10.8584038044203	24.6215870453552	6.17162064379307	8.40410088877248	26.2971108644227	5.5407442513435	5.30353389569252	4.82133873501695	10.8523917511801	5.0355499741597	6.08991884979896	9.05618554979588	6.75711002070113	6.5781339423789	5.16985142994599	4.96563772107499	6.5675751217523	11.8704147024663	5.11795383070862	15.95501295181	4.09505650469197	5.08899008967426	6.10835324289291	30.0574524038071	55.0812779015998	8.95840756422723	7.35453004095831	6.22714425359408	17.3069642403453	7.21666823712883	7.4886227498175	8.718431001548	19.5483463136824	6.03882233665893	4.74958445118183	8.34812129796513	5.30619898855096	5.02429014006648
ABCA3	5.35	19.05	5.45	6.25	5.4	5.35	5.1	98.2	13.85	17.5049992859183	5	5.2	21	4.85	7.4	54.5	4.75	5	4.35	6.4	4.4	5.35	7.05	855.9	5.3	4.1	3.85	5.4	6.7	4.65	4.35	3.55	4.1	6.1	7.2	95.8	128.329987142523	6.25	5.15	5.3	6.05	6.35	7.35	12.55	5.1	4.15	5.4	4.7	4.05
ABCA4	3.35	3.05	3.65	2.85	3.35	3.7	3.5	2.85	2.95	3.20312347560939	3.35	3.25	3	3.3	4.25	3.65	3.25	3.05	2.9	4.2	2.9	3.3	4.35	3.65	3.6	2.9	2.7	3.55	4.05	2.75	2.65	2.2	2.65	3.55	3.55	3.55	4.1298910397249	3.9	3.5	3.15	3.8	3.9	4.6	232.475	3.3	2.7	3.35	2.9	2.55
ABCA5	22.6915823868558	28.8029414231576	28.477258300342	26.5059698601557	32.3656421574462	25.7316797801652	27.4091022660411	22.2744705214117	25.3116013812707	26.3744083542885	23.5934334598505	40.3618961987563	25.9157832737929	25.9801706465208	24.8313428834379	31.7789867326352	23.6636377555208	25.3714282060727	26.1790845190252	23.6488220935614	24.5053787123634	27.2010289290976	26.5650583098899	25.8012734216314	27.0908480968958	25.5544212022066	26.2662586580509	27.005026076098	26.8059103893062	30.493678580101	24.5179056857887	26.0848641110926	28.0270670387043	31.4897933020041	28.248513447385	24.5532368624161	27.1322021160017	34.8109818201742	24.0943232193146	29.0746971060226	29.9652970996069	27.3614671321411	25.8409062788155	24.9529922524955	26.4702225564143	29.7279486027296	32.1094455706835	26.554157602753	33.8771471656599
ABCA6	10.2408346008306	10.3627596973389	10.9769347036013	10.4058565425985	12.0031788459758	10.6634634094826	10.7329051789487	9.89750734108545	10.3428995504826	10.5055979657829	10.4920023799881	10.1252335919983	10.3256180845707	10.6579316410751	10.2921762461796	10.5660947067792	10.4093004667497	10.1751234583202	10.3256180845707	10.5791878011232	10.2684032555546	10.5922685916284	10.9908957992113	10.6710493148542	10.309092836137	10.1531467445113	9.95186787143377	10.5933122677342	10.7832786581837	10.1861478011497	11.8745337521708	10.4270635483885	10.1841177726865	10.7406672851592	10.8167452489173	10.2193581745774	10.8409324330303	10.6886495690116	10.5203404636432	10.5119329694381	12.289800033099	10.5135467142131	10.3773486756621	10.561144605859	10.5642754754891	11.003516575294	12.4753127091404	10.8012225562589	10.9815805746803
ABCA7	16	6.85	8.65	6.8	8.05	34.15	9.3	6.7	7.2	7.98999374217527	8.2	131.8	7.15	8.25	10.95	8	7.9	7.75	6.55	35.9	7.4	8	11.05	13.55	58.15	11.95	7.1	34.75	48.55	6.7	6.3	5.35	6.55	8.85	9	8.5	166.025420945107	9.5	8.5	7.85	12	13.4	27.05	23.6	69.05	7.1	7.9	6.4	6.75
ABCA8	9.6	113.35	136.7	207.4	142.5	10.2	11	108.2	116.1	17.07219962395	143.5	8.85	130.1	38.4	32	314.8	103.4	79.15	15.3	11.2	8.15	35.7	38.05	115.85	9.2	32.7	7.1	10.5	11.6	294.8	884.7	104.65	15.75	58.4	127.55	140.85	185.453858412275	140.65	11.1	22.3	22.15	52.7	15.05	315.125	29.65	66.65	232.7	69.45	31.55
ABCA9	5.55	5.65	5.75	5.75	5.6	5.7	5.75	5.6	5.8	5.72494541458694	5.6	5.45	5.75	5.8	5.1	5.6	5.7	5.65	5.8	5.45	5.7	5.6	5.55	5.65	5.55	5.65	5.65	5.65	5.45	5.6	5.65	5.7	5.75	5.7	5.75	5.45	5.58999105544902	5.7	5.65	5.7	5.7	5.6	5.1	5.45	5.6	6.05	5.65	5.65	5.65
ABCB1	5	7.45	204.2	153.75	5.55	5.4	5.05	4.1	4.5	4.86749422187639	5.05	68.15	5.15	5	6.55	6.55	9.1	4.45	4.3	6.4	4.35	6.2	6.8	5.4	5.3	4.25	4	5.3	36.85	4.1	4.7	3.4	4.05	5.4	5.5	5.15	7.54209519961131	5.75	5.3	5.45	6.25	5.85	7.25	6.775	4.75	3.95	5.35	4.3	5.05
ABCB10	17.75	17.95	18.3	16.5	18.1	18.35	22.8	17.45	16.25	18.4143965418365	23.85	17.55	17.2	19.45	13.4	17.95	24.7	21.55	16.35	50.6	21	17.8	17.1	17.7	17.8	18.05	18.1	18.65	19.3	17.6	17.5	18.45	17.45	18.4	18.45	16.95	18.5594719752476	16.85	18.05	17.4	18.05	17.95	15.8	19.875	287.9	17.9	18.1	17.6	18.15
ABCB11	5.74978260458602	5.19975960982813	6.29980158417708	5.02493781056044	8.14493707771889	6.51920240520265	5.92494725714921	4.89974489131832	5.14975727583349	5.5800787002602	5.72494541458694	5.2	5.1	5.64977875673021	7.76820442573443	6.0491734972639	5.47494292207691	5.2	4.95	7.02139587261678	5.07493842327175	5.85	8.09753048774749	6.2497999967999	5.87494680826984	4.9249365478146	4.57493169347915	6.02494813255683	6.4249513616836	4.74973683481517	4.5	4.07430975749267	4.69973403502794	6.19979838381862	6.27495019900557	5.87494680826984	6.9047630196681	6.79926466612383	5.82365864384237	5.52449092677325	10.1285487608048	6.5745722294306	8.34625664594613	6.86221538571911	5.79978447875436	4.64892460683113	7.09295425052213	4.9249365478146	4.7
ABCB4	4.2	3.8	5.3	3.6	4.25	4.55	4.25	3.5	3.75	4.03980197534483	4.2	4.05	3.75	4.2	5.5	4.55	4.05	3.8	3.45	5.25	3.75	4.15	6.3	4.55	81.65	3.6	3.35	4.45	4.9	3.45	3.3	2.8	3.4	4.5	4.5	4.35	5.13984435562012	4.85	4.25	4	5.05	4.85	6	5	4.25	3.4	4.3	3.6	3.3
ABCB5	5.65	5.75	5.9	5.85	5.7	5.75	5.85	5.7	5.8	5.79978447875436	5.7	5.5	5.8	5.9	5.2	5.7	5.75	5.8	5.8	5.55	5.75	5.7	5.65	5.75	5.6	5.7	5.75	5.75	5.55	5.65	5.7	6.05	5.8	5.8	5.85	5.55	5.66999118165099	5.75	5.75	5.8	5.8	5.7	5.1	5.575	5.7	5.7	5.7	5.7	5.65
ABCB6	8.02309167341369	7.3917183387897	8.86481810304081	6.85	8.09984567754226	6.283311228962	9.71339281610705	6.68487097856047	7.34387499893619	7.78899061450217	7.87464284904401	7.06965345685345	7.1714712576988	8.83855191759374	11.1713920350152	9.33541643420367	7.52462623656484	7.34931969640728	7.11969100453103	10.3440804327886	7.1239034243875	8.80965379569481	11.1736296698969	8.52496334302969	8.32496246237783	6.79337912971152	6.2449979983984	7.56290288183049	8.95488693395958	6.6	6.41404708432983	5.47494292207691	6.09487489617301	7.66338697965854	8.54766049863938	8.26649865420663	10.2654225609501	9.72830920561225	8.17312669668102	8.11110350075746	9.89962120487446	10.4201727432898	12.6504940614982	9.67341718318816	11.828778466097	6.549236596734	7.94748387856182	8.21568621601385	7.95895721812852
ABCB7	9.15	7.6	10.5	7.9	10.05	11.3	9.85	6.25	8.1	8.82666414904294	10.45	27.9	7.6	8.75	12.75	8.35	9.8	23.45	8	40.65	13.05	9	12.25	8.9	30.55	7.7	25.35	37.45	14.75	7	7.15	6.2	7.7	9.9	9.9	7.95	11.1292407647602	10.25	8	8.75	13.8	9.65	19.9	10.85	12.75	7.75	9.95	7.7	8.15
ABCB8	2.6	2.4	2.65	2.15	2.55	2.85	2.5	2.25	2.3	2.46779253585061	2.6	2.6	2.3	2.55	3.2	2.9	2.55	2.35	2.05	3.4	2.3	2.5	3.35	2.9	2.85	2.25	2.1	2.8	3.2	2.25	2.05	1.7	2.1	2.75	2.65	2.8	3.23975307701065	3.05	2.75	2.45	2.95	3.05	3.55	3.175	2.65	2.05	2.5	2.25	1.9
ABCB9	30.1063946695714	30.5568322965585	44.8856045965742	30.4524219069682	33.9593507005066	19.351485731075	45.224440295044	28.0729852349194	43.0253994751937	35.0097038790515	13.6747943311773	24.9479458072203	30.0103315543164	29.1159749965547	44.3536920672902	33.8289077565327	12.8693434175952	31.7542123189979	33.3823306556028	38.0657326213486	25.1013943835796	46.8510939039848	43.8259911468069	32.4991538351385	31.4834480322597	26.1314465730468	25.685161085732	21.3385215045467	32.4253758652078	28.8577545904043	26.8970258578899	23.6065668829671	25.5789952891039	36.6179600742586	48.0876283465924	38.1174172787192	40.4796326114411	37.5742265389456	30.687497454175	36.5643610637462	39.7482075067543	27.9621619335845	46.5501879695453	35.2587577773239	30.4232230376731	26.2891612646733	34.0996334291148	45.8598408196104	30.2509090772492
ABCC1	25.2636101933196	21.9836302734557	25.1182702429924	25.2143312423709	22.1206351626711	30.4384625104489	33.6709073236823	14.0598719766575	20.0876827931944	22.0577743255504	23.4321893983469	39.8216649576584	17.5465096244239	49.3826133370845	30.5010655551572	22.7210255050251	23.0073901170906	26.1629509039023	20.1774626749748	96.419979775978	32.5680057725369	31.5513470393896	30.9693396765252	30.7581696464533	29.109878048525	31.6987381452322	46.5765498936965	34.6245577589086	28.2092183514538	51.9550286305378	16.3009969020303	14.0739120361043	16.0461833468274	21.1978772522156	26.7820368904234	18.4697049245515	26.3218710049627	22.1984796776716	23.8352155433929	23.3066514111315	27.974676048169	34.9403062379253	62.7413340629604	37.489681913828	23.3328095179299	19.9315704348654	20.0357804939064	41.2665118467747	17.2953751043451
ABCC10	8.08810855515676	6.7260686883201	6.91465834296967	8.61684396980704	6.02494813255683	8.25590697622012	6.54980915752513	8.37018518313663	5.69912273951	7.03895618445364	9.93403241387907	49.4791875438552	5.79806002038613	5.6182737562351	9.2	9.63418393015205	11.0867037481841	11.7671151944731	5.17010638188423	12.7581346598944	5.11126207506522	6.1208659518078	10.2469507659596	24.0087484055292	8.58923745160186	11.4727939055838	6.89927532426414	13.7331715200823	53.937255213813	5.75760366819391	4.9749371855331	4.36978260328818	6.35806574360473	6.27375485654325	6.89981883820148	10.4559791507061	15.9382945748742	8.54063814945933	8.95963168885864	5.49181208709839	7.94606821012757	27.0495841003147	9.3838957794724	9.85837207656517	7.80944940440746	6.11310068623117	7.8952517375952	6.05475020128824	4.77336359394505
ABCC11	5.8	5.95	6.05	6.05	5.9	5.9	6.1	5.8	6.1	5.99979166304964	5.85	5.7	6.05	6.05	5.4	5.9	5.95	5.95	6.3	5.75	5.95	5.9	5.85	5.9	5.8	5.9	5.95	5.95	5.75	5.85	5.9	6.2	6	6	6.15	5.7	5.82999142366436	6	5.9	6	6	5.9	5.3	5.675	5.85	5.9	5.95	6.1	5.85
ABCC12	4.74573208513542	4.78023557016703	4.86166639159483	4.89610269027568	4.76440685966933	4.81143108884973	4.969970000912	4.7647152155604	4.9118966793123	4.85358225419052	4.78023557016703	4.6639845699115	4.89610269027568	4.87734929502762	4.34723477755589	4.81143108884973	4.86166639159483	4.98055783173999	4.87705151437512	4.69874155231562	4.93176640440075	4.79565579171133	4.67979480800996	4.79565579171133	4.74893789734166	4.81143108884973	4.78023557016703	4.79565579171133	4.71419805031792	4.82710361349934	4.76119060500431	4.81143108884973	4.86481106672239	4.81143108884973	4.84618327275062	4.67979480800996	4.76313933954748	4.81143108884973	4.82710361349934	4.81143108884973	4.81143108884973	4.76440685966933	4.31601205188114	4.65283386053205	4.76440685966933	4.81143108884973	4.82710361349934	4.79565579171133	4.78023557016703
ABCC13	5.9	6.05	6.15	6.1	5.95	6	6.15	5.9	6.2	6.07453701939498	5.95	5.8	6.1	6.1	5.45	5.95	6.05	6.05	6.1	5.8	6.05	5.95	5.9	6	5.9	6	5.95	6	5.85	5.9	5.95	6.1	6.1	6.05	6.1	5.8	5.88999151102954	6	6	6.05	6.05	5.95	5.4	5.75	5.95	6	5.95	5.95	5.95
ABCC2	5.95	5.65	7.2	5.25	6.5	6.75	6.35	5.25	5.5	7.56306816047561	6.05	5.4	5.55	11.2	8.05	6.5	6.05	5.6	9.45	7.45	5.5	6.2	8.85	7.05	6.4	5.95	4.85	6.45	6.6	5.2	5.35	4.3	12.05	23.1	6.8	6.25	7.11719045691486	7.25	6.4	5.95	8.65	7.1	9.15	7.475	5.9	5.25	6.8	5.3	5.25
ABCC3	40.1812767343199	4.98497743224581	168.445117174705	66.6146380309914	9.01748301911348	6.02805938922304	5.49636243346452	4.397442438509	4.78983298247444	5.21985199640461	33.3265659797105	4.80884601541784	4.8605555238059	5.40925133451941	6.91194618034603	5.56035070836364	12.2474487139159	4.94924236626173	5.09116882454314	6.68954408012983	4.77283982551269	5.46214243680994	59.5639991941441	13.3409145113819	5.67119916772458	13.8623591065879	4.34856298103178	6.16522505671934	6.52016104095597	4.48664685483491	4.27668095606862	3.65889327529514	24.0292009854677	20.7615028357776	5.79827560572969	5.49545266561363	6.53465506495526	6.36396103067893	5.62138772902208	5.52494343862451	6.67738721357388	6.84981751581748	7.68960337078578	6.46016640652545	5.40647759636531	4.40170421541475	6.65770230635164	4.68428222890124	4.34856298103178
ABCC4	10.85	6.8	8.3	6.25	9.4	12.75	7.8	6.05	6.5	7.18505393159996	11.3	7.25	6.45	7.15	10.5	8.15	7.3	67.85	6.85	25.85	7.55	7.45	10.4	8.2	7.75	6.8	5.8	7.45	8.7	6.2	5.65	5.45	5.85	7.75	8.1	7.55	9.00972807580784	8.8	7.4	7.25	9.4	61.45	15.95	11.225	13.75	6.05	7.9	6.5	6.8
ABCC5	10.45	33.3	7.7	6.75	8.15	10	10	32.35	46.4	24.4899979583503	8.5	17.95	32.3	8.05	9.45	54.05	7.85	11.45	6.9	51.75	8	7.45	7.65	16.55	8.5	9.95	26.6	10.3	24.25	33.45	12.3	5.15	6	9.85	19	39.8	53.7762140727664	21.35	8.05	22.35	56.55	19.15	16.85	131.125	106.2	6	4	8.1	4.1
ABCC6	6.33809122315987	8.28634106081906	7.43341279092651	6.12088158516367	9.89255638817102	6.57621913039145	6.89993698745228	4.91902915605039	5.420736454895	5.95653481719395	8.09043605230801	5.30431445293785	5.36861076040994	5.9386172228222	8.55713299624694	6.80912845540583	7.4428305124023	5.45141225360108	35.9981740329005	7.3868343942388	5.35738491604669	7.60945700621523	46.6370366899438	10.4391721059266	6.18305292128502	5.08130409613663	4.7367349196019	6.76456480079393	6.7331541522317	4.89911132016312	4.94554235977027	4.18311674707453	5.9240424666371	6.74365201091728	7.17867274240837	6.0534915983524	7.07916870813383	7.2479819987955	5.98851971451742	11.8000909693265	9.50007432998167	6.95412173776457	9.00084354233408	7.96046222540089	5.97615069777152	6.09090735265279	7.35092311049212	5.58109590804441	5.09164336965949
ABCC8	5.81141118834316	5.42056270141763	6.85164213893283	5.07346035758633	6.08687111741328	6.27255928628817	6.48748795759961	5.7662812973354	5.27896770211753	7.68303279157277	5.82837884835912	5.33853912601566	6.24579858785088	5.72057689398543	9.13454979733539	6.15020324867398	5.51135192126215	5.21128582981206	5.27636238330917	7.03491293478462	5.13736313686311	6.03179077886493	9.39840411984928	6.3407412815853	6.02598539659698	4.92823497816409	4.57684389071771	6.11146463623901	6.61135387042624	4.75263085038171	4.57438520459307	4.17372735094184	5.68682688324517	12.2572427568356	6.62495283002075	6.83556874005375	27.5617391910376	8.09783921796426	5.86515131944607	5.75456340654962	8.67236991830953	6.55724789831832	8.23225364040735	7.0519943987499	5.76020832956587	4.77336359394505	6.4928807166003	5.03289181286465	4.6475800154489
ABCC9	4.98746191891829	4.52773000508587	5.50193871047759	4.25478123963057	5.56396127917528	5.4394177847928	5.08418302258606	4.09682482702386	4.49193617585753	4.8194359023817	5.02334417362597	4.72742380053328	4.47749255146015	4.95519978707333	6.72887220971023	5.37500450693691	4.80789715639978	4.49193617585753	4.18617905911045	6.36712471082398	4.42724996496988	4.95519978707333	6.86771305049566	5.45423736896256	5.29225164205625	4.19372409241852	3.9813401713897	5.29552250298909	5.76334393024113	4.11448377298308	3.94610522465786	3.3929496347296	4.32466445769121	5.35011936729623	5.34622553814246	5.13827413580596	6.0994470515013	5.83113459083922	5.08004505302388	4.76830975571204	6.12871883006868	5.85934416280067	7.13038702068799	6.032377056773	5.04338905551005	4.02129270407022	5.43475525365941	4.27648968295252	4.16287432718366
ABCD1	43.15	27.1	53.55	52.9	27.05	35.8	30.9	21.75	43.1	30.7057812146182	27.55	12.3	24.05	58.6	51.05	26.45	26	24.7	38.1	11.45	22.75	27	90.55	30.05	23.65	26.7	24.35	49.6	12.05	34.65	21.45	17.65	21.85	28.85	30.9	27.65	18.7661930076401	35.65	40.15	30.5	40.2	31.8	38.65	34.1	16.6	21.3	27.05	28.15	20.3
ABCD2	5.75	5.4	7.3	5.25	7	6.4	6.15	4.8	5.35	5.939696961967	5.8	5.75	5.25	6.8	8.75	6.25	5.7	5.3	5.1	7.45	5.2	5.9	8.45	6.4	6.2	5.1	4.6	6.3	6.75	4.75	4.6	4.15	4.85	6.35	6.65	5.9	7.12993688611617	6.65	6	5.65	8.05	6.9	8.7	6.95	5.95	4.85	6.95	5.05	5.15
ABCD3	35.75	39.65	54.25	33.65	40.45	39.35	25.75	35.5	63.7	28.5254272535925	287.6	56.35	58.95	36.8	21.3	138.25	153.9	24.5	47.7	82	89.4	26.4	25.65	13.55	25.55	23.1	99.15	43.45	55.25	57.65	101.65	20.3	40.65	80	39.5	218.75	246.594910734184	81.45	36.55	28.55	23	94.9	40.9	108.625	91.15	36.3	39.9	21.95	35.95
ABCD4	9.2449986479177	7.25224103294974	8.35837902945302	7.24154679609267	8.25499848576606	8.27042925125413	7.42394773688501	6.41151308194875	7.19426855211842	7.52478883174229	8.67107259801231	14.8734663074886	7.02940253506655	7.73013583321794	9.6917490681507	12.2826096575606	7.93725393319377	7.24068366937819	9.7	11.0702303499069	7.15192281837549	8.22192191643779	11.6501072956432	8.7091905479212	9.59348737425552	11.7915223783869	10.5498815159223	8.44985206971105	9.72111104761179	9.27496630721643	7.26670489286582	5.22350457068815	6.33403504884525	7.72010362624751	7.77174369109018	8.25454420304356	16.3878870501623	9.67419247275968	8.33621616802252	8.24863625092051	9.44669254289563	9.45476070559165	10.9647161385966	10.3864394765483	7.21526160301898	6.38748776906853	8.1722090036905	7.6	6.1208659518078
ABCE1	58.4964101462645	21.3700725314633	26.6469979547415	16.0351177108246	27.3	29.4672699787408	17.7186342588812	16.2013888293566	18.1193956852871	19.9924257765466	31.3687742827163	96.0197245361598	31.4965077429229	38.0133529171001	24.0815281907108	28.5567855333894	21.0748665476202	90.5979304399388	15.3874949228261	261.41862978755	204.150581679308	29.3016211155629	27.7454050249767	18.0943361304028	86.9565408695631	27.153729025679	140.380393930207	56.8166348880326	44.5194339586657	32.8144785117789	22.2036033111745	18.9508575003877	25.6235243477551	46.9598232535004	24.4642596454501	34.4275688947099	1383.51427940805	24.5071418162135	15.7516665784926	29.8329934803734	32.2911752650782	20.2456168095714	71.6066337709014	29.1107261159869	356.581813894091	27.6336751084614	29.0496987936192	22.4008928393491	16.9917627102076
ABCF1	25.6	16.9	19.25	19.05	18.15	26.45	19.25	27.35	17.25	23.1447618263831	20.1	126	17.75	23.9	19.2	24.5	27.05	56.05	21	159.1	31.2	24.45	25.5	28.4	44.6	20.95	33.1	29.15	139	32.85	17.95	13.95	16.6	31	18.75	18.55	22.1644399884139	21.35	59.25	14.3	19.4	23.85	63.95	29.975	71.85	16.2	16.4	26.4	11.95
ABCF2	14.0176836737466	5.86986160546963	7.61257615886607	4.92983273665169	6.67287924796621	6.19653056904048	6.39633617617961	5.75206867049674	5.84753260496028	6.32446280077346	6.51907291960855	12.9970637868992	6.58505029272666	6.87850556578782	9.08759669177476	7.10988809868881	6.24064664045985	9.51597636106969	4.87983699042423	17.5659530441687	7.41881446907995	6.40184071507305	8.32128707243068	8.65143210720618	7.30203077155824	5.95748266555212	14.8833263943427	12.944787718387	15.6501023325831	5.6942616421469	4.90063316993933	4.07085293161792	5.1301558648186	6.34848215539411	7.61492120442177	6.24235420547692	12.8119917324263	7.18517819426928	6.89228935050979	6.2933524462411	8.1465900852991	7.25806126318348	9.71486933449384	10.3384617899478	14.3960928005501	4.75684842033182	6.66655677228276	5.41975444746117	4.85744442776621
ABCF3	7.3	6.55	9.4	15.35	7.45	7.7	6.95	8.1	8.95	7.08625429969882	7.05	8.25	6.9	6.8	13.65	9.4	6.7	6.3	5.8	8.2	6.2	7.25	12.65	6.75	8.95	6.2	5.85	12.15	8.45	7.1	5.5	4.7	5.55	7.25	7.45	8.2	11.9773786781583	11.6	7.05	7.1	8.25	9	9.1	8.5	6.5	5.6	7.75	6.1	5
ABCG1	6.09815545882523	5.71839138219832	8.72324480912923	13.2068164218331	8.77638877899105	12.280065146407	6.57114906237866	6.30555310817378	8.49485138186655	6.37746851744901	7.25137917916309	6.14817045957576	5.96866819315666	6.24019230472908	9.4740434873395	7.95989949685296	5.90973772683695	5.62227711874824	5.39629502529282	7.59045453184459	5.59910707166777	6.39921870231046	9.75653627062391	100.312200155315	10.374728912121	7.47178024302107	24.4752936652454	7.04929074446501	9.34291175169711	5.04975246918104	5.07493842327175	4.88364617882991	5.27351874937408	13.4476763792114	7.02495551587339	10.0891030324801	11.004016094869	7.72172260574025	16.1444262827764	6.3468496122092	8.97273648337005	9.64092837853285	9.19333998065991	16.293787159528	6.02930344235551	8.06163755077094	9.24783758507901	5.42217668469038	6.07371385562409
ABCG2	3.65	3.4	3.85	3.1	4	4.05	3.6	5.1	4.65	3.49892840738418	3.7	3.45	19.65	3.55	4.7	18.1	98.55	9.4	2.9	4.75	3.25	3.65	4.8	4	3.9	3.2	2.95	3.9	4.45	3.05	12	2.95	2.95	3.9	4.2	9.95	16.1455876325391	5.5	137.3	3.5	4.15	4.85	5.1	14.5	8.15	2.9	3.65	3.1	2.75
ABCG4	7.5	6.95	8.3	6.55	13.15	8.05	7.8	6.5	6.95	17.1525508307074	7.75	7.5	6.95	7.5	9.9	8.65	7.45	6.95	6.45	9.4	6.75	9.55	10.5	7.85	8.25	6.45	6	8.2	9.2	6.1	6.05	5.75	6.25	8	8.25	8.4	24.1141037569303	9	7.65	9.25	9.15	8.65	11.05	25.35	7.65	6.2	14	8.8	6.2
ABCG5	6.4	5.7	8.45	5.6	7.1	6.8	7.05	5.15	5.7	6.23558337286897	6.25	5.8	5.65	6.2	9.15	6.5	43.9	5.7	5.5	7.5	5.6	6.4	105.4	6.9	6.55	5.35	5.05	6.7	7	5.1	5	4.45	5.25	6.9	7	6.3	7.53976126943022	7.4	6.35	6.15	8.4	7.3	9.45	7.525	6.35	5.25	7.05	5.5	5.65
ABHD1	4.95	5.05	5.15	5.1	4.95	5	5.1	4.9	5.1	5.04975246918104	5	4.8	5.1	5.1	4.55	5	5.05	5.05	5.1	4.85	5.05	12.45	4.95	5	4.9	5	5	5	4.85	53.9	4.95	5.1	5.1	5.1	5.1	4.85	4.93995951400414	5.05	5	5.05	5.05	5	4.5	4.8	4.95	5	4.95	18.1	4.95
ABHD10	17.9	32.35	16.65	18.4	17.25	18.9	17.25	50.15	34.95	18.060523248234	16.9	28.15	23.65	17.25	20.15	53.8	16.3	16.4	49.55	122.6	9.5	20.35	21.4	16.7	112.8	15.35	54.4	50.75	47.25	28.95	13.45	13.65	13.65	104.85	26.35	23.1	203.811770023225	62.95	16.5	19.8	19.15	20	19.7	29.6	23.25	25.85	16.7	20.3	13.3
ABHD11	102.5	22	25.2	28.4	25.5	24.2	22	21.3	19.5	24.3536444911229	44.25	15	19.95	22.05	34.5	30.7	22.15	22.1	34	22.55	21.2	22.2	30.1	31.55	16.4	16.9	18.95	23.65	12.3	26.2	14.4	17.05	31.4	23.65	22.75	23.3	16.3763732248627	39.85	40.25	28.95	23.4	146.7	39.85	24.175	18.05	18	30.7	23.25	30.05
ABHD12	11.9	11.95	12.05	11.95	10	11.75	12	29.9	21.5	14.6662878738964	11.95	11.55	16.9	12.05	10.8	59.55	12	11.9	12.05	12.5	11.95	10.85	11.65	39.9	10.8	11.9	11.9	13.9	40.3	11.7	12.8	11.95	15	14.45	14.05	27.2	14.2870570797488	14.3	27.45	12.05	9.3	24.75	10.7	14.325	11.85	10.9	9.9	11.8	9.85
ABHD13	8.95	9.2	9.4	9.35	9.25	9.3	9.6	9	9.4	9.29946235005014	9.05	8.95	9.35	9.55	8.5	8.95	9.25	9.15	9.4	9	9.2	8.85	9.15	9.15	9	9.2	9.15	9.45	9	9.05	9.1	9.3	9.35	9.25	9.35	8.8	8.90972502381527	9.25	9.15	9.3	9.55	9	8.05	8.775	9.05	9.1	9.75	8.9	9.15
ABHD14A	12.65	49.15	17.55	31.7	13.1	18.65	20	120.35	37.15	106.45271250654	12.7	29	54.1	21.8	115.7	66.9	12.3	6.75	41.95	61.65	9.9	10.6	66.55	85.9	27.85	25.1	12.4	7.95	50.1	10.55	13.45	8.1	10.1	13.4	31.95	49.75	444.836650918064	47.9	9.2	37.05	15.3	70	17	167.9	10.9	4.75	12.2	10.65	9.3
ABHD14B	143.1	38.55	56.15	105	51.95	129.05	53.55	52.15	42.05	46.3024027454299	54.1	91.9	41.85	104.45	48.4	27.45	67.8	80.9	146.25	123.35	69.3	43.7	173.15	100.25	208.3	109.6	49.2	83.9	87.3	38.2	52.25	53.2	51.45	59.9	41.4	45.4	81.8187289072618	57.65	48.9	35.55	45.55	90.85	152.45	111.8	57	53.7	38.35	46.75	47.6
ABHD16A	142.2	85.9	86.1	111.75	50.75	254.9	55.5	334.25	146.45	204.2668108137	233.05	284.4	108.2	98.6	233.85	264.85	234.95	168.85	56.45	902.3	34.95	154.15	297.75	325.05	330.05	94.05	73.7	369.9	518.85	143.95	109.95	20.6	100.85	181.8	47.25	194.85	775.030191928031	344.35	240.25	53.6	28.5	292.25	39.7	323.8	711.45	54.5	64.15	131.85	72.25
ABHD16B	4.75	4.85	4.95	4.9	4.8	4.8	4.95	4.8	5	4.9249365478146	4.85	4.7	4.9	4.9	4.4	4.8	4.85	4.85	4.9	4.75	4.85	4.8	4.75	4.8	4.75	4.8	4.85	4.85	4.75	4.75	4.85	4.9	4.9	4.9	4.9	4.7	4.78998956157526	4.9	4.8	4.9	4.9	4.8	4.35	4.65	4.8	4.8	4.8	4.8	4.8
ABHD17A	144.15	716.6	148.65	204.2	115.6	1026.4	157.6	1385.75	481.75	805.263076578084	112.2	2015	533.6	198.85	1019.05	502.8	89.55	184.75	143.6	490.05	120.15	102.7	340.65	1067.3	749.4	416.1	167.05	772.1	7448.5	190.1	224.8	46.3	86.75	62.9	615.6	1258	502.696108200571	126.4	555	392.05	59.75	895	141.85	344.6	334.9	26.9	61.85	164.95	52.3
ABHD17B	4.4	4	4.5	3.55	4.3	4.85	4.35	11.3	3.9	4.09878030638384	4.35	4.25	4.05	4.25	5.45	5.2	4.15	3.85	3.45	7.75	3.8	4.3	5.7	4.7	7.65	3.65	7.05	4.4	10.2	3.75	3.4	3	3.45	4.4	4.65	6.15	5.68359041451792	5.05	4.4	4.1	5.05	5.1	6.2	5.25	4.35	3.4	4.25	3.6	3.3
ABHD2	8.08852370339018	6.80666804045443	10.2308239242131	7.1227903485992	8.05622904355663	19.7397249480186	8.00177597102377	8.82154595082751	6.57064395724922	7.90556864650348	8.51530159938986	6.85236623835689	6.71937367305437	7.00865453604343	10.4520016516491	7.65167499314471	13.3904994342133	6.48087318397754	6.31781383879856	11.872510554042	6.16195284713054	18.6682634198721	15.2929669561435	15.5650298412951	7.81923328087174	6.17100035521365	5.48692368818714	9.83742836166344	19.5212707919801	15.3280299700182	5.60280732052639	5.88591148574129	6.67238571472543	8.35669307238274	8.11705164788327	8.95560625332686	12.4683838322875	9.02046721618435	7.15462837110521	7.24809550210327	9.3819324590667	28.8730543241881	10.2633349897961	10.5489541347641	8.57284882510232	5.95487046292558	14.1006549453114	14.7444675325962	6.11619370753376
ABHD3	43.75	14.05	13.5	16.2	33.5	118.8	18.25	19.4	14.6	18.6603858481008	93.2	101.95	14.6	15	34.65	20.35	62.25	32.2	15.45	50.4	95.45	16	23.9	18.55	33.7	35.4	25.55	74.35	71.7	15.5	14.05	9.05	14.7	30.65	21.9	19.2	29.1569545734804	22.1	17.65	14.1	37.2	23.15	34.2	39	19.5	23.85	27	14.05	10.85
ABHD4	6.2	6	6.1	5.15	6.05	8.4	7.1	5.3	5.45	5.84422792163345	6.25	5.5	5.55	36.4	9	8.55	7.15	5.6	6.7	7.15	5.45	6.8	9.55	7.25	4.9	5.3	4.95	5.45	7.3	21.75	6.15	4.25	4.9	6.5	6.3	6.5	7.39997297292362	7.1	6.45	5.8	6.7	7.25	8.35	7.575	5.65	4.9	5.8	9.9	4.5
ABHD5	7.42052979460979	6.76730265996195	8.60494014885799	6.63251289623694	8.27106340932403	63.0944239465432	9.17922217055745	5.93043973355951	6.62544413778115	7.36535140314234	7.50273233778981	6.6965602005872	6.68634629412134	8.8928276178897	11.6459336075444	9.2764231099542	7.38985705577459	6.8168931908099	7.0911713314248	9.04198745443401	6.43598302144854	7.56828892186029	11.2278900731766	8.1566345414525	7.22833165708803	5.98607883629188	5.61198670742278	10.5057225042491	7.42036029181215	6.03108863788359	5.69583028380815	5.46445395941206	6.32949136019161	8.36249339940478	8.64721975089297	7.58006447152669	9.20806980934849	8.6536810376853	12.0428158022343	7.68576105819135	11.9081177104588	8.67265160239217	11.0416424318126	8.77077187452429	16.2159878742622	7.24020476639708	8.97106137135943	6.52127643376007	6.83569750966996
ABHD6	24.349859610651	15.52748613184	8.880415407744	7.74245683701194	8.78183391121043	8.4313287042279	7.90293806209121	32.5885598201984	12.1726543078974	24.1444852449969	8.18646693027867	6.3916063312902	11.9414631313608	7.72365113785524	12.3419038872235	18.8769520221199	12.6771733370524	6.84047374534797	15.9978916006498	9.07868411555893	12.7889562813916	8.49990700539431	31.6447726940508	10.0498816307461	8.56910137237452	6.62756753213718	5.84242843130649	10.2933537337791	9.53166575868048	6.09492747585955	6.57707846364944	5.04937112210804	6.45958484353028	7.94144601658339	15.8793353411533	15.1781811798673	110.081973451629	11.8011079629558	7.03098549305498	10.9441426191517	11.6289208868967	9.15130097149719	12.5302381462862	15.6110512656942	7.29850854130509	6.53871062058151	8.64042712113736	6.51183976666295	7.89342088078592
ABHD8	8.35	11.25	8.45	10.2	8.35	9.3	9.45	59.1	10.45	10.4797423632454	8.2	8.15	9.15	8.35	10.5	10.95	8.05	7.2	6.8	10.4	7.3	8.25	15.7	9.45	9	7.1	7.1	9.05	10.05	12.65	6.6	5.45	6.6	8.8	8.75	28.85	15.1278551024261	9.95	8.8	9.15	11.1	10.7	11.55	10.225	8.25	6.7	8.15	7.25	6.25
ABI1	19.1963538204525	18.9054886210328	15.320411221635	12.2670289801565	21.858922663297	375.951472932345	21.9287482542894	93.0324674508851	26.1912199028606	24.5212044086056	165.11062957908	232.32808698046	71.4308756771188	16.2420749905916	19.8635344286962	62.3307307834586	139.772824611939	16.2593819070714	12.884583811672	156.954818339546	87.354521920734	11.054863183233	15.595672476684	16.0496884704969	262.560393052722	73.1471120414197	26.8774998837317	169.180377112714	277.495959430043	25.1507952160563	15.3213902763424	13.2710210609433	33.0086731026862	35.8835616961305	24.2301465121447	219.674418173805	44.2933409581545	19.0130218534561	43.7321392113398	16.3443415284924	21.3954434401346	39.7981155332762	122.160099868983	86.0758386540613	35.2681159122514	32.5883414736007	16.2064801854073	8.9397986554508	21.5031974366604
ABI2	7.60976036093596	7.7999317241832	8.06604434093703	6.17025293022418	8.64226061677522	7.56798353088722	7.17319873886345	6.77675718458746	6.41140356357516	7.60289126524574	6.99576481684728	6.65363023130122	7.03196737738279	6.91742772670808	9.83827674310521	7.47702914251662	6.75092855399769	7.0541496774782	5.93743993152759	8.51933139287417	6.56275885640391	9.85017351049428	9.57653279495834	7.80390012345271	7.17349376636146	6.17835620132275	7.19756771824862	7.08123893107333	7.6670908792511	8.70505493754029	5.57566241399724	5.09959986640701	5.82952086816654	7.94878409851606	7.99335109059247	8.85333647336119	8.41729166593244	8.95393091500526	7.30579996400005	8.11527936820118	9.04671754222148	8.37367727916329	10.2378627482896	8.33950487663408	6.74925295225	5.99669431773057	9.8153784716928	9.06258987274567	6.22130062343575
ABI3	6.75	7.35	6.9	6.95	6.8	20.15	6.95	6.85	7	6.92495487349918	6.9	9	6.95	6.9	10.7	6.75	8.55	6.8	6.9	6.7	9.4	6.8	9.15	15.5	6.7	7	6.85	63.7	224.5	6.75	7.05	6.9	6.95	6.9	6.9	6.6	6.66909289184069	6.9	6.85	6.9	6.9	6.8	12.35	6.7	6.15	6.8	6.8	6.8	6.75
ABI3BP	5.54954953126828	5.36842621258782	5.96992462263972	5.48520737985356	7.45486418387351	5.84166072277396	5.74456264653803	5.05964425626941	5.3986109324529	5.54841361263176	5.63626649476406	5.2820450584977	5.32728824074688	8.24135911121461	6.14674710721045	5.74108003776293	5.58166641783617	5.34789678284837	5.17687164221791	6.07247890074556	5.27612547235185	5.61471281545192	6.52265283454516	5.9143892330485	5.74108003776293	5.24499761677734	4.95075751779463	5.78575837725704	5.91607978309962	5.07937003968012	5.06458290484024	4.68454907114868	5.1058789644879	5.83609458456595	5.83609458456595	5.53985559378582	6.1708602287939	6.11023731126705	5.81463670404265	5.56956012625773	6.29503772824278	6.03676237730126	6.34901567173999	14.0864518243595	5.62183244147315	5.09901951359278	5.75130419991848	5.20480547186924	5.04752414555889
ABL1	16.4	10.95	11.8	21.7	10.4	8	11.85	33	12.45	7.82703647621499	71.5	22.1	11.7	43.7	35.15	41.85	38.6	194	21.95	41.85	7.1	5.65	13.85	100.45	21.8	12.6	27.2	10.5	31.95	20.65	29.2	15.25	8.35	11.6	9.95	16.95	40.0067794254924	19.85	43.4	6.4	6.6	106.4	30.3	99.15	31.9	4.5	8	11.05	5.3
ABL2	4.05	3.7	4.15	3.4	4	4.45	4	3.4	3.6	3.84545185901475	4.05	3.9	3.6	4	5.05	4.4	3.9	3.65	3.25	5.05	3.55	4	5.25	4.45	4.3	3.5	3.25	4.3	4.85	3.4	3.2	2.65	3.2	4.3	4.25	4.2	4.93963561409139	4.7	4.2	3.8	4.65	4.75	5.6	4.875	4.05	3.25	4	3.45	3
ABLIM1	104.001442297691	28.8387759795731	42.9776977047398	39.7938437449815	15.2021380075304	25.8446319377932	6.6407830863536	35.6094439720701	32.303560175312	129.107930459029	30.3285344189264	218.018416653273	36.2846386229765	19.3709834546416	46.8815262123579	51.6714621430437	26.9866633728588	7.36715684643676	23.316035254734	49.5989919252398	13.2483961293434	18.0327479880355	15.5049991938084	41.427949502721	170.39603868635	35.1352742980612	5.5312747174589	6.07124369466421	110.672693109005	33.2165245021209	31.9399045083106	32.7865826215542	24.0708329727079	33.3163623464507	35.3217355179498	47.8175177105629	145.499171516239	35.0948714201947	25.7675183127906	27.2281104742874	9.32308961664533	39.6440411663594	16.2249807395879	84.2348836587313	7.03562363973514	39.6686274025205	17.5399543899065	22.7052857282176	22.3994977622267
ABLIM2	4.55	4.6	4.65	4.65	4.6	4.6	4.65	4.6	4.7	4.64973117502507	4.6	4.5	4.65	4.65	4.15	4.6	4.65	4.6	4.6	4.55	4.6	4.6	4.5	4.6	4.5	4.6	4.6	4.6	4.5	4.55	4.55	4.6	4.7	4.6	4.7	4.55	4.56998905906787	4.6	4.6	4.6	4.6	4.6	4.1	4.45	4.6	4.6	4.6	4.6	4.6
ABLIM3	7.2	9.5	9.4	7.1	8.4	8.75	7.95	6.8	7.15	36.8944440261674	7.95	5.85	10.95	37.3	25.35	10.7	9.15	6.65	7.85	8.8	6.6	7.6	14.5	11.05	7.35	7.75	6.05	7.8	7.5	6	15.45	5.2	6.25	8.25	9.8	7.95	11.3156882247612	11.65	48.1	8.25	12.25	8.2	11	39.825	7.05	6.2	8.05	6.45	6.65
ABO	11.4432961653776	5.80117395975054	7.67152013621794	10.0085110874173	7.60120594898379	6.84636708635006	7.32133310546606	5.70003077853494	6.87844301373601	7.30210632097975	11.6473257322034	7.807662861686	5.90151737282072	7.68869708372602	26.5204091027633	6.58583586249143	10.4022631292828	6.3615368831766	8.58176571951908	7.78812294965058	5.94652481669677	6.82530221796347	16.0313162698795	7.08817047532477	6.27367024197436	5.1499418725962	5.27619560658982	6.98536568508502	7.30973867542982	5.37872285803431	5.00408998682266	4.68683125274513	5.53374297381808	6.97486135993664	7.43772960240275	8.56044799603096	8.52787428248896	8.12535872183465	6.44038589305755	7.34851189272606	9.18787193644443	7.5923861883799	16.7518872158891	9.08210062857164	6.7342155182291	5.50408787003246	8.17497825654234	5.5994046986242	5.58116546614557
ABR	80.3058528377602	110.497058784386	18.9822285309181	15.4960478832507	14.3874945699382	51.9651325409644	16.9184810192878	296.043915661174	98.6060723282293	27.3395412975831	29.7617623806118	31.553882486946	147.117096219304	14.9437277812466	48.3190956041191	90.9886531387293	24.2608738507087	7.40590980231328	10.7321945565667	23.658824991956	8.37406711222211	12.8837106456176	15.2104404932928	54.1978320599634	34.1430080690029	13.5058320735895	9.96368405761644	75.6942369008368	64.2308337171486	8.52496334302969	17.4722637342732	11.9906213350268	13.3697419571209	31.8357110804832	95.3131942597665	199.768297034339	142.769833258607	24.1166436304889	19.7088178235023	73.6368793472401	14.9899966644426	38.2261690468715	21.4774300138541	217.154989293362	12.5660256246754	14.0178457688762	13.6923336214102	9.40212741883452	10.5360096810889
ABRA	6.25	6.35	6.45	6.45	6.6	6.35	6.45	6.25	6.5	6.39980468451968	6.3	6.15	6.4	6.45	5.8	6.3	6.35	6.35	6.45	6.15	6.35	6.3	6.25	6.35	6.2	6.35	6.35	6.35	6.15	6.3	6.3	6.4	6.4	6.4	6.4	6.15	6.26999202551327	6.4	6.35	6.4	6.4	6.3	5.7	6.075	6.25	6.3	6.35	6.3	6.3
ABRACL	227.15	195.15	182.55	157.55	191.05	645.35	261.8	191.55	169.55	149.619517443414	581.65	435.45	183.6	184.9	115.85	168.1	445.85	196.2	167.75	495.15	259.75	181.25	143.05	194.55	343.1	297.6	417.35	615.1	485.4	242.95	145.4	168.1	173.5	198.05	160.5	177.65	159.897118172905	186.8	187.5	171.8	119.1	184.1	231.65	156.5	278.15	224.9	164.65	175.9	194.1
ABT1	3.7	3.25	3.7	3	3.65	6.3	4.15	3.55	3.25	3.71079506305589	3.65	18.3	3.2	3.55	5.65	3.9	3.6	4	2.9	8.1	4.55	3.55	5.1	5.4	13	3.35	5.3	4.75	25.25	3.05	2.85	2.4	2.9	3.85	3.75	3.75	4.42971782397028	4.25	4.65	3.4	4.2	5.35	6.05	4.35	4.05	2.9	3.55	3.1	2.75
ABTB1	126.1	86.9	66.4	64.65	54.8	2838.25	88.95	65.85	99.35	80.5907097623541	62.75	135.35	73.9	54.75	67.85	69.1	59.05	63.65	61.45	98.95	61.1	57.4	49.9	70.25	123.75	80.8	60.9	199.05	126.35	61	74.7	61.8	57.6	58.3	75.65	58.55	104.327106736457	76.3	67.4	74.4	52.2	72.2	65.1	92.6	72.7	64.3	57	60.4	56.1
ABTB2	4.54972526643093	4.32145808726638	6.43428317685817	4.72334627144782	4.67172345071923	4.67172345071923	4.54972526643093	4.24264068711928	4.31624837098145	4.59626198678139	4.39886348958455	4.37492857084547	4.34281015012169	4.54972526643093	5.00099990001999	4.74341649025257	4.37149859887888	4.31914343359884	4.09756024970958	4.99199358973947	4.29272640637626	4.5	5.21008637164491	4.76707457462121	4.66958242244422	4.21604079676656	4.08044115262063	4.6475800154489	4.90204039151046	4.26907484122731	4.03019850627733	3.72525166935068	4.12553026894725	4.72175814713122	4.6743983570081	4.64031248947741	4.97287016526942	4.90662817013884	8.25681536671373	4.83735464897913	5.22494019104525	4.90662817013884	5.07124245131309	5.12585358745253	4.52493093869951	4.02492235949962	5.01996015920445	4.18927201313068	3.97460689880144
ACAA1	52.2272917161133	53.157219641362	72.9374903598966	58.2068294962026	30.31377574635	147.224675241618	50.561348874412	93.457717712343	65.892943476521	56.8141855939907	105.997900922613	176.36696827921	65.674823943426	85.6637029318719	165.447302788531	135.269407110403	190.787381658222	41.880544409069	421.811853792659	133.675259491052	33.2498496237201	36.4499657064311	1365.64390856475	183.540159093317	142.821129389177	111.712051722274	56.7505947105402	347.990603321411	267.741386416071	50.6378563922289	73.3510395291028	26.9688709441089	52.158220828552	75.6779360183666	66.1205716853688	68.116077397337	88.6879947032644	61.6571163775926	43.7629980691451	42.9380949740438	55.4520288177088	267.409236938442	51.5123286214087	103.225205860778	74.6954817910695	32.9924233726472	59.400505048358	42.6652083084098	42.2726862169889
ACAA2	12.054828961646	14.9476706176375	17.4751232933245	16.3930145741239	13.6331757457064	15.100235366125	15.7703028670572	11.143304042688	14.7729540142354	16.5715014599486	46.9757738811886	16.5478409513933	15.8842135946479	39.1298863607607	19.1212653650038	17.1904707107512	61.1012090785175	15.2630103073115	40.2433086879633	30.2910487052079	12.6190288398688	14.9214291601302	47.279129430426	15.4899898946935	16.4886791030264	12.8082303838227	12.0442429297943	24.0071972771815	40.0212603645871	12.1973545280673	11.7808025367884	10.8544150167759	15.1270074971253	21.0351520103873	17.620716394398	11.5620159427255	13.6612985570198	18.4310301420857	14.1170710191842	18.2310643655222	18.6992235658065	13.7793642428766	17.4471614389772	14.9796016480568	33.1980958892478	12.4392594583347	14.4818282071966	14.6693911662679	13.2630818941157
ACACA	21.2471174515509	17.6594875350334	15.9216833280907	19.1448426475644	17.0156545569073	13.9547482958311	11.7732748205417	17.1405950888527	19.6481551296808	15.5428044368633	14.8268337820318	8.30361367116751	20.4407680873298	29.1440388415882	21.3236371194034	23.3799059022914	15.1215078613212	27.7483783309944	13.2939836016147	19.270313956965	17.5954539583382	15.323348198093	20.4790746861278	16.8875693928996	7.67463354173996	11.6189500386223	18.9905239527508	6.36749558303734	9.67470929795826	12.2682517091882	13.9823102526013	10.3319891598859	12.4352322053108	16.5131765569196	21.3813587033191	20.0991293343767	20.1451980071851	20.8452032851685	13.9942845476287	18.2277261335582	18.7960102149366	26.2259413558408	23.1280133171875	21.1120818490266	13.8245253083062	12.7491176165255	17.1720703469325	13.7615406114286	11.8718153624456
ACACB	8.28030629976325	7.77172158893875	40.7485125210016	19.4474855592411	11.2820913139151	8.42454862419973	8.41191834629403	8.60943741007954	7.9466590178353	8.40625901563682	28.8028615049932	9.2816466607768	7.86281621824324	486.661237560162	22.8253184539784	16.0327324016384	15.5209263657058	6.7719473673042	12.8965893158249	12.1758177784518	8.20785771671535	8.60134092045612	69.1213555327289	22.8708393024402	8.69983875859072	10.1425577196496	6.77367827214475	8.23972999725795	8.00131412928908	9.32094935619992	9.52358431495027	6.57278955023999	13.6195339668777	26.3300096441365	9.5878999167606	9.75966545585786	16.896108182523	20.0011502986087	7.90739313716267	8.96559155990947	39.7334629243516	15.042628602361	13.537160464644	23.0606646301287	9.035291464051	8.05490627426034	10.6673318550602	7.58771582048679	15.4708316079865
ACAD10	11.8	9.85	16.4	10.65	13.75	12.1	14.45	8.4	10.95	11.9582607431014	11.9	19.15	13.2	13.8	19.6	12.45	11.4	15.7	12.6	24.95	12.3	12.55	16	11.7	18.55	11.45	9.9	13.05	21.25	9.75	11.3	8.8	11	13.15	13.15	10.9	16.2344818211115	18.85	10.9	20.35	15.75	14.05	16.95	13.775	13.3	11.5	18.4	10.15	11.95
ACAD11	5.2	5.25	5.4	5.35	5.4	5.3	5.3	5.2	5.4	5.32494131423061	5.25	6.5	5.3	5.35	4.75	5.2	5.4	5.3	5.85	5.15	5.3	5.25	5.15	5.25	5.2	5.3	5.25	5.3	5.2	5.25	5.25	5.3	5.35	5.3	5.35	5.05	5.21996168568314	5.3	5.25	5.3	5.3	5.25	4.7	5.15	5.2	5.3	5.75	5.25	5.8
ACAD8	11.45	5.75	6.6	5.5	6.35	6.7	6.55	8	5.7	6.62287701833576	6.6	47.1	5.8	6.7	8.3	7.3	6.35	5.8	39.6	27.15	5.55	6.75	8.3	7.75	10	7.5	9.5	14.15	23.65	6.15	5	4.05	5.15	6.65	6.6	12.9	13.4601783049111	7.65	6.35	5.95	7.35	15.65	8.85	16.575	7.1	9	6.2	5.55	5.05
ACAD9	18.6760541871135	9.41620942842713	10.4412642912628	11.144505372604	8.34805366537614	10.054103639808	10.7345237435109	12.5151907696207	9.8109632554607	11.1289297769155	11.0824185086108	15.7058906146707	11.144505372604	11.1599731182472	10.006497888872	11.5995689575087	11.144505372604	11.0824185086108	11.1599731182472	39.6113620063739	14.7193749867309	9.6692812556053	10.8282039138539	17.5129951750122	13.9244389474047	11.0824185086108	12.7878848915683	15.3952914879842	24.1392833365036	11.1754194552151	11.0512442738363	7.7032460690283	11.1135052976098	11.0824185086108	10.2410936915937	14.9816554492486	16.3480430834759	11.0979727878563	11.0668423680831	6.61928999213662	6.9	14.940381521233	11.2325420097145	12.6833552343219	31.2410787265741	11.0668423680831	6.77384676531733	10.0024996875781	8.32736452906921
ACADL	5.96322060635023	5.31507290636732	7.29845874140561	5.19133894096696	7.7032460690283	6.38748776906852	6.3608175575157	4.79583152331272	5.29150262212918	5.8774340854412	5.9661545404054	5.58189036080072	5.24142156289684	6.39824194603486	8.96242154777379	6.30713881248859	5.63914887194867	5.31507290636732	5.2461890930465	7.09136799214369	5.24142156289684	6.13351449007826	8.60232526704262	6.59526345190243	6.24019230472908	4.94090072760018	4.66368952654441	6.24019230472908	6.78159273327439	4.92341345003647	6.16441400296898	4.21604079676656	7.26188680715969	10.4115320678563	6.58464122029439	6.08687111741328	7.19339387667602	6.8853104505171	5.86600375042499	5.78943002375882	8.2	8.96102672688794	8.96716231591689	7.21391883791327	5.88960949469487	6.26258732474047	9.11482309208468	5.09116882454314	5.26165373243052
ACADM	17.2	14	25.25	21.7	14.35	10	12.35	23.85	17.25	10.9747437327712	41.35	20.4	27.5	35.3	11.45	47.75	41.05	69.75	76.9	107.25	126.35	13.55	13.15	8.95	54.6	22.75	56.3	21.8	34.75	18.45	11.95	6.65	7.85	15.95	13.45	73.75	41.0191760034255	46.2	8.25	13.25	34.3	26.3	151.5	32.975	91.35	20.45	11.5	13.5	7.55
ACADS	47.15	44.25	52.45	41.1	55.15	50.6	48.4	36.55	43.5	45.8728677978606	96.5	58.45	43.8	61.15	212.6	51.9	85.9	42.45	39.75	62.45	35.4	52.5	800.2	57.95	50.85	41.95	37.55	52.45	59.25	38.75	35.65	32.15	39.25	51.95	51.1	50.95	58.2784110970778	56.9	50.2	46.2	67.95	60.85	66.55	61.7	73.2	38.7	48.45	47.65	36.9
ACADSB	11.85	11.55	23.35	12	25.45	12.9	13.95	7.75	11.25	14.5838095160352	17.5	11.65	11.5	13	25.95	13.5	17.05	13.8	13.7	15.85	12.1	14.7	22.6	13.5	15.5	9.65	10.05	14.7	15.2	14.1	10.35	12.9	12.9	24.5	15.05	12.7	17.2517129584282	16.6	10.95	17.5	31.35	26.1	20.5	15.65	32.55	14.1	79.5	12.05	20.55
ACADVL	970.4	82.9	1090.95	570.35	77.35	108.7	75.85	74.65	76.75	80.1162904782792	262.65	304.3	70.7	515.25	390.85	283.95	352.85	93.8	195.7	328.1	289.85	75.5	336.15	224.05	145.3	149.8	47	398	173.2	102.85	155.95	141.75	223.8	500.1	75.7	71.85	716.082258961916	195.15	422.3	72.55	409.25	379.55	1057.2	214.65	254.3	146.7	51.3	83.65	68.25
ACAN	10.6548480209112	10.7391771370024	13.6533220590392	9.52392859771759	11.158617748667	11.2265288433708	10.7692282509152	7.61166261102024	9.59956685690404	11.4574553651689	10.4532685150586	7.7709968260414	9.84912168897219	14.2512341190319	14.117553963081	11.8399821569612	10.0316166003772	9.93551843986036	9.27497027281275	10.5829886151937	9.27821625198781	11.5542309418468	14.4207720088397	11.1287892659464	9.15965119792062	9.15394437126522	8.76535535010186	9.79310739828362	8.69853324460458	8.96385192089001	8.89763013954357	7.48262645238821	9.31198112809508	12.518462318	13.8518606283588	11.3299490087075	11.7419300929379	13.4390484965086	10.8386705981941	12.8374230326905	16.0602868808628	11.9681888937915	14.8729553482746	12.9221653360535	10.0753869197727	9.47671954273818	12.7592251575134	9.41506468514984	9.41072131911552
ACAP1	11.1624370099007	17.2232401132888	23.4935629481779	17.8638601651491	18.7405976425513	86.2570286991153	23.9232104868891	10.6295578459313	20.5091443019937	22.0877768073868	9.4841973830156	610.628283000386	19.9381543779759	20.0362172078464	24.0249869927124	19.1590709586869	9.0746900773525	18.2987704504975	18.8206668319696	82.4988030216196	39.8798194579665	19.6555335719995	19.671743694955	12.8782762821738	166.494234134399	111.234167412715	28.543388025951	26.3690159088275	225.436243758629	14.2049287221021	14.3300383809674	12.9220741369178	14.2988635912089	18.4314947847428	24.3391659676333	9.61873172512884	17.4643258970601	26.1648619335169	17.2686131463995	25.0889417871699	27.6392836376054	12.7220281401984	279.687218156282	17.7760372411851	16.5404050736371	15.8474761397517	18.5067555233218	18.822858443924	18.0879103270665
ACAP2	17.9927068558347	9.62392851178769	12.8292634239071	9.5367709419908	12.2535709081067	63.510353486656	12.2468363261701	8.99861100392722	10.4144130895601	10.5868986181363	27.4744426695065	33.1666247905933	10.5123736615476	12.0299625934581	15.1085240841056	15.8889898986688	27.9698945296545	10.2761860629321	8.65491190018708	29.4778730576003	11.7255063856535	10.721240599856	15.8726179315197	11.7501063824971	37.9902619101264	18.9623310803287	11.6391580451509	50.07272211494	47.638219949952	10.1948516418828	8.73956520657636	8.18413098624405	9.40212741883452	12.695471633618	10.9527393833689	20.0810856280232	14.8395728888222	13.9413055342748	10.1280550946369	9.90391336795713	14.6785557872701	12.5777581468241	18.2825052987822	23.2391775887186	31.8683228300455	10.2761860629321	12.5944432191344	9.35761721807427	9.81223725762887
ACAP3	4.9	4.95	5	5	4.9	4.95	5	4.9	5.15	5.04975246918104	4.9	4.9	5	5	4.5	4.9	4.95	4.95	5	4.9	4.95	4.9	4.85	4.95	4.85	4.9	4.95	4.95	4.8	4.85	4.95	5	5	5	5	9.4	51.8337959250526	5	4.95	5	5	4.9	4.4	6.75	4.9	4.9	4.95	4.9	4.9
ACAT1	191.3	101.3	151.55	298.75	85.9	47.15	66.75	121.15	114.15	27.8388218141501	360.7	54.4	102.95	413.3	238.4	313.05	185.5	226.65	1100	320.4	351.75	325	383.85	150	109.9	72.55	102.2	142.4	71.15	395.05	110.7	91.85	130.8	381.65	64.9	139.85	325.48159210622	220.2	23.8	46.6	232.55	141.9	222.15	293.2	493.05	289.45	25.1	280.05	24.6
ACAT2	70.35	36.8	62.55	29.6	29.15	28.15	23.25	35.45	22.25	29.6849709449075	66.65	28.7	43.2	214.4	49.85	62.15	44.15	164	30.75	38.55	55.8	39.55	62.05	25.2	52.2	22.95	224.25	29.35	25.85	40.9	29	29.25	26.1	24.55	30.2	49.65	25.4275913133745	26.45	22.35	40.7	39	113.3	124.65	44.95	41.4	21.65	31.3	25.7	24.2
ACBD3	12.3830529353629	10.3469802357983	10.4690018626419	8.28492607088319	12.3055881614818	16.8005208252602	8.68907359849138	9.90391336795713	9.58123165360279	10.7495088485779	41.6485593988556	21.2896688560438	10.1823376490863	12.2416297934548	10.5683489722851	15.9473352005907	22.0643943945897	25.4075776098392	6.69869390254548	24.5743768995269	11.7613774703476	10.5482225990922	11.0111307321274	18.9248513864707	83.9385489510035	10.6404887105809	9.45885828205498	26.0094213699575	36.8837362532594	16.9875689844074	9.49157521173382	8.20609529557146	11.6533257055658	29.5787085586913	11.1687062813918	15.5924661295127	24.7331348115701	19.0210409809768	21.555509736492	10.3362227143188	10.4225716596241	33.2655226924213	24.1457035515638	19.1526760532308	11.4831398145281	9.29784921366227	10.762899237659	9.39148550549912	10.406248123123
ACBD4	5.65	5.25	5.95	4.75	5.7	6.05	5.8	4.85	5.05	5.91903708385072	5.55	5.6	5.1	5.55	7.05	6.1	5.35	5.55	4.75	6.9	5.45	5.55	40.4	6.2	5.6	9.65	4.85	5.2	5.5	4.65	4.55	3.7	4.6	5.95	5.85	5.65	7.6889010918336	6.6	5.75	5.6	6.6	6.7	8.85	6.75	5.55	4.5	5.45	4.85	4.4
ACBD6	9	6.75	6.8	6.85	6.65	6.75	6.8	6.8	6.8	6.77495387438173	6.65	12.4	6.8	6.85	6.1	6.8	6.8	19.35	6.8	31.75	11.4	11.45	6.6	11.45	20.25	6.75	12.9	6.9	15.15	8.55	6.7	6.75	7.35	6.85	6.8	6.6	6.66999250374391	6.8	7.7	6.7	6.75	7.7	16.15	7.725	19.45	6.7	6.7	10.65	6.65
ACCS	13.35	5.7	5.75	5.7	5.6	5.7	5.7	5.7	5.8	5.69978069753565	6.6	10.2	5.7	5.7	5.15	5.7	5.8	5.7	5.7	231.8	5.65	5.65	5.55	8	5.6	6.6	5.65	8.2	5.6	6.2	5.65	5.7	5.7	5.7	5.7	5.55	5.6996842017782	5.7	5.6	5.7	5.7	7.25	5.1	6.55	5.7	5.7	5.65	5.7	5.55
ACD	80.7	47.5	62.4	45.4	66.9	64.2	55.8	62.25	43.8	77.5832456139855	40.55	170.7	47.25	43.6	81.05	76.85	42.65	59.25	41.45	222.55	51.3	69.85	64.25	83	65.45	47.7	100.75	69.65	221.85	79.25	47.8	36.5	33.9	57.15	64.45	57.8	76.4580930968069	57	30.65	53.35	83.1	97.95	193.65	67.275	60.9	39.05	54.25	95.9	50.75
ACE	6.69390549976544	6.37820139090631	6.83267863381851	6.33894992676381	6.71156760141942	6.72913723027803	6.69390549976544	6.17686050359574	6.41697560402334	6.92685094504178	6.60416403895955	6.29920624920415	6.39764724717174	7.03083674608231	7.28310347492825	6.79851466981459	6.5675751217523	6.43618822047674	6.39764724717174	7.01474781857937	6.21817852462588	7.18782665182103	7.25308628013719	8.28619906143886	6.62230743792436	6.33894992676381	6.07107148336491	6.78130316663562	6.98234667389871	9.55102005678996	6.15599257257114	5.87077861834666	6.15599257257114	6.81563946424972	6.84963324088176	6.52900645986413	7.11661279528195	7.03083674608231	6.69390549976544	6.54912677984793	7.53899688100063	6.98234667389871	6.98085927413208	6.93167053515947	6.4931485992791	6.1975883787545	6.81563946424972	7.18782665182103	7.49687870117936
ACE2	6.15792172733626	5.54166040099896	7.33229159267415	5.36003731330296	6.95323665640686	6.61192105216026	6.35609943282828	5.05717312339611	5.42816727818884	6.01166132964711	6.79485099174368	5.66656862660287	5.46626014748658	6.02826674924061	9.29314263314623	6.41151308194875	41.4901193056853	5.54797260267208	17.2484781937422	7.69155380921176	5.50931030166209	35.0836500381588	9.17986928011505	6.7260686883201	6.39921870231046	5.17083165457937	4.83735464897913	6.58407168855261	7.00410593866198	349.399985689754	4.7788596966222	4.70505047794389	5.33268225192539	6.85291908605377	6.68019460794369	6.22454817637393	7.67562283623773	7.15192281837549	6.10819122163018	5.99979166304964	13.196306301386	7.04237175957078	9.69909789619632	7.50199973340442	6.23538290724796	5.29150262212918	12.5365465739174	47.7265649298166	6.23538290724796
ACER1	4.05	4.1	4.15	4.1	4.1	4.15	4.1	4.1	4.2	4.14969878424929	4.1	4.05	4.15	4.2	3.7	4.1	4.15	4.1	4.1	4.05	4.1	4.1	4.35	4.4	4.05	4.1	4.05	4.1	4	4.1	4.05	4.1	4.15	4.1	4.15	3.95	4.08	4.1	4.1	4.15	4.15	4.1	3.65	3.95	4.1	4.1	4.1	4.1	4.9
ACER2	6.9	6.9	6.9	6.9	6.9	6.9	6.9	6.9	6.9	6.9	6.9	6.9	6.9	6.9	6.2	6.9	6.9	6.9	6.9	6.9	6.9	6.9	6.7	6.9	6.9	6.9	6.9	6.9	6.9	6.9	6.9	6.9	6.9	6.9	6.9	6.7	6.8599708454191	6.9	6.9	6.9	6.9	6.9	6.2	6.675	6.9	6.9	6.9	6.9	6.9
ACER3	4.35	4.4	4.45	4.5	4.4	4.4	4.5	4.3	4.5	4.4497190922574	4.45	4.3	4.5	4.5	3.95	4.4	4.45	4.45	4.5	4.35	4.4	4.4	4.3	4.4	4.35	4.4	4.4	4.4	4.3	4.35	4.35	4.4	4.5	4.4	4.5	4.3	4.36998855833742	4.4	4.4	4.4	4.4	4.4	3.95	4.225	4.4	4.4	4.4	4.4	4.35
ACHE	7.49332739861262	7.42145586959065	8.88762324572606	7.56854206028333	8.16714495787323	6.88367280123137	8.44368773356757	6.99319065718087	11.6810975733876	14.0918551484475	8.10347359019686	7.55111747563339	7.78651516204303	35.6681293423892	11.4471386098179	21.6877774189585	7.57501388750191	7.65580745741407	7.81605011986004	9.05728075215509	8.11072602301506	8.11444230295603	11.5677263833019	8.58724899630568	7.87856981009908	6.92796186733079	6.73864758443127	7.86619238697978	8.47513378544648	6.37761138690071	6.366374339742	5.68387254100034	6.75595085638597	9.29698133037533	10.5845360128403	12.1747358015042	37.1564324186892	9.99461376603591	7.69975262037652	7.83512267357622	12.1182686270104	8.22166588503705	11.9246317938076	11.1934445587843	8.02328114116944	7.09307000862917	8.76793599827632	7.81477448442264	6.35612486930848
ACIN1	96.75	56.7	76.3	86.95	55.45	91.95	60.05	52.3	57.7	60.681133806151	83.05	156.25	48.75	68.9	67.25	53.55	84.2	67.25	58.85	87	74.25	71.6	52.2	58.2	58.3	87.75	136.05	96.6	57.05	101.6	62.7	42.6	32.3	86.75	62.5	57.8	122.379331588304	82.45	67.85	79.8	80.5	78.35	176.55	83.9	41.3	35	52.2	58.45	35.35
ACKR3	5.6	5.15	6.2	4.9	8.8	5.95	5.75	10.05	5.15	5.48908006864538	35.15	5.65	5.05	12.05	35.7	6.25	102.2	5.1	4.8	7.4	12.25	6.2	7.8	25.65	5.85	11.75	4.25	5.9	6.95	5.6	4.7	4.6	5.65	6.05	6.15	8.05	7.0199715099137	6.7	126	5.5	7.05	6.85	182.85	106.1	5.6	4.65	6	4.9	4.55
ACLY	305.264060162782	65.5788986691806	79.824203914561	96.1595190393353	59.8041896880191	121.430877746523	95.4316689642343	88.4122646745808	79.1195055045784	108.548925377598	109.91068325465	185.415587509325	83.51608520363	3674.37498896521	55.1835948370212	185.73518627481	168.781836403238	284.177002836288	114.68842112583	339.643388206286	264.459950697396	89.3193653408488	50.9935457518517	80.5721160782867	148.413246441062	76.6788640570258	436.391151867892	227.039548225671	385.149679965526	93.5378775109638	69.4809774897731	34.1678859079746	74.8057036648937	220.687418223126	80.0513023022232	88.2926241890103	1753.32614870702	92.764037088596	183.320521326893	56.8737974225459	42.1846327401114	190.876714286309	240.993425875087	137.052263914524	199.184154489095	63.6470904363967	50.8638540057166	63.3451651017321	56.1081082196488
ACMSD	6.43428317685817	6.51421522518254	6.87495454530428	6.56696276828185	6.4610370684589	6.48768063332344	6.79926466612383	6.43428317685817	6.59317829275077	6.6811067504864	6.407417576528	6.38043885637971	6.56696276828185	6.59317829275077	5.86600375042499	6.48768063332344	6.51421522518254	7.1697280283146	8.05357063668035	6.29880941130941	6.51421522518254	6.8245878996464	7.34404520683254	6.48768063332344	6.35334557536421	6.48768063332344	6.51421522518254	6.48768063332344	6.21610810716802	6.48768063332344	6.48768063332344	6.54064217030713	6.51421522518254	6.54064217030713	6.72272266273123	6.28728876384726	6.3672890353279	6.51421522518254	6.51421522518254	6.54064217030713	6.54064217030713	6.4610370684589	5.83952052826257	6.23553325706791	6.4610370684589	6.48768063332344	6.51421522518254	6.4610370684589	6.4610370684589
ACN9	24.2	12.1	23.7	13.7	21.85	16.25	16.85	11.4	13.35	14.7282042354117	21.6	12.8	13.1	12.45	28.6	13.65	37.4	16.2	14.7	34.7	42.45	16.3	24.95	14.35	15.05	9.95	13.65	16.3	16.05	9.2	10.25	12.7	13.5	15.65	17.3	14.9	17.0390492692521	16.35	10.7	16.45	30	17.35	24.35	18.3	29.85	12.8	24.85	12	19.35
ACO1	7.1	10.35	68.35	136.1	10.85	7.05	8.45	22.85	7.7	14.560219778561	66.25	7.25	9.55	436.7	10.1	27.05	164.6	9.5	280.6	16.85	7.5	10.8	245.6	47.1	6.3	9.3	27.95	8.35	9.05	43.85	8.95	10.8	14.6	39.5	7.95	16.85	43.1602826682125	12.9	37.25	6.55	11.85	64.95	15	21.625	23.1	26.2	10.5	12.75	8.5
ACO2	42.0130931972403	63.6516299869846	44.0840674166983	40.7529140062401	25.370652336903	35.583950033688	30.4653901993721	103.342537224514	67.7101174123926	74.4852298424107	77.211398122298	42.6986533745503	79.5089303160343	75.0353916495409	194.185993315687	92.6366018375026	75.5585865405118	45.8564608315993	95.8902888722315	63.4739316570196	42.9566642094099	38.1843881710837	81.3039205696749	60.4775164834007	57.8058820536457	32.6517227723133	37.0320131777898	65.9103937175314	77.3622323876451	38.668947490202	39.1538950808218	18.9997368402828	22.2991031209778	42.047651539652	88.2530169455979	96.1093517822278	111.544400020648	43.118441530278	50.9607692249636	55.2008605005393	79.3502047886456	63.1248762375025	108.661308661363	78.6709603348021	55.8771643876101	35.7589149723534	26.284976697726	28.8922134839129	19.2477271385481
ACOT11	11.3874931394052	9.46414285606467	14.543039572249	8.97217922246318	10.8666922290088	11.2413299924875	10.4380314235971	10.533755265811	8.72367468444348	11.7714722977399	12.4899959967968	9.00513742260494	11.9146968068852	9.97747463038619	26.12326549266	10.9448618081728	12.1274482064448	9.23363417079104	17.9073309010584	12.280065146407	9.10054943396277	12.8685663537163	13.8504512561866	11.1175536877498	10.9129510216073	8.51938964949954	8.6024705753638	10.8585219988726	11.3874931394052	8.51249082231517	7.94638282490845	8.51586754241751	9.85444062339411	11.0905365064094	12.2612193520873	9.85444062339411	13.2567042760289	12.8545711713771	9.58240575221067	10.285912696499	19.2690165810298	12.1753850041795	14.9859100491095	13.779672528765	10.2606042707045	8.35523787812173	14.847221962374	9.69987113316461	11.6034477634882
ACOT12	5.72494541458694	5.7848941217623	5.7848941217623	5.81463670404265	5.75499782797526	5.75499782797526	5.81463670404265	5.72494541458694	5.81463670404265	5.78474040923451	5.75499782797526	5.66436227654976	5.81463670404265	5.81463670404265	5.22302594288024	5.75499782797526	5.7848941217623	5.7848941217623	5.81463670404265	5.66436227654976	5.75499782797526	5.75499782797526	5.64136508302733	5.75499782797526	5.72494541458694	5.75499782797526	5.75499782797526	5.75499782797526	5.69473440996154	5.72494541458694	5.75499782797526	5.81463670404265	5.81463670404265	5.7848941217623	5.81463670404265	5.58166641783617	5.72631300586191	5.75499782797526	5.75499782797526	5.75499782797526	5.75499782797526	5.75499782797526	5.16333225737023	5.55624648481329	5.75499782797526	5.75499782797526	5.75499782797526	5.75499782797526	5.72494541458694
ACOT13	11.45	10.95	9.3	7.65	9	12.55	8.85	28.95	9.9	7.91454357496375	15.2	9.8	9.65	27.45	12.75	23.55	9.2	143.15	45.95	61.65	22.3	63.8	151.7	12.6	11	9.1	32.75	11.55	18.15	86.35	8.9	6.2	7.95	65.45	9.5	18.65	27.959420594855	12.65	10.75	8.8	11.7	33.25	13.7	11.55	65.5	8.5	9	73.6	7.45
ACOT6	5.9	6.05	6.15	6.1	6	6	6.15	5.9	6.1	6.09979507852518	5.95	5.8	6.1	6.1	5.45	6	6.05	6.05	6.1	5.85	6.05	6.05	5.95	6	5.9	6	6.05	6.05	5.85	5.95	6	6.1	6.1	6.1	6.1	5.8	5.9399663298709	6.1	6	6.1	6.55	5.95	5.4	5.775	5.95	6	6.05	6	6.1
ACOT7	17.606958851545	21.731428853161	7.39577582137263	5.96238207430554	7.20381843191512	7.45587017054347	7.26481245456481	173.46728798249	23.9835360195281	29.3411776271468	10.411772183447	5.98122061121307	39.6234778887467	6.88331315574121	9.68865315717308	67.9740759407585	17.5215581498907	10.6269704055295	22.661200321254	18.5074984803457	28.8162280668376	7.05832841400852	10.3035188164044	8.75499857224431	7.54983443527075	6.25539766921336	17.9621129046669	6.9462219947249	8.88594395660922	6.70820393249937	5.49749943155977	4.6475800154489	5.55360243445639	6.557438524302	29.3338541620429	50.2489552130191	12.2444347315406	18.1431805370503	7.23740284908889	13.7058381721075	8.46537063571348	7.79567187611177	37.5552925697564	14.7464826314616	16.3245214324953	6.42300552700992	8.23589703675319	6.87895340876794	5.75108685380424
ACOT8	49.9	32.9	23.65	19.8	18.05	23.2	22.8	88	30.85	30.9165004487895	19.4	24.95	21.75	20.4	59.8	36.9	14.05	16.75	23.1	49.75	17.75	22.55	64.7	27.2	31.75	17.5	29.65	81.2	39.95	34.1	16.9	16.9	18.65	23.75	23.75	37.55	50.2652325171186	26.4	23.1	25.5	29.8	26.8	23.25	22.325	35.65	13	21.75	19.7	14.75
ACOT9	33.4	5.2	5.9	4.8	6.1	9.45	5.55	4.8	5.1	5.2466656077932	5.75	7.4	4.7	5.6	7.15	6.2	5.55	5.1	4.55	17.6	8.4	5.6	7.4	10.6	10.15	5.2	4.65	33.3	17.15	4.75	4.5	3.75	4.55	6.05	5.7	5.2	7.35779858381568	6.6	5.95	5.35	6.5	6.7	10.2	12.75	13.05	4.5	5.6	4.9	4.35
ACOX1	7.47372019676475	6.8163173490018	9.3670732451148	7.21783485795194	9.85310276248935	34.6266565446597	8.22917557818725	6.48862662455993	6.79975995128783	7.37559534090453	15.7536250964997	6.70771784544786	6.72022844133954	9.78182044424985	11.4191795878634	7.61152756691625	19.7636270107439	6.71798905724267	8.55078745547107	11.2617973214756	6.44666726031831	7.63205137082723	14.2411915980831	9.07473649405273	8.35797651439086	6.04667952953962	5.74249732807036	12.5199526720477	9.22601843247771	6.34878444247709	6.92762759369493	5.87602764082214	8.14198673792012	9.49392433875914	8.21895421287691	7.75023635251889	15.0073807182265	9.5253997751674	9.51920874184597	7.70297502486947	10.2763787269025	11.6355440779064	11.4423296629554	9.04155470252273	9.33093190748253	6.26697465099761	11.5259941606817	6.53807101927831	6.81028028270746
ACOX2	4.65	4.2	5.05	3.95	4.7	5.05	4.65	3.9	4.15	4.43705983732471	4.9	4.35	4.15	6.25	58.7	5.05	22.65	4.2	71.85	5.85	4.15	4.6	809.05	11.55	5	4	3.7	4.9	5.5	4.95	3.7	3.1	4.6	4.95	5.05	4.8	5.64992035342092	5.4	4.75	4.4	5.6	12.05	6.6	12.9	4.7	3.75	4.65	3.95	3.6
ACOX3	4.61681708539552	4.16893271713517	4.79348516217585	3.97114593033296	4.59320149786617	5.01098792654702	4.51940261539067	3.92428337406972	4.11885906532379	4.38940272204271	4.64327470649756	4.32145808726638	4.09511904588865	4.6327637539594	6.28728876384726	4.94368283772331	4.44297197830461	4.1424630354416	3.84187454245971	6.04814021001498	4.06878360201179	4.54009911786075	6.57267069006199	5.8172158288996	4.79348516217585	3.91854564857933	3.64451642882838	4.9173163412577	5.36516542149448	3.99061398784698	3.59444015112228	3.11688947510174	3.69154439225644	4.94368283772331	4.81715683780381	4.74578760586691	5.59288968105572	5.29150262212918	5.15	4.3692104549907	5.53556681831228	5.41525622662492	6.53452370108182	5.56551884373775	4.61952378498044	3.66810577819124	4.54560227032678	3.91535439009038	3.64142829120662
ACOXL	8.95	8	16.7	8.35	14.6	9.4	10.45	6.8	8.05	9.60468635614927	8.75	7.65	9.1	8.95	14.85	9.2	8.25	8.5	9.45	10.15	7.95	10.3	15.15	9.5	9.75	7.05	6.65	10.1	9.8	6.8	7.55	11.05	8.95	9.75	11.55	8.5	10.5898819634593	11.15	8.5	10.65	21.55	9.9	14.8	11.125	8.75	8.55	20.35	7.95	14
ACP1	138.673002323997	27.2880351505694	41.6804096284235	43.0965719805906	14.5830274402958	39.5477444355556	40.0192292960397	41.2611606164704	27.806144480544	22.3790108044609	65.8953560971303	127.560753053824	40.1894298257291	34.9243317650791	32.6581846499265	51.505236090613	92.8673275767966	70.7590140304493	28.992117159882	223.120915616373	87.6412716534217	60.2299148514356	27.5872299015605	32.2746863446492	188.992978547136	30.9300976977812	142.169866231337	116.084440845934	215.286789402186	94.2600860621059	21.1582333017308	20.2172809021068	33.1226795763913	57.6866119829482	31.4844972846714	52.8813105267143	101.260554153004	53.3530249052919	48.0326447854457	23.7960020677946	21.8245831662785	48.6783679596031	37.7970429412283	68.7831382943653	180.143689259183	33.84741312331	21.9679754442702	70.930224215772	15.7830447555244
ACP2	63.9	81.95	76.1	132.45	60.8	75.8	66.95	219.75	54.55	65.7935407163956	70.2	45.05	54.4	60.1	92.3	90.65	119.15	54.65	100.3	114.95	51.7	59.8	905.55	250.55	30.2	84.35	48.25	111.3	85.45	54.65	47.85	37.85	54.45	88.65	64.1	90.6	231.371558321242	84.55	421.55	57.8	74.1	307.75	57.9	102.95	48.25	55.9	59.1	57.45	44.95
ACP5	4.9	4.4	5.05	4.3	5.15	21.65	5.65	3.75	4.45	4.67332857821917	4.85	10.2	4.35	4.85	69.35	5.15	6	21.35	58.95	6.25	4.25	4.9	90.35	1153.95	186.4	160.6	4	42.8	7.6	4.05	3.85	3.35	5.15	7.5	5.3	4.85	15.9773464630395	5.9	5.45	4.85	5.85	19.95	7	28.075	9.95	4.25	4.9	4.3	5.05
ACP6	6.2	3.65	4.25	4.55	4.15	4.55	5.45	4.65	3.7	3.88747990348503	4.15	7.2	3.65	4.2	8.8	4.45	4	3.7	4.6	22.9	3.55	4.15	10.1	8.55	5.2	3.9	6.8	4.35	5.05	3.5	3.95	2.7	3.45	9.65	4.6	4.3	5.01984063492059	4.7	4.2	4.75	4.7	8.75	5.65	6.4	4.1	3.2	4	3.5	3.1
ACPP	6.3	5.75	6.95	5.5	7.4	6.95	6.45	5.1	5.6	6.08933493905533	6.3	5.6	5.6	6.1	8.5	6.5	6	5.7	5.35	7.85	6.2	6.45	8.8	6.8	6.45	5.25	4.9	6.9	7.25	5.15	4.9	4.5	5.1	16.4	6.8	6.4	7.56983487270363	7.4	6.35	6.2	7.9	12683.5	9.3	7.55	6.35	5.25	11.3	5.35	6.4
ACR	5.5	5.2	6.35	5.1	8.7	6.1	5.75	4.65	5.05	5.86941223633167	5.65	5.25	5.15	5.55	7.2	6.05	5.4	5.1	4.7	6.9	5	12.1	7.5	6.1	5.85	4.85	4.45	5.9	6.4	12.75	4.45	4.85	4.55	6.05	6.2	5.85	6.8096402254451	6.6	5.7	5.7	7	6.5	8	6.775	5.55	6.05	7.25	11.95	4.65
ACRC	5.75	5.75	11.15	5.9	5.75	5.8	5.9	5.7	5.9	5.84978632088387	5.75	18.75	5.9	5.9	5.3	5.75	5.85	5.85	5.9	5.7	5.8	5.8	5.7	5.75	6	5.8	5.8	5.8	6.4	7.65	5.75	5.85	5.9	5.85	5.9	5.6	5.76999133448223	5.85	5.75	5.85	5.8	5.8	5.75	5.675	5.7	5.8	5.75	6.2	5.75
ACRV1	3.77447702464311	3.46707097910439	3.90598756685885	3.14997159948361	5.58433520630435	4.1238136298372	3.68237110095039	3.23469286653028	3.35044263686821	3.61742852860763	3.77391723742629	3.61827413904022	3.3750532337675	3.70845785463636	4.76207680652254	4.21972323713744	3.62413373708676	3.39191022592657	3.05050919725685	4.73174617287959	3.33367501372669	95.359492880323	5.04284772234064	4.164266345038	4.03313507096798	3.26811931566982	3.02577726219927	3.99899854013109	4.44842497103553	114.635537196521	2.97565832370757	2.7387013507545	3.018529770092	4.01571237090586	3.92425743223237	3.96525897753605	4.62801578195918	4.39842025170367	3.94942886308796	3.55754341004059	4.4737116789293	4.44034018297531	5.22947069406412	4.55257472434883	3.76525139278225	2.99363448250185	3.97600073387651	128.470445842791	2.89108473538286
ACSBG1	4.89285192909003	16.2501538454256	5.62849891178811	4.30697109347161	5.67802782663136	5.30801281083609	5.06162029393751	19.8838502307777	20.0286045445008	6.28935896589023	4.66208108037602	4.46961967062076	15.7035027939629	4.74078052645342	7.23446611713677	27.7331029637868	4.58748296999564	4.35344691020805	4.28660704987056	5.9016946718718	4.29883705204093	4.94873721266345	7.17321406344464	5.34088007729063	5.13322510708424	4.02492235949962	3.84577690460588	5.19903837262238	5.46168472176855	4.41588043316392	6.23718686588754	3.41833292702744	4.10791918128875	5.17687164221791	5.61248608016091	19.1724411591221	6.03417618664901	5.73149195236284	4.87083155118302	7.77592438234838	8.00312438988674	5.52494343862451	7.19478978150161	19.1370060354278	9.3079267294065	4.10791918128875	6.34980314655502	5.17832019094996	5.99270389724038
ACSBG2	4.4	4	4.45	3.65	4.85	4.85	4.35	3.75	3.95	4.19195658374464	4.4	4.15	3.95	4.35	5.6	4.85	4.2	4	3.55	5.45	3.85	268.7	5.7	4.8	4.75	3.8	3.55	4.6	5.05	389.55	3.45	2.9	3.55	4.7	4.6	4.6	5.94	5.1	4.6	4.15	5.3	5.15	6.15	5.3	4.35	4.25	4.25	219.75	3.5
ACSF2	6.5	6.15	12.75	17.2	6.95	7.15	6.55	5.65	6	6.4482555780614	14.2	6.55	6	17.6	9.95	7.35	9.7	6.05	100.8	8.65	5.85	6.65	14.6	7.45	7.25	5.8	5.8	7.15	8.1	5.6	5.3	4.45	5.3	7.15	7.05	7	8.14984662432368	7.75	7.05	6.35	8.4	7.6	11.45	8.35	6.75	5.3	6.6	5.75	5.1
ACSL1	29.8120780892577	28.0173606894011	14.6205335059976	22.7791022650147	13.7795137795207	1079.47664286913	88.7907089734055	13.3974811065364	19.5629113375285	10.0791159047498	85.0499853027618	6.3219854476264	23.1360649203792	1709.42840446741	24.6649548955598	57.4165481372748	34.0363041471897	14.6848561450223	82.4904842997057	27.2427972132085	59.1259672225326	9.62678554866577	190.456766747732	41.4387499811469	9.18681119866953	25.4133823014568	5.70767027779286	115.739923967488	12.6797081985352	7.1133676975115	83.4430344606427	7.58205117366007	9.06242241346099	38.273228241161	17.2319470751276	33.2575555325403	42.7766651214352	24.3836523105133	15.694903631434	9.76780425684299	46.4780593398649	181.881974093091	171.324166421436	74.158276679006	28.5060519890075	54.244999769564	11.5650335062204	7.07548584904245	42.9986046285225
ACSL3	23.7887572537886	95.8716564002881	13.6542996558408	12.070106981084	13.5123065648812	13.7280863063129	8.01349804586916	80.4506486855874	54.146459407907	32.2990201207977	41.20036549814	15.1883047155563	179.269959191439	29.0070010841602	10.4537649643605	191.470933619478	13.4582744605561	78.7485474158873	7.60585882484994	27.6771592917132	13.8917620648482	15.2591989648845	12.4318639396721	8.38283057622694	17.8845973531663	9.43584847494963	35.6450039454524	16.7391553772413	23.1533769391242	27.176250264436	15.626983214935	7.77376541157745	9.35806542858306	14.1217711052155	103.396639327239	239.254542394014	178.835278137137	49.0062061762901	11.8707423332862	46.0674817690295	12.8954032858093	132.257615388555	22.6390792784844	44.7066966116871	45.7918858541354	12.1797545614335	11.6974109741158	12.316571621876	8.91342291343507
ACSL4	48.5	8.7	12.75	25.25	13.35	99.6	10.3	7.85	8.6	9.95100497437319	10.2	8.05	9	16.75	15.1	16.85	18.7	8.9	8.6	11.8	16.7	10.3	15.05	10.3	10	8.05	7.25	11.4	10.6	14.1	7.25	11.25	8.2	10.85	11.4	61.45	11.7171156860381	10.6	15.35	10.75	14.55	11	29.4	11.8	9.55	8.35	12.55	8.45	9.6
ACSL5	28.35	22.75	27.9	19.9	34.95	46	38.05	21.35	24.4	27.0307232607639	252.75	113.05	19.9	174.15	53.7	27.9	692.5	14	25.1	174.05	32.9	41.2	55.6	53.5	71.85	34.95	13.95	67.25	230.7	21.2	17.15	24.05	80.15	37.2	32.25	27.05	25.3349797710596	32.5	19.7	34.45	42.9	29.1	65.35	36.825	45.6	22.65	29.85	22.55	23.65
ACSL6	5.73637140599584	6.21121793365368	6.28282107854051	5.27406867285391	6.52558104371306	6.16573546911695	6.66128386705135	7.62023069466986	6.087482116979	6.34406359836634	5.84042074751409	5.71780998337447	8.71879203659454	5.65705548624666	8.34225517370837	8.0036693497041	5.66693159652308	5.35083046113158	5.11126993834717	6.63056529312509	5.34967229772072	6.82354071960386	11.0374487859532	6.16980974158418	5.92844360960971	5.4506434141111	4.79788407222177	6.05870219456168	6.38187284197923	7.10573274814232	4.8086355223769	4.75867675052482	5.21392997201662	6.2995726868533	6.36137145424081	13.2049049993856	17.6705913847366	7.14765281954262	5.61710272759436	5.97942303476582	7.05631065420157	6.59882773663046	8.332623309261	7.4028544660021	5.92668208137983	5.01584452606201	6.70043969248741	6.18080120983226	5.47707950986026
ACSM1	7.35	6.8	8.9	6.65	8.15	8.15	7.75	6	6.7	7.40945342113708	7.3	6.35	6.65	7.35	13.7	7.85	6.85	6.75	6.8	9.3	6.6	8.25	10.2	8	7.35	6.4	5.5	8	8.15	8.05	5.8	5.35	6.15	7.85	8.4	7.5	8.81918363568874	8.7	7.4	7.4	10.25	8.3	11	8.875	7.25	6.4	9.85	6.35	6.55
ACSM3	4.43987612439807	4.08900966005217	4.75604878023765	3.87943294825416	4.87339717240448	4.88748401531913	4.51663591625449	3.64451642882838	4.01559460105225	4.29989980877901	4.51663591625449	4.28573214281994	3.98873413503583	4.38605745516403	6.13799641576956	4.86415460280612	4.29272640637626	391.231587426169	4.06294228361664	8.67208164168212	3.9385911186616	5.1234753829798	5.93295878967653	4.86415460280612	4.7169905660283	3.79176739792936	3.54118624192515	4.7370877129308	5.26497863243527	3.71079506305589	3.51425667816112	10.3703905423084	3.95474398665704	5.06458290484024	4.76392695158102	4.56344168364185	5.48233479887465	5.21152568831815	4.54009911786075	4.81663783151692	5.62849891178811	5.18459255872629	6.25699608438426	5.3619026473818	4.48636824168503	3.59130895357111	5.1234753829798	3.84187454245971	3.72860563750043
ACSM5	4.01559460105225	3.71483512420134	4.24529150942547	3.39079636663719	4.58257569495584	4.35889894354067	4.14517792139252	3.44093010681705	4.1391424232563	3.86843102581149	3.98873413503583	3.86846222677694	3.59130895357111	4.95075751779463	5.31883445878888	4.43621460256377	3.88844441904472	3.74866642954531	7.44177398205562	5.01098792654702	3.51781181986757	4.00749298190278	19.8328011133072	4.43987612439807	4.18927201313068	3.91535439009038	3.24384031666172	4.25382181103064	4.44550334607905	3.31360830515618	4.10639744788543	2.94915242061173	3.19374388453426	4.26262829718942	4.29738292452511	4.28573214281994	4.78876920023899	4.78722257681842	4.08900966005217	4.04969134626332	8.27284715197857	4.71380949975707	5.51225906502951	5.26212884676915	3.92109678533953	3.19374388453426	6.72755527662167	3.51425667816112	3.58224789761959
ACSS1	5.2	5.25	5.3	5.3	5.2	5.2	5.3	5.1	5.3	5.24976189936267	5.15	9.85	5.3	5.3	4.75	6.55	5.3	5.2	5.3	198.95	5.25	5.15	5.15	5.2	51.55	5.2	5.2	5.65	53.1	5.2	5.15	5.3	5.3	5.25	5.3	5.1	5.21965516102357	5.25	19.15	5.25	5.2	5.2	4.7	5.05	115.95	5.2	5.2	5.2	5.2
ACSS2	5.6	5.65	6.2	5.8	5.65	5.65	5.75	5.55	5.8	5.72494541458694	5.65	5.45	5.75	150.45	5.2	5.6	5.75	5.8	5.8	5.5	5.65	5.6	5.55	5.65	5.5	5.7	5.65	5.65	5.45	5.55	5.65	5.7	5.75	5.7	5.75	5.45	5.58999105544902	5.7	5.65	5.7	5.7	5.6	5.1	5.45	5.6	5.6	5.65	5.65	5.65
ACSS3	4.55	4.15	4.7	3.8	4.5	4.95	4.4	3.9	4.05	4.31451040096092	4.5	4.2	4.05	6.05	5.75	4.9	4.35	4.05	3.65	5.6	4	4.45	5.9	4.95	4.6	3.95	3.65	4.65	5.1	3.8	3.55	2.95	3.6	4.8	4.75	4.7	5.58956170016934	5.3	4.75	4.3	5.35	5.3	6.3	5.475	4.6	3.65	4.5	3.9	3.45
ACTA1	12.892541208252	12.2516110611923	13.5973078941829	12.4934755284275	13.0459909490984	13.3546622514895	16.9078083264438	12.1167152814851	12.7390802313378	13.2171956298497	20.886410509095	12.3114661624324	12.7034891316399	13.0853301976869	144.977872168324	13.1279826932494	26.4448360005002	12.6235011127767	12.8059410490345	13.6269452094662	12.5208664811481	15.2630918661224	14.1093645351519	13.3786099668434	13.1821882503391	13.5910769033791	12.1106970609289	13.3245161845156	13.2561144201687	32.2076033637476	11.9553024675957	11.4674441551119	12.3037708490407	13.3851644864264	13.3987022579267	12.5778878045108	13.4064571613455	13.7686468771662	13.0953638198608	12.8783524119649	218.019324008416	57.9474424798067	13.5195190896597	13.3415400865427	12.9313416745413	12.1830014429528	13.2653951824154	12.3502166309042	12.0148150353669
ACTA2	32.4993846095584	28.1749889086047	61.2369169700761	79.552812646694	379.862797599344	27.3149226614318	24.5955280488141	43.3566315573523	33.4519431423647	38.987421450212	237.084710599397	19.1992838408103	44.3481961301697	113.940949618651	167.545419215209	77.1521224594632	209.447272601006	13.1129706779204	63.9429433166788	17.8390022142495	12.6394224551599	185.468595724451	95.7628581444811	140.373501772949	18.9044968195401	108.326820317039	10.3041253874358	22.5314779808161	21.0166005814451	212.631124250426	85.3026084009158	174.824697911937	67.803539730607	51.1280744796829	39.3946379600067	39.8016331323226	35.2770194235667	69.5425049879568	178.523555868686	29.4757951546689	60.0640907697769	225.599429298923	35.6987394735444	224.431612635119	12.7004921164497	113.083818471079	119.755532231292	118.983948497266	123.135961441002
ACTB	8090.77146898116	5321.50340038831	3402.89389645213	4363.82824185708	5075.8567705659	21277.1903378122	9229.20066047312	6330.8570196773	5573.6743639134	5681.66734059506	8644.63941742533	8711.80835965047	7479.05404318238	11902.0760718693	4340.53579188163	4352.22667252938	7996.16070848772	3173.51353913976	4147.12055603415	8834.32258595659	5892.43947499261	4242.41715204609	3249.53164591991	11856.4093123961	6670.31489884799	6198.2857750082	4586.99570784373	16285.3381938462	14427.4342210329	6837.03981605201	4834.24310123106	4145.7456661377	2279.04579819462	3429.07268576611	7559.6156648967	6748.06404784609	4498.07315464888	3717.26613061875	9633.95062712757	4478.40459239738	1308.05432440436	8693.99213008232	5736.4805307984	8675.56001466629	4711.5981251419	1747.7470167444	2197.35750811022	3251.61599180688	2226.83636412283
ACTC1	6.8	6.1	8.35	6.9	20	7.95	7.8	5.35	6.15	6.87822651560706	12	6.1	6.05	6.95	17423.8	7.25	7.1	6.3	6.2	8	6.15	7.45	9.75	8	6.95	7.7	5.8	7.35	7.6	19.75	5.5	6.5	5.95	7.7	7.75	7	8.67813343985906	8.45	15.75	6.85	10.7	47.25	10.35	10.025	6.65	5.85	8.6	6.15	6.1
ACTG1	7122.31359515423	2280.56541048455	2918.25727325115	4122.67790842492	3272.99299058698	5818.49187454	4584.40696347179	4508.32030979257	3039.67128491797	2144.93317338154	5093.15335800216	5100.28016358525	3363.65696828224	4962.98655011053	2406.37069261495	5643.20983060334	5196.04573533872	1971.75052564287	2679.32289405062	8433.45296133416	2957.55850970337	3160.60003572563	2693.38204927255	6225.26722219205	4155.16366796396	3668.03720998959	7804.6488954852	7562.25175895642	8645.4550141385	3966.43076768914	3528.43612702588	3184.15178257932	3336.94305177509	5463.35668946767	3214.19545311617	4157.02910835542	6808.06295486674	4697.2464175076	4975.93125028586	1673.14856269275	428.876994422973	5975.80393335222	2527.19553708424	6413.87761610954	1516.80333785901	2513.7572724292	2294.33466483678	3116.19599134267	2251.06397865108
ACTG2	9.1	9.55	10.4	13.95	1304.55	12.5	10.5	7.85	8.45	9.93201892869723	4381.4	7.7	8.7	20.6	117.35	10	3855.3	8.3	9.1	10.55	8.45	287.3	13.3	184.65	7.65	31.1	13.8	8.55	8.65	1744.65	7.55	160.55	25.1	12	10.45	8.8	10.3294143105986	16.1	361.65	12.75	19.05	3707.9	14.8	19.725	8.7	13.95	21.9	9.4	9.9
ACTL10	4.55	4.65	4.7	4.7	4.6	4.6	4.7	4.5	4.7	4.64973117502507	4.6	4.5	4.7	4.7	4.2	4.6	4.65	4.65	4.7	4.5	4.65	4.6	4.55	4.6	4.5	4.6	4.6	4.6	4.5	4.55	4.55	4.65	4.7	4.65	4.7	4.45	4.58	4.6	4.6	4.65	4.65	4.6	4.15	4.45	4.6	4.6	4.6	4.6	4.55
ACTL6A	285.9	7.1	13.45	8.55	11.75	11.35	10.9	5.25	7.05	7.96868872525461	86.2	9.7	6.95	7.95	15.45	7.85	131.75	20.2	7.65	169.95	46.5	21.4	13.85	9.25	10.15	8.45	16.9	10.25	14.35	19.1	6.45	7.35	8.15	10.8	9.3	8.5	12.9834972176221	11.2	8.6	8.05	14.8	24.1	37.15	15	76.25	8.25	12.85	10.35	10.2
ACTL6B	6.27375485654325	10.3164916517196	7.38850458482635	5.60802995712398	6.72681202353686	6.65507325278993	6.6745786383861	117.952850749781	10.3537432844358	62.9924258048863	6.19515940069341	5.66237582645306	11.2703149911615	6.29285308902091	12.2872901813215	18.3651844531984	5.89915248150105	5.71182982939793	5.62694410848375	7.43975806058235	5.54120925430542	6.37102817447859	9.17183187809284	6.86804193347711	6.57267069006199	5.32728824074688	4.97041245773427	6.57095883414285	7.06222344591277	4.90866580650995	4.94873721266345	4.41248229458204	5.32447180478966	6.74536878161602	9.12085522305886	32.8847228968103	10.5218034919027	11.8033893437436	6.03531275080256	7.36189513644415	9.36028845709362	7.31624903895432	9.48090185583629	7.50429043947527	6.2155048065302	5.13809303146605	6.67083203206317	5.36749476012786	5.19133894096696
ACTL7A	3.95	3.65	4.35	3.4	4.1	5.75	4.3	3.35	3.6	4.52493093869951	4.05	3.7	3.55	3.95	5.3	6	3.85	3.65	3.75	4.9	3.55	167.5	6.15	4.4	4.1	3.45	3.45	4.15	4.65	250.1	3.15	2.65	3.25	4.3	4.25	4.15	4.82974119389435	4.7	4.15	6.1	14.75	4.65	5.5	4.8	3.9	3.25	4.1	212.8	3.05
ACTL7B	5.1	4.55	5.45	4.35	5.15	5.45	5.1	4.15	4.55	4.98046182597558	5.05	4.55	4.55	5	7.65	5.5	4.85	4.6	4.3	5.95	4.45	224.25	6.85	5.5	5.2	4.2	4.1	5.25	5.55	460.85	3.9	3.3	4.05	5.4	5.75	5.25	6.07996710517417	5.85	4.95	4.8	6.25	5.8	7.25	6.075	5.15	4.15	5.15	297.75	4
ACTL8	19.55	21.45	24.4	16.65	19.6	21.15	22.45	14.9	17.55	20.7431916541308	19.55	17.9	17.75	19.7	24.7	21	18.3	17.8	17.5	24.55	17.3	19.3	25.7	17.2	20.6	17.15	16.75	20.7	21.65	20.2	16.3	13.05	16.9	20.9	28.8	19.25	19.2214047353465	24.35	19.65	28.8	28.65	23.05	26.3	22.45	19.75	15.9	21.75	31.2	24.85
ACTL9	4.5	4.55	4.6	4.6	4.5	4.55	4.6	4.5	4.6	4.57493169347915	4.5	4.4	4.6	4.6	4.1	4.5	4.55	4.55	4.6	4.45	4.55	4.5	4.45	4.55	4.5	4.5	4.55	4.55	4.45	14.95	4.5	4.6	4.6	4.6	4.6	4.35	4.48	4.6	4.5	4.6	4.6	4.5	4.1	4.35	4.5	4.5	4.55	5.25	4.5
ACTN1	1280.18430366602	31.863100056198	19.4725821115807	29.2159848579087	53.2054058090348	479.969503179612	102.876558705351	64.4922100641622	59.988928165367	11.7754202009588	214.051693192407	202.510687562731	28.414003933854	143.781299881235	44.8808998742424	24.9138622188358	168.040779971857	23.2315948686178	16.4214895887823	130.678114601679	7.09285716217425	19.7039497521592	54.583843117564	172.075418746277	10.5944817456452	44.5105371041114	19.0113358024188	113.788082599627	15.7515634628337	34.2008352081063	26.3054049718224	28.8244054315585	35.016977443695	62.5852796385411	21.3034639902487	63.3473377402669	36.7481243812763	23.7439445319018	120.690494239776	28.8471611274473	15.3935656484311	528.864675582416	11.8317938661635	137.490572409266	25.8680693550934	29.5009452919343	15.5940435839897	18.3320167971041	19.9391798160777
ACTN2	5.42911890265798	10.801903949626	6.52935583439504	5.16939217144023	6.97129663987136	6.16197923954118	6.25189187042495	7.68415703621253	15.8523130380455	6.02045261927871	5.38635670351004	4.87624915566511	9.55874867937766	5.54940668015642	180.729277880338	6.93158366710962	5.38585766919849	5.27100624151582	5.10059334749278	6.83015467253422	5.00606495596637	5.86244389549896	8.21943256266194	6.26936874148728	5.63682169551754	4.6813114176467	4.44969568235521	5.9079298041507	6.20138804826192	4.67520589738526	4.61269545593823	4.18673474393682	4.99558948012543	6.32099389236925	8.71346216770848	7.41488915071131	6.84295136239526	6.85403942838057	5.47033867877981	9.24306865273882	362.186707961421	7.69338504421939	8.49225961458703	8.2106642395427	5.69173374863762	4.70498079563522	6.985254493671	5.030955341712	6.05714232448588
ACTN3	4.6	4.2	4.75	3.9	4.7	5.7	4.55	3.85	4.1	4.45813862503175	4.6	4.3	4.05	4.55	6.1	4.8	4.45	4.45	3.75	5.8	4.1	4.55	6.1	5.1	4.85	3.95	3.7	4.8	5.25	4.1	3.6	3.35	3.65	4.9	4.8	4.8	5.5396750807245	5.75	4.75	4.35	1179.4	5.35	7.6	5.525	4.5	3.65	4.6	3.9	3.55
ACTN4	3218.55	161	456.75	185.25	204.2	441.35	120.15	161.9	84.3	76.3747340420901	347	116.95	131.55	185.35	82.55	134.1	240.05	271.85	207.8	227.25	82.75	80.25	136.7	503.15	183.25	70.05	26.1	233.25	524.8	100.95	269	121.8	250.7	219.35	128.7	94.3	219.479634590547	107.7	515.45	118.2	24.05	471.2	139.75	394.15	164.35	70	92.55	47.55	192.2
ACTR10	76.3	255.75	80.75	206.35	56.5	338.5	97.25	515.5	184.7	178.38912522909	215.2	193.35	302.9	264.4	58.15	713.75	225.1	107.2	110.55	454.95	173.7	133.45	27.4	143.5	431.55	160.75	111.7	377.05	1017.2	232.35	105.65	87.05	78.6	232.7	206.55	645.8	746.016016986231	432.05	411.6	136.95	68.35	148.95	145.25	357.175	357.9	122.55	68.25	108.7	52.25
ACTR1A	80.9471549838344	116.532123099095	83.9823564606615	87.9485862079938	72.5151790968479	128.4805530231	110.596176879751	237.644478205243	119.632553350162	137.791683140406	79.2847704735354	100.604431037181	138.307901172954	116.011481479727	178.033474567506	143.234530752841	63.7650137648682	74.3274545356234	76.8489117196593	171.2488154144	72.6675601223742	88.3926174366143	107.38196456339	157.806617628403	96.2507992962239	70.789869157542	129.60605913744	214.753969723916	264.49173463165	101.387255424148	66.7688346649618	60.8244765254791	75.0149827844608	99.0000112233433	154.988612413481	162.308641144034	156.540462373774	126.608652139767	198.949460969214	92.95098475052	95.7244154273385	117.974730057511	74.4232389551601	131.437653872982	106.570630042218	61.6533984537487	58.0784061483159	87.1978370041146	64.5296240339416
ACTR1B	349.3	205.6	162.9	175.35	70.2	141.55	111	457.65	145.55	187.885536963333	109.65	296.15	200.6	76.6	292.8	183.7	92.95	109.25	116.55	205.55	130.35	68.3	256	185.7	314.1	125.6	263.55	161.05	264.15	77.5	84.1	78.15	158.65	161.65	177.75	202.55	280.06750186339	127.2	81.65	172.65	128.15	251.15	237.7	207.425	118.05	98	114.7	49.3	113.1
ACTR2	40.3338414130534	40.3871858663405	15.8977183150476	9.41017082307518	12.570117678793	660.919683055639	57.0647028669636	36.596402476434	43.1904299788918	30.9654143536957	394.71094850396	446.229196037889	64.2559680951526	88.8392374551934	10.272088791103	53.767003583825	212.442313305639	43.9040288572982	10.3724430724157	536.950784899526	107.900462302073	11.6251272965596	12.8568460645775	12.9688385797405	535.032864254776	61.1719450419773	76.9054768621172	591.536270542086	1060.7203856385	21.6790757975555	28.2058203116421	11.9478570878989	42.4492502652682	50.6131488999571	41.1909913300486	87.783336008247	85.480495317102	46.7225887141562	41.312599047035	32.4682708480892	10.129287926229	27.6604221322325	89.6102663486178	36.2835250694955	145.517550433114	33.6402260566765	15.1368495352904	10.1257162527394	11.5934868559848
ACTR3	428.011612043745	73.5171052095145	121.113321056656	138.574842232026	73.5341349150999	2172.35518487587	307.54702091182	209.023638369744	112.145681592467	69.9018130723158	551.525705883267	1055.8084576177	128.965491152436	249.820297504336	16.1184054519822	214.848389584978	410.68989177243	337.968220037599	29.434692259738	1003.23004146871	277.893121795283	88.1130171323255	15.0231642095457	61.3368579163152	1353.97935479771	505.91124105828	347.291464002478	1273.00799213674	2533.66908223562	188.446516087722	84.8030926016654	48.4343988552211	234.799864594501	183.34173892774	72.9548740934386	437.307327360738	310.117066322582	141.696437445907	229.032308992181	37.8443818163511	12.2452320747834	222.709914223241	473.941294439182	113.953407960304	641.386693480945	190.755586579521	29.922840234345	82.9951324745056	71.0132697293134
ACTR3B	9.35	9.7	11.05	7.8	10.85	9.55	9.7	195.65	68.5	9.3785659884654	8.95	8.55	21.1	8.75	13.7	20.2	8.15	8.2	7.55	12.05	8.2	9.4	12.3	9.5	10.1	7.2	7.2	9.6	10.1	7.9	7.1	6.4	7.4	9.85	12.6	335.6	18.5394282543988	10.85	8.65	9.15	13.25	9.95	14	11.225	11.45	7.8	10.55	7.95	8.1
ACTR5	16.5619292354484	9.06683517000282	10.4355162785557	8.34835313100733	9.95288902781499	10.9017200477723	9.94384231572485	8.42733647127015	8.95712007288057	9.55685153134551	9.92950149806122	25.7456792491478	8.79090439033437	9.85038070330279	13.5183209016505	10.5540276671989	9.51038905618482	8.97287579318916	8.0873357788582	19.929877069365	8.91739872384318	10.7184420509699	13.2815661727072	11.2925860634312	13.5	9.30967238950974	11.2782977438973	11.6335721083423	18.6567682088833	11.3832113219425	9.00999445060872	6.82934843158555	8.11911325207378	10.4112919467278	10.6409586034342	8.85437744847146	13.0504282528575	11.7393568818739	9.36589557917448	9.46295408421704	12.3246703809879	11.636795091433	16.1533278305122	12.9371074819683	14.9611998181964	8.0241822013212	10.6653645038508	10.0084963905674	7.65212388817641
ACTR6	10.5	11.95	12.7	9.35	14	22.45	11.35	23.9	9.85	10.7349895202557	11.9	26.2	11.3	9.6	16.55	49.75	15.3	22.85	9.25	14.6	31.45	12.65	15.45	11.15	26.75	8.55	8.4	13.05	21.2	8.35	8.55	8.75	9.35	13.25	13.1	58.65	67.8555170933064	15.1	9.85	11.05	18.15	12.4	18.75	13.65	11.1	9.35	16	10.35	11.95
ACTR8	3.65	3.35	3.75	3.05	3.65	4	3.55	3.05	3.25	3.46914975174033	3.65	3.6	3.25	3.6	4.6	3.95	3.5	3.25	2.9	5.7	3.2	3.55	4.75	4.05	3.9	3.15	2.9	3.9	4.45	3.05	2.85	2.4	2.9	3.9	3.85	3.85	4.57960697003575	4.2	3.8	3.5	4.2	4.25	5.1	4.45	3.7	2.95	3.6	3.1	2.95
ACTRT1	4.9	4.9	4.95	4.95	4.9	4.9	4.95	4.9	5	4.94974746830583	4.95	4.8	5	5	4.45	4.9	5	4.95	4.95	4.8	4.95	4.9	4.85	4.9	4.85	4.9	4.9	4.9	4.85	4.9	4.9	4.9	4.95	4.95	4.95	4.75	4.88990797459421	4.95	4.9	4.9	4.95	4.9	4.4	4.75	4.85	5.35	4.9	4.9	4.85
ACTRT2	4.9	5	5.05	5.05	4.95	5	5.1	4.95	5.1	5.02493781056044	5	4.9	5.05	5.05	4.5	5	5.05	5	5.3	4.9	5	10.7	4.85	5	4.9	5	4.95	5	4.85	23.4	4.95	5	5.05	5	5.05	4.85	4.95995967725545	5	4.95	5	5	4.95	4.5	4.85	4.95	5	5	10.5	5
ACTRT3	6.3	6.45	6.75	9.95	6.4	6.4	8.15	6.4	6.6	6.49980768946282	6.35	6.15	6.5	6.6	5.85	6.45	6.45	7.05	6.55	6.2	6.85	10.3	6.6	6.75	6.3	7.65	7.95	5.75	5.05	11.4	7.3	6.5	6.5	6.5	6.5	6.2	5.88958402605821	6.5	6.45	6.5	6.45	6.4	5.8	6.675	6.4	6.4	6.4	10.75	6.35
ACVR1	11.1	9.2	13	9.1	14.9	14.95	10.3	9.5	9.6	11.6236827210656	17.65	9.55	8.85	15.45	15.7	10.6	21.05	9.55	13.35	18.75	8.95	10.4	15.05	24.8	10.15	9.1	6.95	19.7	12.2	7.55	8.35	8.35	8.75	31.85	11.5	26.8	91.8185515024061	13.45	34.45	10.3	14.15	19.05	14.9	57.425	9.9	12.75	14.4	8.2	9.4
ACVR1B	11.0173548489564	11.2017839213871	10.5831341548224	9.1873423336999	12.1635282219122	11.7737753968265	10.8296015534844	11.5203553387145	10.7819307095868	11.891832768781	12.4394702263825	8.11043317051184	10.6411214615534	10.1438095770635	13.7007849187241	12.3240311728287	11.921130343628	8.97989664904139	12.2852778349826	10.8333634963897	8.68043084099403	10.9289659073419	15.8125005475654	13.5817105566347	8.83885877241667	8.59884178888589	8.5770729406613	12.2823207928056	11.492215219093	9.64987267475669	7.60007196280827	7.67571826978419	9.22652607801204	13.8214445052145	13.2807208834415	13.3030139884934	16.0790019650822	13.1666773600649	9.97425186093395	11.9678665017066	15.3399174479516	16.1338475620085	13.903384011892	12.8460572860469	8.5118595367154	10.5917104584547	10.2248406566624	10.3755715378829	10.0924750808308
ACVR1C	5.6	5.75	5.85	5.8	5.7	5.7	5.85	5.6	5.9	5.77494588719236	5.7	5.5	5.8	5.8	5.2	5.7	5.75	5.75	5.8	5.55	5.75	5.65	5.65	5.7	5.6	5.7	5.7	5.75	5.55	5.65	5.7	5.8	5.8	5.8	5.8	5.5	5.60999108733695	5.8	5.7	5.8	5.75	5.65	5.1	5.475	5.65	5.7	5.7	5.65	5.65
ACVR2A	20.45	18.75	21.8	17.85	25.25	21.85	23.3	17.05	18.45	21.7527009817172	20.15	19.35	18.55	24.15	32.8	21.65	19.75	18.6	22.75	25.15	18.05	22.3	34.2	22.55	21.55	17.45	15.3	21.55	22.45	19.05	19.2	15.85	16.3	22.45	22.5	26.35	23.675911809263	23.8	21	23.05	32.55	23.6	28.9	24.4	17.1	16.9	20.6	20.95	20.65
ACVR2B	5.35	4.2	4.4	3.75	4.3	4.8	4.2	3.75	3.8	4.12007281489053	4.2	4.3	3.8	4.55	5.8	4.75	4.2	4.25	3.5	6.7	4.15	4.25	5.7	6.45	4.5	4.25	4.7	4.55	5.25	3.9	3.45	2.8	3.45	4.55	4.45	6.25	5.30923723335095	4.95	16.4	4	5.35	8.9	6.55	5.275	4.4	3.4	4.2	3.7	3.2
ACVR2B-AS1	4.75	4.35	6.9	4.25	5.8	5.1	5.3	3.95	4.35	5.52041665094221	4.75	4.5	4.35	4.8	6.05	4.9	4.45	4.35	4.95	5.5	4.15	8.2	6.35	5.1	4.8	4.2	3.85	5.1	5.15	3.9	4	8.4	3.9	5.15	5.95	4.8	5.70929067398044	5.75	4.8	7.4	7.4	5.55	6.65	5.825	4.65	4.2	5.45	4.2	26.15
ACVRL1	4.8	4.35	6.45	4.1	4.95	5.05	4.85	3.85	4.35	4.69414528961344	4.85	4.4	4.35	4.75	14.8	5.1	4.6	4.35	4.35	5.75	4.25	4.85	6.35	27.15	6.65	4.3	3.9	5.1	5.55	4	3.7	3.3	3.9	5.15	5.2	4.9	5.74957389725534	5.6	5.8	4.7	5.9	5.85	6.8	5.75	4.9	3.9	4.75	4.7	3.8
ACY3	4.6	4.55	4.65	4.65	4.5	4.6	4.65	4.5	4.7	4.62493243193887	4.55	4.5	4.65	4.6	4.15	4.6	20.1	4.6	104.15	7.95	4.6	4.55	22.85	4.55	4.5	4.6	4.55	4.6	4.5	4.5	4.55	4.6	4.65	4.6	4.6	5.45	4.54	4.6	4.55	4.6	4.6	4.55	4.1	4.4	4.55	4.6	4.55	4.55	4.55
ACYP1	17.7	10.45	12.65	9.9	11.9	10.85	11.4	10.7	10.35	11.1124929696266	11.75	18.7	10.35	9.85	15.25	20.8	11.15	22.7	9.5	56.25	44.3	11.6	15.65	11.6	19.05	9.85	34.95	12.2	20.25	14.75	8.1	7.75	9.2	11.65	13.25	11.95	73.4647425640355	13.55	10.3	11.05	13.95	12.6	17.25	13.925	13.55	9	11.8	11.15	9.4
ACYP2	39.2046944758728	81.350738334095	55.2187849582249	55.1887829024317	38.148222569604	30.2333742849947	36.8139577645622	104.399441753228	87.0600792079848	85.4802782467961	40.3598293542938	36.7326603068232	102.627269757818	67.1663959259269	53.996570855633	108.086962333801	39.7863654391989	33.0500083539108	39.8111596779382	41.0032597051372	36.0678900869825	38.1019483690738	44.3879583447555	37.9550946932321	64.3232319564396	35.941337330382	34.7044990456909	45.9073937369613	41.24715315523	38.3018673518662	50.0992784121366	37.1921672432238	36.176027352818	38.8807815624063	90.7671342553338	104.566197901515	113.854199288917	60.0313308589958	38.7726588255047	89.7665684089167	61.3035013306463	50.2435616281818	39.972532731588	75.0421998067863	36.5098229019735	45.5079022623132	40.7439288884108	45.9120306795486	40.5405560820211
ADA	4.7997395762687	3.97994974842648	4.55384452962549	3.62215405525497	4.39374555476304	8.02994395995389	5.19903837262238	3.68781778291716	3.90192260302533	4.17626642111103	4.32666153055679	31.2082921673071	3.90192260302533	5.75890614613574	6.32376470150495	4.68988272774491	17.9126352053516	4.19255292155031	3.5213633723318	61.3201027396399	11.6228223766863	4.45926002830066	5.86003412959344	4.773887304912	4.70106370941726	5.04455151624007	1453.94382972658	8.25378700960959	76.0501479288502	3.62801598673435	3.40440890610984	2.9227555491351	3.52739280489145	4.67332857821917	4.51663591625449	4.60054344615938	4.9719943439507	5.06458290484024	4.45477272147525	4.28573214281994	4.95756996924905	6.67120678738113	255.342005944968	5.22111099288264	8.03118920210451	4.02430118157178	4.30842198490352	3.7449966622148	3.33166624979154
ADAL	6.9	6.9	6.9	6.9	6.9	6.9	6.9	6.9	6.9	6.9	6.9	6.9	6.9	6.9	6.2	6.9	6.9	6.9	6.9	6.9	6.9	6.9	6.7	6.9	6.9	6.9	6.9	6.9	6.9	6.9	6.9	6.9	6.9	6.9	6.9	6.7	6.8599708454191	6.9	6.9	6.9	6.9	6.9	6.2	6.675	6.9	6.9	6.9	6.9	6.9
ADAM10	17.5794482905029	16.1679818370086	11.7583143206056	7.47210974639615	14.3290947971559	83.2141965037125	9.2174007083921	9.97394132017147	17.0509090997677	13.3639311003836	22.1393474349102	61.1451850232234	15.8778749004195	20.1107398690384	10.111562420874	23.196313093885	18.7101796691787	20.9158437549371	8.34583080377416	40.581718860067	15.9217639014226	10.0981133946363	9.96360436313238	8.59230201719642	30.8837757785247	19.3605585065795	29.4686442666744	94.1832519964237	176.054441789826	13.1142590885568	24.6335799591551	7.5781691147749	13.9311839775519	17.9600120535036	17.5969853221484	18.9305162883229	27.3628498515587	21.6699035762242	21.0967156452155	8.44481259055329	10.1017752491706	23.9783050473967	21.2581108599627	21.8790419741828	18.1781930984926	13.1720713448834	14.136087829889	10.3518869034446	12.3672108926935
ADAM11	5.1	4.75	6.2	4.45	5.5	5.55	5.4	6.05	4.55	12.0179033113102	4.9	4.35	4.8	5	13	5.4	4.65	4.6	4.9	6.3	4.45	5	9.05	5.6	5.25	4.45	4.15	5.3	5.85	4.25	4.05	3.55	4.05	5.4	9.65	5.4	5.97916382113753	5.85	5.95	7.15	7.1	6.2	6.95	5.925	5.1	4.15	5.05	4.4	4.3
ADAM12	10.8594506541138	9.96024430037262	13.2139711393463	9.98677362633612	13.0386382152696	11.5869447214193	12.762066711492	8.86847832603763	9.99710957205541	11.8273335881289	10.6873842498792	8.68196832216534	9.6738242577909	16.6564495973735	15.3901321961192	11.3234030398068	10.2675195575452	10.4019619930872	9.92626505003662	12.1368100349859	9.57265355590939	11.5100256916879	15.9602600426829	11.8023859195261	11.1444535578612	9.15780276359802	8.78998909756595	11.1771907884735	11.9884681061806	8.75890261851051	8.71664557092691	7.84452578872617	10.1186090635984	12.0645381129911	11.9463205753605	10.7948266984593	14.9809952285296	13.1008409270172	2328.00479487898	11.0010320861411	13.9068148203735	12.4937069292661	16.0350632678754	12.9884454316153	10.2372022600926	10.4027028466395	13.3480565528705	9.92874997731394	10.2325979104304
ADAM15	7.8	6.15	5.5	4.65	5.55	5.6	5.1	4.35	4.65	5.23139560729257	6.15	4.8	4.9	5.1	11.75	5.65	5.3	4.65	5.55	6.65	4.65	5.05	6.95	26.35	5.55	4.45	4.15	12.75	6.35	4.3	4.05	3.45	4.2	5.65	5.4	5.6	6.64668338346276	6.05	8.85	5.45	7.75	7.65	8.35	6.35	5.1	4.1	5.2	5.2	3.95
ADAM17	6.74129067760766	5.89703315235721	7.52994023880668	5.6859475903318	8.05217361958869	11.838918869559	6.68131723539603	5.0438080851674	5.56821335798118	6.23147876182473	6.47224845011376	8.57685839920422	5.81914942238125	6.50096146735235	8.23771813064759	6.70447611674469	6.35590276829342	5.80129295933243	5.46808924579693	9.61873172512884	5.80947501931113	6.63795902367588	8.79090439033436	7.0199715099137	7.16240183178799	6.25599712276149	6.42845237985007	11.1494394477929	8.53990632267123	7.5	5.39096466321196	4.48998886412873	5.37191772088888	6.89673835954359	7.33876692639847	6.61305526969191	10.4362458076954	7.54486580397557	8.48056601884568	6.44476531768225	8.74485563059791	7.18261790714222	10.6246176401789	8.32409905034773	6.28390801969602	5.16478460344669	7.99906244506192	5.55472771609914	7.92874517184151
ADAM18	4.9	4.3	5.25	4.15	8.2	5.2	5.1	3.95	4.3	4.65241872578125	4.8	4.5	4.3	4.7	6.45	5.1	4.6	4.3	4.1	6	4.25	6.65	6.65	5.25	5	4.05	3.75	5.05	5.45	4.75	3.8	3.95	3.9	5.15	5.15	4.9	5.83969177268801	5.6	4.85	4.65	5.9	5.65	7	5.8	4.8	3.95	8.1	5.5	3.95
ADAM19	15.7757725642835	6.40312423743285	9.12934827903942	6.40175757116747	7.73563184232549	36.9811776448506	10.9008027227356	6.45174395028197	6.21369455316239	8.22721418966504	9.65142476528725	6.43874987866434	6.12249948958757	6.24939997119723	19.8946600875712	8.16333265278342	7.98122797569397	6.65206734782503	6.24579858785088	7.93851371479574	5.89915248150105	7.19513724677994	9.75166652424087	6.87022561492707	52.8569295362491	17.3248376615771	5.17228189487	12.7491176165255	7.8993670632526	6.21369455316239	5.37587202228625	5.72232470242645	6.2028219384406	7.68114574786861	7.93725393319377	7.11108289924959	23.8900810784516	8.11911325207378	38.4009765500827	6.70540826497537	11.0896348001185	8.09320702811933	11.2818438209364	15.6374550359066	6.74610999020917	5.86813428612536	15.2563101698936	5.72560040519769	10.7673116421881
ADAM2	5.7	5.15	6.6	5.1	6.85	6.2	6.1	4.5	5.15	5.65331761004103	5.65	5.3	5.1	5.65	8.05	6.2	5.4	5.2	5	7.05	5.05	45.7	8.15	6.15	6.45	4.7	4.45	6.15	6.5	57.55	4.4	4.35	4.7	6.25	6.3	5.7	6.93953888958049	6.6	5.6	5.65	7.5	6.55	8.5	6.875	5.75	4.75	8.75	53	6.35
ADAM20	7.33143914930759	5.87494680826984	6.60302960768767	5.06606356059614	6.37867541108654	6.1631972222216	6.92062135938674	4.65483619475487	5.22494019104525	5.70458287574165	5.62849891178811	5.30400791854612	5.0950956811428	5.6	8.66862157439117	6.1126917147849	5.41109970338747	5.1744564931981	5.19326486903951	6.90108687092113	5.05173237612604	6.01123947285416	8.14248119432892	6.17008914036094	5.87409567508055	4.74025315779653	4.53210767744986	5.99687418577379	6.45658578507248	5.41871756045653	4.5102660675397	3.86781592116274	4.65483619475487	6.09097693313642	6.29205848669575	5.90296535649668	6.82370350667524	6.76904720030818	5.7662812973354	5.74630315942346	8.07124525708394	6.53834841531101	8.13326502703558	7.02646781818575	5.69605126381426	4.67653718043597	6.33403504884525	4.92188988092988	4.74104418878373
ADAM21	4.95	4.55	5.05	4.2	6.8	5.4	5	4.1	4.45	4.7116875957559	4.95	4.7	4.4	4.85	6.2	5.35	4.75	4.4	4.15	6.1	4.35	4.95	6.5	5.4	5.2	4.25	4	5.2	5.9	4.2	3.9	3.35	3.9	5.2	5.1	5.2	7.29989041013631	5.75	5.15	4.75	6.2	5.8	6.8	6.025	5	4.2	5	4.25	3.85
ADAM22	5.26883113015869	7.69234626792291	6.2381956106389	4.55942865436499	6.29093826665881	5.73475763085704	5.56712754951343	6.96462009210823	7.03779872434958	9.08215095343914	5.26883113015869	4.9027479945705	7.98097200336152	5.19141966246763	7.58910346485558	8.94773931315513	5.05744409863893	4.73745267645353	4.48968310335563	6.48307958938755	4.64101657787047	5.37388857515764	7.63037581297967	5.76744820079413	5.50312109530339	4.40173783706682	4.17847717309362	5.60507840685982	6.05871144828708	4.26036175061553	4.16364382343908	4.04286067857566	4.28979540226838	5.7121664313862	8.46600874014241	9.13294741718763	6.47745227073084	6.18193112113593	5.22879101409219	6.63797877358238	7.12307793384102	6.09713228478208	7.72627697323329	6.59314801321824	5.25750826354027	4.53660658492571	7.54104895093327	4.61274677159195	5.21973841421238
ADAM23	5.59016994374947	13.0527774822066	6.12617335699864	4.79061582680139	5.89703315235721	6.08769250208977	5.61805126356106	13.4211586683118	14.0641387933993	5.72019241884883	5.56776436283002	5.12054684579684	12.787102877509	5.66524491968353	7.85111457055621	15.123987569421	5.38284311493471	5.06458290484024	4.63950428386482	6.9038032996313	4.99199358973947	5.58435314069589	7.60263112349929	6.13229157819489	5.88642506110457	4.76235235991626	4.43790491110389	5.89194365214061	6.31129939077525	4.68988272774491	4.36548966325657	3.90704491911726	4.49444101084885	5.93085154088349	17.8740034687252	11.6205636696332	8.69612456971147	6.55724789831832	5.69078202007422	14.7629604077231	7.11231326644152	6.48459713474939	8.02745289615579	6.81909084849293	5.52743159161649	4.54477722226294	5.96112405507552	4.7683854709954	4.58911756223351
ADAM28	7.52309915454104	6.94843054118058	9.37299477113001	6.56858347448853	9.03235269678118	8.62449524456317	9.20341811395472	5.77176126939684	6.81339990356596	7.44144657777764	7.71116542310617	6.38019594331436	6.61482548820356	7.33514980254805	11.375715850775	8.26572208538975	7.088402676415	6.900677312214	7.82022201823421	11.3465161022827	8.53819032308906	16.3486995009699	10.6288699167119	8.0625487447727	119.900809560841	15.7818403497747	5.87713065921074	8.10106486533605	10.0587137614078	6.01608185713418	5.87950853559668	5.59305846969723	6.0947280437612	8.15579774898277	8.3243779351041	7.33941277317208	8.81876820504573	13.3043341443925	7.3956664424859	7.93361206248693	11.2420091402618	8.57521369531512	11.5547627515681	9.25141152065585	7.5578372778351	7.29683981560892	9.19890503666682	6.99628203920757	6.96980188496096
ADAM29	6.7	6.15	8.1	6	7.95	7.25	7.45	5.4	6	6.72551113299205	6.7	5.95	5.9	6.5	10.05	7	6.35	6	6.05	7.9	5.9	19.15	10.15	7.5	6.85	5.65	5.2	7	7.4	45.05	5.7	4.95	5.45	7.25	7.5	6.7	8.07977722465168	7.8	6.6	6.7	9.7	7.7	9.6	8.1	6.6	5.65	7.8	15.55	6.1
ADAM30	5.65	5.15	5.9	5.35	7.1	6.05	5.75	4.8	5.1	5.43829017247149	5.55	5.15	5.05	5.6	7.1	6.15	5.35	5.1	5	7.05	4.95	11.05	7.4	6.15	5.95	4.85	4.55	5.95	6.35	14.55	4.4	3.8	4.55	6	6.95	5.9	6.70963486338862	6.6	5.6	5.35	8.4	6.55	7.8	6.675	5.65	4.5	10.45	8	6.4
ADAM32	49.95	99.8	74.45	74.2	120.9	68.4	73.4	67.05	73.95	75.8001319260066	66.75	73.1	73.4	74.25	64.75	72.15	73.15	69.7	72.8	70.55	73.3	102.55	74.3	63.4	63.55	73.2	72.45	73.05	69.15	91.7	72.4	78.35	70.25	73.6	80.15	64.85	67.7598110977296	72.95	72.75	91.45	76.5	67.25	65.05	72.475	71.7	72.6	102.2	100.2	111.25
ADAM33	5.5	5.6	5.65	5.65	5.55	5.6	5.65	5.5	5.7	5.64977875673021	5.55	5.4	5.65	5.7	5.1	5.5	5.65	5.6	5.65	5.4	5.6	5.55	5.45	5.55	5.5	5.6	5.55	5.55	5.45	5.5	5.55	5.65	5.7	5.6	5.65	5.4	5.5	5.6	5.55	5.6	5.6	5.55	5	5.35	5.5	5.6	5.55	5.55	5.55
ADAM3A	8.7091905479212	8.37600740209797	13.8585713549413	8.32691419434595	13.9456086278083	10.0481341551554	10.0181086039232	6.49461315245181	8.8562125087421	9.34767714092947	9.06228448019593	7.8868561543875	8.05263931888173	8.61365195489114	16.9771905803051	8.70890349010712	8.29879509326504	7.82575874915653	8.53302408293801	10.1572634109784	7.94040301244213	18.7059482518262	15.3191057180241	9.66333275842243	9.61704216482386	7.14457836404641	6.32771680782255	9.79489663038871	9.39148550549912	8.84307638777366	6.89637585982667	8.21462111116514	8.18489462363444	10.0111188185937	10.7247377590317	8.5445889310136	10.449293873507	10.6723942955646	8.23437915085285	10.3590540108641	20.8733681996941	9.72830920561224	15.0976819412783	10.5299572648705	8.70086202625923	9.34986630920464	13.5321838592298	10.1396498953366	20.3616674169872
ADAM5	7.93407012827543	8.37518184798583	8.75091473430134	7.30452977759099	8.71530204358018	8.38021135520304	8.24900814522202	6.91299797377621	7.98440712753695	8.1487377790189	8.02328114116944	7.57723523226844	7.42974393298696	7.9969102651793	9.38863875611423	8.15305066017796	7.66283887894304	7.49635378318988	7.30404635869544	8.9000305095112	7.4029206878489	8.06397659392614	9.76718861469647	8.39445850493361	7.95441061639092	7.10077357173402	6.80801570612361	8.60454510064566	8.6163774360942	7.1657776675052	6.75234669206082	6.3918516091518	6.99146493760997	9.43339375184145	8.45186168613895	8.10692708755391	9.04333605841175	8.86703285527294	7.977473085136	7.92416225757379	9.95179466462197	8.73181638797915	9.66725594240995	8.8794099620128	7.79224245159548	7.36525822826505	8.98010419800954	8.02083371825863	9.23174779200258
ADAM6	157.4	184.65	152.9	179.7	175.7	154.9	153.65	152.55	163.1	187.084606528704	149.05	173.35	159.6	147.4	139.25	154.35	153.65	151.1	157.9	136.9	141.05	218.7	157.6	145.6	163.7	155.05	142.9	155.15	136.85	211.8	117.55	140.1	142.55	150.85	184.8	143.7	160.959849652017	150.15	127.7	157.15	212.95	144.55	145.45	142.85	152.05	165.85	199.45	164.1	161.35
ADAM7	5.9661545404054	5.37028863283902	7.47395477642192	5.27351874937408	6.89836937254015	6.51421522518254	6.19495762697373	4.96437307220156	5.32212363629407	5.83802110073472	5.91607978309962	5.29150262212918	5.27019923722054	5.89470101022944	8.31654976537746	6.19677335393187	5.69649014745045	5.34415568635495	5.27494075796117	7.10914903487049	5.29410049016828	390.722401456584	8.5289213854977	6.51114429267237	6.09672042987047	5.09116882454314	4.59755369734819	6.26897120746299	6.61702350003383	16.4010670384582	4.62168800331654	4.16593326878864	4.91985772152	6.39296488336984	6.54522726878143	5.98978296768756	7.1501190965477	7.02459963271929	5.86600375042499	5.87494680826984	8.47319302270401	6.78822509939086	8.75271386485358	7.16384149740905	5.84230262824513	4.89591666595746	6.94712170614565	5.0719818611663	5.22015325445528
ADAM8	5.58905179793496	5.04108123322765	5.98310120255374	4.82907858705985	5.72363520850167	105.617233442275	8.14248119432892	4.5133136385587	5.25999049428799	5.35849941505588	5.50862959364668	20.4462099177329	4.98773495687171	5.4888523390596	7.45721127500086	5.98978296768756	5.38864546987459	5.85149553533112	4.63680924774785	10.5174854409217	6.81615727518079	5.53556681831228	7.56769449700502	6.4737933238558	25.5315001517733	8.41338219742809	4.48998886412873	44.6896800167555	132.522281145474	4.56672749351218	4.34539986652552	3.69154439225644	4.62168800331654	5.939696961967	5.98665181883831	5.63914887194867	6.88520127394334	7.26257530081444	5.54639522572995	5.42701575453766	9.62068084908755	6.51421522518254	7.90411285344535	6.71155719635913	5.64202977659636	4.54312667664022	5.58189036080072	4.79348516217585	4.33157015411271
ADAM9	330.3	13.3	23.45	17.25	44.55	26.05	20.7	21.45	22.3	21.5551617947999	490.45	11.2	25.7	218.25	34	63.75	238.65	28.1	17.5	21.7	25.7	20.65	24	18.45	16.8	26.5	10.2	102.3	12.8	41.7	24	28.25	35.75	96.75	19.2	137.65	95.8238738519791	20.55	27.85	16.2	30.65	90.75	46.7	71.6	27.9	32.25	28.05	15	19.25
ADAMDEC1	6.1	5.55	6.7	5.3	7.65	6.55	6.35	5	5.45	5.94915960451558	579.8	5.35	5.35	5.85	8.4	6.2	3422.2	5.5	5.4	7.25	13.8	6.35	8.95	6.55	6.4	31.8	4.8	6.55	7	4.8	4.8	4.5	4.95	6.45	6.8	6.1	7.58946638440411	7	6.15	5.85	8.3	7.1	8.9	7.375	6.05	5.4	6.95	5.2	5.3
ADAMTS1	7.35	18.8	477.15	47.9	323.9	8.55	11.1	16.95	12.8	15.4153332756707	14.05	9.65	53.3	402.55	15.45	80.3	39.65	8.7	10.15	8.65	10.75	43.95	12.15	156.15	9.4	90.25	10.75	8.4	27.35	78.5	265.3	1700.8	103.1	198.1	25.3	31.75	24.0352241512327	34.1	955.4	28.55	28.55	308.15	12.7	105.75	8.9	14.35	144.2	80.45	33.55
ADAMTS10	12.2841361112615	12.5964280651302	12.6243811729526	12.8573908706238	12.4693624536301	12.6660964783946	12.7964838920697	12.6806939873179	12.8842927628955	12.6747963485017	12.4693624536301	13.9746198517169	12.7208490282685	12.8300428682059	11.5171611085371	12.3352138206032	12.6451571757729	12.6936992244184	12.7208490282685	12.0860456725928	12.5842163045618	12.2860693470288	12.3935467078637	12.5085970436336	12.6214103807776	12.5329565546203	12.4450793488832	12.5842163045618	12.2571407758906	12.4450793488832	12.4229626096193	12.7086584657862	13.3161556013738	12.7816274394148	12.8421182053429	12.4685604622186	12.355854989585	12.6352681016273	12.5207827231368	13.0812843406143	12.5964280651302	12.4207487696998	11.2594404834343	12.0706255016051	12.5056987009923	12.5085970436336	12.6660964783946	12.5056987009923	12.9103640537361
ADAMTS12	4.6	4.25	4.75	4.1	4.5	5.45	7.75	4.7	4.15	5.07444578254611	4.6	4.5	4.1	4.55	6.55	4.9	4.45	4.15	4.55	5.15	4.05	4.5	11.4	5.1	7.2	5.1	4.3	4.9	5.15	3.95	3.65	3.85	4.45	5	4.75	4.95	5.21965516102357	5.35	4.85	4.3	5.65	6.05	8.85	5.225	4.15	3.65	5.35	3.95	4.85
ADAMTS13	5.3619026473818	4.91222963632605	5.29693307490287	4.75131560728184	5.14392845984467	5.43392123608725	5.23569479629972	4.69148164229596	4.9180788932265	5.06595698751748	5.16430053347014	4.97041245773427	4.9180788932265	5.17373172864616	5.52041665094221	5.35397048927242	5.07124245131309	4.91222963632605	4.70106370941726	5.78943002375882	4.84716411935886	5.11321816471779	8.85564791531371	7.44580418759451	6.2	4.78121323515277	5.07124245131309	5.49203969395706	5.54526825320471	4.67707173346743	4.59565011723042	4.21159114824789	4.66476151587624	5.33666562565053	5.30659966456864	5.21008637164491	5.87433541800251	5.6	5.22541864351556	5.09116882454314	5.54954953126828	5.52765773180648	5.87239303861722	5.60490856303651	6.12372435695795	4.5596052460712	5.16430053347014	4.76235235991626	4.48998886412873
ADAMTS14	7.05	7.15	7.5	7.45	7.1	7.15	7.7	7.05	7.4	7.42159012611179	7.15	6.9	7.3	7.65	7.15	7.15	7.25	7.15	7.35	7.05	7.15	7.1	7.15	7.15	6.95	7.2	7.15	7.15	6.95	7.05	7.15	7.5	7.25	7.2	7.4	6.95	7.03997159085177	7.25	7.2	7.3	7.2	7.1	6.4	6.9	7.05	7.1	7.15	7.1	7.05
ADAMTS15	13.330585197509	12.8480877510966	13.1005244239682	13.0671896121519	12.7190869711727	12.8877916668471	13.4016556950214	12.7135315710464	13.2488547722654	13.1058726981676	14.2170652135716	12.4677783459017	13.0476655004078	13.0560401275469	11.7137737437716	12.8564230784592	12.9659860321541	13.1655360527512	13.0229731853117	12.0012498698143	12.9162016250655	12.7900012450272	12.6471229272777	12.7951685154872	12.5872298601492	12.8962150624915	13.0151069447355	12.857718669097	12.3405906682443	12.7218123925563	13.1122014012931	12.9687612860985	13.3506361127129	12.9297991075241	13.3372827970286	12.4197050554762	12.9540841626944	12.9130289212495	12.831423545948	13.5015087477012	13.4242673049768	13.3428442904029	11.5483159404444	12.3981055248323	12.7412601901197	12.7983172429781	12.9689921733458	13.1963768465121	12.8093884571866
ADAMTS16	9.12827466112173	9.24224994403124	9.44141684143473	9.37224239918506	9.20244300943523	9.24202262994068	9.33650955992029	9.12777410531716	9.44707797742582	9.31845726049801	9.2872223562392	9.16457851423992	9.36200972760619	9.36048025668436	8.34902227623772	9.15740575226297	9.33836468014383	9.27724168433862	9.34860088976293	8.91059592857497	9.31677294105344	9.1493529180774	9.08987201333288	9.28896864972794	9.05014236162776	9.508515704462	9.21580064551921	9.22684862597354	9.03521512272293	9.98722397432242	9.48035187128542	9.55315761773226	9.48329979714489	9.24390207488528	9.40665309652171	8.93683666653514	9.17549474151856	9.31981145495045	9.19465218477956	9.39962060540857	9.73418817477855	9.10058353187929	8.2126778030115	9.28608876617756	9.1493529180774	9.78727858535455	9.38123673374377	9.19734579930161	9.72766516614765
ADAMTS17	6.02770520668046	6.04946606402852	6.09252421103651	6.07107148336491	6.02770520668046	6.02770520668046	6.07107148336491	6.02770520668046	6.11382691656582	6.07095696401626	6.02770520668046	5.98370578984269	6.07107148336491	6.07107148336491	5.44516306247109	6.02770520668046	6.04946606402852	6.04946606402852	6.07107148336491	6.00578608507629	6.04946606402852	6.02770520668046	5.88916425409625	6.04946606402852	6.02770520668046	6.02770520668046	6.04946606402852	6.04946606402852	6.00578608507629	6.02770520668046	6.02770520668046	6.07107148336491	6.07107148336491	6.07107148336491	6.07107148336491	5.84570020318662	5.99565552167727	6.07107148336491	6.04946606402852	6.07107148336491	6.07107148336491	6.02770520668046	5.44516306247109	5.8311496021148	6.02770520668046	6.02770520668046	6.04946606402852	6.02770520668046	6.02770520668046
ADAMTS18	14.9136133071157	15.691569007099	15.5182951532886	16.2096103304261	15.8579492890458	15.438186634787	15.5309298176547	15.0505789237072	15.4475381825705	15.6760922335103	14.3518333516333	15.5255450243923	15.5682615996981	15.6264976050987	13.9285651239604	15.3877446392453	14.9687824514322	15.1182245938	15.5773531550463	14.8116945405583	15.4719275870948	15.3322908324234	15.0893206181947	15.3600128800356	14.7810945535511	15.2924499671608	15.3877682506518	15.4475164307137	15.3766102742836	15.6772367677041	15.491785947317	15.986805836393	15.6755078697282	15.3904410046976	16.0320184085733	15.0816308653171	15.420668661034	15.4055086199467	15.3400858929532	16.1825510458495	17.2162306875953	15.6351330633801	13.2498229053769	14.8119131058875	15.5914582879139	15.7041686884828	15.9610664501585	15.4160728516074	17.0974422303098
ADAMTS19	13.2259971279912	13.695578829835	14.0827207308741	13.6056394215959	13.3080283937735	13.3531406994368	13.5845629341772	13.2357007243759	14.0408048478959	13.5362678075536	13.3072698491955	12.9686978649861	13.5509732737715	13.5917391441406	12.1663043823652	13.1625738137717	13.5099606416631	13.410269101597	13.5701877245679	13.051076182394	13.4697539594688	13.2574819497201	13.1432958448507	13.2219332323387	13.0982239303008	13.3531406994368	13.3386892371729	13.5720835589437	13.0118540790648	13.2429690952626	13.3314517483742	13.8313524364718	13.8727845933965	13.7850236605094	13.7477351641574	12.8016680768801	13.1302137638538	13.4721648694826	13.3483270217668	14.2393785630209	13.7570762474895	13.0488419087497	11.9683704076928	12.9122592431777	13.2574819497201	13.2960283616628	14.4312310445635	13.3242063927361	13.6378809813241
ADAMTS2	6.33620548909203	6.53146231712317	8.36136950505119	6.07083190345442	7.67202711152665	7.16240183178799	6.74536878161602	5.71904712342887	6.5707686003998	7.06785010113381	7.18748913042656	5.53172667437573	5.87367006223537	16.8534121174319	9.11331443548394	7.05124102552168	6.26498204307083	6.01435782108115	5.92135964116351	7.46692707879219	5.84166072277396	8.17373843476778	11.0274657106699	8.50102934943763	6.65432190384565	6.17008914036094	5.32447180478966	6.71192967781993	6.97997134664606	5.82837884835912	6.72495353143797	4.70106370941726	5.70832725060503	9.47338376716577	8.30662386291808	6.5924198895398	7.59914380251136	8.74828554632277	13.3721725983477	6.55152653966997	14.0438598682841	8.19374761632307	10.1996323463152	7.94512429103535	6.40975818576645	5.3380708125689	7.77126115891108	7.20555341386073	5.28630305601183
ADAMTS20	6.4	5.65	7.95	5.8	10.9	6.95	6.95	5.05	5.75	6.38827050147377	6.4	5.75	5.65	6.2	10.75	6.45	6.1	5.7	5.65	7.6	5.65	6.8	9.65	6.9	6.5	5.25	4.85	6.8	7.4	5.05	4.95	4.9	5.35	6.95	7.25	6.4	7.81976981758415	8.35	6.3	6.4	9.3	7.25	9.85	7.75	6.25	5.45	8.2	5.5	6.35
ADAMTS3	4.75	4.4	5.25	4.1	4.95	5	4.9	3.7	4.55	4.63141447076376	4.7	4.25	4.3	4.55	6.75	5.2	4.6	4.85	4	7.75	4.2	4.85	6.7	5.15	5.05	4.05	3.7	5.1	5.65	4.05	3.65	3.3	3.8	5.05	5.15	5.05	8.05063972613357	5.45	5	4.6	5.75	5.3	6.85	5.725	14.05	3.9	5.45	4.1	4.7
ADAMTS4	72.7	78.8	141.45	76.25	79.7	69.95	74.5	73.35	78.45	72.0596280867449	72.85	71.35	85.95	76.7	58.15	117.85	74.65	71.2	75.05	68.35	74.1	73.65	68.25	74.4	68.45	74.3	73.9	74.25	45.5	72.9	74.3	303.6	80.45	118.1	93.2	71.75	70.1173872873198	78.05	73.85	113.95	76.3	73.85	60.8	117.425	73.45	74.15	127.9	74.1	99.6
ADAMTS5	6.75	6.85	9.3	6.15	12	7.7	7.55	5.35	6.15	7.24154679609267	7.2	6.75	6.2	103.35	11.05	7.35	7	6.3	6.65	9.2	6.3	9.55	10.45	7.55	7.4	5.6	5.65	7.7	8.15	6.45	5.5	11.15	5.85	7.6	7.75	6.8	8.48999411071645	8.4	9.7	7.15	9.4	8.1	9.85	9.925	6.95	5.8	9.5	5.9	7
ADAMTS6	6.8	6.15	7	5.65	11	7.4	6.55	5.7	6.05	6.42728558568857	6.6	6.5	5.95	6.65	10	7.3	6.3	6.1	5.4	8.6	5.85	6.9	8.9	7.5	7.05	5.55	5.25	7.2	8.05	5.65	5.3	4.85	5.4	7.2	7.1	7.05	8.2975900115636	7.9	7.05	6.5	8.2	7.95	9.7	8.025	6.85	5.4	13.65	5.8	7.95
ADAMTS7	4.25	3.85	4.6	3.6	4.3	4.55	4.3	3.45	3.8	4.11156904356476	4.25	4.15	3.95	4.2	5.65	4.55	4.1	3.85	3.55	6	3.95	4.2	5.7	4.6	5.1	3.65	3.45	4.75	5.1	3.45	3.4	2.85	3.35	4.5	4.55	4.35	6.42302109602639	4.9	4.3	4.05	5.15	4.85	6.1	5.125	4.3	3.55	4.6	3.65	3.4
ADAMTS8	8.83289307078944	5.78619045659577	7.87083223045695	5.6859475903318	7.58435890500971	7.03224715151565	7.0427267446636	6.21369455316239	5.83630876496438	6.37650515584705	6.4610370684589	6.00208297176905	5.85960749538738	6.62382064974589	10.3225481350295	6.78822509939086	6.18708331930321	5.9016946718718	5.89194365214061	7.78058481092521	5.73607008325387	6.68131723539603	9.89381119690486	30.8504457018047	6.9038032996313	5.54436651025164	5.05717312339611	6.92820323027551	7.16240183178799	5.18459255872629	5.01447903575237	4.75131560728184	5.43139024560011	6.96203993093978	7.22910782877113	6.71714224949867	7.82756405878402	7.47596147662627	6.38748776906852	6.30713881248859	9.98861852309918	7.41552425658497	9.93654869660487	7.78395786216755	6.38416008571214	5.3619026473818	7.2560319734687	5.63582292127778	5.88642506110457
ADAMTS9	4.32116882336249	4.22137418384109	5.85234995535981	4	4.67172345071923	4.50943455435379	4.33012701892219	3.9496835316263	4.12310562561766	4.31804456237011	4.3433857760968	4.15692193816531	4.15331193145904	4.35889894354067	4.64569693372265	4.5365184888855	4.30842198490352	4.5596052460712	3.93700393700591	4.85	4.05154291597658	4.3433857760968	4.99774949352206	4.5365184888855	4.64569693372265	4.05154291597658	3.99061398784698	4.72175814713122	4.90204039151046	4.06939798987516	5.52765773180648	5.26497863243527	3.90512483795333	4.50499722530436	4.47213595499958	4.41304883272325	4.81436114324536	4.74578760586691	4.42718872423573	4.27960278530613	4.77179211617606	5.04777178564959	4.85180378828328	5.60111596023507	4.48218696620299	4.45477272147525	4.31508980207828	4.17851648315524	3.81444622455213
ADAMTSL1	5.98624121787104	6.04232248571902	6.13754780142976	6.1120242036068	6.03852370905057	6.06458983574623	6.10628786513633	5.99511645833748	6.13155135687322	6.10937899966779	6.02174157709028	5.92391325882742	6.10149504947294	6.1067800497325	5.46803687150452	6.00040086104298	6.06420318564092	6.05444210650769	6.11933263406991	5.9265034183151	6.05881514237289	6.03961463275519	5.93840173241954	6.02133926938058	5.98046015819062	6.07828141849343	6.02133926938058	6.03357168612988	5.94757138882684	5.99511645833748	6.02572003733553	6.07911531424103	6.09715387512898	6.07113774089439	6.10043136944365	5.84491466855982	5.96377268056234	6.06406317409961	6.02133926938058	6.07450389278581	6.0757481792137	6.0155799343848	5.41466346779596	5.81074662775614	5.99511645833748	6.03066909355832	6.02704944853914	6.02133926938058	6.13727526832106
ADAMTSL2	5.95	5.7	8.4	8.2	6.5	7.05	7.05	5.35	5.8	6.18223260642949	5.65	5.9	5.8	6.4	8.2	7	6	5.85	6.6	8.1	5.75	6.4	8.6	7.2	6.8	5.55	5.2	6.75	7.4	5.05	5.1	4.3	7.35	7	7	6.75	9.48961537682113	8.8	6.4	6.3	8	7.5	9	7.6	6.05	5.2	6.5	5.55	5.2
ADAMTSL3	24.2885260977277	23.5036167429611	26.3725709781963	24.4483128252237	25.8781761335686	25.6244024320568	24.8797106092495	22.4277172266818	23.5969807390691	24.309264074203	24.7867908370567	23.6989451242033	23.7020568727695	24.6618125854528	27.1763684108087	25.5066657954347	24.3060177733828	23.4844629489371	22.6928402805819	27.1811515576511	23.3626304169715	24.6981780704569	28.2243689034848	25.8739250984461	25.1771225520312	22.8041662860101	22.0581050863396	25.4958329928638	26.3697743638432	22.8738934158573	21.8562920002456	20.490241579835	22.2171105231981	25.1874968982628	28.1837719264118	24.6571490647236	27.1288460233905	26.7339671579061	25.1899781659294	24.4127016120707	27.0725876118261	26.5463274296088	27.8986558816012	50.1712068820354	24.7581804662621	22.0871003076456	26.5638852579964	24.3612397057293	21.7071416819442
ADAMTSL4	13.7041391914648	14.1297407571116	14.9472233907207	13.8552290995044	15.8030166235515	13.8783022037631	14.8675616087286	12.4261134258101	14.1376011540273	13.9489888994348	13.94329333677	13.7012719838405	13.8034315987813	13.9979461816616	13.8858544429736	14.1226798732105	13.9969614744888	15.2492032818996	13.6798171839563	14.2190889941515	13.6387289297941	14.1807977929629	14.8991748715078	14.6911674882563	14.0230257056967	13.5179403382454	13.2536252474007	14.3772370769796	14.1775519754019	13.4121177280555	13.5060787120596	14.2704809755598	13.1345098020882	14.1603887582871	14.6263585768451	12.7979686118814	14.6581061048135	14.8445727023176	20.5227671429801	15.2815219610509	15.2939264256087	13.9499584086217	13.8795738429449	14.1881772446031	13.9726316089212	13.7230440058484	16.538710292523	13.7335600056889	16.2732287709197
ADAMTSL5	6.9	6.9	6.9	6.9	6.9	6.9	6.9	6.9	6.9	6.9	6.9	6.9	6.9	6.9	6.2	6.9	6.9	6.9	6.9	6.9	6.9	6.9	6.7	6.9	6.9	6.9	6.9	6.9	6.9	6.9	6.9	6.9	6.9	6.9	6.9	6.7	6.8599708454191	6.9	6.9	6.9	6.9	6.9	6.2	6.675	6.9	6.9	6.9	6.9	6.9
ADAP1	23.4860984301464	35.7258094436674	16.0485089976388	16.0923794062864	15.6416090568661	29.4201965736998	18.2164713110149	45.5041545205199	28.1926905459267	27.2782778565938	16.265310301653	20.2499157745088	28.6273979881321	16.821132991217	18.9297610559285	34.1108866395699	16.1388256970715	16.5018117893821	16.0475263279206	26.2033933189226	15.0254556857968	15.2206219167884	16.4901011228532	20.0531477730031	22.6153326465681	16.7082220857457	14.0521584803229	35.7165295322088	52.9084037622763	13.4586005346534	20.1474994074391	13.5949893075108	21.2403088657664	17.1584521753382	27.400571224142	40.9036012377881	11.542208356505	18.0431206412952	16.445604606277	28.8736233804937	18.4104880928438	17.643396796306	20.7387002681555	20.4416713822809	16.7000089641005	11.8292323598917	15.8952534678516	14.2604910223761	12.3593270525611
ADAP2	4.75	5.5	4.95	4.5	9.1	24.85	5.8	3.9	4.3	4.54147553114624	4.95	4.75	5.2	4.7	5.75	5.75	8.35	4.3	3.85	5.55	3.8	4.65	6.35	11	6.2	6.5	3.8	176.2	11.65	3.75	8.5	3.9	4.9	6.1	5.95	5.15	6.50079995077529	5.55	12.85	8.6	5.6	6.8	6.75	6.825	5.5	3.9	5.2	4.85	3.9
ADAR	286.85	291.6	77.5	202.7	55.3	1489	296.55	394.85	376.6	260.805042129174	245.05	1271.45	360.45	131.15	119.9	614	437	198.4	150.9	771.85	356.15	66.15	251.2	407	741.9	471.55	389.1	882.85	950	376.75	266.5	28.4	122.75	294.45	287.75	436.45	1391.99265529671	483.8	474.75	223.6	13.65	393.25	451.3	526.175	443.9	133.35	39.6	163.85	26.15
ADARB1	7.9682662143822	7.07125353636548	6.94129822042841	5.40542150980562	7.53772987591295	6.47262650095797	7.47934315821838	9.01837654716942	9.98102234096185	14.7913305292132	6.20538900168737	9.95121236374138	9.06617884726421	10.1798622291237	7.92362208062272	12.1282556886009	5.87277990659383	6.27712794821403	5.09287740833351	9.11863006989261	5.48615249281871	6.42962643766749	8.15154599499842	14.6738834719986	13.3606516289669	7.70543903676282	5.08130409613663	6.41372380560454	7.39611434670302	5.12001935315764	5.72063160336113	4.29644559345249	5.22233978576106	6.67427575640331	9.05445381744941	9.76289418278391	13.3639133837277	7.82601234916128	6.4075929169629	8.23798066110711	7.60927998446376	7.70587621384526	9.23064958979548	10.4656582107601	6.45491482860866	5.29791065147291	7.29968723248699	5.88643585120241	5.35720634845387
ADARB2	6.25	5.8	7.8	5.25	7.05	6.7	6.7	8	5.65	6.01747455333215	6.3	5.45	5.65	6	9.25	7	6.1	5.65	5.5	7.6	5.5	6.4	8.6	6.85	6.6	5.15	4.9	6.55	6.95	5.35	4.95	4.45	5.2	6.6	8.6	6.7	7.61997375323564	7.35	6.05	6	11.8	7.15	8.9	7.75	6.2	5.15	6.8	5.4	6.2
ADAT1	7.9	7.3	9.35	6.9	9.45	8.75	7.95	6.75	6.95	7.72593036468748	7.95	66.1	7.05	7.5	10.2	8.8	7.65	7.35	6.55	30.15	7	8.35	10.45	8.55	17.7	7	6.35	10.2	25	6.8	6.2	5.9	6.65	10.15	9.1	9.05	15.0842434347898	9.3	8.3	7.95	9.15	9.65	12.75	9.825	10.5	6.65	11.35	6.95	6.7
ADAT2	5.4	5.5	5.65	5.55	5.45	5.5	5.55	5.4	5.6	5.54977477020464	5.5	7.75	5.55	5.6	4.95	5.45	5.55	5.5	5.55	8.9	5.55	5.45	5.4	5.5	5.4	5.5	5.45	5.5	5.5	5.4	5.45	5.6	5.6	5.55	5.55	5.3	5.40999075784793	5.55	5.5	5.5	5.55	5.45	7.15	5.3	5.45	6.05	5.45	5.45	6.3
ADC	13.9	22.35	17.75	19.1	17.2	16.55	19.55	17.4	25.9	17.8497198857573	16.2	17.7	28.2	17.65	15.4	22.15	11.45	19.45	17.3	16.5	17.95	25.6	14.95	16.95	17.1	17.05	18.65	17.6	16.75	20.15	19.65	16.9	16.5	16.95	22.9	18	19.7541894290806	20.15	16.7	22.2	17.2	19.05	15.55	18.1	17.35	17.4	20.65	23.95	17.75
ADCK1	4.65	4.75	4.85	4.8	4.7	4.7	4.8	4.7	4.8	4.74973683481517	4.7	4.6	4.8	4.8	4.3	4.7	4.8	4.75	4.8	4.65	4.75	4.7	4.65	4.7	4.65	4.7	4.7	4.75	4.6	4.65	4.65	4.8	4.8	4.8	4.8	4.55	4.8082429223158	4.75	4.7	4.75	4.8	4.7	4.25	4.55	4.7	4.7	4.7	4.7	4.7
ADCK2	25.5271192782023	19.6031898527385	22.8775908879185	17.5531232502065	24.2039992504921	19.6827026502664	22.7281666426361	31.8111205388438	17.9417737035034	24.1128466436669	21.6537330521992	14.773442979784	18.6371648993561	18.6363018709682	40.3031960515058	26.2649625658714	18.9821463200353	17.2504429050536	17.6450125668436	22.6863376129716	17.1196811341321	20.1409574226603	36.1436957117302	32.0698032616524	22.8109900166824	16.5930711658335	24.6805932631972	19.4742196172203	23.6568647540887	15.1282979104916	14.8479709612155	14.1681396702673	15.5051485284951	21.2434966178384	23.287507313975	22.0824203716595	21.1820437316954	27.8071978220475	23.7372676444083	20.4853941750279	26.5237934984006	27.0009585473475	34.2667708279921	25.0738803713728	17.2191085786702	16.170200179356	23.5244127499578	16.9600756005612	18.3467808850544
ADCK3	7.41923176616016	6.53241915372858	9.17619202065868	11.2670981179716	7.29725975966321	8.74642784226795	7.17704674639925	7.21110255092798	7.06788511508216	8.39451675681085	7.43874989497563	17.4928556845359	7.05159556412589	6.8869441699494	32.5198400980079	7.72981241687015	7.31778655059028	7.05159556412589	6.81248853210044	23.5690474987854	6.9238717492455	7	13.7599963662786	11.2248608009186	12.0726964676496	7.19478978150161	6.27614531380528	10.8473499067745	8.1700673191841	6.30476010645924	6.2155048065302	5.99624882739201	7.40439058937331	11.6034477634882	7.4899933244296	7.27083213944594	7.35287119782064	7.35255057786072	6.99892848941893	7.03349130944227	12.3590048143044	11.1803398874989	13.6409310532676	7.91185818882012	10.2612133785435	6.50615093584525	8.39330090012267	6.81615727518079	6.83465434385675
ADCK4	13.7142099527685	13.5000679008931	15.3053086153819	13.5785480360659	14.2769307076627	14.2390664053724	14.2252513898471	12.814219122885	13.9366208230375	13.8673589203233	13.6399407968925	13.610403300074	13.4098538940637	14.0148422524611	15.9605707190443	13.986221563116	13.6269243417293	13.4200375945755	13.928877390981	14.5760624508071	13.3590520605223	13.9595302357228	16.0469842905602	14.2816642757374	14.7038199460681	13.0449504105307	12.7013989820196	15.511861195063	16.2764901266797	12.8829429731804	12.7223159423765	12.1900079432271	13.2344219435922	14.3442287208332	15.1129021489809	13.6120059602647	14.9906984200644	15.5308798194423	13.8396517643231	14.0325433412142	15.4751151161136	14.4948059081593	15.0954469263097	14.3621304350215	13.5415882577971	12.9263089062242	15.4190444380532	13.0487469620869	13.045192809639
ADCK5	6.9	6.9	6.9	6.9	6.9	6.9	6.9	6.9	6.9	6.9	6.9	6.9	6.9	6.9	6.2	6.9	6.9	6.9	6.9	6.9	6.9	6.9	6.7	6.9	6.9	6.9	6.9	6.9	6.9	6.9	6.9	6.9	6.9	6.9	6.9	6.7	6.8599708454191	6.9	6.9	6.9	6.9	6.9	6.2	6.675	6.9	6.9	6.9	6.9	6.9
ADCY1	6.51421235326836	12.2717490222234	6.90783734707872	6.00244243758036	6.66903552054445	6.57997953825942	6.86627437996901	13.3120281856499	10.4524096638451	12.5763432131633	6.58252056575952	6.10936208047935	12.5843556603817	6.61944379190133	7.89458275120543	9.13170151213125	6.26234328109496	6.17493126464564	5.88233168371938	7.38343216663502	6.09327493759768	6.77604917359334	8.4046361847418	6.86855323259546	6.70372377239663	5.9473397086187	5.71601547323168	6.7471581681781	7.09444407093401	5.81395209233068	5.62290160842801	5.8893096459272	6.01350264482796	6.98345596561117	11.0609267235223	15.7773314228769	14.1660001966567	7.19152844199197	6.60151195424479	8.72327407368031	7.53281704503746	7.4081046161864	7.80353585178592	11.721989245468	6.50266601800811	5.76013275815485	7.14659568365444	6.02815060555156	6.14901106082699
ADCY10	6.34822809924155	5.79655069847577	9.25607908349966	5.85149553533112	7.63953532618313	6.79705818718657	6.89111747106374	4.9249365478146	5.76844866493583	6.4676819359291	6.22374485338208	5.74652068646759	5.7421685799008	6.36906586557244	9.88635423197045	6.59829523437683	6.02245796996542	5.71839138219832	5.88153891426385	7.47395477642192	5.64446631666803	9.13318126394084	9.37229961108798	6.91953755680248	6.56696276828185	5.29905651979671	4.99899989998	6.71937497093294	7.14370352128362	10.200857807067	4.99774949352206	4.89131884055824	5.33853912601566	6.91194618034602	7.67251588463654	6.22374485338208	7.62435949658863	8.19618813839702	6.37495098020369	6.64529909033446	12.1128031437814	7.31983606373804	9.72111104761179	7.67239369427821	6.29285308902091	5.48155999693518	12.0350529703861	7.16240183178799	7.41619848709566
ADCY2	5.74181267311685	7.82192690242287	5.49659885877398	4.41309240218906	5.6125939846961	5.30604205455605	5.11332214835898	10.726347958466	8.28832427260816	7.57456281555304	6.02020461139551	4.70059199406651	10.0079019559464	4.94469730089556	6.42490865803588	9.95496377841846	4.91978216658419	4.49161746487732	4.31843557907333	5.80650704751529	4.51048207386264	5.32307736451317	6.65421595242809	5.5153501411574	5.01396005123761	4.6158394380746	4.13926415136955	5.184854603173	5.46221683092778	5.40809487027798	6.52513783896496	3.72260719685099	4.3622337850275	5.46354605049155	9.2233860987562	11.9012383450496	14.6971669815584	7.07432403313627	5.20305315273327	7.9800256771174	9.51154846884681	8.05061845694835	6.77012469146175	10.180480299978	4.89550557925735	4.288950592319	6.32225992196618	5.11542443158185	4.37098211657282
ADCY3	75.7012054065191	38.6855593212765	47.0276514404026	27.4872697807549	49.4504297251298	20.7132807637998	39.8701329318075	43.6536367328084	81.0160477930144	50.0045656642032	27.8053951599325	29.251495688255	39.2449996814881	54.0866665639509	47.6731580661487	47.3620100924781	39.2893115236193	41.4790007112032	24.2667467947395	48.4236512460595	57.0376410802551	36.0742290284907	45.1796414328401	48.8614111544069	32.5299861666125	34.6809025257418	34.0874977081041	23.898849344686	27.3589564859481	25.1490059445697	45.9953258494817	39.4322203280515	27.3918327243724	31.5177727639502	53.5292209919031	43.0556035842026	36.7704128618055	49.3160977775006	133.993199454301	49.6686520855962	63.4522655229898	27.584642466416	54.4528465738936	53.7907984696268	34.642748158886	26.1963737948595	65.3343324753533	36.393337302314	34.7349967611917
ADCY4	5.45	5.55	5.65	5.65	5.5	5.55	5.65	5.45	5.7	5.62494444417009	5.5	5.35	5.6	5.6	5.05	5.5	5.55	5.55	5.6	5.35	5.55	5.5	5.45	5.5	5.4	5.5	5.55	5.55	5.35	5.45	5.55	5.6	5.6	5.6	5.6	5.35	5.46999085922454	5.6	5.55	5.6	5.6	5.5	5	5.325	5.5	5.5	5.5	5.5	5.5
ADCY5	4.87929298157018	4.87929298157018	4.97970882682914	4.97970882682914	4.82907858705985	4.9295030175465	4.95227220576575	4.82907858705985	5.02991053598372	4.95454232884907	4.9295030175465	4.82907858705985	4.95227220576575	5.00249937531231	4.48218696620299	4.87929298157018	4.95227220576575	4.95227220576575	4.9295030175465	4.80624593627917	4.9295030175465	4.87929298157018	4.80624593627917	4.90662817013884	4.82907858705985	4.9295030175465	4.87929298157018	4.9295030175465	4.82907858705985	4.85643902463523	4.87929298157018	4.9295030175465	4.97970882682914	4.9295030175465	4.95227220576575	4.73312792981555	4.89480745736415	4.9295030175465	4.87929298157018	4.9295030175465	4.9295030175465	4.9295030175465	4.38178046004133	4.74236228055175	4.87929298157018	4.9295030175465	4.87929298157018	4.87929298157018	4.87929298157018
ADCY6	4.65	4.25	4.65	3.8	4.55	5	4.5	4.05	4.05	4.39459895781174	4.65	4.25	4.1	6.2	6.65	5.95	4.4	4.15	3.7	6.55	4	4.5	5.85	5.15	4.7	4	3.5	4.75	5.2	3.85	5.15	3.8	3.65	4.9	4.75	5.3	6.6493909495532	5.4	4.85	4.35	5.05	6.4	6.3	6.8	4.7	3.65	4.5	3.85	3.5
ADCY7	7.95	6.85	9.85	7.05	9.45	277.1	35.05	7	7.15	7.75403120963541	19.15	481.25	6.85	7.45	12.75	10.15	15.9	16.2	7.1	158.7	7.05	8.25	12.15	13.1	72.75	135.9	6.05	457.2	663.45	6	6.35	6.4	6.75	8.85	8.7	9.95	9.88959048697164	8.75	69.95	7.85	11.7	8.9	18.7	54.05	182.35	6.9	9.7	6.6	7.95
ADCY8	7.45	7.15	8.95	6.8	9.05	8.35	7.95	6.75	12	8.13879597975032	7.4	6.8	6.95	7.65	10.35	10.85	7.25	7.25	7.15	9.35	6.85	8.2	11.3	8.35	7.8	6.45	6.15	7.95	8.65	6.35	6.7	5.65	6.05	8.05	13.35	7.6	15.3027840604251	9.1	7.7	9.6	17.1	8.55	10.65	10.7	7.55	6.55	9.5	8.95	13.4
ADCY9	6.52213361864972	6.44428915819067	7.04163788993449	5.5981924438345	7.45875432916562	6.7518513440314	6.52100698624903	9.0768147453353	8.86420840011448	8.63642121627129	8.8642815787561	7.99537362718338	5.97145001333191	7.51382339506896	10.6844067858332	7.28620965673003	10.6966274636297	5.87175767978317	10.4081443538837	7.83177374514327	5.50038564788972	6.51963490810763	14.8076438174954	22.5050605901065	6.29238813610578	5.40942142431753	4.83894104055009	7.56817835033892	10.2977199842243	7.09655324336541	5.7864850803151	4.08964270566027	5.76608602118455	6.73800338268159	7.34535548118779	8.92372577906094	11.5656774391794	7.85843684315993	10.2112836490735	6.63289364076842	8.18206844071782	8.67631732328081	8.48388179643393	14.4841205472434	6.19352428271029	6.46312452888413	6.956188956001	5.64430470031171	5.12347882674612
ADCYAP1	4.2	3.9	4.3	3.5	4.25	4.55	4.15	8.6	3.75	4.06078810084939	4.25	4.05	3.8	4.15	5.3	15	4.05	3.8	3.4	5.35	3.7	4.2	5.45	4.65	4.5	3.65	3.35	4.5	5.05	3.85	3.3	2.75	3.35	252.5	4.45	4.5	5.15984495891107	4.9	4.4	4.85	4.85	5	5.8	5.075	4.25	3.3	4.35	3.6	3.2
ADCYAP1R1	5.15	4.1	5.75	3.85	4.7	4.9	4.75	3.9	4.15	4.42831796509691	4.45	4.5	4.05	4.8	5.85	5	4.3	4.15	3.9	5.9	4	4.6	6.5	5	4.8	3.75	3.45	4.9	5.4	3.85	3.55	4.2	3.8	5	4.9	4.65	5.78930047587789	5.4	4.4	5.25	6.75	5.25	6.85	5.65	5.1	3.75	4.55	3.95	3.8
ADD1	65.8915633294899	169.373507770607	99.4201633933341	83.7781335407421	95.0473732793654	135.396906172785	117.349016304813	215.532242992219	159.308418410516	167.645456365278	112.286837521752	178.700118213633	205.888887985186	110.882031200834	121.609975110289	213.392911249985	111.421484939583	47.5316859683255	88.7100049638701	149.821458370227	30.6109232543578	92.8936800943268	116.721446093549	237.814221401142	453.126171675867	102.74972383466	119.203496455401	166.41087430355	593.020286974439	118.871532948935	152.674952415314	64.0578885516604	55.0459881754504	105.128185018988	191.418912220773	220.224696676527	177.168359781442	164.065711695011	126.54374957779	144.788960181595	122.791207502763	249.993124653587	76.658772642372	294.581178064776	189.548666035083	66.5037842458027	93.3624253344254	98.2384558258345	58.0262312605232
ADD2	6.76128685976272	6.74054893907017	7.34438561079141	6.6932802122726	6.99106572705478	7.28491592264454	33.9998529408584	7.03491293478462	7.57627876995033	8.81433325202003	6.8245878996464	6.10962355632489	9.856723593568	6.72309452558865	8.59665632673541	7.54486580397558	6.4928807166003	7.83326241102646	6.04276426811439	18.744599222176	6.23538290724796	7.76337555448659	14.0266710234467	7.57462870377156	6.81927415492294	7.06116137756389	6.52265283454516	6.75370268815559	7.34846922834953	5.53172667437573	5.58770972760755	4.79192028314328	5.74456264653803	7.40135122798533	7.80800870901154	7.28148336535901	12.4490911593152	8.55774503008824	6.9996428480316	9.77113094784836	11.0237244160039	7.86574853399217	9.47496701841226	8.14643326861517	86.9337103775055	5.67097875150313	11.0679718105893	6.93559658573075	7.5
ADD3	74.786843585059	243.718025770409	29.9944848033908	13.9649884154596	141.607634921149	476.771452286806	29.9992429713459	187.332022174059	253.436762683655	133.227512977466	237.371084426171	1394.12591295863	478.075926004041	294.469361413673	13.4215291030239	334.604992873519	195.476308573644	39.6295051581695	48.3146797364364	206.535374531694	161.692590518534	190.615768205873	16.0678683461386	17.0177398753923	1024.81047984646	222.235971479669	90.8792514452311	405.155423912348	1323.6838728674	365.586410358731	546.209748006142	44.2957953423866	190.402460500213	48.0277959250393	305.649199196956	721.365761867703	223.748515027024	262.128764826143	11.5543005996279	160.655305673538	23.6634061160618	132.800856953257	141.029231268464	542.086475686418	97.048425157853	301.673589032859	107.33032825311	186.086381948698	81.7271911316916
ADGB	8.965768232561	8.51175657546666	11.0824185086108	8.61249092887766	10.2410936915937	9.34264416533136	9.34264416533136	7.68082026869527	8.38927887246574	8.93585073180062	8.94650769853802	8.24408879137046	8.47112743381895	8.77125988669815	12.3624431242372	9.11838801543343	8.73183829442575	8.53199859353012	8.90786169627706	9.34264416533136	8.1599632352113	10.7666150669558	10.8590975683986	9.32416216075203	8.77125988669815	8.18107572388864	7.35968749336546	9.11838801543343	8.92720560981991	12.1940559290172	7.85843495869248	9.02330316458447	8.22313808712951	9.24986486387774	9.86356933366416	8.85381273802422	9.57333796108657	9.86356933366416	8.59243853629457	8.88847568484046	10.9256578749291	9.39787209957658	10.5494075663044	9.64102561971495	8.69223791667025	8.22313808712951	10.9098579275809	9.36108968016011	10.6214405802603
ADH1A	7.5	8.65	13.45	7.2	28.85	8.25	8.7	5.65	7.1	8.0015623474419	13.5	7	6.8	7.95	11.3	7.8	11.1	7.05	7	9.45	7.05	9.6	811.95	8.5	9.35	9	6	8.2	8.45	6.25	6.35	12.5	6.5	8.85	9.35	7.35	13.6669235748211	9.25	7.95	9.1	41.95	8.6	12.6	10.075	8.2	13.15	17.65	7.35	13.45
ADH1B	7.67286790858162	6.78418868222528	22.2251875909687	63.1756892077088	111.303360603793	8.07170498850116	8.48425690358565	5.85320884661586	6.75161826769279	7.47379707836867	147.60038226706	7.09728124431875	6.83036092548647	967.149822152874	13.3273862366864	8.00144765468785	167.485258739824	6.7859969912557	9.29013869740396	9.00079828310116	6.73045098233618	8.33818712788808	352.256403405984	56.9067061117089	7.82119482095478	51.2131950701937	5.86900096860227	7.93357432927642	8.52601029182679	7.40356536250609	19.3188090145954	63.571751761963	10.8043478150564	24.7847930206987	8.34969939276604	7.70784044247145	9.32367818331178	10.6159114898257	7.38911688502781	7.60700819389872	15.1261363351796	9.4526732076955	11.8536921678705	11.4146105277058	7.43130003753005	46.6163303053931	18.7848914753667	6.79891310482934	38.5318085919993
ADH1C	10.8	11.1	15.6	10.3	38.3	11.3	14.7	8.5	9.95	11.5067371569876	1050.35	8.05	9.6	17.7	16	10.75	702.35	10.1	11	11.6	9.7	10.9	762.55	12.3	10.25	11.45	8.75	11.35	11.95	8.95	10.85	17.2	10.95	12.2	13.45	9.85	11.7789133624456	13.2	10.15	14.1	25.7	12.3	17.25	12.85	11.1	12.2	15.55	9.6	12.7
ADH4	93.4	94.65	136.3	95.75	94.2	84.35	94.75	93.05	96.7	95.5232694164098	94.9	111.1	98.4	96.05	86.05	93.3	96.2	95	95.85	92.9	95	99.95	222.2	94	105.15	94.4	87.2	96.15	92.5	94.55	94.2	120.05	91.65	88.85	95.7	90.45	105.539810498219	95.35	90.45	95.75	95.35	94.3	84.2	93.6	144.3	97.25	96.2	99.6	116.4
ADH5	20.7674625315661	16.7620851924813	16.3864273104298	27.9493738749189	33.1670770493874	26.0828487707919	14.6374519640544	30.0177447520629	17.4036634074553	13.6927968383862	264.192325778021	69.7822326957228	26.3418867965072	151.130258386598	27.009905590357	64.8864007323568	230.332368545977	24.107571424762	70.2271315091254	106.30538556442	32.9852239646785	25.7002431895109	31.6993690788949	41.9368572976087	50.2626600967358	25.2910557312264	66.8025074379698	35.3128871660192	102.590508820261	95.5470564695742	27.9154079318215	20.9456439385377	16.7785577449315	23.5401253182731	16.8374582404827	63.9158431063848	72.1655852434804	35.8887168898527	29.8641926058616	19.9131238132042	15.5775479456813	115.371746974725	32.9265850036107	205.994417400084	43.2126428259138	21.3812417787181	21.7370651192842	27.5739007033825	17.4081877287672
ADH6	6.32771680782255	5.85832740635072	6.9372184627558	5.43920950138896	6.89673835954359	6.86294397470939	6.50691939399898	5.42678542048606	5.80172388174411	6.33654289035643	6.84799240653785	5.92452529743945	5.6628173200272	6.2269575235423	8.53024032486776	6.67420407239695	14.3309978717464	5.73541628829155	13.0019229347047	7.69967531782997	5.48953549947534	6.31129939077525	77.8559567406374	6.9038032996313	6.22996789718856	5.48452368032084	5.03636773875777	6.49961537323556	7.40135122798533	5.12054684579684	4.96386945839634	4.61356694976891	5.15921505657595	6.75277720645365	6.77495387438173	6.61059755241536	7.56994455764766	7.39543778284964	6.45174395028197	6.49519052838329	9.95590277172291	7.12144648228153	9.24053569875686	7.50199973340442	6.3166446789415	5.09264175060449	9.41063228481487	5.40485892507843	5.32588020894199
ADH7	7.85	6.85	9.25	6.8	10.2	8.4	8.35	5.85	6.95	8.62554346113913	8	7	6.95	7.25	13.75	8	7.55	6.9	7.3	9.45	6.8	8	11.9	8.5	8.15	6.25	6.1	8.35	8.3	6.05	5.95	5.8	6.5	8.55	8.65	8	9.42974018730103	8.9	7.8	7.55	11.7	9.1	12.4	9.625	7.8	6.4	9.45	6.65	8.05
ADI1	116.15	26.5	71.75	382.3	23.05	133.25	93.05	89.75	69.7	14.4592530927431	462.4	28.95	36.15	151.8	274.4	108.75	480.65	17.2	761.05	184.65	54.3	17.7	3579.6	819.1	298.35	61.75	19.2	214.65	173.25	63.95	142.6	11.35	49.3	20.95	14.3	116.9	38.1350337616213	104.1	321.6	16.9	16.2	1634.4	29.85	255.35	156.2	89	21.15	14.35	21.55
ADIPOQ	7.6	7.05	10	32.45	9.35	8.15	7.65	6.5	8.2	7.66485485837794	240.6	6.55	6.95	5824.05	25.25	8.4	48.2	7	7.15	9.6	6.75	7.65	12.05	8.2	7.65	11.7	5.9	8.25	8.7	6.35	6.1	5.25	6.3	8.25	8.35	8.05	8.95979910489069	9	7.55	7.55	11.1	9	10.8	9.625	8.2	6.75	8.9	6.65	29.3
ADIPOR1	87.65	95.95	53.95	147.6	119.25	537.9	886.15	149.6	79.75	132.368425238045	106.45	69.7	109.25	121.85	145.35	119.9	123.3	144.6	159.7	202.7	68.35	63.5	160.95	307.7	216.65	96.8	78.35	201.3	135.55	151.65	88.8	52.05	105.9	170.25	75.55	99.65	299.387150024847	110.4	491.2	88.55	67.65	138.1	94.05	243.6	182.2	116.3	42.05	97.95	62.45
ADIPOR2	55.75	113.6	121.45	193.45	47.05	76.55	61.25	76.5	100.8	58.4588744332287	63.3	68.3	138.2	138.1	73.55	268.6	66.9	56.65	37.9	195.45	60.15	55.25	88.15	156.4	77.1	47.9	63.65	78.35	323.3	148.05	294.65	29.35	66	66.3	188.95	73.6	72.7843939316664	64.4	71.3	51.85	60.2	65.4	128.35	181.85	186.55	39.85	47.85	61.4	32.15
ADIRF	104.95	15.4	26.05	46.6	266.25	13	16.25	56.55	18.15	15.7710969815039	125.3	12.45	18.45	692.45	857.55	90.15	539.85	12.7	122.65	13.45	13.9	35.3	139.6	1246.95	10.3	60.25	10.75	11.5	12.75	56.45	203.35	350.35	264	45.1	15.75	50.45	40.4675079539129	74.35	26.95	13.4	18.95	2450.2	18.65	528.2	11.65	70.25	107.5	42.95	134.45
ADK	23.5553603241385	9.58123165360279	13.20624852106	10.3380365640677	15.9877296699688	16.590207955297	13.1952643020138	11.4998913038341	11.741486277299	10.1029026328802	12.3765908068418	22.2494943762774	11.7481913501611	29.9228173807213	17.4047407334898	14.8202564080383	13.1744070075279	24.9439371391126	10.9242848736199	47.6455664254294	75.7116734724574	11.7707264006942	93.6872723479556	24.1793300155319	223.077733088715	9.45092588056853	21.5997685172781	51.560643905987	20.9991666501316	16.6718325327482	9.58123165360279	8.05217361958869	10.6869078783341	19.295077092357	12.6842421925789	16.1761398361908	27.8118174934997	18.2884526409426	33.1829775638052	10.5882009803366	17.2046505340852	15.1062900806254	17.7635159807962	14.7939176690963	51.4854833909521	11.766159101423	15.645526517187	9.94874363927426	13.0916958412575
ADM	25.4	11.45	34.3	35.05	386.25	331.5	45.65	11.1	12	12.256426885516	70.55	11.2	8.9	859	20.55	47.35	74.3	11.55	73.75	15.75	11.15	12.5	16.9	938.95	13.4	33.6	9.8	22.3	15	13.55	141.55	23.6	279.9	463.2	13.3	13.3	13.1023661985154	47.35	3424.05	31.7	53.9	29.3	17.75	667.425	12.9	23.15	195.55	11.9	477.55
ADM2	4.4	4.1	4.75	3.8	4.4	4.8	4.5	3.65	4	4.74341649025257	4.45	4.2	4	4.4	5.85	4.85	4.3	4.1	3.65	5.4	3.9	4.45	6	4.85	4.65	3.85	3.6	4.75	5.1	3.75	3.55	3.2	3.6	4.75	4.8	4.65	5.3596641685837	7.35	4.6	4.35	5.25	5.15	6.3	5.35	4.4	3.55	4.75	3.8	3.5
ADNP	109	29.35	20.55	20.15	30.65	162.6	22.45	57.8	35.15	40.3551731504153	89.5	111.1	51.05	30.35	6.8	69.5	68	32.1	18.25	286.5	137.7	67.4	16.25	39.15	106.75	67.7	197.2	44.65	134.65	111.25	36.25	13.7	49.6	65.5	27.75	122.75	117.468937170641	81.65	143.05	14.85	13.2	98.4	207.55	89.75	64.1	51.3	20.25	51.15	17.45
ADNP2	8.01794861545022	6.99106572705478	8.73412846253134	6.89166162837381	8.43460135394673	9.06021522923159	8.28251169633946	6.28887907341205	7.11547609088809	7.69178806758122	8.41872912024137	23.7665731648465	7.27461339178929	7.52994023880668	10.0169855745129	8.94958099577852	8.50558639953766	7.24430811050993	6.75573830162181	27.6803179172494	7.56240702422185	9.33916484488843	10.5655099261702	8.4291162051546	17.9988888545932	7.00035713374682	13.8114083279005	9.89886357113785	18.7349272750123	18.463951364754	6.15589148702282	5.5608003021148	6.32771680782255	8.36271487018421	8.73956520657635	7.9965617611571	16.0578193724015	9.36015491324796	8.44097150806707	7.58073215461409	9.67238336709211	10.0939338218556	11.6800042808211	12.6337840728738	21.2169154214273	6.51594198869204	8.19756061276768	9.79821412299201	6.64830805543786
ADO	13.7176893097927	27.0599334810712	16.4127237227707	15.6243399860602	21.0297408448131	16.431676725155	17.2049411507276	58.5641528582118	20.8357865222314	29.1169476082177	21.7913400230458	14.7098606383609	29.4630701047939	16.4802912595621	24.7964715231825	33.3511618988005	26.6369104815104	13.9942845476287	14.5780657153135	29.8831474245937	25.3725245097921	123.624431242372	19.6433194750785	13.6224080103336	31.077886028493	14.1950695665784	18.6271307506014	22.4564022051619	41.6097945200406	148.059869647383	51.5887584653866	12.0954536913669	11.4597120382669	15.1379490024243	21.3635203091625	32.6145672974516	48.0917796865327	17.6889796200911	11.1773207880959	16.7772166940765	22.2192484121313	22.1014705393103	22.1470088273789	45.6781197620918	17.322528683769	13.9413055342748	22.9282576747558	109.399440126538	14.0968081493649
ADORA1	10.3944696834423	26.9335292897162	11.2525552653608	8.83289307078944	10.571187255933	10.8837034138201	10.4532291661477	50.6111647761638	18.6706989692405	18.5202772491964	10.4592064708562	10.1068046384602	22.4087036662097	10.4532291661477	19.9874960913067	32.7378221633633	9.95941765365827	9.47417542586161	8.91249123421729	13.6	9.32737905308882	12.947007376224	14.0178457688762	11.2889326333361	11.0979727878563	8.97426877244046	8.40178552451799	11.5483765092761	14.0231950710243	22.6673774398363	8.71249103299395	7.34098086089318	9.5577193932444	11.2104861625177	21.8545189834963	36.8224795471462	19.533848442446	12.4156151680052	11.5568161705549	19.1590709586869	24.1283028827143	13.0835774924139	14.9057036063381	18.1791088890517	11.4701787257218	8.83855191759374	13.145341380124	14.9238064849421	9.14877040918614
ADORA2A	3.6	11.55	3.9	3	3.5	13.15	3.6	3.05	127.95	3.44818792991333	3.6	32.5	3.2	3.55	4.6	3.9	3.6	3.25	2.9	4.65	20.5	3.55	4.7	14.35	47.85	3.85	2.9	3.95	5.35	3	2.85	2.4	2.9	3.8	3.75	3.8	4.39959089007148	4.2	3.5	9.85	4.25	6.4	49.55	4.4	3.65	2.9	3.6	3.1	2.75
ADORA2B	32.55	3.1	3.35	2.7	3.35	3.6	3.15	3.55	2.9	3.1100643080168	3.25	3.15	2.95	3.2	4.05	3.55	3.15	2.95	2.65	4.15	2.85	3.2	4.2	4.7	3.5	2.8	2.65	3.5	3.9	2.75	2.6	2.15	2.6	3.45	3.4	3.45	4.02988833592198	3.8	3.4	3.05	3.6	3.8	4.5	4.075	3.25	2.6	3.4	2.8	2.7
ADORA3	4.43113980822091	4.27580401795966	4.63950428386482	4.13067791046458	4.48162916805931	4.72863616701475	4.45813862503175	4.13340053708808	4.33762607885927	4.42089918083124	4.48162916805931	4.30116263352131	4.33762607885927	4.48776113446338	4.82338055724406	4.70584742634098	4.41588043316392	4.26614580154031	4.06663251351779	5.05	4.20475920832573	4.45280810275943	5.07493842327175	4.75604878023765	4.62817458616245	4.20475920832573	3.99562260480141	4.67332857821917	4.81975103091436	6.64830805543787	4.86723740945518	3.64142829120662	4.05339363990225	5.65906352676836	4.61112784468182	4.57793621624417	4.96212663537019	4.86415460280612	4.59510609235521	4.38634243989226	4.86415460280612	4.83735464897913	5.037856687124	4.83476990145343	4.48162916805931	4.01497197997695	4.42379927211893	5.50999092558236	3.96326885285366
ADPGK	47.2	28.6	33.6	41.3	40.45	161.3	142.2	42.3	17.5	30.7512194880138	47.25	223.3	32.4	51.5	49.5	51.65	46.1	47.85	33	270.95	52.95	46.2	9.65	66.85	413.95	110.15	70.95	410.05	304.15	46.15	37.1	46.95	33.6	55.35	16.85	44.7	69.9270419794803	54.9	116.55	31.95	32.1	84.9	64.75	57.125	72.2	39.9	42.9	42.7	35.2
ADPRH	4.8	4.35	5.15	4.2	5.15	5.25	4.95	3.95	4.3	4.83735464897913	4.8	4.5	4.3	4.75	6.15	5.2	4.6	4.35	4.05	6.05	4.25	4.75	6.5	5.25	5.1	4.15	3.95	5.2	5.6	4.05	3.8	3.25	3.9	5.15	5.15	5.05	5.90978849029303	5.65	5.05	4.6	6.1	5.65	6.8	5.75	4.85	3.85	4.85	4.1	3.75
ADPRHL2	6.45	6.45	6.95	6.7	6.45	8.35	6.5	6.55	6.7	6.64981202741852	6.35	6.9	6.6	6.45	10.65	10.65	6.4	6.6	6.45	31.6	6.55	6.45	6.35	7.2	24.45	6.5	6.55	16.5	16.8	8.7	6.5	6.3	6.4	6.5	6.6	6.3	6.72458177138177	6.55	6.55	6.55	6.45	7.05	6.1	6.275	10.65	6.45	6.45	7.65	6.45
ADPRM	4.65	4.25	4.85	3.9	4.75	5.1	4.6	3.9	4.15	4.43705983732471	4.7	42.2	4.1	4.6	6.2	5.05	4.55	4.2	3.8	10.35	4.1	4.65	6.25	5.1	62.4	5.6	3.75	6.6	5.6	3.8	3.7	3.1	3.75	4.95	5	4.9	6.62670355455863	5.45	4.7	4.4	5.65	5.45	6.65	5.65	4.7	3.8	4.8	4	3.65
ADRA1A	8.54246742647301	8.61260917945304	10.790452807457	8.20681163518353	10.5207208956877	8.85768193000068	10.9850939586189	6.720341125552	8.41173488193783	9.09655013235517	9.08919067249826	7.40438443090671	7.76165489846881	8.61039674348694	13.4234868690112	9.01424254485951	7.99071206032999	7.81390686216344	9.83896421385784	10.1643846291125	7.84662175431908	9.11778038068351	13.5731016686809	8.8627732405068	8.8936155835567	7.32715406345689	6.49994958976405	8.85202951177356	9.15790965558875	7.10131385862807	6.79277804095165	6.67196631473959	7.23097494277118	9.46726102365887	9.80874537343144	8.68089172496667	10.5009521220965	10.0693492365027	8.35024733128692	10.1117857708617	13.7841090807718	9.47332001965419	12.6872398679411	11.0259804165771	8.34655306966134	8.06521054066554	12.0505073140481	8.41670908615016	9.19628939467354
ADRA1B	2.9	2.65	2.95	2.4	2.85	3.2	2.8	2.5	2.6	2.7636027210871	2.9	2.8	2.55	2.85	3.65	3.2	2.8	2.65	2.3	3.65	2.55	2.8	3.75	3.2	3.1	2.5	2.35	3.1	3.5	2.45	2.25	1.9	2.25	3.05	3	3.05	3.58987464962218	3.35	3.05	2.75	3.25	3.4	4	3.525	2.9	2.3	2.8	2.45	2.15
ADRA1D	5.97369232552196	6.08769250208977	8.06969640073281	6.35806574360473	6.67382948538543	6.47495173727187	6.72458177138177	5.34415568635495	6.30753517627924	6.56411343739174	5.79806002038613	5.1234753829798	6.13229157819489	6.57704340870577	8.48528137423857	6.52456895127946	5.47220248163388	5.78619045659577	6.70373030483775	6.99928567783885	5.44908249157599	7.02068372738724	8.5463442476886	6.69832068506727	6.09979507852518	5.3490653389167	5.04108123322765	6.0687725282795	6.52380257212004	5.89830484122345	4.94772675074119	4.89744831519435	5.27019923722054	6.81945745642569	8.61684396980704	5.89660919512223	7.19952775543102	7.41990565977762	6.12494897937934	8.89578551899719	14.0071410359145	6.77495387438173	9.30725523449315	7.63523902703773	5.89915248150105	5.40416506039555	6.54828221749796	6.55400640829714	6.31466547015754
ADRA2A	7.25	6.5	7.65	6.4	8.35	7.8	8.05	11.9	6.45	7.31009575860672	7.05	6.25	6.6	13.5	10.25	8.15	6.9	6.45	6.25	10.55	6.2	7.25	11.45	9.25	7.2	20.8	5.6	7.6	7.7	5.6	5.65	5.3	7.55	17	7.85	8.5	8.64953177923522	8.6	7.2	7	8.55	8.6	10.5	9.7	6.9	6	8.7	6.15	6.9
ADRA2B	4	3.65	4.15	3.4	4	4.35	3.95	3.35	3.6	3.81575680566778	4.05	3.9	3.6	3.95	5.1	4.35	3.85	3.6	3.25	5.1	3.5	4	5.25	4.4	4.25	3.5	3.2	4.3	4.75	3.35	3.15	2.6	3.2	4.25	4.2	4.2	4.9598387070549	4.65	4.1	3.8	4.7	4.65	5.7	4.85	4.05	3.25	5	3.4	3.05
ADRA2C	87.15	26.3	34.65	24.8	31.35	18.4	32.45	22.5	40.15	30.5158974962232	28.6	24.25	26.8	28.4	58.75	27.55	27.8	24.5	31.25	27.55	24.05	31.05	38.15	31.75	27.85	23.4	20.8	28.8	23.1	23.85	22.25	20.45	24.8	30.65	29.95	30.3	29.9101454359553	33.5	29.85	39.4	65.55	33.75	45.2	34.775	27.1	22.85	39.45	24.05	30.85
ADRB1	7.8	7.2	11.95	7	9.8	8.35	8.35	6.5	7.05	7.99140162925128	7.5	7.2	7.05	9.45	12.3	8.4	7.2	6.9	7.55	9.6	6.9	8.35	13.15	12	8.1	6.4	6.25	8.2	8.55	6.35	6.1	5.65	6.55	8.5	10.55	7.95	28.9667809740744	9.45	7.95	8.75	14.25	9.05	11.9	9.4	7.55	6.9	10.05	6.75	6.75
ADRB2	4.7	4.5	5.15	4.15	31.3	126.25	32.35	4	4.25	4.5088801270382	4.7	53.45	4.25	4.7	6.05	5	4.6	4.3	3.9	6.1	4.15	4.7	6.3	91.85	5.05	4.1	3.8	25.7	259.75	3.95	4.15	3.1	3.85	5.05	5.1	4.95	5.81721582889959	5.5	9.15	4.6	6	5.65	6.6	5.75	4.8	3.85	23.15	4.05	8.55
ADRB3	5.0438080851674	4.59320149786617	5.7157676649773	4.36634858892416	5.42448154204621	5.46808924579693	5.12201132368916	4.24264068711928	4.51663591625449	4.96824690078828	5.06754378372797	4.84071275743562	4.54312667664022	4.99099188538711	6.5612498809297	5.46534536877588	4.86723740945518	4.54312667664022	4.16593326878864	6.31387361292575	4.44550334607905	5.09607692249636	6.93847966055965	5.49431524395898	5.39420985872815	4.3692104549907	4.02305853797829	5.54797260267208	5.92368128784795	4.16893271713517	3.99499687108764	3.5485912697858	4.11885906532379	5.34158216261811	5.44173685508588	5.26497863243527	6.5256498780492	5.91861470278308	5.07000986192335	4.83735464897913	6.6745786383861	5.86600375042499	7.36545993132812	6.06758807105426	5.5979907109605	4.19523539268061	5.24404424085076	4.31914343359884	4.17492514902962
ADRBK1	7.8616848984366	5.39305090350376	5.84246601185852	4.50299183758808	5.36291461739493	14.0206964298674	9.76997613826055	6.29567604531287	4.72018256140567	5.25874372042688	5.49437993413438	13.5866127636622	4.68598511047615	5.25600220549474	7.69868983161943	5.70273798900064	5.22757784321999	5.0314352837389	4.28402218915293	15.5320046305049	5.44332291173399	5.39468355354023	6.92309526348418	7.68614193737618	14.6832278203883	6.4132304834535	6.22236545990176	14.6614148437166	15.668640664701	4.30844742861819	4.14604064236674	3.59138565339497	4.5039882338344	5.50038564788972	6.40579004827829	7.2343459310424	6.71120906920076	6.48696401139105	5.66499787461421	5.57426810423201	7.45045115355644	8.33846938941658	11.3150717777526	6.90926410003115	7.14283762851812	4.75972154880806	5.06626458797587	4.48202707745623	5.05144225707809
ADRBK2	6.49846135635198	6.03696943838546	8.32961583748014	5.71489282489182	7.76337555448659	8.37555968279135	7.30068489937759	5.45435605731786	5.81055074842308	6.3134793358837	6.29543485392391	5.78035466039931	5.76085931090145	6.4668384856899	8.28462431254429	6.76461381011511	6.04462571215125	5.55832708645326	5.70985989320228	8.21325148768744	5.74739071231459	7.4375735290483	8.99166280506559	7.07548584904245	8.38152730712011	5.58927544499285	5.29622507074614	10.8725571969064	7.47512541700806	5.28630305601183	5.03487835006964	4.70531614240744	4.9749371855331	6.9173694422085	6.99553428981661	6.8461668107051	7.9241045522194	7.58946638440411	6.3663176169588	6.4296189622714	8.41457069611991	7.54983443527075	9.14631073165569	7.52296484107164	6.62495283002075	5.20192272145598	7.81728853247723	7.4752926364123	5.78273291792038
ADRM1	347.55	54.45	75.8	68.05	59.3	134.4	72.1	116.85	65.75	96.3400487855388	73.1	154.85	66.7	115.85	255.75	85.65	64.9	73.55	59.7	152.45	71.95	109.35	345.9	268.2	190.1	69.15	121.7	247.65	230.7	219.3	59.35	47.3	74.6	104	77.65	90.45	97.104102899929	90.2	154.95	67.45	91.85	163.6	124.9	90.125	109.9	49.2	51.3	175	55.05
ADSL	30.096511425745	12.8809937504837	16.0934769394311	14.5585026702611	12.369316876853	27.2910241654651	21.0124962819747	17.3896520954273	11.3287245530995	12.9042152071779	20.6106768447812	87.1485943661744	14.0026783152367	20.6475180106472	36.745509929786	21.2374080339386	28.014371311882	59.8754958225817	15.7905034751904	202.590202132285	100.370513598367	18.8003324438692	24.8124968513852	32.1714158842908	66.255754467065	20.3019703477273	89.6187480385661	63.1203018053621	39.770843591757	22.3601207510156	14.2749781085647	11.0915508383634	15.5001612894834	23.4525051966736	14.8785920032777	15.0856720102221	20.6574269561117	24.4127016120707	23.5386915524207	12.5988094675648	37.0479419131482	22.9495097986863	48.8836629151294	22.908295440735	224.027565268205	14.4041660640247	13.1422981247573	21.251235258215	7.28285658241325
ADSS	9.75	11.4	7.05	6.7	12.45	35.25	23.15	21.5	9.25	8.10925397308532	51.6	69.2	19.3	7.8	8.75	33.25	51.5	38.3	7.5	77.35	21.7	23.55	7.45	4.95	47.35	11.9	17.35	37.7	101.3	87.35	6.15	5.9	5.65	9.85	11.45	107.45	19.0069040088069	13.65	17.5	7.4	7.75	27.4	11.7	22.725	22.85	14.25	9.45	38.15	5.2
ADSSL1	10.65	7.15	7.65	7.35	6.9	7.15	7.4	7	7.75	7.27392603756733	7	6.8	7.45	7.2	20.7	7.8	7.1	11.6	17.9	6.8	7.15	7.1	13.2	8.1	6.85	7.1	7.05	7.1	6.85	7.4	7.15	6.95	7.25	7.65	8.5	6.8	8.20970157801122	10.55	7.95	7.2	12.55	7.75	6.35	8.95	6.9	6.6	6.95	7.95	6.9
ADTRP	5.35	5.7	5.7	4.75	6.35	6	6.05	4.65	5.8	5.34789678284837	18.8	5.05	4.85	5.4	13.55	5.85	13.15	5	4.45	6	5.25	5.45	7.75	6	5.85	4.7	4.35	5.2	5.65	4.55	4.35	3.65	4.4	6	5.9	5.85	6.22902881675787	6.35	4.85	5.25	6.7	6.8	7.8	7.175	5.25	4.4	5.65	4.75	4.7
AEBP1	31	21.2	48.3	44.3	111.15	18.25	28.7	22.2	25.6	25.1159311991413	41.65	26.4	25.9	402.15	91.85	71.5	45.85	25.55	24.95	36.6	20.8	46.9	43.1	499.4	23.85	78.8	84.8	10.95	13.5	64.55	132.9	186.8	55.2	49.75	27.3	34.65	67.3595427537925	38	131.95	37.15	69.55	289.1	40.2	399.075	26	24.1	53.15	28.25	37.35
AEBP2	17.3451133828914	20.6545526936574	21.320971485655	20.8731902988869	20.9080766460631	18.5628787636099	19.830699330147	18.8486626614286	20.2225915750416	19.8010842355277	19.7037754058067	28.4782767595086	20.1951501420628	19.9843168471984	17.2847186626729	19.46092352037	19.756418916047	19.0318014061635	21.7794300026859	21.7370070496144	20.4018304339268	20.1693299772529	18.6436478038393	18.1603994586272	21.7148927566353	19.890630816466	19.3400762756186	21.5174440959155	28.7907450442366	19.7606725812721	19.9213785748448	20.8161032197042	18.9461681193319	18.520403011293	20.9242155350536	18.9611155261027	20.5770287363635	20.1238774011084	20.0247433045978	21.2333045194561	20.569648155963	20.571573891064	17.5282724895969	18.3395389414465	20.9438094942785	20.5415894286732	21.6638648847618	19.7278777544765	22.7389724478229
AEN	16.5	14.25	16.3	13.85	13.95	13.4	16.95	9.1	14	14.9338541575844	15.75	17.3	16.2	16.25	19.1	16.15	14.7	17.95	12.5	34.95	21.45	16.45	18.55	14.95	24.9	13.65	22.55	16.75	18.9	14.1	12.25	9.05	13.3	16.75	24	12.8	21.0898079649863	23.2	17	22.2	17.25	18.55	21.4	19.15	111.7	13.25	15.55	19.35	11.85
AES	203.3	220.15	324.95	131.75	137.15	325.6	65.8	654.5	208.95	464.23667455297	266.7	1356.65	338.95	158.6	601.3	172.6	191.5	231.1	125.5	373.25	119.75	66.15	255.85	486.2	1483.45	253.05	298.7	231.25	1687	123.55	193.25	96.1	101.15	234.8	252.1	486	750.194275637985	179.7	447.3	215.5	196.7	611.65	296.5	487.3	160.7	112.55	99.1	76.5	53.55
AFAP1	12.1	10.6	24.1	13	22.5	13.25	17.9	9.25	12	15	20.85	9.2	11.6	12.6	31.95	12.2	14.45	11.05	14.6	13.95	11.2	15.85	26.5	14.55	12.65	9.95	8.55	14.9	12.45	8.85	9.8	13.15	12.9	15	17.85	14.85	15.8999874213787	16.8	12.15	14.75	32.15	14.25	23.85	16.4	12.75	12.2	28.65	11.35	20.85
AFAP1-AS1	4.95	5.05	5.1	5.1	5	5	5.1	4.95	5.1	5.04975246918104	5	4.85	5.1	5.1	4.55	5	5.05	5.05	5.1	4.9	6.45	5	4.9	5	4.95	5	5	5	4.9	5	4.95	5.1	5.7	5.05	5.1	4.85	4.94998989897959	5	5	5.05	5.05	5	96.8	4.8	5	5	5	5	4.95
AFAP1L1	4.79583152331272	4.89361829324683	4.96990945591567	4.96990945591567	4.86980492422438	4.89591666595746	4.97192115786242	4.79583152331272	4.99599839871872	4.93377255845921	4.86980492422438	4.69574275274956	4.96990945591567	4.99599839871872	4.47157690306227	4.84587453407535	4.91985772152	4.89591666595746	4.96990945591567	4.74578760586691	4.89591666595746	4.84587453407535	4.81975103091436	4.89591666595746	4.79583152331272	4.89591666595746	4.86980492422438	4.89591666595746	4.74578760586691	4.81975103091436	4.84587453407535	4.91985772152	4.94595794563601	4.89591666595746	4.96990945591567	4.74578760586691	4.83582450380627	4.89591666595746	4.86980492422438	4.89591666595746	4.89591666595746	4.84587453407535	4.39545219516718	4.70770644794256	4.84587453407535	4.89591666595746	4.84587453407535	4.84587453407535	4.84587453407535
AFAP1L2	7.05	6.65	6.75	6.75	6.65	6.65	6.8	6.5	6.8	6.74981481227448	6.55	6.4	6.75	6.8	6.05	6.6	6.65	6.65	6.8	6.4	6.65	6.55	6.55	6.65	6.5	6.65	6.65	6.65	6.4	6.55	6.6	6.75	6.75	6.85	6.75	6.4	6.50999231950392	6.7	6.65	6.7	6.7	6.6	5.95	6.35	6.55	6.6	6.65	6.6	7.15
AFF1	11.1809838879034	8.94838979386189	15.7515392801451	15.6573334077619	18.9355870476739	24.1163181553647	17.970717822044	9.08682430881537	8.71160043668693	8.52099915733206	23.9399121861591	21.8668855890155	9.32097819557167	14.9965343845475	13.0629764788839	15.4618032781325	20.2490441046519	7.20823389291877	17.8714921311802	32.6167869306108	6.98897072652594	8.8298593989669	16.529281339151	18.0862300262199	22.6143511846357	16.9382250430584	16.9679398644593	16.9256359639342	23.8703095598399	9.16896838434921	14.6196535842758	13.3019086336933	13.2614949493962	19.0954008370298	8.93503214827265	11.211940523333	25.4421789793934	22.559872390396	68.7287509427194	8.16541676461122	19.939641358299	25.4626226716756	12.9246808307115	25.1414185401227	23.0222418743728	16.139662764029	11.1659253486736	9.13967302161063	14.365691617106
AFF2	4.32501197274688	3.9348562920479	4.7455433730275	3.74776162714532	5.11550452774621	4.71223611108999	5.08231249470062	3.62033883665338	3.83303379301937	4.36626791893346	4.34225512282227	4.09296582886011	3.84055140736164	4.27588812299481	6.1215376794619	4.77338422895148	4.1817233036846	3.94696663980801	3.67715717059602	5.42006991916992	3.87152167924007	4.28968140602185	6.05121096812394	4.69663256601269	4.56699756661215	3.7093990400289	3.46252535963041	4.59501665750885	5.13935811098443	3.55543042456043	3.39623646419983	2.94626550324078	3.52511191234655	4.61679431297566	4.68204253745663	4.52314006362161	5.32572840947083	5.18150480770881	4.40612095760779	4.37340840064754	5.68477005402849	5.03942170235523	6.22352749803734	5.22874055846156	4.3621144669054	3.6285537879742	4.58571497891952	3.77836271860064	3.5
AFF3	13.8309865214539	13.5793064036989	15.7182125320326	13.6088362594925	16.2751084817958	15.4350144282361	14.8710004547345	12.0223656961459	13.7116462851554	16.1050426448815	14.5413169576065	13.7544118074222	13.34109998894	14.4969157133912	17.9956717988493	14.3645734095145	13.3940390338986	13.6397929839612	13.0378176412791	16.5235366577722	13.3074787869763	14.8359494046294	18.2789719347069	15.3225549120588	19.7718339956049	12.0884223774585	12.5887570827678	15.40308590546	14.9086799867139	12.2665335544819	12.2870774453869	11.2841893249718	13.0010031277212	15.0681895426865	15.469748836635	13.9904288322657	15.9254912144972	16.0627580744517	13.8127531672167	15.954034742815	19.2911008038464	17.2721873708519	17.5975419744351	16.0254295735307	14.5164173935549	12.6280355410332	18.618857815791	13.0622233940954	14.2805144813816
AFF4	15.2032080024882	15.4895371637135	14.43269000766	14.2725180043006	17.2471785625609	17.0074477170634	14.3066492297915	13.4126444655482	14.0273614562005	15.0479233616555	14.3570164022991	15.1430256141303	14.4834829761088	16.8829619492557	14.7862610660527	16.1934301205945	17.6908511882021	14.4690513110021	15.0937945058249	15.4518519789574	13.9767769754283	14.5105757170436	88.487286947833	14.3711099745085	13.8598256854544	14.002886309665	12.9841858986363	14.0686454325208	14.2719882146816	16.9143558794787	15.8774451769154	12.4298966431952	14.6306581948964	14.7333386510404	15.7191889461061	14.7048713551251	15.6809535109605	14.3097623527607	14.5760471539089	15.4117601462662	18.0128919988283	16.5841977165049	14.991346119428	15.22323460647	14.5479537987642	14.0950966301116	15.1117556804462	19.992391063905	14.9222645088058
AFG3L1P	6.9	6.9	6.9	6.9	6.9	6.9	6.9	6.9	6.9	6.9	6.9	6.9	6.9	6.9	6.2	6.9	6.9	6.9	6.9	6.9	6.9	6.9	6.7	6.9	6.9	6.9	6.9	6.9	6.9	6.9	6.9	6.9	6.9	6.9	6.9	6.7	6.8599708454191	6.9	6.9	6.9	6.9	6.9	6.2	6.675	6.9	6.9	6.9	6.9	6.9
AFG3L2	20.85	5.55	6.8	5	5.75	6.65	5.7	12.05	5.95	5.7848941217623	5.7	12.75	8.85	22.6	7.7	13.9	4.75	10.1	6	19.55	51	6.25	8.1	7.1	10.05	5.55	8.55	16.65	8.1	5.95	5.95	3.9	4.8	7.2	6.5	6.45	7.96924086723447	9.3	6.75	6	7.1	12.9	8.8	7.15	22.1	4.9	5.8	6.15	4.45
AFM	5.15	4.7	5.6	4.4	5.35	5.5	5.75	4.3	4.65	5.13809303146605	5.2	4.65	4.55	5.05	6.9	5.55	4.85	4.6	28.6	6.05	4.5	5.05	258	5.5	5.35	4.4	4.1	5.35	5.75	4.15	4	3.45	4.2	5.5	5.55	5.4	6.09986885104918	6	5.15	4.95	6.2	5.8	7.3	6.1	5	4.1	5.25	4.4	4.05
AFMID	6.1	6.2	6.4	6.35	6.15	6.2	6.3	6.1	6.35	6.2745517768204	6.15	6.1	6.35	6.3	5.65	6.2	6.25	6.25	6.35	6.8	6.25	6.2	6.1	6.2	6.3	6.2	6.15	6.25	6.1	6.15	6.2	6.25	6.3	6.3	6.35	6	6.14999186991333	6.25	6.15	6.5	6.25	6.15	5.6	5.95	6.2	6.2	6.2	6.2	6.15
AFP	3.9	3.55	4.15	3.3	3.9	4.2	3.9	3.25	3.5	3.74399519230461	3.9	3.7	3.5	3.8	5.15	4.2	3.75	3.5	3.2	4.9	3.4	3.85	5.2	4.25	4.15	3.3	3.1	4.15	4.6	3.25	3.05	2.6	3.15	4.15	4.2	4.1	4.78973903255699	4.55	4	3.7	4.6	4.5	5.5	4.675	3.9	3.1	4	3.3	3
AFTPH	129.3	184.5	175.65	165.25	170.1	268.2	153	128.95	167.8	226.441338982086	227.65	220.1	198.05	137.35	167.3	194.05	159.75	120.1	200.25	256.15	137.9	231.95	189.25	136.3	460.15	195.25	126.1	296.15	356.8	208.25	142.7	119.2	137.45	213.7	228.4	162.9	221.897192411261	332.05	144.85	199.9	237.3	249.75	188.2	153.775	175.4	288.9	285.35	271.05	145.15
AGA	6.26455275513761	5.70350661423422	7.67909096590287	5.71501121740782	8.85891087543673	10.230649591967	6.96952311329992	4.92322034525579	5.85660004601105	6.28402726231272	6.74049874943963	19.9949492454346	5.78147079263891	6.35809825067233	9.48180728805334	7.91197777126305	6.18134241007198	5.82494213012068	5.64808455706587	11.1444045470074	6.45328738938283	7.02567442434463	9.35286689898827	6.7090302976422	16.334110009807	5.88579364785331	5.43998103186869	11.9024398876292	15.6635474902865	5.76531518924885	5.55514767375828	5.03905251936008	5.41886406571748	7.36719714813335	7.00082983359407	7.32137974529066	7.96561248853543	7.6370021497633	6.17963749824356	6.33794185964888	8.53645702020409	7.32684647894346	9.62201976657918	11.9438627940226	6.61715578052304	6.44558919638575	7.87980742827772	5.98054112693259	5.51669856144895
AGAP1	19.4	47.2	6.75	5.25	6.45	6.4	5.9	102.2	19	40.1409080614776	11.9	6	82.3	8.4	8.3	27.55	16.8	6	6.85	7.5	5.2	6.35	8.4	10.9	6.05	4.8	4.55	6.2	17.05	6.15	45.2	4.5	5.2	9.35	88.5	166.85	27.0063696190362	8.3	28.35	28.1	7.45	17.4	8.65	59.15	5.9	5.4	7.2	5.95	5.15
AGAP2	6.34921254960015	9.31490740694721	9.63457316127705	5.93295878967653	8.08934484368172	6.97029411144178	7.48515196906516	6.70522184569609	11.0121523781684	9.7951729237055	6.03116904090741	6.22093240599832	7.25224103294974	6.66333249958307	8.98610037780572	6.89836937254015	5.80172388174411	5.90254182534948	5.98644301735179	8.42689147906866	5.64313742522721	6.80073525436772	9.43927963353137	6.66970763976953	6.56163089483095	5.30212221662232	5.13809303146605	7.19826367952717	7.42832417170926	5.3113086899558	5.19543068474597	5.33104117410474	5.34041196912747	6.85565460040104	9.27954740275624	10.534467238546	8.83408116951374	7.47646306752063	6.14247507117449	10.9944304081658	9.49736805646701	7.38867376462109	9.41939488502314	7.50574779752158	6.49461315245181	5.54526825320471	9.32737905308882	5.85555292009218	6.47340713998432
AGAP3	513.8	425.5	505.65	513.45	419.4	358.3	429.15	475.9	491.7	452.093568854944	418.85	377.5	441.15	432.6	385.45	548	414.6	635.4	424.6	337.1	425.75	388.55	418.05	511.6	323.85	482.15	525.65	428.85	423	367.55	566.6	429.65	430.25	440.15	427.7	499.45	661.980445330525	460.4	466.2	426.1	291.25	489.2	550.15	486.8	336.3	421.4	395.9	447.55	419.35
AGBL2	5.98999165274877	5.66436227654976	6.27136348811006	5.50999092558236	6.24379692174561	6.18829540342088	5.98999165274877	5.31883445878888	5.66436227654976	5.92726352931592	6.04731345309634	6.21610810716802	5.60312412855543	5.90296535649668	6.79632253501848	6.32613626157388	5.84422792163345	5.69473440996154	5.41525622662492	6.54064217030713	5.63382640840131	8.55219270129012	6.84835746730557	6.24379692174561	7.14562803397994	5.44701753255853	5.28630305601183	6.16035713250458	6.61928999213662	16.8298841350735	5.31883445878888	4.91426495012225	5.38330753347791	6.16035713250458	6.18829540342088	5.98706939996523	6.6362759130605	6.43428317685817	6.0757715559425	5.87367006223537	6.99928567783885	6.407417576528	6.79632253501848	6.45900534138191	6.01872079432166	5.41525622662492	6.8245878996464	12.2505101934573	5.57225268630201
AGBL3	11.05	9.45	20.05	11.3	17.45	11.6	14.15	7.85	10.25	12.3874936932376	10.6	9.1	9.95	10.65	26.05	11.05	9.95	10	12.35	13.05	10	12.85	21.05	12.25	11.8	8.5	8.25	13.65	12	8.5	8.65	11.15	10.9	13	14.6	10.3	13.0392484445999	13.55	10.35	12.55	25.2	12	19.9	13.35	11	10.5	23.65	9.8	14.85
AGBL5	13.7963763358354	6.59696900098826	7.27530068107154	6.54828221749796	6.86931583201704	7.06027619856334	6.96203993093978	7.67463354173996	7.56769449700502	6.80832739279136	6.89202437604511	6.24919994879344	6.94352216097853	7.20208303201234	7.42967024840268	7.87749960330053	6.87804478031366	8.24287571178894	7.62725376528145	13.6495421168624	9.09615303301346	61.9832638701771	8.25832912882503	10.118053172424	7.06470098447203	6.19818521827155	15.977640626826	6.01872079432166	6.72458177138177	51.7808845038398	5.61805126356106	5.74586808062977	6.95125887879311	6.92820323027551	7.43303437365925	7.00749598644195	7.78037597818532	8.25605838157652	6.76165660175079	6.83520299625402	8.45207075218848	11.8189466535728	7.73627817493658	7.556785030686	6.93181073024935	6.12249948958756	6.70820393249937	34.0236682325701	5.32447180478966
AGER	6.31129939077525	5.68506816142076	7.11231326644152	5.41687179098786	6.49499807544236	6.85911801910421	6.43972049082877	5.02518656370089	5.65685424949238	6.0873250203766	6.32139225171164	6.29285308902091	5.57808210767823	6.2489999199872	8.90561620551885	6.54522726878143	6.0691844592169	5.71314274283428	5.40485892507843	8.0820789404707	5.65685424949238	6.283311228962	8.67035178063728	744.878882772226	6.67551496140934	5.42678542048606	5.44632903890318	6.76202632352167	7.2946898494727	4.99199358973947	4.96386945839634	4.29883705204093	5.13711981561653	6.74666584321471	6.80881781221968	6.28887907341205	8.12208095736805	7.34506637138154	6.25519783859791	6.0757715559425	7.79134134793233	7.20572688907927	9.4468248634131	7.61281813785145	6.31466547015754	5.22494019104525	6.61305526969191	5.43323108288245	5.07025640377289
AGFG1	10.2889334922631	10.1558956494082	11.201065098376	9.10292126885946	10.4478557091095	16.552254624972	13.5346060769465	9.3036407227998	9.71647195995748	9.71959616358591	14.4285994015221	15.0447533888179	9.44088794532354	11.3452895603846	12.7597838273226	11.5255760131323	14.0373325501475	9.77968271685901	8.48999609205837	21.4499153698758	10.8331948475949	24.5395953076374	14.3293815064088	13.3819061753244	16.3650499177693	9.14280749735587	9.51961606262943	35.0729635182488	21.1320819821885	21.6501659938186	8.35878105295452	6.83849490478807	7.83597631996237	11.422478346537	11.0979243412787	11.94049141993	17.1014822509052	10.9076874248872	24.6250869534591	11.098710154674	12.287758882346	12.1927475270742	15.2140667237257	13.3163253843447	19.091094459068	8.31871926012031	12.6918552592051	15.6862880961456	8.23788958865619
AGFG2	4.51085051543577	4.27495339363476	4.99982454068604	4.10046245424593	4.6254055050355	4.92823327204609	4.46044315490992	3.84040312757894	4.19369800259475	4.46283778341868	4.52206986359439	4.47461077342265	4.05326253742147	4.45518003521757	5.81882368645624	4.89632876840416	4.33913128937626	4.07039137825331	3.75927053042153	5.67254355111295	3.97940041847016	4.49138754105605	9.34787645781923	5.16227410371023	4.77793859822926	3.92326256832313	3.63456611311114	4.7635316890942	5.3731205737222	3.86331575354081	3.6286666091224	3.10612179548133	3.82927049126294	4.84633786653206	4.8441113045453	4.96958120361823	5.60007536992089	5.32843664665853	4.57708742577413	4.76254886906971	5.5435691392713	5.46000944651054	6.33275511036917	5.80604206349724	7.00378999205838	4.8520947326107	5.1607007356007	4.03932896494103	3.758154808706
AGGF1	6.42036158326825	5.98351726135112	6.90917528935602	5.42107675035117	7.866451629388	8.51292152348528	6.55323539245625	6.14854880161972	6.24538325721614	6.33778857862347	6.68073193630377	9.61058448102769	6.95615451243099	6.68203399401397	8.7174573500154	8.1102598232255	6.12964384739358	5.85509333124272	5.32298078569997	12.5443162995742	5.51574551400953	6.59965275950901	9.38717883857737	6.91243818253967	8.5316009395547	5.6033674474364	5.66810440258667	8.96492521255616	10.7198107377293	5.44529796728651	5.10652119793074	4.5881151929347	5.19805924863983	7.12785050610351	7.26114022571078	10.5764823634974	13.1747520670776	7.78007736236384	6.19002906510416	6.34886416123748	9.62175648285142	7.69103358384764	9.18372397931403	7.90970398278386	6.73929166303559	5.37309144425765	6.8390629451711	5.65080652594847	5.76568747040516
AGK	5.81142713462339	5.82210647918058	6.14993059608371	5.57225863466198	6.8828989101913	6.18477882588862	5.96683086149002	7.71596171697469	6.03973625736068	5.99425137398676	6.23724545582886	18.1059496074472	5.83432137458772	5.82847668325146	6.79567739986577	7.11127119367997	6.082742587701	5.93904960477317	5.22636999247385	13.4295345256027	5.56409856004335	5.88866443641705	7.2239940250794	6.25330278768086	8.3243779351041	5.59924522140333	7.50868844941138	6.18442914652869	44.400169087363	5.22160176765927	5.04885442760005	4.45868354504789	5.26664558066297	6.25388345317353	6.48102950035419	9.06072819900188	6.85713904715222	6.72197433484994	5.96387318995841	5.97084466835617	7.1844668991757	6.55851310366433	9.82072180667777	7.05508619774629	6.41557485968286	5.22938857348022	6.24519630887415	5.26740256812637	5.01619415987808
AGL	18.5	19.75	26.55	11.9	34.95	25.2	14.05	15.8	22.15	16.8903818784538	78.6	50.65	27	33.15	19.2	46.2	26.6	85.15	12.05	39.4	46.05	17.7	19.5	11.4	27.75	31.45	25.1	15.7	61.7	21.9	12.85	12.5	13.1	18.8	22.6	76.65	1374.70168283886	51.9	12	19	139.45	48.95	37.35	21.05	28.25	45.35	19.7	14.7	23.7
AGMAT	6.60170432539962	5.63914887194867	6.49923072370877	5.34158216261811	8.99555445761961	7.74596669241484	6.12249948958756	5.08797602195608	5.32353266168247	6.06619813636568	19.1213231759729	13.0026920289608	6.00416522091123	5.82451714736938	8.09753048774749	6.05	45.868507714989	5.37447671871411	91.2572188925347	7.72269383052313	5.22446169475861	6.17454451761423	60.4627571319734	6.49692234831231	13.1358288661203	5.17010638188423	4.67493315460232	6.4668384856899	6.74925921861059	4.85	4.69760577315722	4.54312667664022	7.29383301152419	6.32376470150495	7.6852130744697	6.58521070277937	7.82573934778383	6.9238717492455	5.92452529743945	6.62287701833576	8.83855191759374	7.0174781795172	8.69640730416877	7.16222730719991	6.04255740560237	5.04108123322765	9.50999474237499	5.09901951359278	6.88331315574121
AGMO	6.9	6.9	6.9	6.9	6.9	6.9	6.9	6.9	6.9	6.9	6.9	6.9	6.9	6.9	6.2	6.9	6.9	6.9	6.9	6.9	6.9	6.9	6.7	6.9	6.9	6.9	6.9	6.9	6.9	6.9	6.9	6.9	6.9	6.9	6.9	6.7	6.8599708454191	6.9	6.9	6.9	6.9	6.9	6.2	6.675	6.9	6.9	6.9	6.9	6.9
AGO1	6.7	9	7.45	6.05	7.6	20.85	6.7	6.2	6.1	11.1636687518038	7.85	10.8	6.45	12.2	8.95	7.95	7.8	6.3	4.3	12.1	9.3	6.8	6.6	7.55	11.9	5.85	5.8	13.6	18.35	5.9	5.7	4.8	5.45	8.85	6.6	5.6	9.03891586419522	8.45	6.45	9.8	8.1	13.5	10.4	8.85	7	5.7	8.05	6.75	5.45
AGO2	13.9573438035187	14.047667026507	14.3860880298977	14.842144605695	11.9786338548988	15.5785949033934	18.2312122910723	17.9481843172937	12.3041914021033	15.6640257588998	18.2005353463267	24.3918978687137	15.1542048475072	15.1066035470995	12.6442072765969	12.2805015277207	18.4490489934138	13.7467485424844	13.4085033649571	45.4382860135966	14.3763714381527	13.4773694923181	14.1004677677923	30.3494905134282	19.2593719474205	13.2644745107617	14.3707195825172	15.6842763861396	26.625840304983	14.8313100243543	14.5867216797981	12.8417601744519	16.3705823018673	16.3622970456164	15.7911556547402	14.2602085462519	23.6622473258968	18.1798028978451	22.8001125340706	13.811049751164	15.0736962203934	36.6636704392829	14.4368198364006	15.0083919707795	64.2996697681345	12.3185522136333	12.5540988606241	13.6646503734405	14.3298380997304
AGO3	4.25	3.9	4.45	8.45	4.25	4.65	4.05	3.5	3.8	4.00530897684561	4.3	4.25	3.8	4.15	5.4	4.65	4.1	5.3	3.35	13.35	3.75	4.2	5.55	4.65	4.55	3.7	3.45	4.9	5.1	4	3.35	2.8	3.4	4.5	4.4	4.45	5.99573181521655	46.3	4.4	3.9	4.95	5	5.8	5.025	4.3	3.3	4.45	3.65	3.2
AGO4	5.037856687124	4.81274350033326	5.37215040742532	4.71963981676568	5.32447180478966	12.0954536913669	5.39791626463397	4.67653718043597	4.84974226119286	5.04199008225894	5.22111099288264	4.88748401531913	4.85669640805352	5.10294032886923	5.67230112035671	5.19615242270663	5.00249937531231	4.81274350033326	4.63141447076376	5.9143892330485	4.7775516742365	5.49977272257682	5.9646877537722	5.27209635723779	5.22350457068815	4.66100847456857	4.52078533000628	7.56472074831583	7.05832841400852	4.6184412955022	4.49054562386354	4.32434966208793	4.57165178026498	5.27019923722054	5.29410049016828	5.09779364038993	5.59639160337048	5.47494292207691	5.08797602195608	5.00249937531231	5.72057689398543	5.44977063737548	5.75108685380424	5.48338399166062	5.06458290484024	4.58066589045741	5.19398690795424	4.6690470119715	4.75578594976687
AGPAT1	56.8170748983085	68.8906742600187	58.5477582833024	58.6324142433177	63.3248766283836	119.948739051313	58.6606767775483	121.250773193411	93.0078760105831	79.080808442975	36.9916206727956	41.911752528378	86.1434414218517	87.7729742004907	64.7275057452394	87.2472349132051	51.6329352254934	138.587337083877	74.8973297254315	76.7906244277256	52.4938091587951	99.6876120689025	69.2966449404298	62.2665640613002	64.1832143165173	52.9570344713523	58.7663806950879	70.6906464816952	68.7499818181794	152.325802147896	105.571302918928	49.5413211370064	43.6565000887611	59.728301499373	82.3343792106311	84.45	207.63214130828	77.0844017943968	87.4318305881788	64.7749951756077	64.1958721414391	68.5435992635345	82.8733974204027	118.017641689707	80.6643508620754	46.3942345555997	58.9536682488885	88.7837259862414	46.6512057721984
AGPAT2	87.7650272033229	11.943303563085	20.9674748121942	16.1116417537134	14.4248050246788	18.9166593245213	13.837087843907	9.86014705772688	11.8355397004108	12.610004682157	36.9182881509964	12.3398743915811	11.2829517414549	363.752457036375	79.8432213778978	14.7463554819488	80.9783613072036	18.744599222176	18.1941611513145	32.5960120260132	14.554209013203	13.7129500837712	155.691778845256	136.24024735738	17.8544112196398	12.1288911282112	10.5291262695439	67.0179826613723	16.9517698191074	13.6788157382136	9.75	8.80284045067273	26.8886593194975	19.5096130151267	14.0312152004023	12.9387982440411	14.696359115096	18.4408513903236	12.3354164907392	14.6075323035754	18.1258103267137	26.1151297144012	19.7408839721022	23.7002373405837	12.99653800056	12.0270528393285	12.343520567488	13.4303760185633	10.8508064216444
AGPAT3	18.1195336584582	14.9592780574465	15.0587184049639	14.3270722759397	15.1460390861769	16.4911339816278	15.5422006163863	19.6285506342165	14.9423893671662	15.4114307099937	16.1221896775841	15.3499185665592	15.8626920792153	15.5884572681199	16.7442527453452	18.1769084280028	16.8961534083945	14.8694317309035	14.5029307383025	18.4482383982862	14.6533272672114	15.4561476442223	17.6320021551723	17.1575056462179	15.8933948544671	14.187494493391	12.3973787552047	16.3890207151007	17.3987068484988	14.3363175188052	13.8765990069613	12.3401782807219	14.0272948211692	14.9293335417225	16.5638159854546	25.4823468306983	23.447486162409	16.4916645612261	15.2	15.3076778121308	16.8871252734147	20.0758561461274	18.0478530579125	24.4527605803517	17.7640789234905	13.9026975799663	15.3762804344874	14.4023435592962	13.502777492057
AGPAT4	3.5	3.25	3.7	2.9	3.45	3.85	3.45	8.7	3.8	3.43911325780353	3.45	3.6	4.6	3.5	4.45	8.95	3.3	4.25	2.8	4.5	3.1	3.45	4.55	3.9	3.8	3	2.8	4	8.75	2.9	3.35	2.3	2.8	3.75	4.65	4.05	4.32989607265579	4.15	3.6	3.3	4.1	4.15	4.9	4.725	3.6	2.8	3.45	3	2.65
AGPAT4-IT1	53.5	71.8	55.15	54.85	53.9	54.4	55	53.55	55.2	54.7724839677734	51.85	53.15	59.7	54.75	49.1	53.85	54.45	54.4	55.1	55.75	54.3	53.7	53.1	55.85	53.4	54.05	53.95	53	52.95	53.65	78.85	54.95	54.8	54.7	70.1	68.15	54.4842729601855	55.95	56.5	54.6	54.45	53.8	48.5	82.85	53.8	53.9	60.1	53.95	53.65
AGPAT5	19.1	36.35	22.05	25.05	11.9	17.25	19.15	51.8	73.85	16.5325436639375	134.35	20.85	48.65	12.75	23.65	95.6	96.7	76.7	25.8	217.3	163.4	20.25	24.8	12.3	190.6	13.5	91	25.7	45.6	76.5	27.25	12	13.25	24	32.05	171.1	40.041393582142	58.45	66.45	20.85	21	42.6	42.3	55.5	206.65	13.1	20.75	30.65	7.95
AGPAT6	25.35	25.55	26.1	26.05	25.35	25.6	26.05	25.25	26.25	23.5476113438285	25.55	27.5	28.7	26.05	23.25	23.7	25.8	25.8	28.4	25.55	25.7	25.45	25.2	23.45	25.35	25.6	25.5	27.95	30.8	23	21.5	27.75	25.9	25.9	26	19.1	25.0374120068349	25.75	24.8	25.8	25.75	25.45	23	24.7	25.5	23.7	27.15	25.5	25.6
AGPAT9	13.15	13.75	13.8	13.85	13.6	35.5	13.85	13.3	13.1	13.7244307714382	13.45	12.85	13.7	13.75	17.7	13.45	18.4	13.7	31.3	13.05	13.65	13.4	13.3	13.55	13.25	13.6	13.5	34.35	13.05	13.3	13.5	13.75	13.7	13.75	13.8	12.9	12.2363229771039	13.8	13.55	13.7	13.75	13.4	12.05	12.85	13.35	13.5	13.75	13.5	13.5
AGPS	8	6.25	6.5	4.85	6.4	6.75	6.15	4.9	5.55	5.75890614613574	21.1	17.1	5.2	6.15	8.6	6.45	13.85	6.05	5.05	49.75	5.2	12.7	8.05	6.8	8.45	5.3	11.75	29.45	25.3	23.35	4.9	4.1	4.9	6.6	6.45	6.5	9.39582886178755	7.15	6.4	5.85	7.15	6.7	8.65	7.275	22.35	6.45	6.5	6.4	4.95
AGR2	4.85	4.95	5.3	4.15	6.1	5.35	5.25	4	4.2	4.60163014593742	2223.25	4.5	4.25	4.7	6.6	5.1	1062.2	4.3	4	6.1	4.25	57	6.5	44.55	5.1	4.15	3.75	5.2	5.35	4.75	3.95	3.45	199.05	68.8	5.3	4.95	5.67911965008662	139.3	4.7	4.8	12.3	436.95	7	5.725	4.95	4.3	6.75	4.05	3.9
AGR3	37.05	40.35	41.2	41.4	40	40.1	41.1	39.4	41.25	40.6236999791993	129.25	38.65	40.8	41.05	36.55	39.9	43.25	40.25	41	38.5	40.3	39.65	39.5	41.75	36.15	40.1	39.9	39.9	37.95	39.6	39.8	40.8	40.75	42.65	40.8	38.5	39.0399795081913	44.6	40.1	40.5	44.15	39.55	35.7	38.2	39.6	40	40	40	39.85
AGRN	37.9140655551311	8.30578410968694	6.25153671315014	4.22003156736755	6.79548640512383	5.09925295119193	5.33840602726495	8.59773192833404	7.57883332859554	6.0492187848551	5.77518197440969	5.9104049696065	8.21069864260063	5.02617902893083	9.53881643138313	8.28168734107707	4.8611881256722	10.4494509555396	8.51715973184217	8.82923016030108	5.54588964103999	6.62853343867483	8.97376258103828	17.7868550106268	5.57391000697105	5.72054547777947	3.60456307623223	6.35806319034771	7.56382392506108	7.33112093858077	6.41973276956589	3.979315202258	5.8126592441056	7.49541847029317	8.90138939441118	14.869427510538	11.8490382975347	8.24987136911512	7.44169154219384	6.94091122882751	8.3463986701266	17.5021967641703	9.30203056913454	14.7972978243669	8.07058263311192	5.93829284817768	6.58807420183263	6.26674166776828	5.96276418031072
AGRP	3.9	3.55	3.95	3.25	3.85	4.2	3.85	3.35	3.45	3.71416208585463	3.9	3.8	3.45	3.8	4.85	4.2	3.75	3.45	3.2	4.95	3.4	3.75	5.75	4.3	4.15	3.35	3.1	4.1	4.75	3.2	3.05	2.55	3.05	4.15	4.05	4.1	4.75962183371746	4.5	4.05	3.6	4.25	4.6	5.3	4.675	4	3	3.8	3.25	2.85
AGT	20.55	272.05	37.75	53.8	38.3	23.7	36.25	702.25	667.65	683.854458199989	41.85	18.8	358.15	138.15	735	1101.95	56.65	21.35	190.4	25.25	30.15	27.05	8581.1	38.05	19.1	27	17.45	10.55	14.45	22.9	243.65	33.45	41.9	164.25	303.85	956.45	267.51527358265	59.15	22.65	210.6	67	56	48.5	594.375	22.55	28.35	54.25	34.3	23
AGTPBP1	7.86129760281342	12.2392810246354	10.2178764917178	7.97025721040419	10.9229116997255	38.1124651524931	9.61249187255834	9.30053761886914	14.5893796989454	8.87444394569285	7.93016393273178	21.6814436788697	21.0400807983239	8.72926113711808	11.7303026388921	24.2808566570457	8.04316480000255	7.63544366752843	7.42159012611179	23.9734227844086	15.431785379534	9.31759089035358	12.7044283617957	8.75414187684892	16.9493362701906	7.41923176616016	7.97496081495075	36.8631930250216	47.7895386041757	7.08501940717173	6.87477272351603	6.12494897937934	7.30821455623739	9.87927122818278	14.1414284992712	26.8413859552744	12.9667705411591	10.2442666892267	7.31624903895432	10.770329614269	11.8343778881697	9.6692812556053	20.9431373007962	13.4531130226428	12.4719685695563	7.90411285344535	11.5749730021283	7.28319984622144	8.93028554974587
AGTR1	7.67528501099471	7.21595454531138	22.5835116844126	60.9606225361914	13.4446085848566	8.318052656722	8.28371897157309	6.1765686266729	7.6637131992266	8.39420266441896	8.97496518099096	6.45368112010502	6.75851315009448	86.4026764631744	13.1024806811535	8.02184517427256	7.7197797896054	6.71360558865354	7.61314652426971	8.85437744847146	6.75277720645365	8.19817052762383	49.9157289839586	13.5935646539088	7.6765877836445	6.63117636622643	5.82859331228385	8.0049984384758	8.00062497558785	6.47668896890996	5.86941223633167	6.22575296650935	6.57951365983839	8.52496334302969	8.84053165822056	7.7032460690283	8.92740896615404	9.05538513813741	398.636864828129	7.64722171772207	11.4306605233468	14.4015624152381	11.4386406535042	9.26262651735457	7.2481032001483	6.63023378170031	9.82624037971797	6.73609679265374	10.9909053312273
AGTR2	5.75344469083743	5.44005706128873	7.51952247231786	5.3125843123874	11.1438006386217	6.17496298338161	6.34114955255551	4.63086132936716	5.18308110650003	6.0911565143479	5.68271154340672	5.42358227799723	5.24838952870382	5.78352688012487	8.00257989709361	6.13441312576179	5.36746555669136	5.31400119052162	5.40495800928275	6.91809296242167	5.14287196865215	6.71138444680602	8.04216410189814	6.44248267895813	6.57899659191241	4.86681730523484	4.51064148213218	6.32551381828838	6.72926973273411	4.85864120028734	4.51288488211233	4.80066541700921	4.97014880253832	6.66277060549409	6.56522109378416	5.70744896642306	7.01054488876979	6.99312931286506	5.72101354152472	6.20117910283635	9.92336081061601	6.56755193758859	8.60894935522128	7.01775552023095	6.59282200951636	5.17820637254519	11.1371200654895	5.14561161969697	7.05217477295162
AGXT	4.90604557142459	4.44637587349729	5.35942815936641	5.23711124111163	5.00734919258122	5.34144555402615	4.98529009953829	4.09635805878158	4.39668310628347	4.76188821131961	4.89153055887074	4.5820345263825	4.40261122551674	4.87612991560548	7.58132679136835	5.23195924093913	4.7161208911768	4.41768877890902	5.76193864784605	6.12536246640176	4.36687416867087	4.86958636387801	330.005518222692	5.39268557015327	5.13524225775385	4.21354048326469	3.93715315664924	5.22391597055953	5.6429206240331	4.00727841480331	3.8719886420221	3.35377905752458	3.95266870875858	5.24857103966812	5.26274454736276	5.0713794782752	5.93667761941265	5.72832926750716	4.9248494718953	5.36051444902547	6.15581444950397	5.65506893627285	6.99582489122844	5.8956973321884	4.89662060474807	3.95266870875858	5.07832658213592	4.19991968856257	3.95546431684139
AGXT2	24.1929741867345	25.7205171021113	28.0351565003657	28.6105749680079	26.0228265182705	26.6236736758848	26.5694373293828	24.6414285300183	26.8583320405419	25.2076027678032	26.2794120938806	27.8305587439419	25.4721416453348	27.4305486638529	23.4638019084717	24.8535711719664	27.9637712049001	28.2521680583986	86.0112347312838	24.8900582562597	26.6751757257567	24.635340468522	27.7398630133604	26.3426460326217	26.1581727190567	24.4549074829573	24.6581629486059	31.2968848290049	27.7954132906852	26.8942373009535	24.2686526202012	26.239140610927	25.113392841271	24.1613327446977	26.8072285027751	22.9837986416519	27.3073127504108	25.8780312234142	25.4263642701822	29.4699847302302	27.4638853769819	29.2044517154491	22.2950667188955	24.6336152442146	28.0784614963142	27.628789332868	28.7897551222653	26.491508073343	31.5487717669008
AHCTF1	26.85	20.35	35.75	22	37.6	63.9	28.6	14.5	30.15	25.6181088294979	22.45	35.25	19.4	23.8	45.5	21	21.1	24.45	24.3	43.1	24.9	56.7	37.3	19.15	28.55	24.3	22.1	27.85	32.8	60.95	18.2	18.85	22.4	28.45	28.55	23.8	34.6299985561651	29.95	17.75	25.8	38.9	18.95	58.05	24.5	32.35	22.05	41.4	47.5	32.45
AHCY	906.1	24.3	24.2	49.2	28.9	48	63.15	90.9	38.55	19.7064075873813	137.7	34.55	37.55	108.05	181.45	61.1	163.9	656.1	333.45	569.2	650.75	116	788.5	147.75	199.5	43.15	449.65	122.75	53.35	229.75	25.3	80.75	188.15	189.65	25.85	67.55	304.984685517158	44	341.05	22.7	27.05	289.15	1001.6	123.725	298.95	19.6	32.65	130.6	15.7
AHCYL1	32.4167116508174	83.6945640094582	55.3067541896743	50.3692404342016	20.5538938538769	43.5420051150818	19.4135168425305	123.802920538866	153.633226817265	110.873240000587	39.3513559383922	30.0889107609171	149.903865580203	58.3714880258473	9.80921969488515	239.155695879159	61.1127836170198	50.3605617510089	57.0667340668847	76.9823794781511	39.5325514154214	25.3099547515129	30.4393914077241	49.6950052129965	49.7187020918068	28.3868942392731	44.1808841522604	67.250548541067	63.7928244536373	40.6916612116247	106.874364642114	34.8743984956649	29.0179384488864	85.0720955947337	130.346126534107	197.822083801432	135.730425772368	99.8524411855707	81.5044598142479	59.1996481262891	14.5924846140893	58.7833541034675	44.0186889030554	160.368122494818	43.515440263303	38.4469876617283	10.7162425497973	31.1074027662502	16.5330603843596
AHCYL2	7.32495733775972	6.91194618034602	7.83326241102646	6.27375485654325	7.52063827078526	8.17771361689806	7.6180706218832	9.37789955160536	8.17144418080427	7.89844256327886	35.9390108378069	6.87386354243376	8.3718277574255	7.20381843191512	9.42695603044801	8.35224520712844	7.34438561079142	7.21248916810278	6.62344321331436	8.92580528579915	6.43719659479187	7.23325652801005	10.2049007834471	8.18290901819151	7.39154922868001	6.23538290724796	5.83716540796986	7.77399511190996	8.49764673306675	6.43311744024621	6.21912373248836	4.93710441453287	6.10286817816017	7.99749960925288	7.92653770570733	10.9746298343042	69.7061051264563	10.7352224010497	7.30821455623739	8.98804761892148	8.46640419540669	8.63597128295364	10.239873046088	16.942365537315	7.10211236182588	5.98999165274877	9.73960984844876	6.30892225344393	5.6244999777758
AHDC1	6.99928567783885	6.69701426010129	8.07496130021686	6.7483331275212	7.0971825395716	7.33621155638249	6.99928567783885	6.61928999213662	6.56696276828185	7.42153068039143	6.67120678738113	6.72272266273123	6.51421522518254	6.84981751581748	8.40713982279348	7.12144648228153	6.48768063332344	6.67120678738113	6.7483331275212	7.77013513396003	6.56696276828185	7.0728353579028	7.97809501071528	7.35968749336546	7.217686609988	6.407417576528	6.35334557536421	7.0728353579028	7.77013513396003	6.48768063332344	6.29880941130941	5.93211597998556	6.38043885637971	7.98905501295366	8.6324967419629	7.0174781795172	11.8549692057463	8.03212300702623	6.69701426010129	6.87495454530428	8.81050509335305	8.81050509335305	7.95235814082842	7.7292464056983	6.77384676531733	6.32613626157388	6.84981751581748	6.48768063332344	5.96112405507552
AHI1	10.9860429044126	16.2552516359394	15.364638181042	10.3480147421007	13.8327710453534	10.8850030830657	11.8833462285894	9.43648862749399	14.2304675450644	13.318290100834	11.1475739927579	9.61748161955747	13.4762201398009	11.4518414561488	18.2986628961247	22.2701059685639	10.5190922474749	11.8814631483622	10.1053528466546	15.9228282507926	12.828361691855	13.9483695631753	17.5850857747893	12.1155504367094	10.6995181312679	10.1973464839151	17.3617620471076	10.8634637873097	10.3789499645055	13.7860322159681	9.32415101030629	11.65759787306	10.0030407419618	16.8480108127961	14.1258370558844	16.9420367335506	37.8412362594908	31.3931358141296	9.94615475601694	13.8685311944663	18.0488917708283	11.8260049623632	18.3968262090473	15.826777217968	11.1734146362923	9.99228905566202	12.6089882956083	10.8524989465857	10.3824995372735
AHNAK	17.5760216574666	6.74472015101511	12.8572982609082	11.2650288030668	23.8579332723137	25.792759821654	10.4828290781106	6.14322076706082	7.9064466953101	6.81331728800414	23.5588199075891	30.6885626385415	6.96745435972951	26.9283532574614	10.9533895527482	15.3124274271168	18.7819182567181	9.93820812959484	13.1075641492619	17.3574166786772	4.11858507041574	15.0658438826366	9.26479346974537	27.5068797112569	21.4293790663853	21.4254842409684	4.10566340088842	68.9806322452924	46.0375517640862	17.3309241186357	37.8122968866443	13.5965316992035	10.6644253374513	14.2197140714107	7.81977232173993	12.3925043582039	15.2885647659599	13.0653933823958	26.0367739000647	7.24874334144803	16.2633691951221	23.9902499458049	8.75642195220271	29.1105462491691	12.5987023102944	17.4668094715386	23.9505309162979	11.8032931534431	19.9285584423842
AHNAK2	4.7775516742365	4.45869936192159	4.8422618681769	4.33704968844029	4.74104418878373	4.82078831727758	4.65403051128804	5.19133894096696	4.46654228682546	4.58623736443309	13.3656275572829	4.52990066116245	4.52990066116245	21.7788314654391	4.99899989998	5.42355971664367	4.72414013339994	4.42718872423573	4.20356991139674	5.17010638188423	4.36348484585429	4.62249932395885	5.29787693326298	4.90713765855412	4.7775516742365	4.26614580154031	4.14789103039123	4.76235235991626	5.05717312339611	6.55839157110949	4.08044115262063	3.77888872553824	4.20356991139674	4.8422618681769	4.83425278610873	5.06458290484024	5.15555659957988	5.01996015920445	5.54977477020464	4.59238500128201	5.01422975141746	6.88857750192302	5.19615242270663	18.1685167253686	4.68214694344379	4.16653333119993	4.99199358973947	4.27960278530613	30.0358535753523
AHR	16.15	12.75	35.25	18.4	48.3	32.15	16.4	10.85	13.05	17.7288606514914	175.8	14.55	13.75	17	43.5	14.55	235	98.55	13.45	45	12.4	16.95	37.8	56.7	17.1	44.45	10.2	170.85	16.55	16.1	112.85	15.1	21.45	26.8	23.4	15.9	21.9642709872192	19.8	448.9	16.55	26.5	50	20.15	35.95	22.4	58.55	39.6	13.05	36.3
AHSA1	270.85	130.9	70.25	112.3	20.35	82.15	58.25	392.55	109.05	108.754861960282	103.85	149.35	120.9	105.25	99.35	288.15	100.3	137.8	58.05	491.8	310.2	166.9	195.2	156.85	202.6	73.45	175.75	261.35	345.25	435.1	206.95	28.95	76.65	96.8	125.95	131.85	168.959251892283	145.3	196.1	108	49.85	271.1	211.6	141.45	417.35	37.5	37.35	234	36
AHSA2	112.95	52.75	53.9	33.6	42.25	34.75	29.2	35.55	48.05	36.5050338994501	40	226.35	53.4	37.4	25.9	88.55	39.3	67.1	28.5	151.65	49.25	48.65	29.15	44.4	113.35	84.25	66.65	50.95	131.2	68.85	74.35	33.8	46.55	57.55	49.7	54.55	71.6163780150881	48.5	42.9	49.25	42.4	48.45	56.35	58.825	52.4	51.75	30.5	50.4	46.15
AHSG	7.34438561079141	6.68281377864145	9.47575854483429	7.11161022553964	9.8498730956292	8.20213386869539	8.76099309439289	5.99687418577379	6.81762421962373	7.59368335622003	7.58073215461409	6.87531817445564	6.74407147055842	7.0361566213381	13.1809521659097	7.7791387698125	7.12881476824865	6.81579048973778	6.95701085237044	8.99666604915399	6.46529195009784	7.95895721812852	18380.2014319756	8.22556988907152	7.66126621388397	6.1400325732035	5.7848941217623	7.94827025207372	8.54868410926501	6.08378993720197	5.84743533525596	5.60111596023507	6.42728558568857	8.85381273802422	8.25348411278534	7.76530746332687	9.3344482045411	9.15368778143542	7.33212111192934	7.66485485837794	13.2947358003083	11.1283421945948	12.0701077045733	9.27698765763974	8.48056601884568	6.52571835126218	11.4151215499442	6.5707686003998	8.68331733843696
AHSP	4.25	3.95	4.55	3.65	4.6	4.55	845.25	3.6	3.85	4.13249319418677	4.3	4	3.9	4.25	5.65	4.65	4.05	3.85	3.65	62.85	3.8	4.45	5.7	4.65	4.35	3.9	3.85	4.5	4.85	3.65	3.35	2.85	3.45	4.75	4.7	4.45	5.16975821484912	5	4.3	4.1	6	4.9	6.05	5.125	3147.85	3.65	5.35	3.65	3.45
AICDA	3.65	3.35	3.8	3.15	4.3	4	4.1	3	3.25	3.57071421427143	3.7	3.5	3.25	3.6	5.05	3.9	3.5	3.25	3	5.1	34.5	3.7	4.95	4	3.95	3.1	2.9	3.9	4.4	3.05	2.85	2.85	2.95	3.9	3.95	3.7	4.50945673002857	4.25	3.7	3.65	4.4	4.25	106.25	4.425	3.7	2.9	4.75	3.1	2.8
AIDA	54.35	13.25	14.9	11.8	18.45	31.5	14.45	13.55	16.5	13.0709601789616	73.55	44.4	21.9	98.85	19.25	26.25	21.95	27.45	11.9	16.1	16	17	18.25	13.65	250	16.65	15.95	17.55	30.4	58.85	45.25	12.8	10.85	24.6	17.5	40.2	31.0794208440247	32.6	16.7	12.5	25	14.2	20.4	19.6	65.4	32.25	15.45	12.3	10.6
AIF1	15.5464716317991	22.1411296935108	22.262891398332	30.8202560933002	24.8313088065552	586.642888333312	129.508126288183	18.6826826555271	30.1423205487465	21.3942911031866	16.1406041335155	31.7178807685861	24.0524894292952	19.1326545445154	26.6458063456362	37.3685189822086	21.7794016707617	18.1682119907633	29.7003435965993	108.496835401184	16.5582751521707	19.6317706535017	24.5972359676968	47.9325460763837	20.6680935914063	61.0952312746325	56.5248148879281	782.753662416952	226.221433285507	13.4698420914158	39.0060710436492	16.9702030027294	19.0705511390615	23.4290550359154	26.8320594237292	22.2028449163418	19.5033883901871	33.2899771240859	37.3522950664729	22.7987392215966	32.0285295198029	18.8529671702401	24.0704589093956	34.4346732249533	63.1369667804004	20.2733423462839	25.0536070842164	19.0902160804477	13.7422683873115
AIFM1	6.9	4.9	5.5	8.55	4.9	5.1	5	4.25	4.35	4.6103145228932	8.3	8.25	4.1	17.9	6.75	5.75	16.4	8.65	17.4	14.75	13.8	5.6	7.05	4.75	5.45	3.85	10.45	8.6	12.05	16.25	4.05	2.95	3.95	5.9	5.65	4.15	8.22180028947432	6.15	5.35	5.05	6.4	5.85	7.45	10.75	9.45	4.25	5.25	6.85	4.5
AIFM2	6.33660273069097	5.45998637721878	5.86042506959108	5.52971696408065	6.71080036298789	5.36026311970768	5.14878608158459	5.57082468851151	5.37960535411333	5.40072651750064	5.40131791403588	7.17832114159748	5.36398866943357	9.05898884502595	4.91639049134078	5.1832622352035	5.38474053920006	5.25961775646901	5.27565152274965	5.38369200720327	7.37565251346791	6.04644338164042	4.98824883792748	5.22014886075117	5.74747125911978	5.23238844971046	5.21677781830657	5.34200112444637	6.33157770722466	7.08427446122807	5.55060262289868	5.59368351751132	5.47964422158327	5.37736146480207	5.50096518542137	5.8086124429286	6.13668294809028	5.36451224164856	5.34200112444637	5.41473155971973	5.46359123051984	5.20883329281986	5.67846806914884	5.33768250866897	5.58071010945845	5.35600386873281	5.42010068021903	6.49355562504301	6.02149979562541
AIFM3	5.45	5.55	5.6	5.6	5.45	5.5	5.6	5.5	9.65	5.57449549286749	5.55	5.3	5.6	5.6	5	5.5	5.55	5.55	5.6	5.4	5.55	5.5	5.4	5.5	5.45	5.5	5.5	5.55	5.4	5.45	5.45	5.55	5.6	5.55	5.6	5.35	6.87109889319023	5.5	5.5	5.55	5.55	5.5	4.95	5.775	5.5	5.5	5.45	5.45	5.5
AIG1	53.05	137.15	64.25	81.9	64.45	60.3	60.45	231.9	93.75	113.85503941416	163.2	52.2	151.2	67.75	72.2	272.4	390.7	140.55	202.95	143.3	71.2	61	177.05	65	64.6	52.3	63.7	46.8	89	107	111.8	51.45	69	121.7	120.75	191.2	259.136936772819	132.5	58.95	106.85	80.35	124.4	99.85	334.425	144.75	83.6	70	71.6	63.5
AIM1	5.15	4.55	5.3	4.4	5.8	282.7	11.5	4.3	4.65	5.02866781563467	210.65	423.3	4.6	5.95	6.45	5.65	87.05	4.6	19.05	129.75	36.95	7.75	7	6.05	388.7	83.4	24.7	378.25	113.5	24.55	4.05	5.3	44.5	11.65	5.45	5.25	6.68532721712258	6	851.65	5	6.55	197.65	46.7	25.525	74.1	40.05	5.05	4.6	50.65
AIM1L	8.43571319416821	7.89232984729841	9.62818445715575	7.91674042550037	8.76935367443044	8.60599552949996	8.73955116048809	7.0417457620885	8.43895355458847	8.18370187813273	8.1346950849727	7.73297509099909	8.2145195222109	8.06038511177685	8.97405913988873	8.20856029342032	8.06651752105611	8.0866233609366	8.04427765266967	8.37553160260191	8.08629175420822	8.33086795670935	9.25571965012221	8.4354008273254	7.84788482850903	7.34006972407164	7.55677270632163	8.00930826217664	8.05961852731699	7.30389878751887	7.20466343998629	8.25817752117209	8.99985406456809	8.4950876203876	8.97751236225513	8.05264030346268	8.71439251686777	9.79637546060081	20.8614272893464	8.37078837769253	9.94192656211676	8.26349188071648	8.65784076501243	8.32584530695834	8.30201580924388	7.68112654230983	8.87857468303861	7.81271637098541	8.24585379940165
AIM2	6.32771680782255	6.24139407504445	6.84178339323893	6.03116904090741	8.95069829678109	11.8157733559848	6.5888162821557	6	6.22575296650935	6.39474202094566	6.40019530951986	5.98790447485596	6.12372435695794	6.42261628933256	7.27530068107154	6.56277380381192	6.29205848669575	6.14328902136307	5.96866819315666	6.91953755680248	17.9830475726446	6.41560597293817	7.52163546045672	6.75055553269507	45.0318220817235	12.7391129989493	5.75108685380424	8.44023103949175	6.66145629723711	5.86834729715275	5.79482527778017	5.37354631505117	6.7981615161748	6.71360558865354	6.74129067760766	6.44941857844566	6.98104193645112	9.62081077664456	6.47263470311743	7.3229092579384	7.29931503635786	6.89347517584563	8.35837902945302	6.83611731906351	6.23538290724796	5.84615258097152	7.39983107915309	5.92874354311266	5.76324561336752
AIMP1	32.5294481969799	21.1157524137787	30.0821375570287	18.4143965418365	40.0305508330825	35.245283372389	22.2187983473454	16.3279668054538	22.3535232122366	19.403375068142	70.2671153527736	111.716605748653	24.074312035861	30.3907058160879	17.6445458995124	33.2091854763106	40.6068959660794	73.3684025994842	17.1035084120189	169.427735332796	124.370716006623	33.9944848468101	26.4230013435264	20.2361063448481	278.749080715973	30.8505267378047	46.9143901164664	129.350512175252	201.188294888147	30.3143118015237	27.7632851082144	34.3201835659426	27.2576594739901	63.4798393192674	24.4948974278318	25.5142607182728	65.9639871896779	42.9936332495871	22.4258779092369	19.0155199771134	38.0988188793301	28.0970194148775	70.7901476195664	32.237584819586	121.400020593079	34.613870052336	27.4519125016819	22.58982071642	27.0149958356465
AIMP2	103.514576116971	21.6647349231079	22.3845643286359	33.3814644905231	19.4670897877214	29.647613100275	35.0950548764725	38.1126438288632	25.3432956139079	25.6813839268322	62.4777259294622	26.0741687689873	23.4366290236335	48.638694437618	96.0739434106932	40.5310235292035	78.7851342343816	110.586283883634	35.2601600409788	101.93374775797	85.9226912514989	78.0735208270101	109.953265967191	77.5206597712994	36.3329118899202	18.9483853048295	23.5681850996484	60.4661597059595	53.3788204992339	68.90852670806	15.3961422844077	10.1861435583449	26.622743047463	40.0577718586797	33.1820494061462	36.4339444556318	41.3029696579256	26.1097510577081	41.779953166683	21.5896641221537	42.08696267319	50.9492033153512	148.346129547375	43.6162946425775	102.810760375834	23.3271629801107	20.0591954553807	56.2164727413656	15.2344390227421
AIP	53.3610344727311	42.0399809705	37.6257890282715	36.6496930410065	34.5794736802051	92.7674511884422	38.7175025020985	92.1499457406243	42.5124981623052	68.5533055037368	32.1052955133573	131.945594848786	38.8947297201048	41.3220280238035	174.646399905638	54.1906357224198	26.7849771327138	46.8369779127561	36.1366157795663	58.5829326681415	65.8534737124778	39.4569385533141	106.97364161325	203.760465988866	106.348389738632	55.0099309216072	89.159856437749	97.7228990564647	100.476116565082	34.2949704767332	43.8438992335308	31.6468007861774	30.5623133941133	36.5633012732713	45.2498342538401	40.0898989771738	64.8166030581088	56.8648837156993	40.0469099931568	43.2323663474485	40.5117266973404	90.4097063373175	176.981630402706	64.5948624118049	16.2122638764609	31.6780681229143	39.4123394383028	35.2752037556128	24.2487113059643
AIPL1	5.25	5.5	6.05	4.55	9.9	5.75	5.25	4.4	4.7	5.15388203202208	5.3	4.9	4.95	5.25	6.65	5.5	5.1	4.8	4.3	6.5	4.7	5.4	6.9	5.7	5.5	4.3	4.3	5.55	6.05	4.4	4.1	4.85	4.35	5.65	5.7	5.4	626.280521172422	6.15	5.3	7.05	6.8	6.05	7.3	254.275	5.25	5.2	12.05	8.1	5.05
AIRE	5.5	4.6	8.35	4.65	5.7	5.85	5.8	4.45	4.9	5.2820450584977	5.5	6.45	4.9	6.25	7.55	5.7	5.3	4.7	4.25	6.95	4.7	6.4	8.2	5.7	5.95	5.25	4.65	5.9	6.65	5.5	4.7	4.05	4.45	5.65	5.95	4.9	6.61851947190608	6.85	5.7	5.5	8.35	6.25	7.8	6.95	5.6	4.45	6.95	6.65	4.5
AJAP1	3.21722482491508	2.95121084067524	3.32424747889885	2.70363023344947	3.22781738055919	3.55372880699696	3.14898766495229	2.75385684723508	2.90095588782201	3.08012640017833	3.23135278029706	3.13454256430243	2.90095588782201	3.18477467935073	4.08964270566027	3.53287059819671	3.1167322789559	2.90095588782201	2.6888428479343	4.09682482702386	2.85069235256829	3.25024850170862	4.25059507238518	3.56847473858994	3.46495642136361	2.78939440357264	2.57050619107741	3.44709550405101	3.87773307015509	2.70363023344947	2.5383940082339	2.12199112801921	2.56724186430289	3.44681495586844	3.37875302670375	3.46111725644153	3.99902001531062	3.74833704043759	3.31740119362261	3.04843599827996	3.71460021287389	3.82745581111241	4.47382333325622	3.92079620783613	3.2495068285205	2.56724186430289	3.17309804040477	2.76835109761185	2.48071833596409
AK1	13.3820775666561	15.7098695093244	8.35164654424503	12.2535709081067	8.46876614389605	5.82666285278289	9.19646671281965	35.6467039149484	22.602212281102	20.0021105252777	13.4885136319759	20.0430162400772	16.3709346098505	22.1453155317327	155.682802518454	36.557147044046	7.64068059795723	5.99541491474944	5.10881590977792	14.284607099952	4.84613247858537	13.106677687347	23.0249864277919	47.8722257681842	5.46808924579693	9.57235603182414	3.99061398784698	4.86723740945518	15.749285698088	17.9217047180228	12.3974795825603	9.64831591522583	7.44815413374348	12.7573508221731	17.9167519377816	29.2099726121063	36.4142015526384	14.9799866488592	4.66690475583121	16.6062488238615	54.8382621898251	10.1121214391442	11.610770861575	33.6081742288985	48.9221831074616	7.20936890441875	5.15121344927581	17.3481987537611	3.58747822293042
AK2	16.8239725603904	9.99680839583248	11.4362952808991	11.9470385903105	13.1778132697461	21.1054325693137	25.4789109030751	8.68974262746045	9.76543602640736	10.6212932088546	28.9365904732469	23.3295357451985	9.41480608872894	13.0669203696581	18.5388347832667	12.138961259644	30.9898004376335	39.7466397757612	26.1608428064531	63.3031599512639	39.8686698868446	11.7753563360928	19.6909589679087	14.5863526827436	18.2487593341289	12.2746276678545	21.1497484338019	28.7923632394372	28.7264304664652	10.7302027971447	8.75686007734084	9.49974181882787	11.4885820783846	16.144145865197	11.815190361049	10.1064487804548	14.4104380665924	13.8107556309862	14.4962408246424	10.8904052076435	14.5858306424082	14.849620108681	22.56029994331	17.4194630133628	18.8116510366207	10.0559285776606	12.8734488400544	10.0710167280284	9.99796081636605
AK5	27.1395083619186	80.530383386729	34.0926911041121	30.4180203828024	35.559162601589	33.6604772786078	31.8636133272696	163.634607773303	70.750259352642	32.4249121884283	25.2801720344194	35.5145710342563	118.7729469489	35.0504621502616	32.2346863727824	76.5683127170023	27.5580430695097	30.3860944023321	30.7427596936532	28.0997017987016	30.2119087795044	29.0642883167821	31.413056558648	31.559967681607	28.900832046405	29.5157327660178	29.5512653735672	31.7880614293793	37.4661017753058	29.7180943913216	38.949178440768	30.1686971096434	29.2986371860398	30.3795284944107	91.671712917938	292.121460166196	29.6291588102722	31.6691805432957	30.4583849632645	61.737159219181	34.1918219599103	32.1777586254285	28.2597694238238	34.3621473488686	31.3630135988424	31.025529700969	35.0913415701016	29.7316258979805	35.9810257205759
AK7	16.9784020704454	17.4250138428779	17.6822238463416	17.6155352834807	17.2713102169972	17.2918468715595	17.6436588273298	16.9150828783569	18.9204429660275	17.7665061004379	17.1441354999076	16.7160870239647	17.5975916233636	17.5091228624144	15.7405392077405	17.1897812024493	17.3329339672121	17.314892452191	17.6540510781283	16.5903269296514	17.3713663191301	17.1439415683046	16.7454604167827	16.5133042375386	17.3693650792	17.2944186055743	17.3813800905689	17.4737518065655	16.7093329929825	17.1535279909701	16.649492720524	17.6457727011223	17.8126461914748	18.059312572379	18.0719756996476	16.160012258797	17.082642685746	18.0622167993177	17.2506279964608	17.6690309323487	17.4883438025245	15.7760114397074	14.7195422443997	16.6156272191498	17.177474964806	17.5282374057719	18.0350359270769	17.4490312897001	19.0340219147286
AK8	6.9	6.9	6.9	6.9	6.9	6.9	6.9	6.9	6.9	6.9	6.9	6.9	6.9	6.9	6.2	6.9	6.9	6.9	6.9	6.9	6.9	6.9	6.7	6.9	6.9	6.9	6.9	6.9	6.9	6.9	6.9	6.9	6.9	6.9	6.9	6.7	6.8599708454191	6.9	6.9	6.9	6.9	6.9	6.2	6.675	6.9	6.9	6.9	6.9	6.9
AK9	7.14562803397994	7.7032460690283	7.72560677228656	7.7032460690283	7.61314652426971	7.61314652426971	7.7032460690283	7.33621155638249	7.7032460690283	7.70220431552974	7.42967024840268	7.65832879941832	7.68082026869527	7.74790294208697	6.8869441699494	7.56769449700502	7.61314652426971	7.61314652426971	7.7032460690283	7.42967024840268	7.63577108090597	7.59045453184459	7.43471586545175	7.56769449700502	7.5219678276366	7.61314652426971	7.59045453184459	7.63577108090597	7.49899993332444	7.54486580397557	7.5219678276366	7.96743371481684	7.65832879941832	7.65832879941832	7.83645327938603	7.11231326644152	7.51382182255932	7.65832879941832	7.59045453184459	7.74790294208697	7.7032460690283	7.59045453184459	6.81909084849293	7.19244395181499	7.59045453184459	7.61314652426971	7.61314652426971	7.59045453184459	7.61314652426971
AKAP1	19.0953779460071	7.87861904103281	7.19309902727061	7.56696187185471	7.21956548692781	6.56081072880438	6.26049115498731	12.7903157057215	11.3034500520285	10.5592525781303	22.8337485458638	11.63648577919	8.93287835495499	6.7034347664048	16.4177517978391	11.3926649604598	21.0900043027276	8.4142043436188	11.1588475180547	17.061243856146	13.255898596273	19.562864670473	16.7818785703657	17.9985975035947	12.7348990292388	6.17175420842047	11.8100678304824	8.84622302318915	7.9253543912063	25.9198045086607	6.53629666090745	6.27452981572996	15.4952061011074	9.26269809977396	9.04181459641656	14.2654758789511	14.2155939653884	11.7457749338501	6.5101659302934	7.22807241691645	11.3022442767245	27.7995849839615	14.9258512278213	15.7855182888969	10.5384453801842	7.50599547369362	6.70132087392615	10.8371117540692	6.6758545356072
AKAP10	11.7119596993842	9.24878370381749	11.0349444946497	9.10054943396277	10.5896175568337	14.6465012887037	10.4312031904282	9.12469177561631	9.10768905925098	9.89285764377078	10.2601169583977	17.6550276125528	9.87420882906575	9.53493576276212	12.2837290754884	12.1874935897419	9.76857205532108	7.59473501841901	8.41338219742809	12.8825463321503	10.8774997127097	14.3492160064583	12.8774997573287	11.1523540115977	13.116783142219	8.71220408392733	8.68562030024339	16.2371487644845	20.0876827931944	11.3352326839814	8.14017813072908	6.87022561492707	9.74679434480896	10.4333599573675	10.7079409785448	10.5877287460531	13.4646309991245	13.8615475326531	10.1451959074234	9.81491212390615	12.6514821266127	11.7281712129385	14.4761873433581	11.9498953970317	10.5149893009931	8.22541792251312	10.175460677532	9.75961064797157	8.07960395068966
AKAP11	28.0245428151826	60.6927508027112	17.4017240525185	16.6493243106139	25.9434481131557	25.1891841868688	10.0444014256699	49.2649977164315	70.5438516101864	36.4108158806422	28.3661770423862	65.9071316323203	76.0770661894897	18.2	14.4672906931464	78.9116911490307	25.7392696089069	39.7000629722422	12.3073148980596	36.3601773923065	30.8143635339106	28.9586774559889	11.7919464042201	13.1674788779022	41.9572699302517	32.6249137929896	20.450611237809	29.1216414372542	45.2609931397887	31.8119081477361	29.0715496662975	14.9243927849678	26.3106442338457	29.6031248350575	67.3080604385537	89.3587152996282	67.7660522954497	58.1771432780951	13.9798068656187	50.6373380027031	20.0439517061881	28.7337780321349	36.947225876918	55.5537521235065	18.1872207882348	25.6206947602909	34.7174307805172	26.392044255798	12.9518338469886
AKAP12	372.4	41.75	49.85	35.9	158.2	12.05	24.65	77.2	59	109.438749992861	148.6	7.45	71.95	561.95	30.45	237.4	96.4	35.35	24.5	78.55	25.75	465.75	23.45	37.95	6.6	37.8	19.95	3.75	5.1	586.75	308.65	204.55	24.7	36.25	56.15	189.05	44.1380833294786	158.8	37.45	51.85	33.8	50.45	30.6	189	42.35	27.65	135.75	364.35	38.45
AKAP13	14.1946077984112	14.0923450258419	23.395398076368	15.0030616156202	22.2749415466857	26.0288843725898	19.7852877394805	12.2157813581306	13.9063843287433	16.0055808569257	21.7908614639783	35.9756306873134	13.9889251939201	21.5460702893044	24.4169187309573	14.6397141441696	20.0030112012377	12.0144937215455	15.5852317200463	22.8613393146967	13.0394396045073	18.2726063442359	28.0120188256593	46.8436445090663	31.2377210331444	13.5024194669794	11.1810901993743	31.3549407137414	55.6794873643315	17.6091244200342	15.0800863462395	13.9017926027148	18.4808783981784	19.8590330268282	16.8890335392541	14.506298568957	24.7042321119608	23.6758891172466	22.0649920876592	15.4362104122359	20.4582198135532	30.1807332645118	20.2892339244792	21.4102031488244	15.3484012492925	14.3917041335877	17.6866984299789	19.7112112638156	16.0719161824079
AKAP17A	30.7499593495666	14.4499134945508	44.6419085613507	19.0379883391077	18.3570150078928	48.5978394581488	24.4038931320394	19.0056570525725	14.99699969994	19.0578031008511	20.8438839950716	219.39847880056	15.54027026792	12.9875902306779	25.3448219563681	20.6602879941205	18.6540880238086	19.0434371897512	14.8092032196199	99.6291122112407	20.05236893736	20.4374044340273	25.1982142224404	37.4516354783072	136.825947831543	55.5342686996056	29.6831602091152	87.4024456179574	290.342758649153	30.7818940287956	14.3926196364665	27.3518737932157	18.6371939948051	24.7283238412958	18.5229587269421	27.9013888543205	22.4634697866437	23.0176562664403	33.6739142363937	14.6793221914365	22.5891566907665	35.0900626958688	26.582607095618	23.1706306560698	40.5924869895896	18.7913543950403	19.5499360612765	29.4044639468228	13.1202134128984
AKAP3	3.5	3.15	3.55	2.9	3.45	3.8	3.35	2.95	3.05	3.2832910318764	3.5	3.35	3.1	3.4	4.35	3.75	3.35	3.15	2.75	4.4	3	166.05	4.55	3.8	3.7	2.95	2.8	3.7	4.15	221.45	2.7	2.25	2.75	3.7	3.65	3.65	4.27981308003048	4	3.55	3.25	3.9	4.05	4.8	4.15	3.5	2.7	3.4	147.5	2.65
AKAP4	10.6	9.95	15.5	9.85	10.9	10.75	12.45	7.45	9.65	11.5982757339184	10.35	9.25	9.8	10.6	23.25	11.65	9.9	9.65	11.1	10.9	9.3	304.35	15.15	11.2	10.85	8.75	8.15	11.4	12.85	695.25	10.25	8.6	8.95	11.7	15	9.4	12.538070026922	11.95	9.5	11	17.35	10.5	17.95	14.15	10.95	23.5	12.35	267.25	11.45
AKAP5	8.9	8.15	12.45	7.95	11.8	9.8	9.5	7.25	8.1	9.43013785689265	9.05	7.65	8.05	8.9	13	9.45	8.5	8.1	9.35	10.3	8	9.2	16.65	9.35	9.4	7.55	7.1	9.45	9.95	7.25	7	6.95	7.75	9.75	10.1	16.5	10.3699951783981	10.45	8.5	9.05	18.55	10.4	14.3	10.275	8.95	7.6	14.85	7.7	7.75
AKAP6	4.60108682813094	7.17286553617172	5.34789678284837	3.943982758583	4.90407993409569	5.0082432049572	4.70531614240744	3.83666521865018	4.27580401795966	4.53855115024258	4.63249392876019	4.28660704987056	6.06815457944176	4.50998891351187	6.23458098030653	6.36396103067893	4.38748219369606	4.16233107765348	3.85972796968906	5.63382640840131	4.03980197534483	5.16139516022558	6.34980314655502	5	4.78617801591207	3.88844441904472	3.65239647354993	4.84613247858537	5.31742418845817	3.98246155034798	3.64348734044734	3.19374388453426	3.76297754444536	4.90535421758715	6.62268827591938	5.32658427136941	6.36536817361639	5.35607132140714	4.62331050222673	4.86364061172287	6.3407412815853	5.30707075513414	6.64736790015417	5.87590418574027	4.57219859586173	3.75033331851984	5.34742928892005	4.22137418384109	3.70405183549043
AKAP7	8.43089002196629	7.90422249301295	12.4786943729191	9.70257132384718	9.92527467002907	9.17009825606951	9.03811000246223	7.59437126508402	8.15832388800675	8.70236753683248	9.92084171664591	10.9550576775971	8.09560041521081	8.36930049580586	11.672788136725	9.1241138815515	8.63629647727511	7.8986364681891	7.41373150418473	10.6740513099666	7.47396379412838	8.95462345514188	12.1786635487264	9.18422785970456	9.92329353289648	7.44195188122018	6.71799665250815	9.02507257661676	12.8152325165415	7.0875990299984	7.11594972792504	6.24933326220958	8.33002924568927	15.724084364967	9.59457248905194	10.2473004987031	10.8305426782814	10.4201655090906	8.45184943704629	8.72928432757092	11.7702220056504	10.3238958810112	11.6661304061901	10.4830366685137	12.6926839049325	7.83992039368878	10.3781097756826	7.85237598301423	7.74585279326842
AKAP8	21.1224998520535	18.8769038774901	21.9316552042932	17.350360226808	23.7749868559375	23.4003205106255	20.3421975214085	18.3594662231776	18.559903016988	19.9584037601261	20.5828205064321	54.6466833394306	17.4695449282458	20.3870669788472	26.2605217008345	22.3103115173231	18.4659145454537	19.6948597354741	17.1973835219198	45.1547616536728	21.6814436788697	21.3715932957746	27.0844974108806	23.4848887585187	50.465508022807	20.2421589757615	20.7246230363787	41.3448908572752	40.4113845345591	18.4043473125237	18.5663001160705	17.5339670354429	15.775931034332	23.0863596090852	21.5332301339116	20.6631314180596	25.9845792861479	26.0741251051689	36.1006925141333	20.5426385841741	26.0037497296063	25.3348574102954	31.7299149069139	28.7268928880239	29.4989406589457	18.2909130444601	21.3903015406515	19.9844939890906	16.0335585569767
AKAP8L	13.414903685809	11.2572782532391	13.3283789231534	10.7676831730864	11.9188975452926	13.4157741948856	13.1350372201329	12.4927018731502	11.5081127379866	12.7991621192944	11.8265358478443	17.3531662673654	10.7027120676466	9.89582945102956	16.2411391534313	14.6022108367792	10.394628636547	11.5992666995824	9.9115533588371	20.7146362372031	10.8065653667869	11.4988026478657	16.238285837702	18.9493294388441	17.1796586644675	12.1840608047314	11.6644059111476	15.3828395035075	21.0043530280724	12.6250007515603	10.1302429788394	8.44730957845474	10.2160965890168	13.6439332215661	13.4088222515446	17.048479696344	22.1070779111141	14.6229201513091	12.6656323793834	11.9901678722314	16.0386251057722	19.7956831727729	26.8813725649035	15.6112016850699	15.5030580161337	8.7887424918878	14.2312773507019	12.3783125506188	8.97243934987666
AKAP9	11.6697222835337	6.39460095608412	7.62784825958077	5.58718637039666	8.38904822747671	8.06490173425015	6.32432020481752	4.77578954991306	6.74064547819114	6.1570447463079	7.57493546329358	20.3818722724828	6.15275396081499	5.9265347018771	8.56270809517881	11.4811916879362	6.34120136322717	8.55853029619409	5.21326740249879	13.76359514857	5.7555485194154	6.7518330641158	9.00213838077395	6.45061188434256	10.9150655797944	7.56064241878993	9.84080153400947	7.19895818259289	11.3793949124522	5.54226392894338	5.39423252536438	4.80984308281133	6.53343228510642	13.5078829132641	7.44763524183721	9.54522297933397	52.0069145659541	18.3498239136511	5.9169816226794	6.25519567958931	8.3094873851317	7.94300374691512	9.96366815959771	8.56513512231923	6.98594458590981	7.0502238246931	6.86701331499541	5.66352517146086	6.10341562718835
AKIP1	9.95	8.2	10.05	8.15	9.65	10.05	9.35	9	8.3	10.4713895925994	9.1	8.6	8	12.7	15.55	12.2	8.05	11.45	8	11.25	7.65	9.55	13.7	18.7	9	7.5	12.4	9.8	7.15	11.2	7.25	6.2	6.55	11.65	8.35	9.5	11.8725734362858	10.15	9.25	8.75	11.35	11.2	13.2	11.15	9.2	7.1	9.9	9.05	9
AKIRIN1	35.55	35.8	36.5	28.9	34.55	34.9	35	75.8	37.3	32.9880660239427	51.55	141.45	45.35	33.7	45.55	76.15	34	42.15	28.25	49.4	27.75	35.05	44.9	57.5	104.95	30.45	25.85	121.5	124.45	40.05	26.5	20.9	25.5	49.7	36.8	84.25	164.451877459639	58.25	44.05	32.45	39.65	129.4	49.05	72.5	83.2	25.75	34.45	31.85	27.05
AKIRIN2	156.932788161047	144.597199142999	128.597142269959	143.36851118708	110.90333628886	272.237373444573	134.627541758735	193.735063940423	138.838215200283	130.251593475445	123.668579275417	139.856560446766	139.458954535017	133.554062087231	127.952960106439	136.454223093314	130.289830762036	133.338141579969	100.581496807315	177.591525698722	140.037450348112	122.906549866148	121.435311997787	191.112009041818	218.401900174884	134.300065152628	113.136267394678	327.345551367359	177.07317696365	135.305349118208	124.513453088411	118.6115508709	114.714406244377	130.11376752673	129.717924744424	200.902196354346	187.948208073204	138.447065696605	159.187813603931	135.330669103496	131.407905013359	128.545974266019	252.474959154368	213.009895603467	143.057488444331	128.537193060997	110.149239670549	130.252831063282	128.68046666064
AKNA	5.29905651979671	5.3490653389167	5.42355971664367	5.44793538875049	5.29905651979671	46.4120135309814	5.4735728733616	5.29905651979671	5.44793538875049	5.43619581679481	6.50768776140958	68.6881358023349	5.42355971664367	5.4735728733616	4.87339717240448	5.32353266168247	5.49977272257682	5.5	5.44793538875049	36.819695816234	5.57449549286749	5.32447180478966	5.24904753264819	6.9449622029209	63.8577324996746	19.1605062563597	6.96455310841981	50.6973372081809	88.3995333698091	5.29905651979671	5.81291665173345	5.39907399467724	5.44793538875049	5.42355971664367	5.44908249157599	5.1744564931981	17.9655204937946	5.39907399467724	5.3490653389167	5.39907399467724	5.39907399467724	6.51996932508122	19.6437012805632	12.0176952865348	5.7393379409127	5.52494343862451	5.3490653389167	5.3490653389167	5.3490653389167
AKNAD1	6.9	6.9	6.9	6.9	6.9	6.9	6.9	6.9	6.9	6.9	6.9	6.9	6.9	6.9	6.2	6.9	6.9	6.9	6.9	6.9	6.9	6.9	6.7	6.9	6.9	6.9	6.9	6.9	6.9	6.9	6.9	6.9	6.9	6.9	6.9	6.7	6.8599708454191	6.9	6.9	6.9	6.9	6.9	6.2	6.675	6.9	6.9	6.9	6.9	6.9
AKR1A1	89.4	35.7	30.75	95.85	60.6	90.55	30.65	117.5	23.2	35.1769455751917	94.25	71.7	22.65	48.9	149.15	71.55	315.45	157.15	765.65	401.95	225.2	17.7	1085.65	241.7	185.1	159.45	175.2	290.5	140.1	16.4	24.55	23.25	70.9	140.7	22.5	32.2	63.7697734040196	182.4	96	27.9	21.7	215.35	173.15	110.9	73.95	113.8	18.8	13.95	18.7
AKR1B1	9.3	240.9	11576.45	9431.9	68.9	249.45	103.15	622.2	357.4	352.856447440032	92.65	476.65	248.3	886.05	1310.85	598.9	236.3	7.45	695.3	793.2	963.7	149.25	35.7	786.8	828.15	376.15	1320.6	345.7	883.05	537.25	4790.9	78.9	53.85	309	255.9	400.1	953.329810086729	699.6	2143.25	240.4	328.55	373.55	700.4	469.525	89.05	120.65	265.15	245.45	23.1
AKR1B10	4.2	3.85	6.85	3.5	4.2	4.6	4.1	3.55	3.7	3.98904750535764	256.85	4	3.7	4.1	5.3	4.55	919.1	3.75	3.65	5.3	3.7	4.15	5.6	4.65	4.45	3.55	3.35	4.45	4.95	3.55	3.3	2.75	3.35	4.9	4.4	4.35	5.1492135321814	4.9	4.4	3.9	4.95	4.9	5.85	5.075	4.25	3.3	5.6	3.6	3.2
AKR1C1	5.16478460344669	11.9849906132629	5.96866819315666	23.1093054850205	13.5594985158006	6.21369455316239	9.51761524752918	26.7409797875844	15.2807067899361	9.61845836180687	51.7055848047384	5.20768662651662	16.7433568916153	3096.22559134505	53.5723809439155	90.811411727822	175.086457214714	62.225617714893	60.8227342364679	34.9152545458285	8.35613547041932	14.2870570797488	1231.95564043516	310.565918928655	6.01747455333215	13.0195045988701	5.31883445878888	6.00208297176905	9.46295408421704	50.858332650609	52.0282134999848	5.7716981903076	23.307509519466	83.9540499320908	9.42974018730103	16.2734446261386	13.8174198108563	15.0668510313204	5.8949130612758	17.8871462229166	14.8430118237506	7.74564393707844	9.41780229140536	52.4056294685981	140.970174150421	35.2038705258385	33.60267846467	23.8746727726266	12.8489299165339
AKR1C2	5.51543289325507	11.3084039545817	4.49054562386354	16.601957715884	12.3723482007257	5.39420985872815	15.5748194211041	17.5211301005386	13.7869503516913	9.49436378992443	69.2565881342707	4.28135492572153	13.20624852106	2944.42484027017	37.7873656133899	63.1615191394254	162.157793522236	27.3750342465539	75.1180071620647	33.7216547636678	8.78848678669997	14.9048649775837	836.16814098601	245.005367288147	5.23569479629972	10.3749698794743	5.04975246918104	8.91487520944629	18.0868736933722	36.8232263659772	51.5569587931639	8.22465804760295	16.0308296728522	41.8217646686507	12.4382474649767	14.7287983216554	15.6388833757366	14.8527775180267	5.43829017247149	15.5026610618951	14.7570322219612	9.73408958249306	9.45476070559165	40.8647923033998	104.927177127758	11.3472463620034	16.1726621185258	15.9442779704821	19.5304889851739
AKR1C3	5.55	4.95	5.85	15.6	5.85	7.15	8.35	4.7	5.05	5.32447180478966	417.2	5.1	4.95	1619.45	11.05	6.05	1319.55	5	267.35	401.05	4.9	5.65	193.15	213.8	5.65	4.7	4.3	5.9	931.1	4.45	4.35	3.75	122.45	84.45	5.95	5.7	7.63125153562638	6.4	5.45	5.3	7.15	6.35	7.95	18.85	2011.35	4.6	5.6	4.7	4.7
AKR1C4	6.3	5.6	8.55	5.6	7.25	6.8	6.55	4.55	5.7	6.28649345820068	6.35	5.2	5.5	6.2	11.7	6.4	6.1	5.7	5.9	7.05	5.6	6.9	143.05	6.85	6.25	5	4.7	6.9	7.25	4.85	4.75	6.05	5.25	6.75	6.95	6.35	7.5195744560447	7.25	5.95	6.25	11.8	6.85	10	7.575	6.2	5.7	8.55	5.4	9.55
AKR1D1	7.4	6.6	9.3	7	11.35	7.9	8.6	5.85	6.65	7.41906328319148	7.45	6.5	6.6	7.2	12.95	7.6	6.85	6.65	7.1	8.7	6.55	7.75	476.1	8.05	7.45	6.1	5.7	7.8	8.1	5.85	5.75	6.35	6.65	8.3	8.4	7.35	8.76931012109847	8.7	7.2	7.55	11	8.3	11.6	8.95	7.2	6.45	11	6.35	7.9
AKR1E2	72.35	73.75	75.2	74.95	73.7	73.8	75.05	72.6	75.05	74.523150765383	73.05	70.7	74.75	75.1	66.9	72.95	74.05	73.85	74.95	71.15	74.05	73	72.45	73.5	72.2	73.65	73.45	73.65	71.05	72.5	73.2	74.7	74.45	74.35	74.75	71.1	72.3099937767941	74.2	80.3	74.25	74.15	73	66.05	70.5	72.8	73.4	73.4	73.25	74.95
AKR7A2	122.413969791033	18.394564414522	43.3926837151149	63.4427891883703	20.6648251867757	58.289149933757	32.7365621286048	101.807661794189	35.3062317445519	31.1296104648385	125.968885047062	49.289146878395	23.1445998021137	68.2233830882052	332.380188940316	76.0489480532111	146.31466091954	65.8605914033574	220.186733251574	251.145973489523	121.350319323849	31.6858406863381	501.482414945928	263.15652186484	110.015771596622	25.7808068143726	57.9765254219326	102.916470984969	163.063177940331	39.8532307347849	42.1833497958614	16.3734541255045	23.9754040633312	55.4580922859775	24.4904573252522	44.6945186795876	106.986427976476	64.6031732966733	61.5510357345837	19.0871684647042	17.7482393492988	276.366468660726	181.458225220021	99.236088445686	121.902830155825	17.7541544433972	21.8979451090736	30.5462763688146	14.0781745975819
AKR7A3	10.1197826063607	4.5891175622335	5.68682688324517	5.19326486903951	5.30141490547571	5.8834513680322	5.28062496301337	6.09302880347697	5.53511517495345	5.43000632910179	44.701593931313	5.14174095030078	4.60624575983523	5.83438085832593	30.0782313309809	6.20463536398393	308.986965744512	5.17928566503142	189.209658844362	10.6011791796951	5.70832725060503	5.23951333617923	1127.57944287753	10.4613574644976	6.17008914036094	4.4407206622349	4.94974746830583	6.42261628933256	7.27615970138094	4.57274534606947	4.36978260328818	3.23535160376736	27.1571813706798	53.5095085008263	5.70526073023837	6.87004366798349	8.49978937934858	6.32376470150495	5.80990533485701	5.15751878329105	6.26837299464542	13.7034667146675	11.4945639325727	13.7167780473404	5.60802995712398	4.34511219648009	5.28322817981582	4.78121323515277	3.86943148278917
AKT1	94.2	20.35	28.7	23.2	17.75	100.45	18.55	40.6	18.6	19.5142255803299	23.55	45.45	17.65	24.3	110.6	19.9	20.8	21.75	17.25	131.35	32	12.1	125.65	220.75	32.2	13.9	63.65	93.45	208.4	15.3	16.35	11.7	17.9	28.1	21.75	24.75	27.6181462086071	17.8	27.45	19.2	14.7	224.55	55.3	37.575	24.55	13.15	18.4	14.5	15.4
AKT1S1	7.9	8	8.15	10.85	7.9	7.95	8.15	7.85	8.2	8.07465169527454	7.8	7.7	8.1	8.15	7.25	7.8	8	10.4	8.7	7.8	8.6	7.8	8.45	7.95	7.75	8	7.95	7.85	7.35	7.85	7.9	8.35	8.05	8.05	7.95	7.65	7.7696846782865	8.4	10.6	8.05	7.85	8.4	10.9	7.65	8.9	7.85	7.9	7.9	7.75
AKT2	4.195616174194	3.79142514797548	4.54247841544468	3.47445344474177	4.35714244762669	4.55614433749832	4.16773750254872	3.51058699122017	3.69425697798557	3.96302898732934	4.17549027911511	4.05719900310545	3.70852065992502	4.10679025508387	5.39258240824541	4.49193617585753	3.93454679037016	3.75883546250742	3.36048914009832	5.27099079172926	3.62627382897744	4.08916432892112	5.59997608408154	4.55614433749832	4.46979774770671	3.57158704058745	3.3278632505909	4.43715100078787	4.99084993213264	3.43528706054298	3.26329074162044	2.74655215285398	3.35665862079468	4.40526229894365	5.23640625330659	4.30797151186106	5.03775784192506	4.81781035222647	4.26159234263427	3.92400274879331	5.49976583025044	4.85042331657787	5.92472625985223	5.01695287173131	4.18979001497583	3.31016151553166	4.36552124713735	3.55752552869543	3.20485915416758
AKT3	15.2473004269213	34.5091188875702	23.272802233599	14.3409085010761	32.8878454623078	14.4564503874021	13.016043309167	38.608509314453	24.1262023974078	20.8626573058911	21.1876099430719	17.5467944892638	46.6898613792129	16.7604227104061	18.5536790120388	38.1174230217047	17.8218052745175	10.0189507309603	13.3675824011639	15.5097891683225	9.77454870224546	15.6711519085353	20.5633280616756	13.6790870299717	12.4328055732846	14.3510029366967	11.5608276617128	12.5835599080099	20.5055057589214	19.2906304355863	15.7199605478273	19.8654214620254	9.15249416911559	25.1618091195441	37.8745358894866	62.4060222283479	51.0772497128585	31.8487745840679	16.8797936084503	30.0596867266243	20.5636293852199	35.6000508931226	22.1954702226113	22.12129357939	11.5004316158106	13.1040699822033	22.4306606068531	14.8488826829995	10.7533121216552
AKTIP	15.05	75.7	17.95	17.7	28.4	61.5	9.6	116.45	51.25	28.5812438497697	19.15	174.9	138.4	27.65	26.35	219.95	16.35	8.15	25.2	13.25	11.25	27.5	15.3	23.85	23.9	18.8	9.7	22.1	46.65	51.95	31.25	15.6	13.15	25.45	94.05	170.95	180.21375752145	79.95	114.8	41.25	33.05	34.45	28.15	84.925	8.8	20.6	10.9	33.85	24.2
ALAD	8.82326470191165	11.4335034000957	15.2836513961815	28.1932616062775	9.37336652436039	9.77113094784836	17.0387059367782	18.2866071210599	12.9643742617991	12.8460224876033	14.4109333493705	11.9410007955782	12.3729543763808	10.2479266195655	15.2029602380589	25.2194369485126	16.5807116855701	8.07403244977378	17.7244181850914	36.8994918664201	8.14861951498535	9.21927329023281	18.7241822251334	10.1318803782911	12.3700242521993	8.68705934134216	8.24863625092051	14.0823471055077	23.0797530316076	8.81816307401944	18.3740305866731	6.1208659518078	7.58946638440411	11.737120600897	14.1665098030531	18.5381363680387	28.1258007594926	12.454818344721	10.8722122863748	11.573461020801	11.4597120382669	18.7665926582318	13.026415470113	29.7804466051132	176.829260870479	9.86813052203911	10.8285502261383	7.83741028656788	8.7091905479212
ALAS1	123.85	22.65	3567.35	3410.1	12.6	78.95	79.25	113.7	28.05	78.4235615105563	68.4	21.65	28.9	68.7	429.2	45.5	79.5	28.5	25.7	36.15	101.45	20.85	862.7	179.6	14.65	24.35	21.7	65.15	32.8	21.7	9.95	7.55	16.55	38.2	28.45	41.85	90.1903520339066	21.45	102.2	16.4	22.05	73.7	148.05	38.975	9.7	13.95	8	14.2	10.05
ALAS2	3.85	3.55	4	3.25	3.85	4.2	1527.75	3.3	3.45	3.67219280539571	3.85	3.7	3.45	3.8	4.9	4.2	3.7	8.3	3.15	4.9	3.4	3.8	5.05	4.25	4.15	3.35	3.1	4.1	4.6	3.2	3.05	2.55	3.05	4.1	4.05	4.05	4.74973683481517	4.45	4.1	3.6	4.45	4.5	5.4	4.625	919.4	3.05	3.9	3.3	2.9
ALB	7.17286553617172	6.42378393160916	8.6825975376036	6.46915759585435	9.58384056628657	7.72301754497554	7.92180534979244	5.59977678126548	6.4482555780614	7.14043979026506	7.1739110671934	6.42378393160916	6.29821403256511	7.0471625495656	11.597305721589	7.44848977981443	6.82385521534565	6.44980619863884	14.6083880014189	8.44630096551147	6.32376470150495	7.49583217528247	542.54392909699	7.74854825112421	7.37156699759285	5.89915248150105	5.57225268630201	7.54735052849674	8.04440799562031	5.67362318100171	5.57359847854149	5.27019923722054	46.4562159457698	45.6241712253494	8.19756061276768	7.12460525222275	8.70706825586394	8.34760444678592	7.09841531611105	8.05450184679351	11.4911922793068	18.8042548376691	11.2495555467761	8.63676733506235	7.54022546082012	6.04669331122391	9.53152663532972	6.12249948958756	6.90507060065283
ALCAM	8.47466813509532	84.3041962182191	21.4319854423243	9.59166304662544	32.5244907723395	20.6978259727924	9.92559821874732	47.9189158892394	87.122499964131	11.8470206385389	10.3138256723681	7.6909037180295	128.282403313939	163.917479238793	13.2934194246627	292.46384391921	9.55405672999695	8.4291162051546	8.59941858499748	59.8322864346667	22.4934990608398	10.986241395491	12.8646803302686	11.1276682193531	57.2436896085499	15.8612735932522	15.3582225534077	18.7002673777676	10.0452725199469	8	25.1475644943999	12.9087179843701	32.8762072021698	121.984343257649	82.1876663496415	160.887724826974	24.7904749814246	124.98639926008	8.47688032238276	44.9683221835105	12.3652739557197	27.9638159055591	25.249950495001	57.8106175369196	8.99096768985408	29.9316304266907	31.8732646586446	8.11895929291433	12.4395538505205
ALDH16A1	6.57171087544088	5.43404558851972	5.69839135892117	5.4444547024966	5.50448944738007	5.57265581430609	5.59661253465338	5.52948354010808	5.68407373235885	5.58307248885953	5.96441904600435	7.11088721806655	5.61137939078968	5.55427260745446	5.07359478028383	5.45766393645347	6.0095680672377	5.72792290503063	5.62271808675921	9.57720421363917	5.58713031000988	5.49000388186891	5.45748907297777	5.55473718315761	6.73072691548489	5.55810573291177	5.50788675695872	7.19535451363497	8.20661646233409	5.42839976043341	5.50788675695872	5.65162717119495	5.45812831944988	5.55810573291177	5.59367776089308	5.36807292254735	6.6136143654003	5.5434790712601	5.52565425665335	5.7416261220981	5.58351871862856	5.53687616858424	5.00527443411252	5.61995432307113	8.37087418374845	5.64972719073296	5.57979940226872	5.49327690914267	5.68623950651865
ALDH18A1	44	21.2	33.75	23.75	30.05	29.2	30.15	23.65	26.75	24.4491819904061	58.55	51.35	19.25	39.65	38.85	21.55	201.7	41.75	24.05	512.15	100	30.8	40.95	32.8	51.55	25.1	108.2	10.2	99.5	25.6	17.65	24.4	46.7	47.85	26.85	29.05	36.9124369284934	62.65	51.1	24.05	36.5	38.35	73.6	36.925	196.7	121.65	31.35	25.9	27.05
ALDH1A1	7.45	14.4	27.15	45.45	105.5	22.85	9.1	10.4	22.5	93.2574393815314	350.25	5.45	17.8	9.65	16.2	46.3	858.05	10.15	97.2	244.5	7.3	152.5	76.6	19.2	7.15	41.75	6.85	161.55	6.85	609.6	370.45	9.15	77.45	322.45	16.3	12.85	16.3862625390905	595.4	12.55	11.45	15	13.2	12.5	180.025	253.1	75.15	17.2	83.7	11.85
ALDH1A2	8.14432317629894	9.63703792666606	11.1135052976098	7.92842985716592	8.55555375180356	7.21196921790436	8.52276363628606	6.39511532343241	10.4333599573675	9.99327446812478	8.19557807601148	7.35391052434009	8.37854402626137	8.38391316748927	10.0255922518323	9.11249142660776	8.18229796573065	196.988794097532	9.64105803322436	8.96242154777379	6.90235467069029	106.408411321662	10.787145127419	12.2266103233889	8.12773031048644	7.26498451478047	342.530816131921	7.99374755668453	8.03725699477129	77.1857499801615	6.66239446445495	34.0423633139651	6.60246166213784	7.59522876548166	10.2421921481683	8.28809387012478	10.7127676013976	34.4722352045817	33.487311029702	11.399013115178	16.2569984929568	15.1368755032206	11.2773002088266	60.6427396726104	7.4444610281739	7.77688883808943	9.75730495577544	76.7678643704513	6.76553767264657
ALDH1A3	247.8	5.1	6.9	7.25	6.45	5.75	5.9	4.75	5.05	5.62316636780382	5.8	4.95	5.05	11.7	7.5	6.15	102.75	4.8	5	6.45	4.75	6.2	7.85	16.9	5.6	4.7	4.35	5.75	6.2	39.1	11.35	3.9	4.95	6.25	6.35	5.8	11.9648150842376	6.6	6.15	5.5	8.65	695.8	7.9	189.525	5.75	21	5.7	9.5	7.35
ALDH1B1	8.98623948045009	8.34356039110403	15.1760502107762	8.59665632673541	15.4561476442223	9.94572772601382	9.32335776423923	6.39452891149927	8.55716074407861	10.0965946672305	9.5655632348545	8.74356906531881	8.93252483903627	21.7170439977452	13.5357859025621	9.86382278835138	10.5299572648705	9.25756447452568	24.1164881357133	12.4455815452714	8.11818945332024	18.4512872179694	67.3385105270379	9.76140358759948	10.1291658096805	7.84824821218086	7.31778655059028	11.6728317044323	10.8860001837222	10.1712831048988	9.13126497260922	12.7753669223236	8.02387063704295	9.87825895590918	10.2318131335556	7.82959130478724	10.8315973293266	10.9658560997307	9.40863964662267	9.30886674090891	21.6725633001729	10.7009345386279	13.251415018782	10.8774997127097	15.9679366231207	14.5157672893995	30.8713459376166	15.7225952056268	28.9827534923789
ALDH1L1	9.53270685587258	7.17635004720366	10.5208127062504	6.92062135938674	7.18435800889683	7.73918600370866	7.13249605678124	11.0837719211467	9.59791644056147	8.99981780996856	8.09567785920364	7.61659372685717	7.71589268976701	64.4846881050068	11.7374400956938	8.09042644117107	6.61248818524464	6.84981751581748	31.4552062463434	9.38296328459192	6.87659072506137	7.70746391493337	169.822230582453	8.66025403784439	8.46669947500205	6.7175144212722	6.3285069329187	8.30662386291808	10.5623150871388	6.7483331275212	6.93000721500346	5.3497663500381	9.0177602540764	12.0084345357753	8.16700679563817	11.5124932138959	8.6258039894404	8.76356092008266	6.08687111741328	7.38918128076447	8.69712596206356	15.0127445858511	16.7284189330612	13.9205333949529	9.12825284487672	9.09780193233508	7.74080099214545	8.05357063668035	5.93927605015965
ALDH1L2	6.38043885637971	6.407417576528	6.48768063332344	6.92495487349918	6.38043885637971	6.43428317685817	6.48768063332344	6.38043885637971	6.48768063332344	6.44764624608408	6.407417576528	5.50999092558236	6.4610370684589	6.48768063332344	5.81291665173345	6.38043885637971	6.43428317685817	6.48768063332344	6.48768063332344	6.29880941130941	6.54064217030713	6.38043885637971	6.28728876384726	6.407417576528	6.35334557536421	7.28903285765677	6.43428317685817	6.407417576528	6.32613626157388	6.35334557536421	6.56696276828185	7.12144648228153	6.48768063332344	6.4610370684589	6.4610370684589	6.20685105347309	6.30193878738069	6.43428317685817	6.407417576528	6.43428317685817	6.43428317685817	6.38043885637971	5.78619045659577	6.18177765695273	6.38043885637971	6.43428317685817	6.407417576528	6.407417576528	5.72494541458694
ALDH2	261.3	479.25	533.45	944.15	327.05	417.45	204.2	1070.55	803.15	421.762267160067	1000.05	11.65	614.15	581.6	753.75	1593.75	1004.5	142.95	1565.75	474.4	11.8	143.6	4207.75	2768.5	76.75	239.95	16.5	2162.45	51.85	267.6	490.8	346.05	557.3	233.75	385.15	1628.4	446.513013920087	431.2	28.65	310.25	226.5	826.55	31.1	1511.6	106.7	391.5	96.05	160.9	300.95
ALDH3A1	9.5	7.75	9.15	7.25	8.75	9.2	8.9	6.65	9.5	9.76409237973505	8.4	8.15	8.05	8.35	11.25	9.25	8.15	8	9.55	10.85	7.55	8.5	11.15	160.65	8.3	7.45	6.9	9.2	10.1	7.25	6.7	5.6	6.8	9.15	9.05	8.5	9.74958460653581	10	8.55	8.15	10.1	9.8	12	12.725	8.55	6.85	8.6	9.15	8.9
ALDH3A2	22.7595774994335	17.6330002410706	158.084383115384	142.459730079867	21.3635563380955	16.2282248775978	20.6909380624769	18.4933937941658	24.8691496557066	17.2197813670289	33.3752988045274	17.790432592572	15.7886694054507	44.9355354735384	16.6846701565697	21.8225267241274	56.9177857531047	10.110148933206	55.6658138303054	18.7716755549833	9.79988893390717	20.9490666645791	34.8448094987747	27.905660392367	15.6032578665961	17.1389118487876	7.92553294123534	27.9500849115713	26.5751866778512	29.3368788130806	18.7506079802857	14.2841103437322	21.2044112394088	31.9833409382444	17.2090963917874	19.1618219218983	28.4345939010757	47.2837411918284	14.2838395527966	14.9957588009284	21.9950255626386	54.1993066908405	14.7177829815323	38.4128034141739	12.911435236091	24.6716907275116	19.11853527211	16.1438077523654	36.0890158236712
ALDH3B1	37.7026524265866	40.8608920607468	78.647377578658	49.2794074639702	55.6864660397839	65.3970756226912	97.234407490353	20.7461442200714	27.61725004413	33.1131643597571	29.5221950403421	22.6970813101597	26.9184880704693	43.2291568273081	56.2349979994665	31.6499605055046	29.4952538554934	27.0585476328646	54.6346044188114	35.8998607239638	29.0213714355473	38.6130806851772	46.4722497841454	156.604038900662	27	30.7662152368471	23.2917367321546	343.037366769278	45.1181781547083	27.9700732927177	37.0347809498045	33.6107125779862	27.2237488234079	41.3277146718761	38.7469353626838	28.5362926814259	40.1650357241101	39.6114882325822	32.6848588799156	45.9718392061923	51.3030213535226	36.3452197682171	44.4027026204487	48.8889174557997	30.2086494236336	38.5475680166726	61.6861208052508	38.1869087515604	45.6939820983026
ALDH3B2	6.66445796745692	6.11350963031874	11.5010869051581	5.93295878967653	7.51997340420829	7.16763559341572	6.99839267260705	5.26782687642637	6.03324125159934	6.68203529943166	6.66445796745692	5.91861470278308	5.98978296768756	6.94226187924368	10.4655386865655	6.89111747106374	6.3166446789415	5.99249530663145	6.15264170905474	7.91359589567221	5.91607978309962	6.98212002188447	9.74538352246847	7.21526160301898	7.02851335632223	5.60892146495206	5.21488254901297	7.13249605678124	7.65343060333077	5.44426303552648	5.24404424085076	4.9974993746873	5.50862959364668	7.28611693565235	7.53342551566019	6.66445796745692	8.08127098875929	7.91075217662644	14.5275600153639	6.77772085586298	10.5857215153243	7.71330020159983	9.89684293095531	8.06508679432528	6.71937497093294	7.4598927606233	7.38258084954035	5.83952052826257	7.48698871376203
ALDH4A1	11.2913683847442	9.09945053286186	10.888526071053	9.33260413818136	9.45714015968887	9.89898984745413	12.3961687629687	19.7723923691596	9.52811628812327	10.2435462280377	9.71146229977752	8.51704173994703	9.43980932010811	10.8719823399415	31.4651394403394	12.1639837224488	8.47466813509532	9.56347217280418	148.718727805209	18.5623274402754	8.8062477821147	10.3590540108641	374.630631422472	11.6581516545291	9.69329665284211	9.21737489744233	8.46758525200662	10.4880884817015	12.2871884497634	8.28643469774546	8.30842945447574	6.96491205974634	9.14603739331958	10.4785495179438	10.098762300401	20.1100721033019	26.0612192456044	12.4092707279679	11.597305721589	9.89949493661167	11.852847759083	44.6441205535511	14.7500847455193	26.0728067150432	11.1182282761239	8.42051067334993	10.4555009444789	9.1825922265992	8.44985206971104
ALDH5A1	6.6332495807108	7.77222619331167	6.3446828131909	6.3608175575157	4.37321392113398	6.25779513886481	7.69415362466854	18.4764038708835	11.7498936165397	10.6092809514337	7.57627876995033	9.36749699759759	11.3048662088501	4.90866580650995	8.24545329257282	25.2701404823954	7.43286620355836	6.85419579527752	6.53739244653402	19.4027059968449	31.2688343242917	5.23951333617923	11.144505372604	8.2048765987064	11.7635028796698	6.37416661219331	6.16644143732834	5.26640294698383	9.02662727711741	4.89591666595746	6.03179077886493	4.97770027221407	4.09878030638384	6.56791443306016	8.64638652848691	29.0035342673958	27.7287101163827	8.93014557552115	7.39831061797219	7.44848977981443	8.69266932535685	8.84618561867204	42.3968748848309	10.5543237585361	9.58697032435169	6.06630035524124	7.66322386466688	4.53541618817943	4.96437307220157
ALDH6A1	19.3008259384832	54.2177123520149	24.0887298008012	26.3049285452414	24.4936832135147	18.7750251040069	19.2111294261256	122.222839465591	57.9332123923147	59.5881246386661	35.5836927803023	16.9129158025294	68.1641558614272	37.3249822067069	35.4747080466076	87.4654194966368	35.5551375806965	15.7708692395391	730.334123113786	36.8234688437287	15.4904729425741	23.2345842243452	447.069702577491	25.6459237484495	20.2732223784268	15.6377327019081	14.4776045502588	20.2386443611441	23.3878605665345	51.5247255022255	71.0434863730441	20.3881458105579	19.4064784704727	28.8723171752393	42.7705474158811	184.732921659189	71.6619667299005	31.484645689727	21.3614148493031	33.3179069357352	26.7549602588092	127.812546895103	25.5676220740826	155.886492749759	22.1924546539031	16.3784438757134	22.6137349901929	27.0351742609159	16.811034162591
ALDH7A1	32.8896102514343	16.4091341269705	20.6406242675196	17.5413769214207	18.6601125835502	14.2998663328826	16.1543956314923	14.4484974272036	27.8690792790207	16.4235021793991	26.2660672609515	11.9006802332243	19.1421335345821	23.5564539809354	24.1803513985169	35.341313142693	23.1419816828853	13.1060615752567	32.3708687502902	18.1006562443302	12.3437007219098	16.6684399224383	26.9064973272684	16.6279750079516	14.2890877188099	12.3371461711962	11.6454617086584	13.9340701072259	14.4683702138042	14.2750661723525	19.2640196965179	68.0460594810571	14.5620655067549	20.9759020629085	24.9046068689892	29.2705213577969	32.5458656284278	19.6687426788025	19.023977116155	16.8958803258569	26.0745081715461	22.2844754436035	23.3320844683058	45.4986136517578	13.5277709081612	15.1385329326787	18.5444299771366	13.3169038087583	14.5113064806447
ALDH8A1	5.7	5.15	6.9	4.9	6.3	6.15	5.85	4.6	5.1	5.5515763527128	5.7	5.35	5.8	5.65	8.15	6.3	5.4	5.2	167.85	7.3	5	5.7	310.15	6.1	5.9	4.8	4.35	5.95	6.6	4.5	4.4	4.15	4.65	6.05	6.55	5.9	6.89973912550322	6.55	5.55	5.5	7.85	6.45	8.65	6.925	5.55	5.1	10.8	4.85	5
ALDH9A1	90.15	88.05	302.75	333.95	43.1	183.3	33.4	145.35	170.75	94.0193730036528	348.9	205.4	183.2	778.9	87.05	416.8	505.65	81.65	287.8	223.2	92.1	240.2	425.6	147.1	312.95	113.65	39.7	284.1	431.3	559.7	189.7	51.8	81.9	297.1	125.1	373.85	353.240156267659	328.6	199.25	72.05	49.4	506.1	128.15	696.825	240.3	161.6	40.4	225.1	92.2
ALDOA	3634.83316260871	3134.3873643824	830.66778106533	1306.35519576415	647.267481417073	3577.62670215885	1304.79993772992	7414.53541616061	2848.825091156	2632.53121942736	1881.09727154127	1686.8081893031	3203.22886553552	5952.89882641222	16064.3194484703	5235.54700508934	1509.69896999369	3503.37053813895	1218.50060525221	3398.91772186383	3150.39776813976	320.756395103823	1171.0079920735	3211.64743628562	1663.39738412082	1188.24203763375	2471.78999714782	4306.7040259925	2688.72251031972	656.319282057141	776.355616003388	828.509207854686	1661.65525154889	2504.41100460767	3233.836050266	4761.58887321239	5705.80209058496	2073.55216476461	1724.14312268442	2360.94763283729	18076.4240125087	4491.12122414882	6360.39114461525	4897.63037147813	1951.56819442724	889.672200869512	307.290074685142	330.653670779563	555.510953987408
ALDOAP2	10.9	9.9	13.55	10.3	20.8	11.75	11.8	8.05	10	11.5536790677256	11	8	9.7	10.7	21.5	11.2	10.45	9.1	11.55	12.9	9.65	11.45	17.15	11.8	11.25	8.9	8.4	11.6	11.85	8.85	8.65	8.7	9.2	12.55	14.6	10.75	12.3994193412434	13.55	9.8	11.15	28.15	11.4	18.4	13.525	10.35	11.95	19.65	9.4	15.25
ALDOB	6.58978751146305	5.96426921834885	8.68998855319198	5.95548881980085	8.65490642709879	7.14365206037144	7.2569008300114	5.27312843193474	5.97644583257281	6.80991033366344	6.78859727221552	6.05828005337724	5.9706342473091	6.60867222444147	11.0673989290319	7.03286084118233	126.412675665444	5.95567607363142	546.828721912872	7.79474055010989	5.83270226948819	7.13047409274372	719.131892012949	7.15050085904958	7.00795231746305	5.40334641048066	5.13762718856731	7.137837174755	7.49629303623817	5.36509958528387	5.10274771777456	5.09528370250057	14.7747145738145	20.5375675419198	7.56472728316088	6.47614019893863	8.18634279883878	7.81494713130886	6.54746028778446	8.16863034748848	10.068127536018	8.87264231257163	10.156129206004	8.16911404424723	6.62007190482198	5.5829591468367	9.36374221623527	5.77310839536189	6.55367890437639
ALDOC	22.05	1301	19.5	26.65	33.9	32.5	7.15	2023.95	977.3	4409.87515809688	13.1	27.2	1712.6	76.45	664.75	2445.05	22.4	224.2	13.4	5.15	277.4	31.7	237.9	33.6	24.45	25	221.05	5.95	17.3	21.8	332.5	54.4	15.55	52.75	1533.15	1680.25	89.1887705936123	63.3	7.9	956.65	16.75	39.15	1010.7	1516.45	4.15	9.55	58.5	26.45	25.85
ALG1	5.2	5.25	5.35	5.35	5.25	5.3	5.35	5.2	5.4	5.27494075796117	5.25	5.1	5.35	5.4	4.75	5.2	5.3	5.3	5.3	11.45	5.35	5.25	5.15	5.25	5.2	5.3	5.25	5.25	6.85	5.25	5.25	5.3	5.3	5.35	5.3	5.05	5.2	5.3	5.25	5.3	5.3	5.2	4.7	5.1	5.2	5.25	5.25	5.25	5.25
ALG10	5.85	5.95	6.05	6	5.9	5.9	6.05	5.8	6.1	5.99979166304964	5.9	5.8	6	6	5.4	5.9	6	5.95	6	5.95	6	5.9	5.85	5.95	5.8	5.95	5.9	5.95	5.85	5.9	5.9	6	6	6	6	5.7	5.86999148210626	6	5.95	6	6	5.9	5.3	5.725	5.85	6.35	5.95	5.9	5.9
ALG12	4.15	3.75	4.45	3.5	4.25	4.6	4.1	3.45	3.7	3.9679969758053	4.2	5.8	3.75	4.6	5.55	4.35	4.35	3.75	3.65	5.35	3.7	4.1	5.6	4.65	4.9	3.9	3.4	7.7	5.4	3.4	3.25	3	3.35	4.45	4.45	4.3	5.26839634044365	5.05	4.5	3.95	6.4	7.4	5.9	5.05	4.25	3.35	4.15	3.55	3.2
ALG13	13.5144866070217	9.83861917545855	13.9886269208756	9.7166813622532	14.6841394074967	10.8455803769921	10.8907337867331	9.42758681786038	10.0285972916353	10.187558760443	10.3918920447336	28.7190130085122	9.94451756755435	9.91255140935583	13.0872082759865	12.3258082186086	9.60375069463439	11.482288240939	9.83274091163121	15.8888179053672	14.6608922837746	11.3001682000456	13.2119958637025	10.6835593422515	18.0099627344455	16.3184996819647	10.6919745171684	12.9819558758475	16.2799434816516	15.2694634578447	9.01228598853887	8.7103710198644	9.7472310577635	11.3611781198189	11.3938016095305	12.4483447862008	20.8754196866145	12.1785718738622	9.38919113181648	10.8507541983356	14.982155354717	12.0158304685184	25.9309843875471	12.0763589458224	12.2933485196435	11.8352712766886	15.6942502262234	10.3503327115525	11.952764164522
ALG14	6.25	6.35	6.55	7.2	6.35	6.4	6.5	6.3	6.5	6.44980619863884	6.5	6.15	6.5	6.5	5.8	6.3	7.55	6.35	6.5	6.15	6.4	6.3	6.3	6.35	6.25	6.4	6.45	6.35	6.1	6.25	6.35	6.45	6.5	6.45	6.5	6.2	6.63807200925088	6.4	6.35	6.3	6.4	6.3	5.7	7.325	6.3	6.4	6.35	6.4	6.35
ALG1L2	5.55	5.1	7.2	4.95	6.15	6.1	5.8	4.65	5.1	5.66436227654976	5.7	5.05	5.1	5.45	8	5.9	5.55	5.05	5	6.75	5	5.7	7.9	6.1	6.05	5.3	4.4	5.9	6.25	4.55	4.4	4.05	4.65	6	6.2	6	6.75952661064368	6.6	5.6	6.8	7.4	6.65	7.85	6.875	5.6	4.6	6.55	4.85	4.65
ALG3	6	4.45	4.85	4.6	4.8	5.35	4.7	4.25	4.35	4.6103145228932	5.95	4.85	4.35	8	7.8	5.4	4.8	11.65	3.85	8.35	10.35	4.75	164.5	6.25	5.7	4.2	6.95	8.55	5.95	4.8	3.75	3.15	3.85	5.3	5	5.15	5.91834436307993	5.7	5.9	4.5	5.3	6.3	11.45	5.925	9	3.8	4.6	4.2	3.6
ALG5	211.4	34.15	63	40.55	45.2	61.95	45.85	37.1	33.6	19.6494274725754	159.15	158.2	37.25	160.55	8.5	105.05	134.15	115.8	46.95	538.8	156.6	59.7	78.6	141.4	352.75	98.75	82.15	321.35	430.8	56.1	119.75	39.15	287.6	317.5	26.7	72.25	87.7695847090551	100.85	100.35	27.4	13.6	255.8	63.15	66.375	280.65	211.1	59.35	33.9	45.9
ALG6	5.9	5.45	6	4.95	7.35	9.35	8.5	5.05	6.7	5.92452529743945	6.05	32.45	5.4	5.85	8.75	6.55	6.7	6.3	4.75	46.15	19.45	5.85	7.65	6.4	19.4	6.95	19.35	14	48.45	4.65	4.65	4.25	4.7	6.35	6.15	6.35	7.67624908402535	7	7.05	6.4	6.55	7.05	8.15	7.825	18.8	5.5	5.8	5	4.6
ALG8	9.85	6.2	7.95	10.35	6.5	7	6.6	5.65	6.15	6.40624695121879	7.1	7.65	6.1	8	6.75	8.95	11.25	74.1	5.45	54.75	20.45	25.4	8.9	6.7	14.95	7.1	17.6	8.5	10.05	73.8	6.5	4.45	5.55	7.35	7.15	7.35	9.45374000065583	13.4	12.25	6.5	6.85	10.7	8.7	9.975	27	5.35	6.55	30.2	4.85
ALG9	4.55	4.1	4.7	3.85	4.6	4.9	4.45	3.85	3.85	4.3226149493102	5.85	7.7	4	6	5.8	6.05	8.1	7.55	3.65	15.15	4	6.55	6.25	10.4	5.7	3.95	8.15	4.6	9.6	7.15	3.55	3.05	3.75	4.95	4.9	4.7	5.85832740635072	6.15	9.8	4.4	5.2	6.7	6.25	6.05	12.5	3.65	4.5	3.9	3.55
ALK	18.7177919675214	20.1765884053706	23.8472118230641	20.1627549088667	21.965456591094	20.3919284784116	20.8932634460601	18.4974254214283	20.1079767769298	20.668271063613	19.3789179314463	18.542013746538	19.7380782225468	20.3798460167597	20.8093324923445	20.7542700968247	19.6941517042299	19.3632232116619	20.126501045494	19.1781717892268	19.4846243040894	20.2926205070346	22.6414811561479	20.4235832155426	19.7561937784193	19.6110259791225	18.4138310440289	20.1670799795321	20.5963756040989	18.1454110854177	18.6527854871693	18.5590998295361	18.706842063873	20.6187023561959	21.336981266323	19.4540135423469	20.9645706678751	22.1526989466729	19.7885208934552	20.7789476935996	21.9981456023746	20.5595514433478	21.7296440209804	20.6001400295709	18.8750348401806	19.5392186573329	20.9997607199738	19.7515857849172	20.1411661265491
ALKBH1	13.7	16.5	16.35	22.35	29.45	29.45	17.75	16.25	13.3	17.04714052268	12.85	22.4	12.6	14.45	37.6	19.8	14.1	21.9	16.3	27.65	37.95	18.7	17.2	14.85	70.55	18.55	19	40.1	25.1	16.65	15.2	9.6	11.35	16.95	17.05	17	46.1368876280141	22.45	22	22.2	19.75	13.65	24.5	32.15	24.95	14.2	19.2	18.95	13.4
ALKBH2	4.65	4.65	4.75	4.75	4.65	4.7	4.8	4.6	4.8	4.74973683481517	4.7	5.1	4.8	4.8	4.25	4.7	4.75	5	4.75	30.1	5.2	4.7	4.85	4.7	5.75	4.7	4.7	4.7	4.65	4.65	4.7	4.7	4.75	4.7	4.75	4.55	4.68	4.7	4.7	4.7	4.7	4.7	7.15	4.525	7.2	4.7	4.65	4.7	4.65
ALKBH3	8.2	6.25	6	6.7	6.5	7.65	6.65	6.5	6.4	6.64981202741852	6.55	9.05	6.45	6.65	5.95	6.55	6.65	6.65	6.65	18.8	6.6	6.55	6.4	6.6	10.35	6.45	6.55	8.35	14.6	6.55	6.55	6.6	6.7	7	6.65	6.35	6.62963045727286	6.6	6.55	6.65	6.6	6.6	5.9	8.225	16.25	6.6	5.9	6.1	6.5
ALKBH4	18.4	19.4	33.95	21.15	24.35	15.5	19.95	14.35	19.25	31.8933770554327	8.35	14.05	19.9	18.45	24.35	19.2	8.3	18.3	26.7	24.5	16.5	27.3	28.15	17.05	13.95	15.8	17.8	19.6	20.1	11.55	14.75	17.4	15.25	21.25	28.95	14.3	18.2987868450343	27.8	18.15	26	38.3	18.5	18.5	18.45	16.1	17.4	24.1	20.35	31.8
ALKBH5	122.35	130.45	119.2	141.3	26.35	184.2	77.25	203.15	133.1	158.872448838683	103.65	337.15	114.85	104.1	343.65	166.55	128.15	38.15	133	866.65	121.45	196.45	205	266.5	860.65	91.65	134.65	522.55	939.95	362.45	110.55	54.2	57.95	248.2	113.35	203.05	657.472224508382	188.75	220.35	62.8	97.7	305.65	336.25	437.075	496.4	68.3	14.2	343.1	16.35
ALKBH6	7.5	7.85	7.85	7.9	7.65	6.85	7.8	7.75	8.3	7.79935894801618	7.65	9.6	8	7.8	6.95	8.05	7.75	9.55	7.8	9.8	7.75	7.6	7.5	6.75	7.7	7.65	7.6	7.7	9.3	6.5	7.6	7.7	6.95	7.6	8.95	7.45	8.24	7.75	7.35	8.7	8.2	8.25	7.25	7.375	8.2	7.7	7.75	6.95	7.5
ALKBH7	8.3	8.15	8.7	9.65	8.15	8.6	8.75	8.65	8.9	9.96644369873226	8.5	8.8	8.7	8.85	46	8.55	8.55	10.45	8.8	10.45	8.8	64.65	140.45	21.7	8.5	8.6	8.55	8.6	8.5	193.35	8.4	8.6	8.75	8.65	8.65	11.3	13.4417855956714	8.7	8.65	8.6	8.3	35	42.7	18.75	8.5	8.3	8.35	155.55	8.05
ALKBH8	6.9	6.9	6.9	6.9	6.9	6.9	6.9	6.9	6.9	6.9	6.9	6.9	6.9	6.9	6.2	6.9	6.9	6.9	6.9	6.9	6.9	6.9	6.7	6.9	6.9	6.9	6.9	6.9	6.9	6.9	6.9	6.9	6.9	6.9	6.9	6.7	6.8599708454191	6.9	6.9	6.9	6.9	6.9	6.2	6.675	6.9	6.9	6.9	6.9	6.9
ALLC	5.4	5.1	11.1	6.2	6.05	6.15	5.5	4.55	5	5.30330085889911	5.6	5.1	4.8	5.5	7.05	6	5.3	5.65	4.8	6.65	4.95	8.85	7.85	6.1	5.4	4.8	4.5	5.7	6.2	60.4	4.4	5.1	4.55	6	5.85	5.9	6.55951217698389	6.75	5.65	5.2	8.4	6.2	7.75	6.6	5.3	4.4	6	31.25	4.4
ALMS1	8.68212641657569	8.22223897935944	11.0325189246785	7.52637169154606	10.4087275003989	7.0446644473708	8.04167456610322	5.78864190225219	7.78904328086499	8.31628921681354	8.10786143486152	13.2002418228062	9.13851487721288	7.21040073939787	8.43179447466429	9.00422807244606	7.25895107927437	8.14409294482755	6.81740496420932	10.7161529820211	7.35432618457332	11.4086173515288	7.94284919995725	8.36212891765407	8.01713665601743	8.19467713683595	7.66973726672643	7.5181308153526	9.12880559811176	8.43857456077822	7.58134611465557	6.41405930604186	9.22070625118911	9.2185874216557	10.6772985277327	8.90355331147867	11.6857312505001	9.48950503009929	8.08769872437047	9.84446286721976	10.0274256498814	9.75295588509042	11.1468114916631	9.19343743098415	9.30512846247828	7.76763952431815	10.3090609568566	8.56125659203886	11.0776529284512
ALOX12	3.8	3.5	4	3.35	4.25	29.05	4.55	3.25	3.45	3.71416208585463	3.85	3.6	3.45	3.75	5.7	4.15	3.7	3.45	3.2	4.95	3.4	3.75	5.2	4.25	4.05	3.3	3.1	4.25	4.6	3.25	3	2.7	3.05	4.1	4.05	4	4.71983050543131	4.45	3.9	3.65	4.4	4.5	5.35	4.675	3.85	3.15	3.85	3.3	3.15
ALOX12B	4.25	3.9	4.6	3.6	4.3	4.65	4.25	3.55	3.8	4.06939798987516	4.25	4.05	3.8	4.2	5.5	4.6	4.1	3.85	3.5	5.35	3.75	4.2	5.7	4.65	4.55	3.6	3.45	4.45	4.95	3.6	3.35	2.8	3.4	4.5	4.5	4.35	5.22976098880245	4.95	4.35	4	5.05	4.95	6	5.125	4.25	3.4	4.4	3.6	3.55
ALOX12P2	4.55	4.95	5.55	3.9	4.7	4.95	4.6	3.75	4.05	4.4073801742078	4.6	4.3	4.05	5.4	6.05	4.9	4.4	4.1	3.8	5.65	4.25	4.5	5.95	4.95	4.85	4.3	3.6	4.75	5.35	4.35	3.6	3.05	3.8	4.85	4.95	4.7	5.55942443064028	6.3	4.7	5.65	5.5	5.4	8.35	5.7	4.6	4.5	4.75	4.7	3.65
ALOX15	10.7	12	16.4	9.35	17.6	11.45	15.1	8.75	9.7	11.9181584147888	10.75	10.05	9.8	10.6	16.95	10.4	10	9.75	9.55	13.2	9.5	13.2	14.55	11.5	11.2	9	8.4	11.7	12.3	8.95	8.45	10.65	8.65	11.45	12.85	11	13.0486167849316	12.55	10.8	18.1	14.5	12.35	15	13.375	10.55	8.7	25.25	9.95	11.05
ALOX15B	4.05	4.45	4.35	5.1	4.05	4.45	4.05	3.4	3.7	4.03422855078886	4.05	3.95	3.8	4.05	5.15	4.45	3.9	3.7	4.2	5	3.6	4.1	5.85	46.5	4.25	6.3	3.3	4.35	4.8	3.45	3.25	2.75	3.35	4.4	5.55	4.25	5.00975049278904	6.65	4.15	4.3	8.45	305.5	5.7	4.9	4.05	3.25	4.1	3.55	3.3
ALOX5	4.98744075882965	4.59553323934555	5.59195290038313	4.58338678253611	5.38804397668197	81.2104502284867	17.8522482947458	4.24333657412698	4.55608295279302	7.19447329682692	6.72266951826531	4.63815130838726	4.52042563332202	4.95643389879019	6.94573859544899	5.56964139326087	10.0319133739491	5.1542063143461	4.12977582597925	7.47528005317133	18.8149398516345	5.01266082978583	6.79291748112089	85.6469291073082	38.5663050875646	12.3733809119285	3.9827342344706	94.4647649589927	17.1723769685002	4.13758576248926	4.10756074801446	3.5682587213291	4.60164874710705	8.31495293816232	5.4462528716889	5.34602590735385	9.23307835831645	5.90908732724051	9.11339482162155	4.89041469497779	6.25304887232499	9.47156986233511	23.4336972987324	7.69915308243451	7.61851572326798	4.18279206796169	5.44560481333273	4.32067220113676	4.21432387843568
ALOX5AP	5.55	5.15	5.85	5.3	5.55	1715.6	1461.25	4.85	6.9	5.45916660306314	5.7	319.8	5.15	5.6	8.8	23	13.9	5.2	4.45	68.35	145.25	5.45	7.85	534.8	591.75	82.75	8.2	384.25	666.3	4.5	8.5	4.15	4.5	18.95	6.3	8.05	6.84736445648981	7.35	22.85	5.25	6.35	6.55	496.3	18.625	5.55	22.8	5.95	4.7	4.3
ALOXE3	4.42379927211893	4.78800584794965	4.79687398208458	3.79473319220206	6.72458177138177	4.82804308182932	5.00249937531231	3.75998670210414	3.97617907041421	4.26375467822461	4.40227214061103	4.09145450909576	3.93319208785943	4.3226149493102	5.86834729715275	4.76235235991626	4.2290660907581	3.97617907041421	3.72525166935068	4.83425278610873	3.96862696659689	4.43705983732471	5.94915960451558	4.82804308182932	4.61112784468182	3.72290209379726	3.4928498393146	4.15692193816531	4.9862310415784	3.6	3.54964786985977	3.04138126514911	3.60034720547894	4.71963981676568	4.70319040652194	4.56070170039655	5.37927466319348	5.14562921322553	4.45982062419555	4.50083325618712	8.83430812231495	5.08035431835221	6.33738905228328	5.32963413378442	4.3517237963823	4.72757866142913	4.76602559791699	3.78879928209453	3.76497011940334
ALPI	4.44522215417857	4.02678531834018	4.75394572960189	3.77359245282264	4.44522215417857	4.82078831727758	4.41588043316392	3.66606055596467	3.97617907041421	4.281410354732	4.44522215417857	4.20743389728229	3.97617907041421	4.41588043316392	5.9464274989274	4.8422618681769	35.9156303021401	4.02678531834018	3.66333181680284	5.49909083394701	3.87491935399951	4.39459895781174	5.8949130612758	4.84974226119286	4.67653718043597	3.82426463519459	3.57910603363466	4.74104418878373	5.20312406156148	3.63730669589464	3.50713558335004	2.96605798999278	3.55773804544404	4.74104418878373	4.77493455452533	4.6184412955022	5.46266919123511	5.21008637164491	4.62601340248815	4.22137418384109	5.57225268630201	5.13809303146605	6.22796114310293	5.35116809678037	4.45280810275943	3.54964786985977	4.53210767744986	3.80295937396128	3.46914975174033
ALPK1	15.3279157095803	14.035490728863	23.6775209851031	13.1601671721905	17.1245437895437	11.0512442738363	13.936821732375	10.8464279834423	13.4966662550424	14.3850460726326	15.1467818364166	18.3311210786466	17.5031425749778	14.435373219976	18.5833258594903	16.2245184828395	15.462373685822	14.1700388143435	11.3591372911855	18.0466063291689	12.8953479984063	16.0857079421454	11.0122658885445	16.0964281752195	15.6067293178295	14.6135211362628	12.1088810383123	16.1178472507962	16.1606002363774	15.440045336721	15.8371398933014	11.4197197864046	14.8593404968054	16.685772382482	18.5369900469305	16.2165039388889	21.4354799936781	16.8298841350735	13.8249773960032	18.1799339932795	17.4142183287106	25.0716971902582	19.4712608734001	17.0498167145574	16.1178472507962	12.8685663537163	21.2103748198847	14.672423112765	23.5972456019765
ALPK2	5.2	5.25	5.35	5.35	5.2	5.3	5.35	5.2	5.4	5.32494131423061	5.25	5.1	5.35	5.4	4.75	5.2	5.3	5.3	5.35	5.1	5.3	5.2	5.15	5.25	5.2	5.3	5.25	5.25	5.15	5.2	5.25	5.3	5.3	5.3	5.35	5.05	5.1999615383193	5.3	5.25	5.3	5.85	5.2	4.7	5.05	5.2	5.2	5.25	5.25	5.25
ALPK3	4.67252608339429	4.52493093869951	5.04975246918104	4.38178046004133	4.84045452411238	4.9249365478146	4.71433982652927	4.31277173056957	4.50749376039502	4.66491125467341	4.74341649025257	4.69574275274956	4.50777106783386	4.69574275274956	5.02518656370089	4.9173163412577	4.68054484008005	4.48998886412873	4.2743420546325	5.23927475897189	4.41927595879687	4.69148164229596	5.37633704300614	4.96865172858795	4.88569340012244	4.38349175886074	4.2573465914816	5.08330601085553	5.12152321092075	4.25940136638941	4.22048575403353	3.86296518234374	4.2166337284616	6.07083190345442	4.87980532398578	4.73127889687344	5.41565832786518	6.14817045957576	4.84122918275927	4.64650406219558	6.76165660175079	5.07247474118896	5.26497863243527	5.07937003968012	4.74341649025257	4.18330013267038	5.26497863243527	4.8931073971455	4.82052901661218
ALPL	6.85	6.05	25.55	30.25	7.45	172.05	7.6	5.9	6.15	6.71043962792305	6.95	6.3	6.2	20.5	9.15	7.25	6.6	6.25	27.55	8.25	6.05	6.85	21.4	45.75	6.95	5.65	5.3	7.2	7.5	5.7	7.1	4.85	5.8	7.2	7.45	7.45	8.28994571755449	8.15	7	6.7	9.6	7.9	10.05	16.025	6.75	6	7.75	5.85	6.6
ALPP	5.5	5	6.2	4.85	6	5.95	5.55	4.4	5.35	5.99624882739201	5.5	5.05	4.85	5.5	7.6	5.8	5.25	4.9	4.7	6.55	4.85	5.45	7.75	6.05	5.65	4.8	4.35	5.75	6.2	4.4	4.3	3.8	4.45	5.85	5.95	5.6	6.59972726709218	6.35	7919.35	6.45	7.15	6.3	7.6	6.95	5.4	4.45	6.05	4.65	4.45
ALPPL2	5.49977272257682	5.3851648071345	7.22599474121037	4.75	5.69978069753565	6.04979338490167	5.74913036902104	4.42492937796752	6.74536878161602	5.41379529068554	5.6	5.29976414569554	4.99974999374969	5.49977272257682	7.2653286229874	5.92452529743945	5.3497663500381	6.14817045957576	4.82493523272593	6.97495519698872	4.94974746830583	5.5	7.42394773688501	6.02453317693579	5.62049819855856	4.7	4.45	5.92072630679717	6.22374485338208	4.4997222136483	4.56672749351218	3.94208066888541	4.54890096616754	5.99979166304964	5.89978813178914	5.6	8.19653869091166	6.34980314655502	72.6453714974326	5.37447671871411	9.76409237973505	6.42378393160916	7.92464510246358	6.94455722130648	5.57494394590654	4.4997222136483	6.6951474965082	4.75	4.76025209416476
ALS2	5	5.15	5.15	5.15	5	5.1	5.1	5.1	5.2	20.8422647521808	5.05	4.95	5.15	5.1	4.6	5.45	5.1	5.1	5.1	42.8	5.1	5	4.95	5.05	5	5.1	5.05	5.05	5	5.05	5.05	5.1	5.15	5.1	5.15	6.45	8.12728737033458	5.1	5.05	5.1	5.1	5	4.55	5.225	5.35	5.05	5.05	5.05	5
ALS2CL	14.5926407052993	13.5526272234914	14.2737099894159	14.0756180406637	13.4871015347865	13.158238655572	13.8720865565334	12.6823343365577	13.74768842684	16.2503584880173	14.4377098037389	12.4123684255293	13.3908900730064	13.4613213871851	15.7518429018482	14.3673570965597	15.2636176848995	12.4125550299827	15.2341912680011	9.58550057265094	12.9914095119745	13.4543368039339	13.8567657560508	11.9597785311876	11.0804134744718	12.1714012556734	12.6695589155702	9.76955968272479	12.1643330317096	11.6436474911951	11.8490518923123	11.8780992095463	12.8757069395344	13.3847305090863	14.1089727105014	12.6815042731009	12.3733590729498	14.5550377567248	13.4033842718103	14.67117192575	15.2365693809445	13.2172868094132	14.9398965302235	15.6331958708878	11.0229795095212	13.4453732191328	13.4214117101767	13.6456842076562	11.7128757367863
ALS2CR11	5.8	5.95	6	6	5.85	5.9	6	5.8	6	5.99916660878826	6.1	5.75	6.1	6.05	5.4	5.9	6.45	5.95	6	5.75	5.95	7.45	5.8	5.9	5.8	5.9	5.9	5.95	5.75	5.95	5.85	6	6.05	6	6.45	5.7	6.33798075099633	5.95	5.85	6	5.95	5.9	5.3	5.825	5.85	5.9	5.95	5.9	5.85
ALX1	3.65	3.35	3.8	3.05	3.7	4	3.55	3.05	3.25	3.44818792991333	3.6	3.5	3.25	3.6	4.55	3.95	3.5	3.25	2.95	4.6	3.2	3.55	4.8	3.95	3.85	3.1	2.9	3.9	4.3	3	2.85	2.45	2.9	3.9	3.85	3.75	4.47982142501239	4.2	3.7	3.5	4.15	4.2	5.05	4.35	3.7	2.9	3.65	3.1	2.8
ALX3	3.8	3.5	4.1	3.2	3.75	4.2	3.8	3.2	3.4	4.17133072292284	3.85	3.7	3.45	3.8	4.8	4.1	3.7	3.45	3.1	4.85	3.2	3.7	5.05	4.2	4.05	3.3	3.15	4	4.55	3.2	3	2.55	3.05	4.05	4.8	4.05	4.68990405019122	4.6	3.9	3.6	4.4	4.4	5.3	5.275	3.9	3	3.8	3.6	2.9
ALX4	3.4	3.05	3.5	2.8	3.35	3.65	3.25	2.85	3	3.20312347560939	3.4	3.25	3	3.3	4.25	3.65	3.25	3.05	2.7	4.3	2.95	3.35	4.35	3.7	3.6	2.9	2.7	3.6	4.05	2.85	2.65	2.2	2.65	3.6	3.55	3.55	4.15956728518725	3.9	3.5	3.2	3.9	3.95	4.7	4.075	3.4	2.7	3.3	2.9	2.55
ALYREF	241.75	163.35	151.5	166.05	159.8	160.55	156.8	159.5	152.9	151.536299281723	300.7	170.3	149.3	150.1	148.55	160.35	194.65	195.85	160.25	299.2	168.75	149.8	160	189.2	218.75	163.6	260.8	204.4	234.3	161.45	133.6	150.05	150.65	150.05	162.25	138.1	153.593800656146	152.1	159.55	164.85	176.6	187.65	136.2	156.45	514.95	150.95	171.2	171.95	182.05
AMACR	6.17596146361034	4.27287959109545	5.7662812973354	5.39444158370447	4.98397431775084	4.98848674449477	4.71433982652927	3.86587635601554	4.20862210230379	4.49600579636964	4.73787927241714	4.44690903887183	4.48887513749269	5.00274924416565	6.45116268590399	4.95681349255749	4.52493093869951	4.16983213091367	4.04783892960182	5.91269819963779	4.1182520563948	4.634382375247	6.5745722294306	5.07937003968012	4.99599839871872	3.9884207400925	3.76961536499415	5.07346035758633	5.7308376351106	3.86587635601554	3.86813908746829	3.48137903710584	3.78879928209453	5.09779364038993	5.178078794302	4.84613247858537	5.7419848538103	5.90423576765021	4.77493455452533	4.4977772288098	6.39355143875452	5.43484130403087	6.76036241632059	5.73498038357587	4.71858029496161	3.72290209379726	5.19422756528822	4.48887513749269	4.22788363132194
AMBN	5.45	6.05	6.05	4.8	6.55	6	5.95	4.7	6.6	5.40832691319598	5.45	4.9	4.9	5.45	7.3	6.1	5.15	4.95	4.8	6.5	4.85	5.75	7.4	6	5.55	4.65	4.45	5.7	6.2	4.5	4.35	3.75	4.5	6.1	6.2	5.75	48.6166226716748	6.45	5.7	5.25	7.85	6.35	7.7	6.575	5.4	4.45	6.45	4.75	5.15
AMBP	4.53210767744986	4.06294228361664	4.80624593627917	3.76696164036747	4.50333209967908	4.84974226119286	4.6103145228932	3.81051177665153	4.01248052954778	4.28352436759796	4.48831817054005	4.24264068711928	4.01248052954778	4.45982062419555	5.83845013680857	4.90713765855412	4.28660704987056	4.06294228361664	3.60832371053374	5.75130419991848	3.96200706713151	4.43113980822091	400.401676445042	4.92899584093961	4.64542785973477	3.94017766096911	3.61559123795818	4.7775516742365	5.40485892507843	3.69459064038223	3.54330354330531	2.9732137494637	3.67253318569077	4.86364061172287	4.70531614240744	4.69813792900975	5.52210110548026	5.2466656077932	4.66154480832267	4.25793377120875	5.22494019104525	5.31883445878888	6.48999229583518	5.42338685693728	4.55384452962549	3.59374456521328	4.53872228716409	3.86781592116274	3.49928564138454
AMBRA1	8.76372811019879	7.0161193151899	9.86519937751827	7.40461423932929	8.39676746367934	9.43258833935072	8.27364748814093	11.4011002323771	7.1385491642119	8.04683309219696	9.61307174730104	7.89177962419474	7.33464795072925	8.87549861643499	11.9742067515279	8.60397103431698	8.10341775192344	7.20592362309052	6.70199688009714	11.1428342490372	6.89853641155113	8.7656807255903	12.2593417566468	11.0708552857111	8.50739552435575	6.69002004190072	6.17380554625685	9.20344074200926	10.1482966072228	6.56853712023265	6.07225146203515	5.43871356187131	6.53995118219599	8.60634784626504	8.65521364777612	9.21247519948746	11.5175770519163	9.84818694244414	10.3341281617771	7.95546082626102	10.2493190108749	12.469736388236	11.3559698713783	13.6409712551523	8.9788391744894	6.53165525212972	9.56093746095367	6.99392670503992	6.84093496048358
AMD1	27.9424408382661	62.3535283684893	24.0467253487871	12.369316876853	22.6447565674705	269.548956592304	19.615045245933	48.5113388807194	51.2213334461336	22.5778155458152	53.0718852124173	66.1016263037454	108.393242409294	22.3304164761878	15.0074981259369	76.2927748872722	40.7394158033715	33.5701131961154	12.8510699943623	365.656502061703	50.0535713011569	25.4833278831474	14.8886701891069	11.0916635361879	87.6463490397632	26.7207784317748	92.9069426899842	80.5138186897132	125.537424698773	43.7172162883228	50.7873507873762	13.7689868908355	20.738852427268	45.9946736046686	53.5163526410386	81.0680732471174	84.6699452094741	40.5441117796407	180.979107910278	24.5542257055685	21.0137455014569	811.704974113131	29.9273286479098	78.1077140876623	307.121572019941	23.4333096254029	32.8009146213943	25.6349370976408	16.810933941932
AMDHD1	6.18708331930321	6.33738905228328	7.27581610542762	6.41092816992984	6.28728876384726	6.28728876384726	6.38416008571214	6.21369455316239	6.48768063332344	6.46895657063244	6.290270264464	6.08687111741328	6.41092816992984	6.38748776906852	5.7393379409127	6.26378479834676	6.36396103067893	6.33738905228328	7.18070330817254	6.03676237730126	6.31070519038879	6.44476531768225	9.63677850736437	6.26059102641276	6.18708331930321	6.28728876384726	6.26059102641276	6.31070519038879	6.08995073871702	6.2104750220897	6.23718686588754	6.3608175575157	6.38748776906852	6.3608175575157	6.38748776906852	6.08687111741328	6.19296778536599	6.33403504884525	6.26378479834676	6.33403504884525	6.407417576528	6.26378479834676	5.63914887194867	6.06341487942232	6.09487489617301	6.28728876384726	6.47224845011376	6.23718686588754	6.23718686588754
AMELX	10.1	9.4	18.65	9.15	16.1	10.35	11.2	7.65	9.4	10.4508372870311	10.55	8.75	9.45	9.25	18.75	10.35	10.1	9.3	9.15	11.25	9.2	11.85	19.1	11.05	10.4	8.05	7.2	11.05	11.4	8.1	7.8	8.65	9.15	13.45	12.6	9.75	11.9294928643258	12.55	10.5	10.7	17.7	11.6	16.2	12.875	10.1	9.15	15.55	9.05	12.35
AMELY	7.3	6.85	8.2	6.2	7.6	7.95	7.45	5.95	6.8	7.7241504387214	7.45	6.85	7.3	7.3	10.1	7.9	7.2	6.6	7.75	9.15	6.45	7.35	11.65	7.95	7.75	6.25	5.8	7.7	8.65	6.15	5.8	5.05	6	7.75	8.35	7.85	9.01997782702375	8.55	7.5	7.2	9.5	8.4	10.6	9.7	7.4	6.25	8.35	6.3	6.5
AMER1	5.7	5.85	5.95	5.95	6.35	5.8	6.8	5.7	5.95	6.3608175575157	5.75	5.6	5.9	6.15	5.3	5.75	5.85	5.85	5.9	5.55	5.85	5.75	5.75	5.8	5.7	5.8	5.8	5.8	5.6	6.8	5.8	5.9	5.9	5.9	5.95	6.3	5.7	5.9	7.05	5.9	5.95	5.8	5.2	5.625	5.75	5.8	5.85	5.8	5.75
AMFR	6.98748881931127	5.87707410196604	6.78822509939086	5.53285640514915	6.97746372258574	20.5306478222193	6.29285308902091	12.354553816306	6.47437255647217	5.89822424826188	7.54850978670625	6.01040764008565	5.49295002708017	5.96238207430554	12.2978656684809	6.57000761034567	7.67740190429028	6.66370767666169	11.4899956483891	8.27314933988261	23.1259053876816	6.23999198717434	37.8766418786038	8.32466215530696	9.08625335328044	5.62183244147315	5.36236887951584	13.1404908584116	9.5034204368743	5.29575301538884	6.46529195009785	4.84664832642105	4.96588360717405	6.57000761034567	6.7705243519243	8.44852058055136	11.4196497312599	7.37139742518337	52.1617676080863	5.91988175557587	8.16455755078008	7.59934207678533	26.3054176929392	13.4721935853075	6.41638527521532	5.26497863243527	6.34606177089382	7.13091859440283	4.80780615249825
AMH	11.85	3.4	4.15	3.15	3.75	4.1	3.7	3.2	3.4	3.64245796132227	3.8	3.7	3.45	3.8	4.75	4.15	3.65	3.45	3.05	5.1	3.35	3.75	5	4.25	4.05	3.2	3.05	4	4.6	20.65	3	2.5	3.1	4.1	3.95	4	4.68947758284438	4.4	3.9	3.6	4.35	4.5	5.5	4.575	4	3	3.75	3.25	2.9
AMHR2	5.05	4.65	5.65	4.45	5	5.4	5.4	4.3	4.55	4.80468521341409	5.05	4.7	4.5	4.95	10.35	5.5	4.85	4.5	4.45	6.15	4.4	5	6.95	5.55	5.25	4.3	3.9	5.25	5.8	4.3	3.9	3.55	4	5.35	5.2	5.25	6.17970873100019	5.85	5.2	4.8	7.4	5.8	7	6.1	5.05	4.1	4.9	4.3	4.1
AMICA1	5.55	5.6	5.65	5.7	5.55	1220.95	5.75	5.55	5.7	5.64977875673021	5.55	132.4	5.7	5.7	5.1	5.55	5.65	5.6	5.7	5.5	5.65	5.55	5.55	5.6	5.5	5.6	5.6	848.2	5.65	5.55	5.55	5.65	5.7	5.65	5.65	5.45	5.50999092558236	5.6	5.6	5.65	5.6	5.55	5	5.35	5.55	5.6	5.6	5.6	5.55
AMIGO1	4.9	4.95	5.05	5.05	4.95	5	5.1	4.9	5.1	5.02493781056044	4.95	5.4	5.05	5.1	4.5	4.95	5	5	5.05	4.85	5	4.95	4.9	5	4.9	5	4.95	5	4.9	4.9	4.95	5.05	5	5.05	5.05	4.85	5.01996015920445	5	4.95	5	5	4.95	4.5	4.8	4.95	5	5.4	4.95	5
AMIGO2	9.6	12.15	25.55	65	55.15	13.3	9.9	9.55	14.7	10.5924501414923	128.35	106.4	10.3	9.75	14.05	86.65	89.25	40.55	9.1	11.55	6.3	11.3	12.4	20.3	28.15	26.75	7.95	8.85	32.8	82.2	13.15	71.4	68.25	12.35	11.95	22.4	18.9979367300768	14.65	11.1	11.8	14.1	19.5	11.25	76.825	9.75	14.9	17.85	19.8	9.65
AMIGO3	7.7	7.7	7.85	7.85	7.65	7.7	8.8	7.6	7.9	8.70359121282704	7.7	7.45	7.85	8	7	7.65	7.75	7.75	7.8	7.5	7.75	7.65	7.6	7.7	7.6	7.7	7.65	7.7	6.6	7.55	7.65	7.8	8.3	7.75	7.8	12.35	7.60999342969493	7.75	7.8	7.25	7.65	7.7	6.75	7.375	7.6	7.7	7.65	7.65	7.65
AMMECR1	8.45	6.8	10.2	6.7	8.85	8.35	9.1	6.25	6.8	7.6852130744697	10.15	54.95	6.65	10.25	10.8	8	7.45	8.2	6.65	126.8	10.55	7.85	10.85	8.25	17	6.25	6.05	8.15	41.15	6.2	6.05	6.3	6.9	8.35	8.8	7.45	9.35991452952429	9	37.3	7.55	9.75	8.9	11.85	9.55	721.95	6.45	10.25	6.55	11.65
AMMECR1L	5.85	5.9	6.05	6	5.95	5.9	6.05	5.9	6	6.02453317693579	5.9	11.7	6	6	5.35	5.9	6	6	6	78	5.95	5.9	5.8	5.95	6.25	5.95	5.95	6	8.9	6.2	5.95	6	6	5.95	6.05	5.75	7.00399885779545	6	5.95	5.95	5.95	5.9	5.3	7.7	15.05	5.9	5.95	5.95	5.95
AMN	47.35	57.65	77.05	47.15	56.45	27.8	63.7	35.95	58.7	52.1498322144952	38.55	43.7	59.15	53.85	82.25	53.85	42.35	48.8	62.2	64.8	44.35	63.85	69	57.85	55.35	41.7	42.4	37.8	56.7	39.95	42.7	46.2	45.6	61.3	65.15	42.3	64.1345772575138	64.05	51.6	73.15	96.1	53.1	55.15	69.175	52.1	45.2	80.2	58.2	66.5
AMOT	5.4	5	5.65	4.5	5.55	5.95	5.35	4.7	4.95	5.26070337502505	5.5	5.3	4.85	5.4	6.85	6	5.3	4.9	4.35	6.95	4.85	5.4	7.15	6.05	5.85	4.65	4.4	5.8	6.5	4.7	4.25	3.55	4.95	5.8	5.95	5.75	6.7389316660729	10.15	5.7	6.35	7.25	6.35	7.5	6.6	5.45	4.3	14.15	4.7	4.1
AMOTL1	6.9	6.9	6.9	6.9	6.9	6.9	6.9	6.9	6.9	6.9	6.9	6.9	6.9	6.9	6.2	6.9	6.9	6.9	6.9	6.9	6.9	6.9	6.7	6.9	6.9	6.9	6.9	6.9	6.9	6.9	6.9	6.9	6.9	6.9	6.9	6.7	6.8599708454191	6.9	6.9	6.9	6.9	6.9	6.2	6.675	6.9	6.9	6.9	6.9	6.9
AMOTL2	89.25	28.4	15.65	21.05	24.45	10.25	12.6	56.05	23.85	20.8062490612796	17.4	6.7	25.8	55.2	56.7	35.85	17.95	10.5	56.1	11.5	7.85	11.1	19.65	101.05	9.35	12.85	8.75	8.95	7.55	10.75	32.45	8.6	12.5	36.3	24.75	46.8	461.386521693038	13.35	214.1	16.35	15.5	28.2	10.95	96.25	15.1	12.6	15.05	10.65	13.1
AMPD1	4.55	4.15	4.95	3.8	4.8	4.9	4.55	3.8	4	4.37749928612216	4.5	4.2	4.05	4.6	6	4.9	6.2	4.1	3.8	5.6	4	4.5	6	4.9	4.75	3.95	3.6	4.75	5.1	3.7	3.55	3.05	3.65	4.8	4.85	4.6	5.45985347788748	5.3	4.65	4.3	209.6	5.25	6.5	5.425	4.45	3.6	4.7	3.85	3.55
AMPD2	55.75	84.85	61.75	48.55	31	401.45	54.6	141.3	219.25	58.7218656038788	22.55	118	72.9	55.05	69.8	165.1	52.8	50.85	43.85	364.95	49.15	33.55	81.55	71.6	76.25	62.1	57.8	441.95	205.4	38.55	42.2	25.15	32.25	102.35	76.15	132.65	1985.23268963615	169.7	46.65	75.45	40.8	69.5	84.25	70.9	100.8	38.8	53.3	37.85	41.1
AMPD3	8.09629544915451	6.92333012357493	8.6726581853547	7.48097587217069	8.05357063668035	11.5277925033373	23.5315214127774	7.63724426740431	8.49058301885095	7.70051245286524	6.64341779508108	11.2374374303041	8.62641292774697	7.8952517375952	9.1323600454647	13.1491444588612	7.18331399842719	7.2301452267572	6.16948133962653	15.2361412437664	6.94226187924368	8.08269756949993	10.0319489631876	8.05760510325494	31.2153808242027	8.89929772510169	6.55190811901388	14.1664215665072	9.34946522534845	6.47881161942528	6.2489999199872	5.33268225192539	6.40858798800485	13.37348122218	10.2470727527426	8.65144496601579	14.784432130902	15.3792067415716	8.19817052762383	8.39330090012267	10.2640148090306	8.52115015710907	16.6096357575956	10.9681071748958	9.23363417079104	6.78232998312527	7.38376597678989	6.8704075570522	7.04130669691358
AMPH	3.4	113.7	3.5	2.85	5.6	3.7	3.3	317.75	9.55	145.44607248049	3.35	3.2	103.1	4.25	4.35	81.5	3.25	2.95	2.75	4.2	2.9	3.35	4.4	3.7	3.55	2.9	2.65	3.5	3.95	3	2.7	2.25	2.7	3.6	104.3	147.8	110.778021285813	109.9	3.45	65.95	3.9	3.95	4.75	15.55	3.35	2.8	3.9	3	2.65
AMT	8.55	13.6	17.3	13.8	12.85	11.3	12.85	15.55	12.35	36.645770560871	26	70.8	10.9	13.3	59.6	17.5	31.45	11.75	82.05	100.15	10.95	15.5	283.4	11.25	28.7	31.4	14.7	7.7	21.15	19.3	18.1	9	17.8	25.6	9.6	10.55	87.6277353353378	41.8	8.95	18	22.8	22.8	16.75	43.7	24.95	20.05	12.05	15.1	7.4
AMTN	6.9	6.9	6.9	6.9	6.9	6.9	6.9	6.9	6.9	6.9	6.9	6.9	6.9	6.9	6.2	6.9	6.9	6.9	6.9	6.9	6.9	6.9	6.7	6.9	6.9	6.9	6.9	6.9	6.9	6.9	6.9	6.9	6.9	6.9	6.9	6.7	6.8599708454191	6.9	6.9	6.9	6.9	6.9	6.2	6.675	6.9	6.9	6.9	6.9	6.9
AMY1A	6.9	6.9	6.9	6.9	6.9	6.9	6.9	6.9	6.9	6.9	6.9	6.9	6.9	6.9	6.2	6.9	6.9	6.9	6.9	6.9	6.9	6.9	6.7	6.9	6.9	6.9	6.9	6.9	6.9	6.9	6.9	6.9	6.9	6.9	6.9	6.7	6.8599708454191	6.9	6.9	6.9	6.9	6.9	6.2	6.675	6.9	6.9	6.9	6.9	6.9
AMZ1	5.75	5.9	6.05	6	5.85	5.9	6	5.8	6.05	5.94978991225741	5.85	5.7	5.95	5.95	5.3	5.8	5.9	5.9	5.95	5.7	5.9	5.95	5.75	5.85	5.8	5.9	5.85	5.95	5.75	5.8	5.85	5.95	6	5.95	5.95	5.65	5.79996551713887	5.9	5.85	5.9	5.9	5.8	5.3	5.65	5.85	5.9	5.85	5.85	5.85
AMZ2	106.1	124.95	38.15	37.35	50.6	117.45	35.85	232.65	180.85	74.9138838934413	105.8	270.5	143.5	115.6	32.7	244.3	93.85	38.45	53.55	104.85	125.85	581.9	33.25	49.6	353.6	97.9	141.55	104.1	598.2	1195.4	124.95	35.45	35.2	94.5	104.3	348.7	214.533473378865	129.5	62.2	96.65	22.45	88.7	169.35	224.35	100	89.65	35.45	590.9	36
ANAPC10	10.5	8.3	13.7	9.35	15.45	11	11.35	11.55	8.65	10.3247275993122	11.5	12.3	9.45	8.75	20.1	10.1	11.95	9.5	9.7	10.75	21.35	16.6	15.75	10.9	13.15	9.65	26.35	12	12.65	21.9	10.2	8.5	7.8	13.75	12.9	10.5	10.7790908707553	12.25	9.7	9.75	19.65	11.25	16.8	13.025	12.7	9.5	14.95	11.1	11.65
ANAPC11	728	279.25	380.1	415.75	233.75	446	416.9	892.6	360.6	397.869859376153	394.3	354.65	434.55	466.45	1225.55	485.55	427.6	479.95	423.45	1039.85	424	471.85	938.2	1007.1	576.4	347.9	625.6	766.05	768.4	557.45	327.6	209.4	435.2	494.85	411.7	563.15	604.349948291551	424.45	454.8	273.05	233	1024.6	488.5	464.15	1173.5	313.15	187.95	677.8	171.2
ANAPC13	28.4073494011673	31.1078366332344	28.6642634651581	44.5025841946285	28.1694870382831	53.7865224754306	22.0878926111116	32.0165972582971	30.0699185233349	20.9468037979493	33.5337889299733	32.9661568885425	33.7333292160735	30.6789830339925	18.7409978389626	53.5940295182215	37.6768164791029	31.9021550996167	39.8930131727349	55.1674269836831	42.5177609946714	21.2829156837121	23.7697286480094	21.93256710921	39.6058707769442	30.1050660188613	25.4849955856382	52.3541784387837	48.9638897556148	22.8402057784075	25.7588819633151	15.8096489524594	18.0222778804456	48.9400653861435	29.4733778179563	48.312420763195	78.2859312523566	61.7086906359226	31.9348555656668	23.6232406752334	22.8212072423875	45.1339672530567	51.9183493574285	54.0262436228913	38.9554874183343	34.3305985965873	25.2459897805572	19.7088812467882	17.1639156371732
ANAPC15	32.35	22.85	21.05	16.65	19.45	31.25	30.65	41.1	34.55	17.7915710379944	25.3	28.5	23.15	27.1	60.5	28.35	24.5	23.1	18.35	77.15	22.1	28.2	47.7	36.35	48	14.7	51.25	104.55	34.95	31.3	8.85	16.65	11.1	22.7	22.35	27.25	41.4317269734198	25.35	15.5	23.6	28.75	26.4	31.35	25.275	48.05	17.6	14.65	29.15	25.75
ANAPC2	12.15	7.95	7.45	8.1	6.15	9.1	7.85	14.95	9.65	9.27900856772964	9.05	55.2	7.4	5.85	12.35	11.4	6.15	14.75	7.55	48.1	13.35	14.8	17	32.5	19.35	17.15	17.3	27.95	32.35	13.1	7.65	4.8	4.6	13.55	7.7	33.35	23.1594991310261	9	6.75	6.2	6.6	34.8	116.65	18.5	38.3	6.65	5.75	13.5	5.7
ANAPC5	70.6419085782103	65.3259012348771	40.4514781892793	39.3515822103979	21.445751676369	67.0524507572658	53.1513741708275	122.362876308396	74.7996848487462	50.6838758395847	51.2196630848947	224.654488084039	82.67811210831	57.9442660345117	32.7489090568207	111.963039370309	55.177059621851	110.133981646336	33.182111110154	273.311370532505	136.351646643602	36.9076970920794	53.5680717094671	59.8046143612365	140.510791951066	78.1888571694065	121.227438443586	110.818712232592	180.872234437509	53.1829005514464	51.9536815731487	23.9113560185827	49.6629869002037	62.047587109944	76.4626136197239	81.3172906512849	78.7057217596031	67.1470778597776	50.3237070641174	43.3496426527397	29.9189461212574	69.6710506605389	103.167011836414	79.34203689928	162.660849009977	47.1599618426964	21.0367394260971	37.8274438080691	26.5495932815477
ANAPC7	54.0355827722098	49.3945980204392	45.1919943743806	44.7581857626251	46.8920631213773	49.5946642716756	47.2256974769297	52.0592948489134	46.4452133108033	47.6129697957556	51.2577940952016	67.3757140853888	53.370086979478	49.9531935300936	35.9562588602521	49.0563163413074	50.8123182134666	59.980266971486	41.5512542322182	88.4217575886535	47.9083145652778	51.4283542024922	39.10097339082	50.597490495352	44.3463573144658	47.1526812674619	50.3123774259838	43.8960210468293	48.4258909979862	64.2708853256583	47.4651624149379	46.2961778865613	42.6325538966879	42.648011728679	51.2770675974762	47.6184081506945	57.0442220671326	47.4221454081349	40.4781569456812	48.6626763372027	53.2601812473553	57.0525150831605	42.6358378772952	49.8459821404501	51.3846934032277	48.8464268595985	44.3976652579838	53.7911814489294	51.5644250594411
ANG	5.1	4.6	5.5	11.9	6.35	5.45	5.15	4.2	4.65	4.99899989998	47.2	4.7	4.55	17.65	6.9	5.45	24.15	4.6	4.45	6.35	4.5	5.95	3121.75	11.4	5.3	4.3	4	6.2	5.75	14.25	6.05	38.1	4.25	8	5.55	5.15	6.12901297110717	6.4	6.2	6.15	6.55	8.1	7.35	6.175	5.1	6.95	5.35	11.75	4.1
ANGEL1	51.7807879430199	26.9244777108118	44.7630707168308	28.8101544598428	33.264169912986	25.9364608225563	39.1349268556874	27.6586333718787	28.9787422087295	32.0941324867855	30.7933028433132	34.1338541626931	28.211788316234	30.6280100561561	46.9995744661587	37.599202119194	30.348064188676	29.422610353264	27.3658546367549	57.4111487430795	30.0749480465054	55.2418319754152	47.6688577584989	37.4426895401492	35.2350322832263	27.9884351116671	27.1482043605097	33.6108241493719	40.642496232392	46.04861561437	30.0419706410881	26.8208873827843	42.0799239543039	55.5594276428402	36.6291891802153	39.5334984538429	44.2890404273367	41.8282201390401	32.4563553098619	31.5699223945831	42.8996503482254	38.9666524094642	49.6739368280792	41.6387364721842	31.1627983339109	26.1748925499227	34.6554469023269	39.592897090261	27.2069843973933
ANGEL2	6.00474624453715	7.32421433096622	6.65335538359562	5.15432131723835	7.15539960846509	7.32540718459306	6.23013425659264	7.09126744946422	9.24529490441395	6.0868276416684	5.91253916542762	15.6616366956876	6.07591731986053	5.94862383727939	7.88807352234059	9.39873983408741	5.64333931985812	6.23824992355591	4.97662421820728	10.0730073620595	5.34346598013964	5.79293630763378	8.57833015574319	6.30204015558302	9.96522588291216	5.62454020933106	4.98438461605899	7.07435035051759	7.01899602257794	5.22688248218026	4.56929774205347	4.14518724026527	4.88270314048405	6.43431378442651	6.48582314537889	9.71233065368299	8.75475556556407	7.11771184574298	6.14132117975867	5.94286742715139	7.69308424980709	7.06272871058228	7.88465482492207	10.6966437598691	7.52245271632859	5.15430249684861	7.71263456725262	5.44403297212709	5.4377752536047
ANGPT1	4.87903679018718	4.45477272147525	5.54166040099896	4.34165866921848	6.36513943287969	5.42701575453766	5.06236110920586	4.06448028658032	4.38349175886074	4.77795597608601	4.8966825504621	4.5596052460712	4.38406204335659	5.08330601085553	6.57381167968782	5.26782687642637	4.73761543394987	8.18031173000149	4.09572948325448	27.2847484870211	4.29534631898291	5.08674748734395	6.69141240695864	5.39166022668343	5.16139516022558	4.17193000900063	3.90640499692492	5.28535713079069	5.65287537453286	4.02988833592198	3.90672497112351	3.71987903029117	4.01092258713628	5.32024435529046	5.30141490547571	5.12640224719052	6.08068043781313	6.02681507929354	5.00274924416565	4.75263085038171	6.29285308902091	5.85106827852829	7.11916427679542	6.51320773505651	4.96739368280792	4.02492235949962	5.93527589923164	4.27784992724149	4.0583247775406
ANGPT2	5.9791303715507	5.34929901949779	6.95413546028549	5.27138501724167	6.62382064974588	6.44941857844566	6.24379692174561	4.76025209416476	5.38121733439563	5.86465562118695	5.9791303715507	5.41202365109392	5.27636238330917	5.77840808527747	8.7086164228309	6.26059102641276	5.7282196186948	5.33104117410474	5.46305775184557	7.22512975662029	5.25357021462548	6.2269575235423	8.73097932651315	6.44941857844566	6.31901891119183	5.07025640377289	4.5866654554262	6.25299928034539	6.69589426439815	5.22302594288024	4.79061582680139	4.24264068711928	5.01422975141746	6.42650760522385	6.7003731239387	6.0062467481781	7.28136967902803	6.92405228172058	6.49903839040823	5.81914942238125	8.16088230524127	6.82367203197809	8.81376763932429	7.53392328073494	5.87877538267963	5.4735728733616	6.81964075300158	5.10294032886923	5.09803883861235
ANGPT4	4.55	4.1	4.85	3.9	4.5	4.9	4.75	3.9	4	4.31451040096092	4.5	4.35	4.1	4.45	5.8	4.9	4.35	4.05	3.65	5.55	4	4.45	6.1	4.95	4.7	3.85	3.6	4.75	5.2	3.7	3.55	2.95	3.65	4.85	4.8	4.7	5.53985559378582	5.3	4.65	4.3	11.7	5.3	6.4	5.45	4.5	3.65	4.55	3.85	3.45
ANGPTL2	4.85369400085729	5.88272260421986	6.25562160875307	5.06112308232486	12.7298330420405	4.72750210414254	5.74014695686594	5.57119563222591	6.27510965242798	8.86415339895362	7.11808192767897	4.40393501284375	5.95668809884843	31.2793537521317	15.3354320011278	7.15077664473493	6.76383627355257	4.64994218912981	4.90042860335303	5.67698475733407	5.05774389467514	5.91024744083256	7.89735063112008	11.4984764837442	4.37325372483815	5.75426023281523	4.75690592888977	4.97861533628878	4.82675310131157	5.32298078569997	4.77045655743607	6.8415349997055	4.27882140663341	8.96425949089131	7.05320009642826	6.25805680958828	10.8652018747172	6.96845328088385	6.07798207502444	5.67018908259016	7.69139985440062	7.13462882013655	7.5753587895134	7.5976999185805	6.06158788134008	4.74671980365265	6.27836705484425	4.95898107646881	6.70653554008934
ANGPTL3	6.4	5.75	7.95	5.75	9.35	6.75	7.1	5.05	5.8	6.41833311693932	6.5	5.85	5.85	6.25	9.7	6.6	6.25	5.7	5.95	7.5	5.65	6.6	9.65	6.85	6.65	5.2	5	6.75	7.15	5.1	5	4.65	5.5	6.85	7.1	6.4	7.75958761790857	7.55	6.35	6.35	10.8	7.4	9.7	7.9	6.65	5.3	9.9	5.5	5.55
ANGPTL4	5.8	5.55	19.45	5.25	8.05	6.25	6.2	4.65	6	6.23538290724796	5.65	5.4	5.4	14.55	8.4	7.9	5.5	5.3	5.15	7.95	5.15	5.95	61.05	6.55	6.95	4.85	4.7	6.15	6.7	4.75	5.45	4.5	10.15	32	7.4	5.9	7.16882138151035	7.65	17.35	12	9.15	8.45	8.2	7.85	6	4.9	7.8	5.1	5.05
ANGPTL6	5.1	5.15	5.3	5.3	5.15	5.2	5.3	5.15	5.3	5.24976189936267	5.15	5	5.3	5.3	4.75	5.15	5.2	5.2	5.3	5.05	5.2	5.15	12.8	5.2	5.1	7.05	5.15	5.2	5.05	5.1	5.15	5.2	5.3	5.25	5.25	5.05	5.1	5.2	5.15	5.2	5.2	5.15	7.05	4.975	5.15	5.2	5.75	5.15	5.15
ANGPTL7	3.9	3.55	4.8	3.4	4.3	4.2	3.9	3.25	3.55	3.97994974842648	3.9	3.75	3.55	3.9	5.1	4.25	3.7	3.55	3.2	5	3.45	4.15	5.25	4.3	4.25	3.35	3.1	4.15	4.6	3.25	6.25	2.9	3.2	4.2	4.35	4.05	4.84990721560733	4.65	4.1	3.9	5.85	4.5	5.7	4.8	4	3.2	6.7	3.4	3.35
ANK1	5.78173258687383	6.23525763783398	6.27836484829748	5.12247994727957	7.41603493735396	6.18203920703403	38.0565406173199	5.53004937233268	5.2735431300266	37.4369901464105	5.7868657534245	5.47082679607403	5.30525242725173	5.72574905977829	36.1044901154742	6.56359771025656	5.58035490724981	7.13626279318545	5.03542544116785	20.6306666121083	5.30270611966563	5.83733818548208	7.44439656485324	6.23439225304879	7.16343051823967	5.03625174881402	4.74179302905219	6.09474248789034	6.5453175468219	4.85314593893891	4.70892569432609	4.2296776070571	4.9178010633822	6.15235530171957	6.31923906267409	5.88919896445212	6.82451039394397	6.66915041849954	5.82233619049958	5.65404504619239	86.1669899209434	6.57923542311181	7.74511424237941	6.78868453765817	80.9544809729856	4.90735615941972	6.9940311300265	5.15599696255435	4.94212864152605
ANK2	6.52413120946946	57.0513785361079	7.96332167791594	5.66971471927669	19.531897171089	6.99231895568635	6.68001768912571	32.1783004205106	41.6765988900122	45.4267690873803	8.74782966580037	5.8995786350423	78.4458003355681	19.6475901712325	9.94343059365197	64.2926167826469	6.573938780183	5.80030220383353	26.0447503491473	7.65339248909857	5.71366374182756	7.19948636382187	9.15920172785129	6.96554497125257	6.56687372837194	7.05633453095884	5.12968083161108	6.41073231817122	6.57187295581572	9.49282792009275	12.7343151995134	4.7590703878659	5.29552250298909	6.96176431688845	85.3871755003072	47.7971401830061	53.1396250463809	17.545920351064	6.38856396863296	60.9719434488905	9.42988077054474	7.46834659620971	9.78549847424219	36.0762354527397	6.41740663492764	5.3881384015674	12.5896622500499	5.71930588224216	6.03077246167623
ANK3	8.41142153784754	85.9376166142771	12.0864532041686	8.76610367761632	14.0669250995723	10.0604258034564	9.10407075451068	31.9741770025418	42.1577899593382	47.0274758442913	23.2637139580553	10.7356252794497	64.9770311350067	9.00213838077395	16.0579254537062	88.6869513454847	18.3119066114068	12.8231550074413	17.7282561226027	8.26214922566535	7.3726774262572	14.7051303301715	13.9705213059419	11.4316758447092	8.50137232744502	9.27082476398092	7.08250420129741	7.99829716361091	7.7289403971156	12.9355388829632	43.6922575595383	8.53534875525174	8.31022594058711	13.5783102943264	75.0745451934183	69.3303775574532	43.8154057005193	29.4523447756084	41.7582483374418	59.4150635315201	16.497358622177	17.9255256231435	13.446465630199	32.5534491308469	7.99372424481613	14.7270638453975	14.019785587647	9.94337580860856	10.9964065397213
ANKAR	18.6890342179579	24.7991935352745	24.6	23.9044451933108	25.9067558756399	23.6600929837564	23.5088813004788	22.0356529288333	24.0601330004637	23.9131741707948	22.0682464187801	25.423316070096	23.9585057964807	24.0854728000095	20.7651149768067	23.373917087215	22.3140090526109	22.6229971489191	24.5536657141047	21.8485697472397	23.3216637485408	24.3621119774128	23.2917367321546	22.9342538574945	24.9016063738868	22.6296265987753	24.3621119774128	26.0436172602809	23.0600303555741	22.7453841471187	23.4790864387863	25.4091518945438	23.5602949896643	23.7739353073907	22.6564560335459	22.0463148848056	22.5957769535341	23.7739353073907	23.5676154924507	25.9692125410071	24.2610799429869	23.4029378497658	20.5625873858326	21.7834512876174	25.7546112376017	23.6283727751193	24.635340468522	23.6283727751193	27.8279086530052
ANKDD1A	5.87367006223537	5.90296535649668	5.96112405507552	5.96112405507552	5.87367006223537	5.93211597998556	5.96112405507552	5.87367006223537	5.98999165274877	5.94660232954834	5.90296535649668	5.81463670404265	5.96112405507552	5.93211597998556	5.34041196912747	5.87367006223537	5.93211597998556	5.93211597998556	5.93211597998556	5.84422792163345	5.93211597998556	5.87367006223537	5.75890614613574	5.90296535649668	5.87367006223537	5.93211597998556	5.90296535649668	5.90296535649668	5.84422792163345	5.87367006223537	5.90296535649668	5.93211597998556	5.93211597998556	5.93211597998556	5.93211597998556	5.70043857961824	5.87998750516634	5.93211597998556	5.90296535649668	5.93211597998556	5.93211597998556	5.87367006223537	5.3113086899558	5.71904712342887	5.87367006223537	5.90296535649668	5.90296535649668	5.90296535649668	5.87367006223537
ANKEF1	8.1	7.2	11.15	7.45	10.25	7.95	8.95	6.15	7.3	8.24621125123532	10.15	7.4	7.25	8.8	14.85	8.7	8.05	7.25	7.75	9.9	7.1	8.4	13.05	8.6	8.1	6.35	6	7.8	8.85	6.2	6.1	6.2	6.95	8.85	9.95	7.8	9.51829816721455	9.45	7.85	8.2	28.15	9.15	12.4	9.65	7.95	6.75	12.2	6.9	7.65
ANKFN1	5.87367006223537	5.93211597998556	5.96112405507552	5.93211597998556	5.90296535649668	5.90296535649668	5.96112405507552	5.87367006223537	5.98999165274877	5.94660232954834	5.90296535649668	5.81463670404265	5.96112405507552	5.93211597998556	5.34041196912747	5.87367006223537	5.93211597998556	5.93211597998556	5.93211597998556	5.7848941217623	5.93211597998556	5.90296535649668	5.75890614613574	5.90296535649668	5.84422792163345	5.93211597998556	5.90296535649668	5.90296535649668	5.84422792163345	5.90296535649668	5.90296535649668	6.0757715559425	5.93211597998556	5.93211597998556	5.93211597998556	5.70043857961824	5.86245558385721	5.93211597998556	5.90296535649668	6.04731345309634	5.93211597998556	5.87367006223537	5.2820450584977	5.71904712342887	5.87367006223537	6.0757715559425	6.10409698481274	5.90296535649668	5.90296535649668
ANKFY1	4.4	4.05	5.15	3.7	4.4	4.85	4.3	3.75	3.95	4.23408785926792	4.4	8.2	3.95	4.35	5.55	4.8	4.25	4	3.55	5.6	3.95	4.3	5.75	4.8	4.7	3.8	3.55	4.7	5.3	3.7	3.45	2.9	3.5	4.7	4.6	4.65	5.44977063737548	6	4.6	4.2	5.05	5.25	6.15	6.425	4.5	3.55	4.35	3.75	3.3
ANKH	6.35	6.05	8.05	5.8	7.3	7.05	7.15	5.4	5.85	12.5578660607605	6.5	6.2	6.5	6.25	10.05	8.15	6.15	5.8	5.8	7.8	5.65	6.65	10.2	7.3	6.55	5.35	5.1	6.95	7.85	5.1	5.1	5.5	5.4	7	7.55	7.8	8.14822680096719	7.7	6.35	6.4	9	9.55	9.8	7.85	6.4	5.5	7.55	5.5	5.8
ANKIB1	6.9	6.9	6.9	6.9	6.9	6.9	6.9	6.9	6.9	6.9	6.9	6.9	6.9	6.9	6.2	6.9	6.9	6.9	6.9	6.9	6.9	6.9	6.7	6.9	6.9	6.9	6.9	6.9	6.9	6.9	6.9	6.9	6.9	6.9	6.9	6.7	6.8599708454191	6.9	6.9	6.9	6.9	6.9	6.2	6.675	6.9	6.9	6.9	6.9	6.9
ANKK1	5	5.05	5.15	5.15	5	5.1	5.2	5	5.2	5.12493902402751	5.05	4.95	5.15	5.15	4.6	5	5.15	5.1	5.15	4.95	5.1	5.05	4.95	5.1	5	5.1	5.05	5.05	4.95	5	5.05	5.1	5.1	5.1	5.15	4.9	5.04999009900019	5.1	5.05	5.1	5.1	5	4.55	4.875	5	5.1	5.05	5.05	5.05
ANKLE1	5.79806002038613	5.84914523669912	5.92452529743945	5.92452529743945	5.79913786695919	5.84914523669912	5.94915960451558	5.79913786695919	5.94978991225741	5.89947029808392	5.79913786695919	5.72232470242645	5.89915248150105	5.97369232552196	5.29905651979671	5.79913786695919	5.84914523669912	5.84914523669912	5.92452529743945	5.72363520850167	5.87367006223537	5.79913786695919	5.74913036902104	5.92241504793441	6.03324125159934	5.79913786695919	5.84914523669912	5.84914523669912	5.72232470242645	5.77364702765938	5.79913786695919	5.89915248150105	5.89915248150105	5.89915248150105	5.89915248150105	5.64911497493191	5.77404088555907	5.89915248150105	5.84914523669912	5.89915248150105	5.89915248150105	5.79913786695919	5.24904753264819	5.63582292127778	7.45486418387351	5.79913786695919	5.84914523669912	5.79913786695919	5.79913786695919
ANKLE2	9.08469178870892	5.2694696575124	7.21683704301029	5.63930679071319	6.4294218275359	6.97944565702382	6.61691787656731	7.69209144712613	5.37214739566231	6.1430220184306	6.12087602444144	12.6798500398563	5.34487382744928	6.1417520031526	8.26013446929554	6.0591919104593	5.68728828258302	5.83647250538239	5.11563827341998	26.3357577438149	5.69461633869811	11.8131359268702	9.02223514469997	9.63833951818136	9.26843268678003	6.17296588686107	7.54307216495213	6.97863382976941	12.4375552382587	11.5507148973739	4.71766028226169	4.10668649173587	6.35317798227681	6.96145480884923	6.93155053603266	8.55656279409053	8.29774055612595	7.26639965725782	11.8699646241458	6.6965602005872	7.60957789438581	11.7866985998489	11.6056273479207	8.83223237930124	6.78082835196059	5.09076085805444	6.42374399487028	12.2679714008106	5.04178319365791
ANKMY1	5.48634668973808	5.0024993753123	7.86574853399217	5.01846590104984	7.53392328073494	6.01581249707801	5.86216683488282	4.40908153700972	5.13906606301184	5.94558077003428	5.7913728942281	5.43323108288245	5.17276521794678	5.58905179793496	8.02496105909555	5.87367006223537	5.18218100803127	5.20624624849805	4.98497743224581	7.00999286732876	5.04579032461715	6.92062135938674	8.80170438040269	6.2269575235423	6.0520657630267	5.09067775448417	4.71725555805492	6.27136348811006	7.03349130944227	4.88518167522969	4.50194402452985	4.40794736810684	5.03487835006964	6.23458098030653	6.27495019900557	5.54120925430542	6.70234145076735	6.85565460040104	5.66038867923396	6.15832769508087	8.25	6.50557453266043	8.15781833580523	7.17635004720366	5.86515131944607	4.68294778958724	8.33186653757728	5.38934133266766	5.75760366819391
ANKMY2	11.05	29.4	7.95	6.35	7.95	8.8	7.25	12.15	23.3	7.28079665970696	9.95	52.7	37.15	13.4	9.25	46.05	8.5	50.6	4.95	145.6	6.85	10.2	9.85	7.7	32.15	8.6	9.25	26	160	27.3	14.9	5.05	7.1	8.55	18.55	35.9	189.008666467969	13.55	7.95	13.75	8.9	10.3	10.95	15.225	29.95	8.3	7.8	6.85	5.8
ANKRA2	14.85	21.8	17.25	26.9	20.5	23.9	21	17.7	18.65	22.5203796593219	42.25	55.1	18.4	17.4	27.7	31.75	57.5	21.45	15.5	41.8	18.1	20.75	22.65	14.05	39.55	30.65	15.5	21.1	87.4	14.4	15.75	16.8	11.05	17.8	21.4	25.7	38.8175630353066	28.65	20.6	18.6	16.35	57.85	20.95	28.55	21.5	22.55	29.6	17.2	20
ANKRD1	11.8	5.35	7.4	5.3	6.8	6.4	6.45	4.8	5.3	6.05123954244087	6	5.35	5.25	5.85	10.95	6.2	5.75	5.35	5.35	7.2	5.3	6.25	9.45	6.4	6.05	4.95	4.6	6.25	6.7	4.7	4.65	4.5	5.2	6.45	6.95	6.05	7.21988919582565	6.85	5.8	5.9	30.05	6.8	9.5	7.175	5.9	5.3	6.85	5.1	5.55
ANKRD10	54.9	34.3	44.45	31.3	62.6	48.3	29.35	33.75	30.8	35.8134053114194	73.65	139.9	38.25	33.1	32.6	59	58.95	27.15	31.7	91	24.9	28.35	48.95	52.6	129.4	144.95	37.1	44.3	186.1	29.1	59.25	30.65	97.9	87.15	28.3	53.95	56.1428178843919	39.3	72	28.1	43.9	116.05	42.6	70.2	41.5	55.55	40.5	25.65	34.95
ANKRD10-IT1	50.7	80.05	92.25	56.9	63.9	46.4	48.6	28.55	51.1	69.6541635510756	57.9	58.1	76.75	51.6	70.5	58.95	55.65	49.5	45.65	60.05	43.45	63.75	34.95	59.7	33.5	50.45	40.1	30.65	30.85	59.05	70.35	38.4	47.9	56.35	92.95	58.7	69.8362942888581	79.2	58.2	111.05	67.05	118.4	76.9	80.05	51.3	46.05	128.4	93.95	54.05
ANKRD11	23.8503144633357	22.3193861922769	24.943135328182	21.3185365351377	21.5458812769402	21.1778185845474	22.8078933704979	22.9988043167466	21.7611465690574	23.5312494131789	22.9073132427179	73.5079587527772	22.0907220343745	22.7184396471236	24.7062745066916	22.6864497002065	23.1577200950353	22.8714341482995	20.9762365547302	26.7973879324086	19.9659710507654	18.8391878805855	21.3471309547677	26.4690857416723	22.8100854886605	20.2895293193312	26.3661715082035	29.6671114198872	26.6385998130532	23.2225644578716	19.9997499984375	13.751363568752	23.2346723669606	23.4444023169711	31.9886698691896	30.7208398322702	25.534589898402	24.3913919242015	22.3456930973286	22.1736329905589	28.2661458285349	40.0404795176082	30.6244999959183	20.9752830731792	22.5432916851111	16.1554944214035	15.7665785762162	20.8218635093019	20.2592571433407
ANKRD12	7.67323688735555	7.67313698399511	9.91069068446751	6.73307609602694	9.8301294069654	13.3851816389202	8.38860005867727	5.73232866482182	6.90003064964099	7.68904620513632	7.18117630955219	46.450533663391	7.37825560976766	7.50954426593635	12.0662184717828	8.02235105659889	6.73019991122299	6.69052231652732	6.86191457879931	12.8411139902104	6.63016250271475	8.35211724415337	11.5051210953881	7.88879150581557	30.9549650989656	8.90326938357004	5.61106969584058	10.0500846709265	31.6991519711047	7.21356117526478	6.26211662342363	6.11796679979476	6.97047184992851	8.57124767206346	8.96560607760105	7.95195366153743	14.9292947463316	9.23429363476753	7.07345370813693	7.88035532193822	11.7638492066088	8.27500409471681	11.5608559418634	8.86262436969898	11.3602782328277	6.64428388584513	10.5710869279809	6.91141720803085	7.69320530273118
ANKRD13A	7.7975957833168	7.96476616103699	8.106941470123	8.13879597975032	7.33570037556061	10.3077640640442	8.16547610369414	7.81792811427683	8.12649986156402	8.0418206917871	10.5347045520983	11.5921309516413	8.5214435396827	7.48331477354788	6.82733476548499	7.9328431221095	10.0778221853732	8.02340326794061	8.06768244293242	8.78621078736448	8.99791642548429	10.9778185446836	7.77110030819317	8.46226919921601	32.0257708728455	11.0122658885445	8.62554346113913	8.57146428563988	37.4646500050381	11.784735890125	8.27722779679284	8.00390529679106	7.99124520960282	7.99124520960282	8.0873357788582	7.68765243751303	7.82340505571321	7.95895721812852	13.1757352736005	7.52080447824566	6.80477773332825	8.55336191213724	17.4619586530263	11.7990995419142	9.06642156531451	9.31665175908169	6.68487097856047	9.54986910905066	7.84920378127616
ANKRD13C	95.7	105.55	102.8	102.15	115	98.9	100.8	98.1	102.5	99.0193667925623	105.8	105.75	101.75	105.95	78.05	98.85	95.4	100.2	100.85	95.75	100.95	91.8	93.6	92.6	97.55	98.3	92.4	100.75	117.45	98.05	99.35	102.1	96.05	101.3	92.85	100.7	106.831881009369	97.85	92.3	101.5	98.9	98.7	81.15	96.35	98.65	99.5	119.25	90.3	104.45
ANKRD16	36.05	36.9	37.4	37.1	36.7	36.75	36.65	36.15	36.1	37.1235774138215	36.45	36.2	37.3	37.05	33.15	36.4	37.15	36.8	37.15	35.95	36.8	36.5	35.4	36.65	36.05	36.7	36.55	36.75	36	36.5	38.15	37.15	32.85	37.05	37.35	35.45	36.5598632382562	36.95	36.65	37.05	37	36.45	32.85	35.475	36.5	36.75	36.7	36.75	40.1
ANKRD17	16.218568624563	18.6266163106241	16.7824323992076	16.3057661139856	16.871559044969	17.2667319705069	16.0927238079475	17.0918461833471	17.6724033976977	17.0663337507473	16.6777218876605	24.3892757968237	20.7084372248625	16.8605258452715	15.8776060444349	20.1332245637723	16.8483735948607	16.5541400360458	16.5849116457642	21.8638191433931	18.9023131048067	16.5408928524436	17.0164364967313	15.0331439283335	16.9629036869657	17.2101858607519	18.4451109512796	19.503900907114	17.2711919971151	17.0512574113884	16.080366364577	15.5895389797226	15.9224583069116	19.756130685951	18.7566456850788	19.4517680720247	24.0693773952752	18.6084234368369	16.1845796796288	17.0743347897298	18.2656052852889	17.2467265777591	16.5871982247487	17.1360702485296	16.3164102812181	16.8837438179343	16.8823503405088	16.2205473871169	15.8687696966312
ANKRD19P	7.54735052849674	8.06628786989406	8.04751514444055	7.97182538694871	7.89746794865291	7.87178505804116	7.97182538694871	7.6730046266114	8.26407889604159	8.11491736248336	7.74741892503562	7.64411538374454	8.09753048774749	8.12034482026471	7.1956584132378	7.74854825112421	7.87178505804116	7.89604331295111	7.97307970611106	7.54735052849674	7.87178505804116	7.74854825112421	7.72301754497554	7.847451815717	7.69740215917033	7.82304288624318	7.82304288624318	7.96837499117605	7.51997340420829	7.84426542131257	7.8701969479804	7.97402031600121	8.01841630248767	7.89746794865291	7.94748387856182	7.54735052849674	7.67833315244917	7.94858477969506	7.82176450681047	8.09444253793923	7.89746794865291	7.72301754497554	6.99714227381436	7.47232393569765	7.74741892503562	7.79743547584717	7.87305531544139	7.847451815717	7.79743547584717
ANKRD2	20.45	23	31.3	20.6	21	21.75	20.65	17.55	27.85	25.2640060164654	15.2	16.65	18.6	28.35	326.35	22.2	19.2	18.65	28.6	26	20.9	20.3	30.95	22.1	18.55	18.3	16.65	22.7	24.25	17.05	16.25	13.85	16.5	25.5	24.95	20.85	22.158610064713	29.75	22.6	23.05	4212.1	25.3	23.95	16.2	20.7	16.65	20.85	24.1	16.05
ANKRD23	5.85	5.95	6.05	6	5.9	5.9	6.05	5.8	6.1	5.97452927016012	5.9	5.7	6	6.1	5.4	5.9	5.95	5.95	6	5.75	5.95	5.9	5.8	5.9	5.85	5.9	5.9	5.95	5.8	5.85	5.9	6	6	6	6	5.7	5.86999148210626	6	5.95	6	6.4	5.9	5.3	5.7	5.85	5.9	5.9	5.85	5.85
ANKRD24	24.8448488532762	24.1322929319759	25.3572793382712	22.6239743148606	22.5227262852797	24.129808955376	24.7416294904573	23.6923222234963	24.3452195995016	23.5994218754067	26.1245806817113	25.1208997718321	25.9624833733607	24.0745462378559	20.345400666541	24.1262775506967	26.2093742990989	24.6281249441719	25.1821334330085	23.934066552403	23.5674048370056	24.618292638902	21.4918394133854	22.6744705042685	23.7178461676738	23.7325610020528	23.7740046723131	24.6673844520655	23.5882476730466	24.0934782014652	23.1721127697701	24.1009636869548	25.6723255841593	23.7611635927078	24.4530201423002	22.1523789227493	26.7034651756261	23.350410994442	23.8714345743244	24.6386636999187	26.406471895296	23.714636194403	20.7165808751651	23.334497081023	23.8223848394623	24.9914838270761	24.1005704472773	24.0869652592446	25.4027516245307
ANKRD26	7.21248916810278	7.30342385460409	8.24757540129219	6.61928999213662	14.1213490856929	7.8635233833187	7.79422863405995	5.80129295933243	6.49057008282015	7.21754629873012	7.29160476164198	6.5749524713111	6.49057008282015	6.84927003409852	10.6390789074995	7.64950978821519	6.96491205974634	6.41404708432983	6.29285308902091	8.99166280506559	6.41677489086223	8.98888202169769	10.7854068073485	7.80384520605067	7.54585979196539	6.03676237730126	5.81592640943814	7.81824788555594	8.00062497558785	6.62117814289874	5.63914887194867	6.43428317685817	5.89470101022944	7.79214347917183	7.91612278833521	7.35968749336546	9.65108421032163	9.63327566303384	6.79834538693056	9.18531436587774	8.91487520944629	8.20121942152507	10.8122615580645	8.67269421806166	7.11512473537885	6.96491205974634	12.8347185399603	6.190113084589	7.83406024995979
ANKRD26P1	13.6238761004349	15.9673103558489	15.4288690447486	15.4064921380566	15.4958058841739	15.0209853205441	15.192267770152	14.4473180902201	14.7895233188903	15.1180231329757	14.8941263590719	15.123987569421	15.2036179904653	15.4288690447486	13.5812370570578	14.9288311665716	15.0553977031495	15.0553977031495	15.3504071607238	14.8128322747542	16.2032404166574	16.213882940246	14.8355990778937	14.9864939195263	14.8477270987852	15.1011588959258	14.9979998666489	15.0439356552732	14.7895233188903	14.9057036063381	14.9519229532525	15.2489343889991	15.13538899401	15.192267770152	15.2715421618119	14.4813673387564	14.8761747613189	14.6606616494618	14.731089572737	15.9456890725989	16.2881859026719	14.940381521233	12.4249748490691	14.0147021017216	15.8806486013639	14.9979998666489	15.8915071657788	15.6729065587721	16.2881859026719
ANKRD27	34.3	11.05	10.15	7.75	12	26.1	12.75	18.5	8.9	7.83070878018076	24.5	87.4	8.7	8.15	10.45	26.85	18.85	57.65	6.15	561.9	170.65	9.6	8.8	15.65	19	10.45	11.35	53.7	89.1	34	9.15	5.25	8.35	8.9	8.75	22.1	39.018815973835	8.9	35	6.85	10.8	29.65	172.95	38.3	97.2	7.55	7.9	20.55	7.05
ANKRD28	13	17.25	8.8	7.1	10.55	7.05	8.55	8.9	17	11.0397010829098	8.85	8.95	8.45	18.15	10.5	18.6	8.3	13.55	7.05	31.55	19.25	10.95	11.5	8	12.7	7.05	6.5	8.1	12	7.4	11.6	5.95	7.8	9.9	9.5	11.65	16.7947610879107	9.2	7.55	8.5	21.55	9	12.35	10.7	8.85	6.85	11.9	7.7	9.8
ANKRD29	5.2	5.3	5.35	5.6	5.5	5.2	5.35	5.2	5.4	5.29976414569554	5.2	5.05	5.3	5.3	4.75	5.2	5.25	5.25	5.3	5.1	5.25	5.2	5.15	5.9	5.15	5.2	5.2	5.25	5.15	5.15	5.2	5.3	5.3	5.3	5.35	5.15	5.18	5.3	5.2	5.3	5.3	5.2	4.7	5.025	5.2	5.2	5.25	5.2	5.2
ANKRD30A	7.8	9.25	8.45	9.2	8.3	8.15	9.35	7.9	8.4	8.96869555732605	8.15	7.9	9.15	9.4	7.8	8.05	8.35	8.05	9.75	7.3	8.4	8.2	8.1	8.25	7.6	8.2	8.15	8.45	7.75	7.8	8.35	9.75	8.3	8.4	8.35	7.7	7.81907922967916	8.25	8.1	8.7	8.4	8.05	7.3	7.9	7.95	8.2	8.45	8.5	8.3
ANKRD30B	111.5	125	183.2	135.85	119.6	121.55	136.65	79.8	141.15	124.087569885142	97.85	93.85	117.2	163.8	109.15	91.3	99.05	110.05	129.2	89.8	116.3	129.75	111.2	100.2	116.6	118.9	119.5	133.1	94.85	101	115.85	174.25	106.65	106.6	134.7	78.1	107.438093802897	111.65	99.15	120.6	120.75	106.1	76.4	93.575	109.95	111.1	139.55	111.3	124.65
ANKRD31	77.85	87.9	91.95	89.55	102.8	87.55	89	85.9	88.8	88.4227911796501	86.65	92.65	89	89.45	79.4	86.7	88.05	87.55	89.45	85.1	87.8	86.9	86.45	90.45	85.7	87.45	87.25	88.65	84.75	86.1	87.05	91.6	88.4	88.25	88.9	78.95	85.7296914726747	87.75	87.15	88.6	88.45	86.6	78.45	83.15	86.65	87.25	99.25	87.05	87.15
ANKRD32	108.5	161.85	162.65	142.2	233.75	252.85	153.75	102.4	139.25	139.893709651292	117.8	231.9	141.9	173.1	103.75	143.8	112.4	146.1	143.6	244	156.95	141.1	131.15	144.65	224	153.25	157	144.35	246.55	173.7	144.6	190.05	122.65	117.75	168.65	128.05	121.710587871393	123.55	127.05	155.75	167.25	143.95	117.45	130.925	176.4	162.5	221.05	178.45	202.8
ANKRD33	6.6	6.7	6.85	6.85	6.7	7.75	6.85	6.6	6.85	6.79981617398588	6.65	6.5	6.8	6.8	6.1	6.7	6.75	6.75	6.8	6.45	6.75	6.65	6.6	6.7	6.6	6.7	6.7	6.7	6.55	6.7	6.7	6.8	6.8	6.8	6.8	6.5	6.83707539815088	6.75	7.3	6.75	6.8	6.65	6.05	21.525	6.65	6.95	6.65	6.65	7
ANKRD34A	5.5	5.6	5.65	5.7	5.5	5.55	5.6	18.85	6.8	5.89470101022944	5.5	5.45	5.65	5.65	5.05	5.5	5.55	5.55	5.65	5.3	5.55	5.45	5.45	5.5	5.4	5.5	5.5	5.5	5.35	5.5	5.55	5.6	5.6	5.6	5.6	29.3	7.42353015754634	5.6	5.5	5.6	5.6	5.5	5	5.3	5.45	5.5	5.55	5.5	5.55
ANKRD34C	5.05	4.55	5.55	4.4	5.7	5.45	5.2	4.55	4.5	4.89744831519435	5.05	4.7	4.45	4.9	6.95	5.95	4.8	4.5	4.2	6.3	4.45	5.05	6.95	5.5	5.25	4.2	4	5.3	5.8	4	3.95	3.55	4.15	5.4	5.65	5.25	7.36559569892348	5.8	5	4.9	6.25	5.8	7.35	6.05	5.05	4.1	5.8	4.25	4.2
ANKRD35	14.7810495982139	12.5359371162155	11.5894473987759	11.8522864074365	13.7077176045003	18.7373133734653	31.0642685062572	14.909598487848	11.752141453665	12.4101661538729	11.7089346612072	10.8022778974352	11.8066765338224	12.3049256496613	16.8944439796632	12.3564331304416	11.7207499413339	12.1053706550332	12.1859777980527	9.8435208664226	11.7599631807353	11.6475904808264	19.3320621108928	21.4869847312667	10.400983018521	13.1613596800381	13.7373975989517	10.6217860636759	10.4641681100189	12.6872301219823	12.1244496862928	11.7755754966853	13.8577291807643	12.2834697636754	12.4075894399449	12.1852835855521	10.792594174706	15.608216004161	20.2447723131016	11.7677745169283	12.7988758371454	15.3714967231367	14.0253588006873	11.5111949900134	17.2119159811528	10.9783154073973	11.7877956025155	11.6515308026699	11.5623282467791
ANKRD36	8.15	9.45	13.45	8.4	12.2	9.55	10.7	7	8.1	10.0312013238694	9.25	36.85	8.35	7.8	17.5	9	8.45	7.55	9	11.25	14.55	13.2	15.45	9.2	12	7.8	11.25	10.2	14.05	8.1	10.6	8.75	8.25	10.1	11.35	8.65	26.2608453786241	11.05	7.2	9.75	16.55	9.95	15.55	10.175	9.35	7.95	13.55	10.05	10.55
ANKRD36B	11.9	52.35	22.65	10.15	22.95	11.2	12.85	7.35	9.7	11.6011852842716	16.35	783.15	25.6	10.7	20.4	10.8	10.4	9.65	10.6	97.9	9.75	77.7	18.25	12.2	12.25	16.3	20.3	11.8	15.75	209.85	19.35	10.25	16.35	11.7	24.6	44.8	484.602150222221	14.05	9.55	43.85	20.25	25.2	18.1	14.125	14.85	9.45	16.8	114.7	12.25
ANKRD36BP2	11.2	12.1	16.85	10.6	19.25	11.8	14.1	7.95	10.15	12.1601809197067	11.15	9.15	9.9	10.65	26.1	11.15	10.6	9.75	11.8	12.9	9.6	13	22.5	12.1	11.25	8.6	8.3	15.3	12.15	8.55	8.55	10.8	9.9	12.35	14.1	10	13.0895378069663	13.15	10.75	12.55	27.6	12	19.05	13.575	13.1	10.3	22.35	9.55	16.55
ANKRD37	6.9	6.9	6.9	6.9	6.9	6.9	6.9	6.9	6.9	6.9	6.9	6.9	6.9	6.9	6.2	6.9	6.9	6.9	6.9	6.9	6.9	6.9	6.7	6.9	6.9	6.9	6.9	6.9	6.9	6.9	6.9	6.9	6.9	6.9	6.9	6.7	6.8599708454191	6.9	6.9	6.9	6.9	6.9	6.2	6.675	6.9	6.9	6.9	6.9	6.9
ANKRD39	5.3	5.35	5.45	5.4	5.3	5.35	5.45	5.35	5.5	5.42494239600754	5.35	5.3	5.4	5.4	4.85	5.3	5.4	5.35	5.4	5.35	5.4	5.3	5.25	5.35	5.3	5.4	5.35	5.35	5.3	5.3	5.35	5.4	5.4	5.4	5.4	5.15	5.38991651141277	5.4	5.35	5.4	5.4	5.35	4.8	5.175	5.3	5.3	5.35	5.3	5.3
ANKRD40	14.9	7.5	11.45	8.7	15.95	10.95	12.55	9.25	8.65	9.20869154657707	8.35	7.75	7.25	8.6	16.2	12.25	8.45	8.8	9.3	13.5	10.3	9.6	14.7	16.3	10.5	12.05	12.95	10.75	13.75	8	9.1	8.1	7.8	11.55	9.55	8.85	9.55583591319985	10.65	9.9	9.6	13.8	11.6	16.8	12.825	9.05	7.2	13.5	8.2	10.05
ANKRD42	35.8499587656973	36.5608678661433	36.2892604899628	35.3241397059897	37.4089113257402	34.7978810467744	36.0818318045661	34.0807305786709	36.0509942397039	35.8488852302855	33.0416486110412	40.1797377083171	36.6851536698021	36.7767467427562	32.7208361368437	35.3217639618437	33.0464802736957	34.1438375450762	35.8196404909964	33.9789017561954	33.8006918511596	37.4333793411495	33.2909417101309	31.9357573055036	35.3645134296822	35.0452925195759	35.3939909089329	39.3682268696141	34.2742325606201	37.1709863207444	35.1935058599941	36.1650021236195	34.5060154607594	35.5290431025126	37.8876689153307	33.1450983151936	36.6920124374091	35.9532030929036	33.6127693966828	37.5920996525064	39.1893529967781	35.565735758846	30.8659159864419	34.131187701853	39.9337424217016	36.230027330944	37.7246869623913	37.2257508804769	41.7041811382701
ANKRD45	8.55	8.6	8.8	8.7	8.55	8.6	8.75	8.5	8.85	8.67467578644873	8.65	8.4	8.7	8.7	7.8	8.55	8.7	8.65	8.75	8.4	8.65	8.6	8.45	8.6	8.5	8.6	8.65	8.75	8.5	8.6	8.55	8.7	8.6	8.65	8.8	8.35	8.60985481875275	8.7	8.55	8.7	8.7	8.6	7.75	8.3	8.95	8.6	8.85	8.6	8.9
ANKRD46	5.7	63.65	8.8	22.6	10.6	6.75	5.85	210.45	54.95	6.81413971092463	6.25	15.35	90.5	5.55	7.7	180.85	6.65	5.6	5.85	18.45	8.15	5.95	7.8	6.2	9.7	5.5	12.25	6.55	31.75	6.25	11.55	4.1	4.9	6.6	10.75	347.4	175.652352104946	21	7.35	16.35	7.05	7.2	8.75	65.275	6.25	13.85	6.3	5.2	4.85
ANKRD49	9.35	10.7	10	8.3	9.1	93.35	11.1	8.25	9.85	8.81731251572723	15.1	173.15	9.05	11.45	12.45	15.15	10	39.05	7.45	207.25	20.35	9.7	12.85	9.9	456.25	73.6	29.4	77.1	256.9	8.05	8.4	6.65	9.4	12.5	10.3	10.9	25.6268140821289	17.1	9.25	10.15	11.65	11.7	14.55	11.925	46.85	32.05	9.05	8.9	6.95
ANKRD50	5.75	5.85	6.05	6	5.8	5.9	6	5.8	6	5.94978991225741	5.85	5.7	6	6	5.35	5.8	5.95	5.9	6	8.7	5.9	6.55	5.75	5.85	5.8	5.9	5.85	5.9	5.75	7	5.85	6	6	5.95	6	5.7	5.78999136441498	5.9	5.9	5.9	5.95	5.85	5.3	5.65	5.8	5.9	6.7	5.95	5.85
ANKRD52	4.9	4.95	5.05	5	4.9	5	5.05	4.9	5.05	4.99974999374969	4.95	4.8	5	5	4.5	4.9	4.95	4.95	5	4.85	5	4.9	4.85	4.95	4.95	4.95	4.9	4.95	4.85	4.9	4.95	5	5.1	5	5	4.75	4.88	5	4.95	5	5.65	4.9	4.45	4.8	4.9	4.9	4.95	4.95	4.9
ANKRD53	6.53241915372858	6.42728558568857	8.14938647997504	6.44980619863884	7.15192281837549	6.81248853210044	7.00999286732875	5.67890834580027	6.43874987866434	6.76464740716004	6.45464948699772	5.91903708385072	6.2449979983984	6.60908465674332	8.05403625519528	6.62834821052726	6.35826234123758	6.2767427858723	7.28285658241325	7.17495644586084	6.18465843842649	6.81248853210044	7.89730966848838	6.94478221400787	6.48074069840786	5.82365864384237	5.80172388174411	6.74166151627327	6.61872344187306	5.70723225390381	5.81678605417115	5.81377674149945	6.5299310869258	6.99660632020982	7.59736796528903	6.29285308902091	7.42833820258233	7.2653286229874	6.54522726878143	6.78914574891422	12.6861144563653	7.11933985703731	7.5219678276366	7.58781918603758	6.43506021727847	6.56467820993535	7.53740671584067	7.0857250863973	6.74166151627327
ANKRD55	9.55	9.5	12.25	9.8	24.45	11.4	11.05	8.3	12	10.5838320092488	10.4	8.25	9.25	9.75	19.55	13.25	9.2	9.35	9.15	12.15	9.05	12.65	17.2	11.35	9.8	9.1	7.95	10.8	10.45	12.85	7.75	8.95	8.6	10.6	11.75	10.5	12.2288184220717	12.05	10.2	15.9	16.7	11.85	14.8	12.1	9.65	8.4	13.7	12.3	9
ANKRD6	6.5916613990708	6.16948133962653	7.77110030819317	6.03116904090741	12.2898331965898	7.61380325461592	7.18226983620081	8.95921313509172	6.08933493905533	8.77867033652722	6.65976726320072	6.20644825967316	7.36987109792295	6.76498337026781	11.5758369027902	10.8616297119723	6.3	6.09241331493522	6.23538290724796	7.99906244506192	5.8949130612758	7.58946638440411	9.90832982898732	7.94512429103535	7.07813534767456	6	5.14562921322553	7.40945342113708	7.99906244506192	7.21664742106749	5.4398988961193	6.52111953578525	5.60312412855543	7.46993975879324	7.85429818634358	26.7402318613732	15.8241076235383	8.06163755077094	8.8140512819021	6.74592469569591	10.8950676913914	7.95047168412039	10.0623058987491	12.1874679486758	6.50768776140958	5.78619045659577	8.5548232009785	6	6.19758017293847
ANKRD7	4.9	4.55	6.05	4.4	5.85	5.4	5.1	3.95	4.4	4.8882512210401	4.8	4.8	4.25	4.9	7.55	5.05	4.55	4.5	4.2	6	4.35	2000.45	7.25	5.4	5.25	4.25	3.8	5.35	5.8	1769.05	3.9	3.6	4.1	5.35	5.55	4.7	6.01970098925188	5.85	4.8	4.75	7.5	5.5	7.35	5.875	5.05	4.35	6.9	1862.25	5.6
ANKS1A	32.75	30.7	21.45	60.9	32.7	36.05	28.6	98.1	30.95	55.824501789089	126.5	31.75	33.55	13.75	55.6	67.35	119.45	23.8	33.35	42.5	20.05	22.85	44.1	422.6	26	28.9	21.8	35.55	31.55	107.5	168.3	9.6	25.05	23.95	21.75	85.35	54.4546967671293	28.7	299.55	17.95	21.5	84.6	31.6	157	27.55	17.9	21.8	38.1	21.9
ANKS1B	5.45323714202487	5.30642983723204	5.65795470223846	5.22092774279755	5.50665860214398	5.65651739626978	5.4815136919939	5.12422157520923	5.310102955505	5.43340214954396	5.46846972713289	5.38410966469714	5.33526969618902	5.5199003605203	5.61690787041103	5.60354792178101	5.43694656806224	5.29189160044401	5.12684803470306	5.86576941914108	5.28139913564128	5.42192730213342	5.93722750365303	5.64102001067814	5.69542569293566	5.20484632016515	5.08516449899008	5.59694774144232	5.78649254668966	5.13601951764208	5.05811524007663	4.98746191891829	5.099134801327	5.6276165604533	5.60519553961244	5.4367351282439	5.85848049368053	5.78511840924861	5.50665860214398	5.40426617601941	5.80600349438943	5.75333140283104	5.72344910730917	5.70654833752761	5.49144676055432	5.0978075928336	5.50665860214398	5.21628278683755	5.03077354257704
ANKS3	4.9	4.95	5.05	5.05	4.8	5	5.05	4.9	5.1	5.07444578254611	5	6.1	5.05	5.05	4.5	5.45	5	6.05	5.05	6.4	4.9	4.95	4.85	5	4.95	5	4.95	5	6.3	4.95	5	5	5	5	5.05	4.85	5.61697427446486	5.3	4.95	5	5	4.95	4.5	4.825	4.95	5	4.85	5	4.9
ANKS4B	5.9	5.95	6.15	6.05	5.95	6	6.05	5.9	6.1	6.04979338490167	6	5.8	6.05	6.1	5.4	5.95	6.05	6	6.05	5.75	5.95	5.95	5.9	6	5.9	6	5.95	5.95	5.8	5.95	5.95	8.2	6.05	6.1	6.05	5.8	5.88	6	5.95	6	6	6	5.35	5.775	5.95	6	5.95	5.95	5.95
ANKS6	6.9	6.9	6.9	6.9	6.9	6.9	6.9	6.9	6.9	6.9	6.9	6.9	6.9	6.9	6.2	6.9	6.9	6.9	6.9	6.9	6.9	6.9	6.7	6.9	6.9	6.9	6.9	6.9	6.9	6.9	6.9	6.9	6.9	6.9	6.9	6.7	6.8599708454191	6.9	6.9	6.9	6.9	6.9	6.2	6.675	6.9	6.9	6.9	6.9	6.9
ANKZF1	4.8	4.3	4.85	4	5.55	5.45	4.6	3.85	4.2	4.53844687090198	4.85	59.8	4.15	4.65	6.15	5.3	4.65	5.3	3.75	9.9	10.35	4.65	6.1	5.25	16.25	6.8	9.05	5.65	11.55	3.8	3.8	3.15	3.95	5.05	4.95	4.8	7.50663706329272	5.55	4.95	4.5	5.55	5.8	60.2	5.825	4.95	3.85	5	4.05	3.55
ANLN	26.8	33.05	6.05	6	5.95	5.9	6.1	5.95	14.2	6.04979338490167	5.9	5.75	26.7	6.05	5.35	56.7	6	6	6	6.35	6	5.9	5.85	5.95	5.8	5.95	8.15	5.9	5.75	5.85	7.2	6	6.05	6	42.9	9.6	5.84999145298521	5.95	5.9	8	5.95	5.85	5.3	63.4	10.35	5.9	5.95	5.95	5.95
ANO1	473.5	5.95	7.9	5.9	9.2	7.2	7.1	5.1	5.95	6.74592469569591	7.05	6	5.85	6.5	10.75	6.8	6.35	5.9	5.8	7.75	5.85	8	37.8	8.7	6.8	5.5	5.1	7.05	7.4	5.4	5.1	4.8	6.05	7.2	7.45	6.6	7.83997448975442	7.65	7.25	6.7	9.1	18.85	10	8.025	6.5	11.95	11.7	5.6	5.85
ANO10	7	7.77110030819317	8.49794092707169	8.06380803342937	7.40810367098086	8.35613547041932	11.7686022959398	8.10308583195316	8.67438758645243	8.11929739014853	13.3213175024094	5.939696961967	7.00624721230988	12.7022635778038	10.9806648250459	7.60394634384015	17.8255434699759	9.45238065251289	11.247221879202	7.45201315082039	6.58122329054409	6.89420046125727	8.6726581853547	8.25	5.96028522807424	6.5665820637528	6.52916533716217	9.7868534269192	6.73405524182865	6.66164394125054	6.82348884369279	7.56124989667714	6.76036241632059	7.46659226153404	9.52050418832952	7.09577338984272	10.6003900958105	8.23802160715788	9.61067115242219	8.27209163392186	8.05263931888173	8.38540398549766	7.12881476824865	8.35613547041932	6.982478070141	6.7686778620348	7.44580418759451	8.86820162152395	6.82275604136628
ANO2	5.05	6.15	6.1	4.65	7.1	5.5	5.4	4.1	4.55	5.07074945151109	5.05	4.6	4.65	5.1	6.7	5.55	4.8	5.75	4.55	6.1	4.5	5.1	6.8	5.45	5.1	4.25	4.1	5.3	5.55	4.25	4.05	3.4	4.1	5.4	5.55	5	317.778023154528	5.9	6.6	5.05	9	5.95	7.2	17.1	5.05	4.35	5.9	4.4	4.85
ANO3	5.8	504.5	6.45	5.05	6.55	6.25	6.2	19.65	1711.45	5.63249500665558	5.8	5.25	48.95	5.65	8.3	6.85	5.55	5.2	5	6.9	5.1	17.9	8.1	6.3	5.95	4.8	4.45	6.1	6.55	4.65	4.6	4.1	4.8	6.2	7.25	87.1	6.98964949049664	6.65	5.75	246	7.35	6.65	8.55	6.975	5.7	4.75	6.6	4.95	4.95
ANO4	5.87367006223537	5.90296535649668	5.96112405507552	5.96112405507552	5.87367006223537	5.93211597998556	5.93211597998556	5.87367006223537	5.98999165274877	5.93211597998556	5.90296535649668	5.81463670404265	5.93211597998556	5.96112405507552	5.3113086899558	5.90296535649668	5.93211597998556	5.93211597998556	5.93211597998556	5.84422792163345	5.93211597998556	5.87367006223537	5.75890614613574	5.90296535649668	5.87367006223537	5.93211597998556	5.90296535649668	5.87367006223537	5.84422792163345	5.87367006223537	5.90296535649668	5.93211597998556	5.93211597998556	5.93211597998556	6.01872079432166	6.39296488336984	5.85074232737945	5.93211597998556	5.90296535649668	5.93211597998556	5.93211597998556	5.87367006223537	5.2820450584977	5.71904712342887	5.87367006223537	5.87367006223537	5.90296535649668	5.90296535649668	5.87367006223537
ANO5	8.99766606146687	10.1040796511206	9.97515499033679	10.7255032609788	10.1584187636741	9.84565673822399	9.98231541063243	9.62594436115514	10.1448047053205	9.9699765678327	9.92637594681009	9.62631668050111	9.95778873831076	10.1180281222133	8.93237378619699	9.79551630934253	9.34799159965914	9.90086718248065	9.92024476801313	9.13821828594156	9.82699588455912	9.94146722657111	10.0747317913852	9.81399845940945	9.68931938079734	10.786832374729	9.81399845940945	9.8947630704633	9.56957872205558	9.76371246109188	9.82014373243634	10.0114286004002	9.90836961845208	9.90795962260528	9.963004972234	9.44433186588861	9.45339900790608	9.87640539736974	9.83948391106467	10.552481016943	10.9006704971492	10.2625481855172	8.8324430889538	9.43875583773323	9.72665816739504	9.80048761977425	9.90696377711391	9.83241125766135	10.8706339984998
ANO6	6.08570062783671	6.15082942082056	6.23700767730938	6.22263664095416	6.43063115656676	6.17233599237844	6.14976534235863	6.08570062783671	6.2294600382083	6.1974352845717	6.12181564310357	6.17203412237295	6.20819891705835	6.20117910283635	5.5608342864152	6.12917139141457	6.17233599237844	6.17233599237844	6.20117910283635	6.03481838912024	6.17233599237844	6.10025977573265	6.01924376912862	6.13635682752705	6.07107148336491	6.17233599237844	6.13635682752705	6.13635682752705	6.0563714948879	6.08570062783671	6.13635682752705	6.20117910283635	6.18679116459069	6.18679116459069	6.20117910283635	5.93991890361533	6.08816049763783	6.17233599237844	6.13635682752705	6.18679116459069	6.3415246426955	6.10025977573265	5.53194631450112	5.87378003943104	6.10025977573265	6.17233599237844	6.16523422617074	6.13635682752705	6.6690467196455
ANO7	7.76173031293866	7.05016568314353	7.25506809673352	7.23724614197875	7.27736783308128	7.06260340915452	7.34458683806342	7.26893114353989	7.59058435218393	7.46828460068434	7.79648509068699	6.44071303829775	7.34140956276162	7.48467443850495	6.61323257958342	7.12289170162085	7.71870525020797	7.33446612013424	7.56670653976926	6.79324834180622	7.08365466545146	6.8433574165077	7.11146392112032	7.33117332288486	6.77013270264042	7.50870156308476	7.2023730427251	7.66368912746137	7.10911912981728	7.18774016684463	7.19077041251129	7.70572256158384	7.91532283207822	7.43188162107145	7.34763185852878	7.04196186176107	7.26356375604479	7.24363309282284	7.15097230347123	7.28655224752987	7.24946390462815	7.57750469979384	6.42215278605887	7.48193708087729	7.10123081719993	7.71459018857246	7.20545493219007	7.31634292846888	7.17556780201941
ANO8	18.3164543512111	19.2421412529895	20.9490453243101	19.8578699764099	18.7169709087769	18.3836884220768	18.4997297277555	18.4306809423852	20.5195029179559	20.3684615758096	18.4397668098054	18.7021389151081	18.855105409411	20.3639387152879	17.1248357656358	20.2742447454893	18.7000668448003	18.521878954361	19.6921304078558	17.4899971412233	18.0571315551502	18.3987091938538	17.921913960289	17.9624608559072	16.8844603111856	18.4483061553087	18.2513698116059	18.8248505970167	17.3485590179703	19.1419695956294	19.1701591021045	18.8232568914096	17.3758453031788	18.0001388883531	19.0358871608339	21.3513465617511	20.1817214042699	18.5310550158376	18.7439990396927	19.8595065396903	18.5310550158376	17.0664143861562	16.1479100814935	18.4553515274026	17.6222870252416	18.659046063505	19.5719825260498	17.541379649275	18.6084658153218
ANO9	6.9	6.9	6.9	6.9	6.9	6.9	6.9	6.9	6.9	6.9	6.9	6.9	6.9	6.9	6.2	6.9	6.9	6.9	6.9	6.9	6.9	6.9	6.7	6.9	6.9	6.9	6.9	6.9	6.9	6.9	6.9	6.9	6.9	6.9	6.9	6.7	6.8599708454191	6.9	6.9	6.9	6.9	6.9	6.2	6.675	6.9	6.9	6.9	6.9	6.9
ANP32A	40.2201577081478	33.9190191755719	19.4733758944176	20.7704593290351	19.0302265877442	178.257762604476	55.7138120369234	33.623580091412	40.7348314452869	58.2862191596339	95.793957806066	66.4237871118407	34.9270226369048	24.3610642234473	20.4378933328709	31.767707938678	83.0021048662992	48.457249748774	26.3876823324409	147.449074749569	118.937956382536	15.9768920983507	27.5677875870222	29.5300113043883	147.405712516801	24.9896645277093	91.2605835675708	116.374419574513	120.447290075422	15.7908789421803	33.7952282515998	13.5018863390638	19.9518809875459	27.5525725444499	36.1118230777883	48.9858207272303	55.5687090838946	39.193612731351	35.1395456108822	30.2511684998162	15.1175125383644	39.6150788152858	80.5101706476184	64.7544840690429	156.705223293259	20.8680616859149	12.7887879417641	11.5285491051231	14.0206777775484
ANP32A-IT1	10.55	9.35	17.85	10.7	18.25	11.65	20.35	7.55	10.1	11.4714863901763	9.7	9.25	9.6	10.4	23.25	10.8	9.25	9.25	11.05	14.25	12.2	15.05	19.8	12	10.65	11.05	8.6	11.3	10.45	7.8	8.7	13.6	9.65	12.4	13.15	9.6	11.7497914875116	12.3	9.55	12.25	24.6	15.8	18.15	13.725	10.15	10.2	19.9	9.45	14.4
ANP32B	2116.07844018127	370.444118592805	222.991031209778	208.046088643839	494.019883203095	1123.74763626003	1136.31714103062	534.127980918431	327.935092663167	282.535999706431	1201.66758922757	2186.06041602239	348.943684568155	483.316873282942	247.302972080806	780.518212471688	1251.16729097271	3287.35845398703	187.349085933185	4070.80266010279	2045.26342068693	254.164513652083	289.234459392376	1306.78320313662	2670.00208988682	963.063210542278	2537.83061195975	1868.38076419128	2556.60038332157	443.598605160115	807.287619129638	482.392915578163	602.401942227945	750.681966614358	309.813532628902	474.558942598283	735.267202351537	540.819181889844	904.141313623042	194.652266876089	149.08982191954	1095.26374106879	4162.00170891363	1147.9259549836	4286.64903916801	397.78615171974	233.877275510042	275.113226690394	301.179244802825
ANP32C	11	9.05	11.95	9.3	11.85	11.75	11.4	7.5	9.9	10.7356881474827	10.95	10	9.75	10.8	20.7	11.35	10.55	9.9	9.2	13.6	9.65	11.2	15	10.85	11.6	9	8.7	11.95	12.7	8.8	8.6	11.7	9.15	11.7	12.1	9.85	13.1879945404902	12.75	11.1	10.65	17.3	12.3	16.45	13.25	12.25	9.25	12.5	9.35	14.35
ANP32D	7.05	8.3	8.35	6.35	8.3	7.65	9.25	5.85	6.35	7.09295425052213	6.75	6.25	6.25	7	11.2	7	6.65	6.15	7.65	7.85	6.25	8.55	13.45	7.65	7.2	5.9	4.8	7.55	7.7	5.7	5.5	6.5	5.95	7.75	8	7.1	7.95989949685296	9.25	6.95	7.2	16.4	8	10.55	8.3	6.95	6.25	9.25	6.1	6.4
ANP32E	22.4549549097744	22.2009008826219	19.2712869315985	17.4709759315271	19.5140974682408	45.3695933417967	48.822126131499	22.5838437826691	24.8885515850159	37.265305148589	31.0288575361711	60.7504115212399	25.2465344156381	11.6726175299288	13.1230712868596	42.2302912611315	48.002604096028	50.8836909038643	10.5033328044007	204.338652731195	250.011249746886	12.8642916633603	13.9748881927549	9.95251224565938	84.4414738147079	30.595751339034	160.724795846814	37.7842559805007	120.287156421623	13.9941059021289	23.7606818083994	15.5993589611881	10.8104116480364	35.8056210670895	18.0599003319509	44.2294019855571	106.790334282288	35.9509040220131	13.5062022789532	15.7575378787424	16.3993902325666	23.5584379787795	73.8512017505471	64.993307347757	196.411933191443	17.3925271309261	21.1471038206181	10.2761860629321	10.8083301207911
ANPEP	11.3	9.75	15.75	11.55	16.45	399.4	54.95	9.1	10.75	12.3883009327349	314	9.6	10.25	333.95	24.7	11.35	2365.9	10.9	706.5	20	10.3	13.55	1524.9	66.1	11.45	9.5	8.85	193.15	19.9	9.35	9.85	10.65	341.55	264.25	14.75	11	13.0293514804076	14.4	23.65	12.35	21.6	1008	19	14.6	15.95	10.35	18.2	10.3	16.55
ANTXR1	7.84601809837321	6.99714227381436	11.6623325282724	7.01427116670007	9.45092588056853	8.34775418900197	9.2772571377536	6.549236596734	7.09929573971954	7.91594451644534	7.78138805098422	6.70447611674469	6.76202632352167	7.77592438234838	12.3120875565438	8.06520303526204	7.07248188403477	7.03775532396516	6.98909865433305	9.50447263134573	6.84178339323893	8.28251169633946	11.4591666363658	8.59767410408187	8.25636118395992	6.62287701833576	6.13351449007826	7.98905501295366	8.5020585742513	6.61437827766148	6.05640157189069	6.92531587727232	7.03224715151565	8.34610687686181	8.9196412483911	7.95424415013771	9.23852289486213	9.20611210012131	8.68792265158939	7.72204636090719	12.2458156118733	9.15587243248834	12.5546804021448	9.37679982723317	7.76385857676452	6.87804478031366	11.6833214455479	6.73609679265374	12.4803846094582
ANTXR2	6.9	6.9	6.9	6.9	6.9	6.9	6.9	6.9	6.9	6.9	6.9	6.9	6.9	6.9	6.2	6.9	6.9	6.9	6.9	6.9	6.9	6.9	6.7	6.9	6.9	6.9	6.9	6.9	6.9	6.9	6.9	6.9	6.9	6.9	6.9	6.7	6.8599708454191	6.9	6.9	6.9	6.9	6.9	6.2	6.675	6.9	6.9	6.9	6.9	6.9
ANXA1	18.7	15.55	31.1	22.7	138.25	1844.95	188.4	6.9	43.5	11.8346947573649	98.9	483.4	14.1	2757.3	22.45	94.75	69.05	1692.75	12.1	759.3	9.4	33	21.05	109.15	24.4	264.5	369.9	2859.4	1155.4	64.95	300.8	90.5	25	84.2	14.4	20.4	64.0128018446311	294.6	3575.25	114.25	55.25	186.1	19.4	255.8	82.45	645.85	284.55	15.75	320.7
ANXA10	3.75	3.45	3.9	3.15	4.1	4.05	3.65	3.15	3.35	3.54964786985977	3.8	3.6	3.35	3.7	5	4.05	3.6	3.4	3.05	4.8	3.3	3.7	4.95	4.1	3.95	3.25	3	4	4.45	3.15	2.95	2.45	3.1	30.35	3.95	3.95	4.78990605335846	4.35	3.9	3.6	4.3	4.4	5.2	4.525	3.8	3	3.85	3.2	2.95
ANXA11	27.2	17.5081409635632	18.7609967752249	14.1569770784585	20.2794230687167	174.931815288129	35.2664855067811	23.7243545749932	18.3536099991255	16.9015535788574	127.922007488938	245.565469885324	17.001470524634	36.1229497688104	68.6391652047138	18.6981951000625	128.726337631426	29.7823353684697	20.0624649532404	63.1631221520913	17.2007267288333	15.9651965224359	27.0865280167097	150.196696035565	240.796257238355	23.5902522241709	23.2416651727022	176.654974455858	276.70869158738	15.1216731878453	17.0389260224933	13.9362835792043	18.0934380370343	83.768430807793	19.4695916752252	36.5732142421199	38.0912170961432	21.2031247697126	94.8394696315833	19.2249837451167	24.2535564402419	69.723704720848	22.908295440735	62.3925476319087	22.0864777635548	16.49886359723	19.6513994412612	15.3066162165255	15.1795915623577
ANXA13	4	3.65	4.2	3.35	4	4.35	3.9	3.35	3.55	3.79473319220206	4.05	3.85	3.55	3.9	5.05	4.35	85.35	3.6	3.25	5.1	3.5	3.95	5.25	4.35	4.2	3.4	3.2	4.25	4.75	3.4	3.1	2.6	3.2	4.25	4.25	4.15	4.93963561409139	4.65	4.1	3.8	4.75	4.65	5.55	4.8	4.05	3.2	4	3.4	3.1
ANXA2	6070.68112104846	47.6467398628423	363.035932239797	629.522451345654	851.531950698593	1121.38646367862	343.536786606879	44.1653619139103	94.8826677770227	57.7186119584842	1536.28212705551	377.659819877274	47.683746643481	5660.80643179283	280.93318400731	328.208388837582	1827.86615581837	585.775088055068	316.870961472908	700.8989382891	26.5297198309791	446.263269634365	119.312703802771	3703.40344940842	911.711341987477	1012.06218354391	87.9902729004035	3981.03020868638	1771.0233294875	872.061192301484	1968.51179903627	342.602859017131	1025.54302333643	1312.17858161167	54.1482234308937	77.4609078948284	220.171834995766	590.467467446286	2875.35985634002	204.920594628552	242.021601033257	2040.71611770364	38.4426071262727	1152.14195054112	242.152753433473	814.020533693917	1547.5287608669	320.607010264769	1738.50059640516
ANXA2P1	14.75	9.1	11	7.45	9.9	9.4	9.1	6.2	7.5	8.38749068553879	8.45	7.65	7.65	28.7	11.05	9.35	8.3	7.7	8.05	9.8	7.3	8.55	11.85	14.65	8.7	9.05	6.75	8.85	8.75	6.7	10.65	6.15	7.75	9.1	9.4	7.8	9.54995287946491	10.05	10.15	9.65	18.45	9.85	12.05	11.625	8.5	9.6	14.75	7.2	11.5
ANXA2P2	49.3	4.45	5.2	4.3	6.45	6.25	4.85	4	4.4	4.73286382647969	7.6	4.8	4.35	45.75	6.2	5.3	13.55	4.6	4	6.35	3.55	4.95	6.5	30.15	5.6	4.7	3.7	33.45	7.9	5	12.4	3.35	4.95	5.4	5.2	4.45	5.42991712643941	6.2	26.7	4.75	5.5	9.05	5.6	6.725	4.1	5	7	4.35	14.95
ANXA2P3	11.25	6.2	8.15	7.75	12.1	7.65	7.75	5.25	6.4	7.11354342082763	7.05	6.35	5.95	15.75	10.05	7.3	6.7	6.55	6.3	8.65	6.25	7.15	9.65	11.45	6.95	7.2	5.5	8.75	7.95	5.5	8.45	5.4	6	7.7	8.05	6.6	8.39978571155241	8.35	7.1	6.95	9.65	8.25	10.8	8.4	7.1	6	9.3	6.1	11.5
ANXA3	239.25	4.55	5.6	4.4	5.5	202.55	170.8	4.15	4.6	4.90611862881443	10.45	4.6	4.45	4.95	7.05	5.55	6.15	5.1	4.3	6.1	4.5	5.05	6.9	12.4	5.15	4.3	3.95	5.35	5.75	4.05	9.5	3.45	28.1	26.95	5.5	5.15	6.11986927964969	5.95	9.9	4.9	6.3	36.55	7.35	6.1	5.1	66.55	6.1	4.25	4.4
ANXA4	48.7349976915974	9.74358763495254	9.9737154561377	15.2164384794866	22.5957960691807	77.0789854629652	39.7488679084072	10.2733879514014	7.80832888651599	8.11492971315682	465.771349483843	13.1480036507449	10.5399240983984	119.938109039621	16.2609962794412	16.5031815114541	873.398472920579	7.82847366987972	125.851579251116	92.0828974348658	15.4580076335859	9.47707760863021	65.9846951951739	169.541654173834	218.437233547763	35.8743989496688	11.0742945599257	260.779600429174	425.314777547172	14.3396303997	99.2146158587534	11.2187343314654	657.33859806039	897.194815800893	10.1734949746879	15.7706214208572	14.1797977976886	21.6523670761421	649.735907888736	9.9498743710662	10.6640752060364	83.3329466657696	15.5646233491209	88.2094382705161	10.4196928937469	50.5829022496733	18.2630775062693	9.76959569276027	31.3340868703717
ANXA5	251.7	160.8	588.9	854.35	476.35	830	205.15	274.4	290.8	120.328300910467	347	167.9	153.45	2979.85	370.4	691.55	598.85	136.25	354.1	317.35	38.8	198.6	133.95	1664.35	479.3	503	192.15	2048.65	351.6	471.85	914.15	366.75	368.1	981.05	143.5	221.3	259.064791895773	1009.4	2301.4	120.85	44.1	867.45	75.5	1514.9	160.2	470.3	290.9	247.05	212.3
ANXA6	760.1	200.3	78.05	131.9	79.2	489.9	231.5	528.9	170	104.11249924961	60.9	684.85	109.45	584.9	487.95	328.9	109.05	41.05	92.25	200.8	37.15	63.25	623.8	295.6	1240.5	220.5	136.1	345.65	1427.75	92.75	76.05	123.65	69.5	206.3	166.6	115.45	325.819997544657	648.6	508.8	106.05	147.15	154.55	449.45	209.75	34.3	50.6	104	63.85	68.1
ANXA7	97.7404726814843	95.2624794974391	67.7486531231434	115.712142837301	48.9835686735869	308.068316287151	111.23830275584	147.22177148778	96.2890829741358	69.5272643668401	383.996542953189	247.334666999998	127.814582501372	198.452702173591	57.7721386136951	234.595097988001	365.045010923311	129.038569815385	161.856186165373	345.270318011844	165.859277702515	40.3038459703289	59.0312417284272	118.223876607054	226.72432599966	177.741771961461	76.814972498856	438.004828740506	332.437994218471	76.3687763421674	104.579013190984	60.4643283267085	75.0895964831347	342.01626423315	91.7288122674659	249.713706071573	113.60928376405	233.847150934109	135.413367139289	64.4487587157425	52.7796125412076	164.397764583342	94.3051960392427	299.557755282683	179.816726140813	99.5062812087759	52.2376779728962	34.8165549703011	74.2057106966843
ANXA9	5.17687164221791	4.69920205992464	5.55607775323564	4.38292140016222	6.10819122163018	5.5299186250794	5.24356748788456	4.26614580154031	4.58257569495584	4.95778589348559	5.15751878329105	4.81715683780381	4.61519230368573	5.09264175060449	6.77495387438173	5.41871756045653	4.9180788932265	4.67974358271904	8.20579063832365	6.51824362846312	4.46654228682546	5.16357434341755	18.3491144200476	5.61582585200075	5.35607132140714	4.32434966208793	4.09878030638384	5.52539591341652	5.87877538267963	4.23349737214989	4.30697109347161	3.69256008752735	4.56207189772366	5.53172667437573	5.42217668469038	5.35116809678037	6.22140545675344	6.0031241866215	5.24499761677734	4.96386945839634	7.92306758774655	6.06094052107427	7.31266025465425	6.283311228962	5.11859355682789	4.17612260356422	6.47437255647217	4.47325384926901	5.38377191195912
AOAH	6.5	6.2	11.2	5.95	8.6	141.4	8.3	4.9	6	7.10563156939621	6.4	30.55	6.05	6.55	8.7	8.6	6.35	5.95	5.6	21.85	5.55	7	8.55	7.05	7.2	7.5	5.3	747.95	534.7	4.85	7.55	5.75	5.85	7.15	7.2	6.75	8.0991110623327	8.3	6.8	9.2	13	7.15	9	7.9	7.9	9.45	9.6	5.65	8.1
AOC1	39.55	6.05	7.7	5.9	6.9	7.2	8.5	5.35	5.95	6.4391381410869	845.55	5.65	5.75	6.55	9.45	6.9	258	5.85	2033.85	8.05	5.85	6.75	10.45	7.3	6.5	7.1	5.25	6.95	7.6	5.4	5.1	4.65	27.05	7.15	7.75	6.85	7.69989610319516	8.45	10966.9	6.45	11.85	481.8	9.95	7.925	6.4	5.45	9.1	5.7	6.85
AOC2	3.95	3.55	4.05	3.35	4.45	4.4	3.95	3.3	3.5	3.72290209379726	3.95	3.75	3.5	15.6	5	4.25	3.8	3.55	3.25	4.95	3.45	3.85	5.15	4.35	4.2	3.4	3.15	4.15	4.55	3.3	3.1	2.65	3.1	4.15	4.05	4.15	4.85962961551598	4.55	4.1	3.7	4.55	4.65	5.55	199.3	3.95	3.1	3.9	3.4	3.05
AOC3	12.7890699540508	12.3595368538555	21.5358218405326	28.9733161206661	28.959484991665	13.2900862673955	13.7360767048826	11.3108049208721	12.9422089558665	13.2546338395088	48.8515107682089	12.1179190596756	12.8120740766602	74.3972445667728	27.9814694567842	12.8148103309504	41.5173312234125	12.6395456961644	14.1665274880598	13.2174184648753	12.5407907444219	14.609830278452	17.5855037314471	59.6066393985552	12.8537050185308	20.8141422560396	11.8013745645688	13.7286611157906	12.7250667419686	24.7268700685454	12.0954215084446	15.1881992316951	13.004477747439	15.6993657363414	14.1342134788203	11.892427449263	14.1011506339035	13.9350323139557	14.7600414244963	14.8179904338079	15.4672600646375	32.6697866426299	13.5577117813791	49.8490061427724	13.0218567231188	12.6481903601627	14.7166270282483	12.4629875813042	15.5577762204316
AOX1	5.32024435529046	6.87004366798349	298.06480000161	200.181392741683	6.76756972627545	5.78273291792038	6.20544116078784	4.4181444068749	4.99149276269134	5.5843032902031	5.42563360355267	5.12640224719052	5.04579032461715	309.5335199942	7.15314616095603	5.93590768122281	4.96739368280792	5.06236110920586	62.6464284696263	6.66445796745692	4.84974226119286	5.96070465633049	25.5778224249055	6.06032177363546	5.47905101272109	4.87083155118302	4.4407206622349	5.70964096944808	6.20423242633607	9.63950206182871	4.37892680916226	9.16487861348965	12.8316016147634	37.4095241883668	5.88642506110458	5.7913728942281	7.78777299608162	8.19801805316382	5.47905101272109	7.22149568995232	7.69155380921176	8.40832920383116	7.76240941976137	9.44119960598228	5.37354631505117	6.9745967625376	7.33791523526948	8.13326502703558	4.98998997994986
AOX2P	6.9	6.9	6.9	6.9	6.9	6.9	6.9	6.9	6.9	6.9	6.9	6.9	6.9	6.9	6.2	6.9	6.9	6.9	6.9	6.9	6.9	6.9	6.7	6.9	6.9	6.9	6.9	6.9	6.9	6.9	6.9	6.9	6.9	6.9	6.9	6.7	6.8599708454191	6.9	6.9	6.9	6.9	6.9	6.2	6.675	6.9	6.9	6.9	6.9	6.9
AP1AR	10.55	11.1	12.5	10.05	11.75	9.95	10.75	8	8.15	9.59374796416916	31.75	9.4	8.5	8.9	17.3	10.6	16.85	8.25	8.9	12.1	8.65	10.1	15.6	9.5	9.85	7.8	11.15	14.2	10.95	7.25	6.95	7.9	7.9	10	10.65	19.75	13.3505355697815	10.7	8.45	9.4	15.75	10.1	16.25	11.275	9.1	18.35	14.55	7.75	9.4
AP1B1	96.55	92.25	130.2	102.25	100.35	109.65	111.15	115.8	110.75	125.806995036047	52.05	96.45	124.8	56	152.7	123.7	55.75	97.6	85	158.85	71.45	135.95	125.3	241	217.6	83.4	76.7	244.85	142.65	82.15	67.05	82.6	65.5	80.5	105.05	94.85	132.108072425571	86.75	150.8	129.7	106.35	370	169.15	139.45	204.75	63.6	180.45	97.9	78
AP1G1	6.65	6.3	7.2	5.75	7.5	13.85	6.75	6.55	6.1	6.46915759585435	6.85	9.05	6.15	6.8	8.55	7.7	6.45	6.2	5.5	8.8	5.95	14.2	8.9	7.5	7.5	5.75	5.6	7.3	9.9	56.7	6	5	5.4	7.5	7.25	7.3	10.8596132527821	7.9	16.65	6.45	7.95	8.1	9.45	8.45	6.7	5.6	6.75	24.7	6.05
AP1G2	15.2165206272656	11.2782977438973	12.1583304774957	9.37909910385853	8.05357063668035	15.9095883039128	11.1834699445208	6.06217782649107	11.8743420870379	11.2038938802556	11.6743308159397	33.5296137764812	10.5566329859477	6.55	14.8566483434185	12.0809767817011	10.7651056659933	10.1143462467922	8.98623948045009	29.8254924519278	14.1046091757269	10.0790624563994	12.8399766354928	11.9283276279619	31.8885951399556	18.6331022645184	15.6496805079209	14.4944817085676	23.2864767622756	8.27496223556338	8.66833317310773	7.36783550304973	10.6235587257755	11.6646903087909	11.5779963724299	10.8338589616074	12.2747379386103	14.9331008166422	11.2276444546485	10.4811735984097	13.7477270848675	13.6623570440828	19.049409439665	10.4812034137307	11.1850346445597	9.29421863310736	7.53657747256671	9.08845421400141	8.97078591874759
AP1M1	5.35	5.75	5.55	5.8	5.65	5.7	5.8	5.4	5.85	5.74978260458602	5.55	5.65	5.95	5.9	5.2	7.35	5.75	5.75	5.8	6	5.7	5.7	5.75	7.8	5.8	5.7	6.05	9.45	8.75	5.4	5.65	5.6	5.65	5.8	5.75	6.25	5.61996441269871	5.7	5.85	5.7	5.65	5.7	5	5.45	5.7	5.7	5.7	5.7	5.7
AP1M2	2.98956518577535	2.71569512280005	2.96226264871973	2.46475150877325	3.0199337741083	3.29051667675458	2.91633331428354	2.56515106767613	2.6153393661244	2.81513737190795	3.26917420765551	2.88920404263873	2.66552058705237	2.93938769133981	3.71079506305589	3.26343377441614	2.94321253055229	2.68840101175401	9.22062904578641	3.75632799419859	2.59229627936314	2.91204395571221	3.99687377834227	3.42271821802497	3.15832233947075	2.56515106767613	2.39165214862028	3.16306813078694	3.50499643366438	2.51495526799186	2.34147389479362	1.91702895126808	2.34147389479362	3.16306813078694	3.06267856622271	3.14006369362152	3.65951700299155	3.77094152699296	3.68781778291716	2.78881695347687	3.34065861769801	3.87491935399951	4.0348482003664	3.59895818258562	2.96226264871973	2.34147389479362	2.83901391331568	2.51495526799186	2.21359436211787
AP1S1	14.1742972194959	13.6755497886749	12.2003851889492	9.5580088697063	12.9866529680285	11.3946111803883	11.1518339734324	23.2295229578854	11.6507867852036	11.8459878971577	12.4647218632433	8.53848752070575	10.2305886836843	10.6279846747589	15.0806672604014	11.6133776005527	13.2556876021369	9.93322172549506	9.81268487893243	13.7184807510076	9.76405205876791	11.2978407130567	15.8393963914272	12.8455133796383	11.0514333773893	9.10166213651233	8.79913688160015	11.0153470353883	11.0575319068973	8.82544717617848	8.53469555618383	7.35978304535336	9.6292510597029	11.8531850648953	14.3553038381336	14.590032173217	12.8235192233881	13.0534657050902	10.0325605327696	13.8598734047921	13.3366936669296	19.2067467608968	18.6368896352539	12.7965621616644	10.9165867044108	8.89515843641706	13.0604091874231	9.38009974389414	10.7499974761126
AP1S2	7.73045923603507	21.5459392925906	6.23899030292563	5.26497863243527	17.6351920885484	116.144877200848	11.9854077944808	11.8743420870379	6.4482555780614	8.99220427596773	15.1105923113556	7.18331399842719	9.20543317829204	5.24499761677734	7.77785317423773	14.2471049690806	7.47395477642192	5.80172388174412	5.08920425999979	18.7011363291111	5.39026900998457	8.22313808712951	7.71929400916949	6.24579858785088	37.2966486430081	5.91903708385072	4.82571238264362	243.419288471559	26.6179450747048	9.836157786453	20.2866335304801	4.7116875957559	4.22403835209862	5.8834513680322	8.87327448014542	24.4838722427642	8.59640396093993	9.62340895940726	6.06217782649107	8.82538950981768	12.2528568097403	6.29781708213251	8.61626369141521	16.9833742230453	10.3995192196563	5.15412456194066	6.22093240599832	5.23067873224881	4.34741302385683
AP1S3	132.5	184.45	152.4	172.7	150.3	150.05	154.4	144.9	146.65	148.760529039124	149.5	147.45	141.4	152.6	130.35	151.45	152.7	150	152.95	145.1	161.05	148.1	129.6	138.3	130.75	157.75	148.9	151.35	144.85	145.5	148.5	153.7	142.6	154.05	139.95	143.85	137.783412644629	131.05	149.6	175.2	165.1	148.4	133.6	121.825	151.55	178.75	202	149.85	184.85
AP2A1	57.7118055513774	52.462486597568	55.9420235601109	58.369169944415	52.6439692652444	53.4755785382449	55.0587640616823	50.8061019957249	49.6843788327881	54.520052377137	48.6456832617243	54.9241750051833	56.4206079371714	55.6481805632493	43.9773237021081	56.9854367360644	46.6461413195132	63.8819223254905	50.7503694567833	50.5227671451198	51.4064684645814	54.9190995920363	47.0458287205146	51.4636765107197	51.7297786579452	50.3282723724946	51.2382913454381	57.6954287617312	52.9626047320182	55.3031644664209	55.754304766538	53.393819867097	52.7757520079061	50.9680046695964	54.9155032754868	69.9685643700084	61.7079965042466	52.5659585663574	54.0583018601213	51.9576750827055	52.7447864722192	51.9012042249503	47.1847432969599	50.8920180381953	59.4101001514052	52.3094637709086	49.1353487827247	60.5496696935664	55.4343305181906
AP2A2	17.3995686205553	16.0992203096083	14.1331128426585	10.7325538289819	11.4503664559454	17.5113945364335	11.408880716591	54.084523129627	15.3680664937979	32.3322193715063	16.1103814218065	32.6550010868156	19.2956391010322	15.343910713135	25.4998014747364	25.3548393547367	14.3137184960783	9.51485708336329	16.836647336656	22.8026996386169	10.8916426700849	24.1110513456402	22.6708092244024	45.6476224185022	18.7650381875198	16.6635616983085	9.55107710013364	24.0612210575835	28.9411030658305	23.370251949336	14.793421952024	9.74574725510598	13.5114599182355	16.7684935636094	18.7425189352687	48.6470412925646	52.2794588586961	18.4564488102088	29.696624715825	13.882300857157	10.7798421645739	30.9024809882207	32.0781262583088	22.7302313299628	22.3834888982373	9.97519754239162	9.76515933418803	20.3825290430918	8.68154896710958
AP2B1	27.5499546279118	41.7641293456478	23.5690474987854	27.7055951027947	30.5646855046801	44.779124600644	33.3786982969678	46.4946771146978	29.7112773202365	33.7676162766871	35.9023676099502	25.9894209246763	28.2873646704673	52.3048276930533	33.0986404554628	31.0445647416742	33.8262102518151	49.290719207575	41.4057966956319	56.0592766631893	21.8698422490881	127.343874999939	28.5589740712092	31.3853468994689	43.9282369325244	18.384640328274	23.0430032764829	30.3812442141529	95.4055815977241	156.502268354168	26.0334400339256	18.3122909544382	23.6258333186366	35.1089732119867	41.7187907303172	66.7632758333502	95.4773194986251	48.2632365263665	32.6676445431868	26.2449995237188	29.035753821797	35.5926958799133	37.6750912407654	47.2578564896885	127.079846946713	18.5845365828691	19.4496786605846	95.1244448078411	20.9374067162101
AP2M1	391.7	371.15	264.95	328.2	44.3	193.55	112.2	1288.35	260.25	319.855787816947	185.7	221.7	462.8	391	251.65	428.9	191.65	93.6	111.3	426.5	59.4	93.65	161	448.6	272.75	102.3	171.6	472.4	430.9	237.7	199.65	85.9	32.4	101.85	485.75	827.45	1352.00062426021	253.9	633.9	292	5.15	462.95	42.35	613.1	341.9	21.35	31.9	82.35	11.9
AP2S1	500.894284330806	200.883520592779	144.885713805983	245.392280216935	74.7728384407661	394.247628331107	309.964094109208	884.818167467229	193.692729450038	216.742160387737	366.500891953245	214.934523170376	261.438507581958	595.187248959542	695.664214912883	259.729037456846	291.255835381742	424.915864788392	170.396300119141	647.39348899735	225.162114253783	145.331765102924	834.146448933774	897.032342946285	336.524335037547	170.290641300949	356.617700518771	1046.10226953675	442.149119167384	275.608707755262	126.439556703141	97.047594314434	132.317241211274	180.057652365833	279.781750775543	410.582691606413	281.665675267088	179.72889781762	365.149996796279	168.680687693712	102.931769749244	1132.14603885397	467.857306333642	368.856494960161	901.765771714033	47.159248631894	50.9335050355283	149.252374326138	73.1475840828791
AP3B1	30.5116780921666	38.8403141078957	52.771204268995	33.1140076100734	49.509998990103	55.121139320591	41.7181015867213	25.9198765429159	41.2889815810465	39.7203011762935	35.8996866281588	32.5791344268076	33.3202641045956	48.2373040291432	62.9695164345415	44.3682318782257	23.1077908939821	48.7812463965405	32.7780414302014	48.9867328977959	39.419696853223	41.9785659593083	53.1685997558709	39.8685339584992	71.3827710305505	36.2075268418046	35.3661914828272	60.4699925582929	55.7356483769589	39.0488156030372	37.1739828374631	38.2149839722588	32.2787856029312	58.0514857690998	44.3621460256376	36.8233621495919	48.4500461440231	92.8628289467858	40.0371077876512	40.8938870737424	49.9368100703279	40.2014925096072	55.9265142843714	47.989777557309	44.5435180469617	41.2382710597813	96.6608503997352	43.3960251636022	72.1989612113637
AP3B2	6.8	13.5	7.3	5.5	7.55	7.1	6.75	47.4	7.15	35.5393443946283	6.3	6	20.4	8.4	8.6	22.9	6.15	5.9	5	7.7	5.8	6.8	8.8	7	6.7	5.55	5.05	7.25	7.1	6	5.3	5.6	5.5	7.15	19.9	55.85	38.6649195007568	9.9	5.85	8.5	8.15	7.5	9.8	11.7	6.45	5.15	7.6	6	6.2
AP3D1	31.5698237803094	21.4144631026964	25.666105195641	22.7144454491584	12.5369628586982	25.841246333006	18.1819508702438	40.921431554815	23.3373820468747	26.8092244753657	28.6373316432208	39.7716464513315	25.4804432904862	21.1539160984761	32.7228359334753	31.8712108785644	22.8515310674562	26.4445319557118	20.5603525841391	62.548278643825	19.959473142493	19.254061098546	37.9553242275531	50.8018388829457	38.2001199821711	19.2069514217138	18.6256669580838	44.1607566475977	84.712021200759	21.3704258191991	15.3424427072868	10.1561850078681	20.4708687956828	32.2328469165592	27.3980533896885	42.203817983741	43.6050455236784	32.4803440908891	31.8135172136891	18.4775842458224	15.7785292940692	52.7563613091599	43.6854450600248	32.6360097015265	30.6235710564705	12.3800450809723	11.9484309022105	19.5093971801105	10.1410430012255
AP3M1	4.62760651713062	4.69320732962408	4.77628822273175	4.76021807724363	4.66008141470241	4.69512093650177	4.74461069282403	4.61197259216951	4.76021807724363	4.72755746202844	5.40235237016378	7.41913116487305	4.76021807724363	4.76021807724363	4.26159234263427	4.67766679421827	5.37150629279746	7.2754980115142	4.76021807724363	14.9234619781773	5.0501617436677	4.66008141470241	4.57754494256401	4.67766679421827	6.44499140445067	4.69512093650177	5.42713819174345	6.16169146640452	13.6038682047495	4.67766679421827	4.66202230681133	4.74327765610491	4.76021807724363	4.76248975273523	4.76021807724363	4.52748202812557	5.07178620797307	4.71071945951723	4.92693757667031	4.69512093650177	4.71071945951723	5.08004505302388	6.82854744535531	5.00161281304421	6.4619033840213	4.83030593875306	4.67766679421827	4.66008141470241	4.66126301977724
AP3M2	8.25	23.1	9.6	7.7	9.35	9.05	8.6	34.1	17.8	11.6228223766863	7.9	9.3	40.8	8.45	11.75	57.85	6.3	9.3	7.25	14.7	6.75	8.75	10.45	10.25	9.55	8.25	9.85	6.9	13	11.05	8.55	6.2	7.05	9.25	19.6	57.75	73.0460265859821	15.55	9.25	16.25	9.9	9.75	10.65	11.65	9.8	7.5	9.15	12.2	7.2
AP3S1	240.9	135.7	53.45	144	78.95	488.95	296.75	383.9	181.5	91.2100460475709	301.65	188.85	210.1	419.35	12.05	257.9	563.75	124.25	51.75	428.65	933.25	127.85	56.55	178.45	484.2	145.4	207	489.4	449	260.8	206.15	84.2	173.2	189.45	126.1	430.45	206.813283906039	247.75	283.4	89.25	21.75	261.5	265.4	199.175	211.65	193.55	36.9	121.6	73.7
AP4B1	5.75	5.7	5.75	5.85	5.7	5.8	5.85	5.7	5.8	5.82494635168428	5.8	95.7	5.8	5.8	5.2	5.75	6.55	7.8	5.8	61.85	12.4	5.75	5.6	5.75	30.8	16.9	5.75	12	39.9	5.75	5.75	5.8	5.8	5.8	5.8	5.85	5.78895500068881	5.8	5.75	5.8	5.8	5.7	30.75	5.675	6.4	5.8	5.75	5.75	5.7
AP4E1	4.68294778958724	4.22403835209862	5.46076917659042	4.10060971076253	5.20408493397254	5.1073476482417	4.85746847648032	3.86813908746829	4.22403835209862	4.58431330549504	4.71911008559877	4.48664685483491	4.18927201313068	4.59401784933407	6.38748776906852	5.07099595740324	4.50693909432999	4.27784992724149	4.12916456441252	5.80990533485701	4.17133072292284	4.77283982551269	6.55305272373113	5.08920425999979	4.89285192909003	3.97555027637684	3.72894086839682	4.96588360717405	5.32447180478966	3.85227205685164	3.69425229241318	3.26917420765551	3.85356977359954	4.96588360717405	5.09116882454314	4.84045452411238	5.71226699449219	5.4799635035281	4.80624593627917	4.56070170039655	6.68281377864145	5.37215040742532	6.76941651843052	5.72712842531054	4.64650406219558	3.90576496988746	5.51815186452856	4.0118574251835	3.86231795687512
AP4M1	3.95	3.55	3.95	3.25	3.85	4.25	3.8	5.1	3.5	3.69323706252388	3.85	3.75	3.45	3.8	4.85	4.3	3.75	3.5	3.1	5.15	3.4	4.9	5.1	4.35	4.15	3.35	3.6	4.1	4.6	5.15	3.05	2.55	3.1	4.1	4.05	4.1	4.78990605335846	5.1	4.05	3.9	4.45	4.5	5.35	4.675	3.9	3.05	3.75	5.55	2.85
AP4S1	8.51973270190825	7.7852463276001	12.481032566809	7.83028984930692	12.1918246760541	9.04246597826018	10.7982021470053	7.69539838622825	8.86415749252073	9.18578042834494	8.54638539457349	7.56500822932376	7.79420797820745	8.26725010154088	15.7883319291363	8.85476139457685	8.00434009294004	7.62064877605851	7.90623872943344	10.8825253766057	7.46113075744578	9.51204381985409	14.6928559853693	9.29383913845703	9.78129327455192	7.09230138221676	6.36325171917521	9.37325656468854	10.3662490684625	7.13574351306791	6.63064263544181	7.25366441786889	7.66486777790395	9.35310124279027	10.2532093856423	8.74906874442814	10.9374629101466	10.3996390253162	8.20335476453943	9.82409039225822	19.6789833155131	9.35955917518703	13.637169443291	10.6040190348911	8.78824618805311	7.36806299728077	13.7563937206876	8.07911349045897	9.58074845639259
AP5M1	7.7	14.95	8.4	12.9	8.3	72.1	8.05	15.35	20.25	8.64146978239234	170.9	93.1	21.2	10.7	9.1	44.35	71.7	7.4	7.3	122.35	25.35	8.65	8.3	5.8	49.8	16.65	44.55	42.3	90.25	8.65	6.3	5.1	7.6	9.6	8.9	81.6	172.14604032623	33.3	7.4	9.1	9.3	15.45	11.25	14.25	104.5	12.45	8.15	6.5	6.9
AP5S1	16.75	17.65	19.2	27.7	26.45	20.55	24.9	16.05	17	18.8679622641132	18.9	18.75	16.7	17.8	29.6	20.3	17.4	16.2	24	30.95	14.7	20.4	33.55	20.6	17.55	14.65	17.4	19.75	27.25	16.8	14	12.4	14.6	18.15	18.85	18.15	21.8999634702892	25.1	22.1	24.8	24.3	20.2	23.1	28.8	25.6	13	19.05	19.45	17.1
AP5Z1	4.95	4.4	5.2	4.1	4.9	5.3	4.75	4	4.3	4.65241872578125	4.85	9.65	4.3	4.75	6.15	5.15	4.7	4.4	3.9	6.2	4.3	4.85	6.4	5.5	6.85	4.15	3.8	5.15	5.95	4.35	3.8	3.15	3.85	5.15	5.1	5.05	6.12999184338772	5.6	5.4	4.6	5.6	5.65	6.75	5.8	7.45	3.9	4.95	4.15	4.7
APAF1	7.24557002457454	6.10339325675201	8.95028452223252	6.48867158944803	9.70794156024128	18.3947941321702	8.19620337825721	5.52505101541041	6.31317056563015	6.96942755539119	7.38776893555724	7.85432976823671	5.94434648829438	6.87657462555172	11.4471424255333	7.33984436656941	6.9800768526553	6.60694860467541	6.37461051061394	9.82141644264539	6.29558143182575	7.70201007285547	10.3336716561676	7.60219234997449	9.37560636078066	6.16480667871956	6.23732256929329	17.8011784873908	13.1570126494288	5.7183159663425	5.72928906992846	5.53160863007137	6.2747286962801	7.94646547256236	7.71655374964156	7.21047856970365	9.63221116530589	8.54948528073381	7.22612040270857	6.96021650139057	11.232563606551	8.35915545904926	10.8581228504669	8.50817092029549	8.40422123436569	6.16303007727285	9.18938944896772	6.06809010729236	7.93295532098687
APBA1	8.6	10.2	9	8.9	8.8	9.35	8.65	8	12.05	14.4968962195361	8.7	7.75	8.3	8.65	11	9.75	8.2	8	8.7	10.25	9.4	8.6	11.85	9.15	8.9	7.65	7.05	7.05	10	7.35	15.95	5.75	7.1	9.35	9.15	8.85	10.3299951597278	10.25	8.5	9.25	9.8	10.35	12	9.75	8.75	7.55	8.55	7.45	7.65
APBA2	13.0024997596616	136.670077193217	21.7563783750881	14.3457310723434	15.5290051194531	18.021098745637	14.5762649536841	366.106063866744	44.2257560704167	177.286375126274	14.1859085010443	254.549160281467	187.752896116145	14.2281411294659	22.2985986106751	146.292856968479	13.7687145369493	17.9191936202498	13.7269807313917	15.526107045876	11.3644181549255	15.0648597736587	20.2856476357054	17.1418347909435	13.0373501908939	22.8473193175917	18.4847910456137	12.8302377218819	72.4167798234636	11.4453047141612	11.7307288776103	9.82700361249552	11.2809574061779	15.3603385379359	176.733733339168	291.628312240084	18.3592478431648	16.4182824923924	13.7449990905784	97.6512032695962	21.2089603705604	19.3124959546921	19.9906228017038	46.7692206477722	13.9296446472981	14.0615610797664	18.4312235079498	13.9660302162068	10.7470926301023
APBA3	10.0925715256321	7.01427116670007	8.81206559212992	7.2	9.3970740126914	21.7880701302341	8.78279568246922	8.85663593019381	6.86949779823824	8.64852503224472	9.46255779374689	20.627045353128	7.49399759807808	8.77325481221194	18.9136855213361	10.1174354458035	9.09615303301346	10.7304473345709	7.02495551587339	12.0815975764797	7.84856674813943	6.26996810199223	19.0099973698052	17.347694371299	21.8505148680758	8.28492607088319	7.63020314277412	18.9344263182173	21.8208615778571	7.17495644586084	7.96743371481684	6.05681434419118	6.6932802122726	9.19945650568554	9.51551364877377	9.96794863550169	11.6214491452286	8.35882766899761	9.85608948823011	8.17496177361093	9.33046086750274	17.3201472280117	25.1940469158887	13.3561783456197	13.6425804010825	7.68049477572897	11.2633254414493	7.98435971133566	7.07071424963561
APBB1	14.6	86	31.3	25.7	24.6	22.2	21.25	167.95	79.4	144.736666052525	20.45	30.4	148.5	23.7	27.85	89	19.65	19.8	20.85	15.4	11	23.1	27.1	29.9	23.25	19.3	18.2	8.05	24.95	16.95	32.05	15.6	17.85	26.15	125.7	53.5	44.0283090749577	42.4	21.15	96.35	36.1	20	24.95	46.05	11	16.25	41	19.45	18.1
APBB1IP	8.95	9.35	11.65	8.2	10.65	111	10.05	7.45	8	9.08295106229248	9	22.95	7.65	12.45	15.25	8.9	8.5	7.95	8.05	10.35	7.9	9.05	16.05	12.8	9.25	7.6	10.7	15.05	9.75	6.9	6.9	6.75	7.65	9.5	10.2	8.6	10.0495970068456	10.55	8.4	9.25	14.55	10.25	17.3	10.225	8.7	7.45	12.1	7.6	8.3
APBB2	10.1400996438933	9.63757032108267	9.21733079254995	6.92257200476041	11.0668324279604	8.10318341092161	8.43236147232775	8.47988240874663	9.39225940200751	8.03059942327772	8.22997910481134	6.56918628191597	10.6165223531192	8.89920710773072	11.7760598372118	12.6968749699752	7.84221534964273	7.0866431518708	7.31955457814285	8.59271621635649	6.89877803281606	8.86863470650314	11.9972472413972	8.81854901892385	8.44910696259123	6.80673099418269	6.08149988883483	7.49154897887679	7.94257090889549	6.55554580319718	6.70914738683859	7.48177389571879	6.59815147476571	18.3855805738515	12.1507727630585	11.0954919414071	9.80034172794002	9.55441655076869	11.4154898328694	8.5784838908557	10.4431617743015	9.50813031417829	11.5362221982796	11.7398491321468	7.38681895528008	7.47251755890666	12.7502142802238	7.58184082181058	8.4179078119842
APBB3	3.99124040869502	4.14336819507994	4.31190213247008	4.08044115262063	4.24087255172801	4.12916456441252	4.23320209770335	7.77688883808943	4.09878030638384	5.15202491762184	3.90640499692492	6.71192967781993	4.9696579359147	4.26614580154031	4.30116263352131	6.34271235355979	3.81772183376421	4.09572948325448	3.81575680566778	6.26258732474047	3.99374510954317	4.6184412955022	4.35803854962298	4.11035278291292	4.6184412955022	5.44977063737548	3.90640499692492	4.5508241011931	4.6834816109386	4.95681349255749	6.56163089483095	3.49428104193123	3.61144015594887	4.41871021905714	5.24142156289684	5.3490653389167	8.68603713408412	5.34789678284837	4.24087255172801	4.29243520626695	4.48051336344397	4.37835585579793	4.5365184888855	4.69574275274956	4.31624837098145	3.81772183376421	4.04351332383115	5.03413349048275	3.57875676737048
APC	8.73856412326354	11.6242959093712	10.6761453322838	7.25831266823373	10.9363057799597	12.6919736862198	9.69326821806127	9.72387266540293	11.7447136908574	10.1186070577295	8.39813562615186	8.7950884313758	19.3017722610165	8.59129093490042	12.9364789930784	17.8910883402184	8.11652681838721	8.13257899575062	7.52910897402161	10.8576521154615	7.80240062587656	9.01188936314797	11.7685602370038	9.00273592000843	9.09568790436111	7.33019412434826	6.81912952608365	10.1717225624515	12.7268347654616	7.01220416813382	7.25974069050253	6.63302218255243	7.41893828523883	9.40402477341067	16.1757166753752	27.4166679704089	13.6419451621219	10.6886868207823	8.40566288028154	10.1504439324429	12.5259623695884	9.81121507679743	13.2333934348115	14.3570674291865	10.8785108797741	7.2635097388115	11.0015679691938	7.07811422540024	8.7722592274136
APC2	12.9642778433664	20.7726382532407	15.1490923820538	11.9391163827144	14.5739493617893	14.2916059279565	14.4279243136357	23.2166427374847	23.6533295753473	23.6154249079586	14.0745337400569	11.942989575479	20.3740030430939	13.8188277360998	18.4644252550682	18.3989130113711	13.4914787921858	12.7022635778038	11.8774997368975	16.5897558752382	12.3389626792531	13.8553238865066	16.8453257611718	14.056493161525	13.3429756801097	12.0772513429174	11.3088460949825	12.4082633756703	16.0427553743115	10.9064201276129	12.5181867696564	9.39521154631443	11.4262854856686	14.0475086759183	23.9480688156686	32.4006944370024	18.2602656337729	16.3832231261129	13.4759044223384	20.1421200473039	19.6316071680339	14.2428929645631	20.4665580887457	21.902183110366	14.0641387933993	11.4751906302248	15.9226254116587	12.1053707089044	12.2115723803284
APCDD1	478.5	10.15	10.05	8.7	8.4	8.3	8.4	22.45	11.95	9.87344924532455	7.25	7.45	13.35	19.35	7.05	17.6	8.3	7.5	8.35	6.75	7.5	8.25	7.7	14.15	6.75	8	7.95	7.35	6.35	8.2	11.7	9.65	8.35	9	10.45	21.4	13.82895513045	8.45	15.8	8.45	8	18.25	7.15	20.225	6.7	8.3	8.9	8.2	16.2
APCS	3.9	3.55	4	3.25	3.9	4.2	3.75	3.25	3.45	3.67219280539571	3.9	3.8	3.45	3.8	5.1	4.2	3.75	3.5	3.15	4.95	3.4	3.85	3021.55	4.25	4.15	3.3	3.1	4.1	4.65	3.25	3.05	2.55	12.3	71.15	4.05	4.1	4.80949061751866	4.5	4	3.7	4.65	4.6	5.45	4.675	3.9	3.1	4	3.3	2.95
APEH	747.25	25.4	24.55	48.9	18.5	88.45	61.8	61.35	23.45	21.1187120819429	67.85	103.8	23.1	38.1	437.9	37.25	45.7	34.65	140.05	86.15	139.2	24.1	521.15	99.8	80.65	30.1	101.55	51.3	99.05	17.45	15.3	12.9	23.85	33.55	27.5	24.6	39.6621330742561	67.15	41.9	21.4	28.75	92.45	75.45	56.175	162.3	19.8	16.95	16.65	11.65
APEX1	148.95	116.15	145.9	127.6	86.4	182.2	186.8	114.95	103.8	136.136806191419	192.4	429.25	112.4	221.85	154.35	146.25	275.75	155.35	95.3	901.05	581.6	60.7	149.35	133.3	626.3	163.2	655.7	293.4	290.75	76.25	87.8	70.65	74.05	128.45	120.8	137	359.679407250401	139.75	118.75	82.45	93.05	120.3	229.15	261.225	490.4	97.9	65.75	82.05	81.9
APEX2	92.8	8.85	12.75	9	10.2	12.85	15.3	10.15	9	11.6377618123074	10.3	8.5	8.7	9.8	21.5	10.8	9.4	16.3	8.85	11.3	12.85	9.7	24.8	22.15	20.9	8.95	14.45	17.4	10.85	8.25	7.3	6.85	8.35	13.9	10.9	10.15	10.1478273536753	12.45	12.5	10	19.85	14.55	15.2	12.15	10.35	7.85	10.15	8.15	7.55
APH1A	156.9	109.55	129.9	150.5	113.65	428.8	119.6	118.7	103.05	111.789087123923	333.5	125.2	81.7	114.45	574.4	136.9	366.05	155.1	152.9	344.1	144.85	108.05	466.8	976.25	844.45	137.95	191.65	346.1	603.45	78.95	90.45	81.65	131.2	114.55	110.85	104.85	122.862902456356	147.55	231.95	103.75	131.4	566.1	173	228.85	123.8	93.85	110	90.5	87.7
APH1B	4.2	4.1	4.55	4.85	4.1	6.4	4.3	3.45	3.9	4.27960278530613	4.5	4.3	4.15	4.4	5.05	4.85	4.3	3.95	5	5.9	3.95	267.25	5.75	4.85	4.8	4.25	3.55	9.7	5.85	290.45	3.5	2.9	3.5	4.7	4.85	4.6	6.55719452204981	7.2	4.6	4.2	6.9	5.25	6.05	5.8	4.55	3.7	4.25	145.55	3.35
API5	20.7391787448635	16.855422699246	17.1769099146478	13.4328055215737	18.0183746230611	22.1866060284199	14.7765946255877	14.1181415391881	15.9656804557535	17.05219134058	24.2117650004511	27.1385767921192	18.3282091002722	17.1279005561049	18.5416033533239	20.6196419899228	22.2040321164557	16.6303408826362	13.4967397796596	29.5022868199039	15.4069168262255	16.1718672759005	20.0311555616894	11.7919420302434	21.8930553626569	16.9534659173437	16.706786812032	20.7561186660949	26.393444492284	12.7739946474204	14.068323001247	10.6447591011116	13.9338447439369	21.3107849687309	20.4116905748928	22.3587745804882	22.7721115968865	20.4808306529894	15.8896886848599	14.8382512927518	22.1322993257048	21.3519356174103	20.0573784589539	21.1862877631019	28.3390275271074	15.3061847518734	18.8555635560368	12.4255602655236	16.6795301214238
APIP	6.25	5.5	6	5.55	6.55	6.75	5.8	5.55	5.35	5.67912845426127	16.25	8.4	5.4	5.95	7.45	8.35	5.95	26.3	4.95	45.05	42.05	6.05	7.75	6.75	8.9	5.2	22	17.75	10.85	5.05	5	3.9	5.1	7.1	6.2	6.4	7.59786812204582	7.15	6.15	5.65	7.5	9.55	32.05	7.425	26.05	23.9	6.15	5.2	4.6
APLN	5.4	5.55	5.65	5.6	5.45	5.5	5.6	5.4	5.6	5.54977477020464	5.45	5.3	5.6	5.6	5	5.5	5.55	5.55	5.6	5.35	5.55	5.45	5.45	5.5	5.4	5.5	5.45	5.5	5.35	5.45	5.45	5.6	5.6	5.55	5.6	5.3	5.44	5.5	5.5	5.55	5.55	5.5	4.9	5.25	5.45	5.5	5.7	5.5	5.45
APLNR	6.95	8.85	9.15	8.7	10	7.05	7.3	9.1	11.4	11.3545145206653	7.55	5.55	6.5	6.95	26.45	130.6	9	5.95	8.95	6.55	6.2	7.2	10.2	7.7	5.5	7.25	5.1	5.05	5.6	5.7	32.6	5.95	5.75	7.55	12.8	15.35	58.2313042958854	8.65	134.65	7.4	9.45	7.5	10.3	232.275	6.85	5.9	10.25	6.35	6.35
APLP1	5	974.55	6.7	6.7	5.35	5.45	4.8	958.2	1109.25	182.896589634689	4.95	4.65	1040.65	4.9	6.4	832.9	4.8	4.5	4	6.2	4.45	5	6.7	5.75	5.25	4.3	4.05	5.2	5.7	4.2	59.45	3.25	8.85	23.45	807.6	911.95	697.928890360615	96.65	5.25	477.7	5.75	5.9	6.9	508.625	4.85	3.95	5.05	4.25	3.75
APLP2	196.996939593356	105.591275766959	54.5863728370392	82.372736502289	43.5813066790698	320.538054401841	119.45490840986	179.782638150722	129.756072125555	272.431019145063	164.516209485863	28.814203910547	167.174916681577	274.34169910927	75.2284969981701	179.062369315019	157.670297300188	42.3593475938029	180.040120352915	307.565217431478	39.0331606956376	52.4141984401416	99.1570217107495	407.895783642282	166.391072315828	98.5765580282475	25.8516185453542	670.955648087948	170.940976821368	51.940847074289	120.109459572441	80.3806804389595	93.8968136862784	151.481152279001	144.841454589324	172.039272078541	1552.47526099889	134.611822868935	258.285680252786	90.2438435597311	35.1643688812571	277.754803263097	50.0575012402736	486.227571155089	122.070194504033	50.8330736449431	45.235783940464	41.136777109022	41.3387914119877
APMAP	593.65	235.85	25.5	139.1	21.45	1436.85	744.7	644.7	193.8	766.556287887589	151.95	564.45	258.2	569.3	63.65	571.75	107.35	75.2	74.6	479.8	62.65	167.25	664.95	420.65	172.75	161.95	288.85	355.1	3049.15	379.15	164.1	30.75	140.2	325.3	217.2	539.5	2012.69162367214	414.8	847.1	135.15	16	275.25	262.1	359.375	250.5	99.8	17.75	150.1	25.4
APOA1	8.03445704450525	7.40979082025937	8.63075894692929	9.77790877437502	7.98733372283893	8.8062477821147	7.93725393319377	7.12285055297386	7.61905505952018	8.01084774049048	8.22815289114149	7.73692445355388	7.25947656515261	8.08749034002514	63.8886727049482	8.78279568246922	1775.0626453734	7.3095827514298	6.90941386804988	9.27954740275624	7.15925973826903	118.217426803327	35627.1582524484	8.9095454429505	8.32195890400812	6.90869017976635	6.4610370684589	7.14965034110061	7.64591394144611	496.565579757598	6.3608175575157	4.87339717240448	8.1544466397175	8.77211491032807	8.57904423581088	8.60900691136905	9.35368886170293	10.2479266195655	7.09982394147911	7.61019053637949	9.1804139340228	24.4033809133079	11.2249721603218	9.75499871860576	7.47295122424869	6.41092816992984	7.83070878018076	186.214305304399	5.72494541458694
APOA2	5.92925240848792	5.52999452816958	6.84065538104231	5.5295816571416	6.21472393716163	6.26179107463402	6.28249106686664	5.16277658389922	5.60016209139667	5.90726147925182	6.12903163695523	5.6312033620552	5.51812204198211	5.8777096298242	7.41016377913706	6.17459251956637	5.80938334476078	5.56758483824877	5.49669222593497	6.64835921605206	5.49227565819114	6.01344208479232	1292.80886181953	6.26490097883271	6.19399348909714	5.30968917049939	5.03732073939252	6.1874181195164	6.54648238760247	5.16277658389922	5.06443928141514	4.69753907685667	7.33926425617877	6.31077772182355	6.38463109151944	5.99499582753663	6.7655802329558	6.60638347806699	5.98149739909231	6.13300882091596	7.47860569586315	10.9192677471037	7.45650753417471	6.66461443776275	5.92775868971328	5.26756024646473	6.26501138314124	5.33432099764162	5.48626877765583
APOA4	87.15	82	127.85	103	90.55	82.45	93.15	51.45	76.1	106.943045589697	87.1	75	91.1	85.4	106.7	82.55	1751.7	95.8	80.3	118.15	75.2	88.3	178.1	84.65	80.1	75.25	70.55	67.1	80.2	60.4	64.6	76.55	69.35	101.15	105.7	82.6	93.3917683738776	102.4	82.8	105.35	130.55	88.45	114.35	102	79.3	78.8	99.3	74.5	80.65
APOA5	4.2	4.25	4.35	4.3	4.2	4.3	4.3	4.2	4.4	4.3	4.25	4.2	4.3	4.3	3.85	4.3	4.3	4.3	4.3	4.2	4.3	4.25	903.45	4.25	4.2	4.3	4.25	4.3	4.2	4.25	4.55	4.3	4.3	4.3	4.3	4.1	4.25995305138449	4.3	4.3	4.3	4.3	4.2	3.85	4.125	4.25	4.3	4.3	4.25	4.25
APOB	4.85	7.05	5.25	4.5	6.65	5.4	5	4.05	4.35	4.82752524592052	7.9	4.45	4.25	5.9	13.35	5.15	352.95	4.3	4.25	5.7	4.25	4.85	603.15	5.95	4.95	4	3.75	5.05	5.4	3.9	3.75	3.4	4.05	5.1	5.95	4.95	5.76957537432349	5.6	4.85	4.75	6.05	5.55	6.9	5.7	4.7	3.9	5.35	4.15	4.05
APOBEC1	3.75	3.45	3.85	3.1	3.85	4.1	3.6	3.05	3.3	3.54964786985977	3.75	3.55	4.2	3.65	5.05	4	23	3.35	3.15	4.55	3.3	3.7	4.85	4.15	3.8	3.2	3	3.95	4.3	3.05	2.9	2.45	4.85	3.9	3.9	3.95	4.53929509946203	4.35	3.7	3.5	6.6	4.25	5.25	4.425	3.7	3	4	3.15	2.85
APOBEC2	7.6	7.05	9.7	6.65	7.8	8.25	8.5	7.95	6.45	8.04673846971554	7.7	6.55	6.95	7.45	53.95	8	8.4	6.85	6.35	9.35	7.3	8.1	10.35	8.45	7.95	6.6	6.1	7.25	8.15	6.75	5.9	7.8	7.1	17	8.25	7.45	9.48986828148842	9.75	7	14.05	425	9.15	11.05	9.45	7.55	6.4	12.45	11.35	5.95
APOBEC3A	8.65	7.6	10.8	7.6	9.55	637.6	22.05	6.7	7.6	8.61365195489114	8.65	7.35	7.45	8.3	16.3	8.7	8.1	7.65	7.75	10.05	7.45	8.9	13.95	11.1	8.6	6.9	6.45	296.95	32.2	6.6	6.6	6.1	7.25	9.15	9.7	8.45	10.2496048704328	9.85	8.25	8.6	12.65	9.7	14.1	10.275	15.8	7.3	10.15	7.3	7.85
APOBEC3B	816.2	8.85	14.7	9.2	15.25	10.7	53.75	7.35	9	10.2649890404228	68.95	8.55	8.6	10.55	18.35	9.8	30.3	28.65	9.55	12.2	8.8	10.8	19.3	10.95	10.1	7.7	6.85	10.6	12.55	7.75	7.25	17.6	10.05	13.25	12.1	9.45	10.8598342528788	11.45	9.8	10	21.5	11.15	17.1	11.375	483.45	8.75	18.65	8.5	16.35
APOBEC3C	123.35	49.8	66.35	46.1	77.8	70.6	53.35	37.35	44.95	60.491734972639	86.15	110.15	47.75	45.8	71.25	54.65	83.25	47.8	44.1	208	43.85	58.35	67.05	63.65	329.3	56.95	40.95	130.3	497.25	134.65	44.4	37	44	56.55	61.75	48.55	58.6107737536368	63.25	49.45	51.55	64.6	138.35	75.95	68.675	193.95	39.7	58.35	59.8	48.05
APOBEC3F	6.6	5.8	7.85	5.6	7.1	7.05	7	5.1	5.9	6.41833311693932	6.65	6.3	5.85	6.25	9.9	6.9	6.5	5.8	5.55	8.3	5.75	6.6	9.05	7.05	8	5.5	5.05	7	7.75	5.1	5.2	4.45	5.25	6.9	7.05	6.6	8.32970587716037	7.65	6.4	6.3	9.15	7.35	9.95	8.075	6.6	5.5	7.35	5.5	5.8
APOBEC3G	32.2118625456228	9.00663332647286	12.9479811640324	10.4634722211234	11.5568288687133	21.0458901750555	12.2359100350264	8.0099521168505	9.79303714766986	10.1306386776206	11.6721366838703	20.0819684403381	8.86364739863596	9.76603020018536	11.5664307744942	10.1786664564758	11.9387094060385	9.89965160961348	9.65318423259158	10.6581040091925	15.9706048066382	11.0452453619847	12.3625787108091	11.6273957632719	21.8266469913505	15.1250043175181	9.55259032390092	19.3129592909899	27.7236721584321	14.9456987371487	8.12061653787167	9.91449148278922	9.80412590838102	10.4188099432259	9.73189345862515	8.70170779652713	9.48307853399185	10.7454399345266	9.41140148879116	10.6156172987597	14.0668812957315	9.66272529525644	21.4514258726316	9.9408886028647	10.2368000877379	8.9591443166831	11.9514252497223	10.1797752503325	10.7430588290685
APOBR	7.65	6.45	8.9	6.7	7.6	215.55	14.15	6	6.8	7.90079109963047	7.7	19.6	6.65	7.35	11.1	8	7.25	6.9	6.4	11.1	6.45	7.6	11.85	10	8.25	6.65	6.2	152.7	206.15	6.45	6.05	5.85	6.25	8.35	8.05	7.55	9.11945173790618	8.95	8.1	7.2	9.85	8.85	11.2	9.5	7.7	6.1	8.8	6.55	6.8
APOC1	26.7589237451733	95.4358423235212	1173.13231457496	989.498511873565	24.1271631154597	16.5938994814359	54.9603493438679	40.6934269876598	162.863593230654	21.3336842218135	16.2403817689117	14.5610782567775	40.3959156351233	294.014931593618	150.500415281819	134.868602721315	15.9508620456701	183.007499846318	11.2960169971544	138.426424500527	12.0933866224478	21.8344910634528	4780.79333636165	364.454359282476	7.37394060187631	211.452595160239	13.9926766560226	8.39642781187333	9.41381962860985	15.237617924072	96.0749186832859	15.6098526578568	35.0833293745049	34.3622248988624	34.8155137833696	55.8719070732332	35.536745249452	64.8076770143785	34.06347016967	99.0155543336501	28.4210309454108	38.4364410423234	20.9447487452106	43.6937352488889	145.011852963818	18.5705411875906	27.0761888012327	44.3178293692279	37.8153408023781
APOC3	4.9	4.55	5.35	4.2	5.2	5.4	5	4.2	4.4	4.77493455452533	4.95	4.8	4.3	4.9	6.75	5.2	3148.9	4.45	4.2	5.95	4.35	5.35	27381.5	5.4	5.15	4.2	3.95	5.2	5.6	4.15	3.9	3.3	4	5.3	5.35	5.05	6.00979200971215	5.75	5	4.7	8.65	27.8	7.15	5.95	4.8	4.15	5.05	4.55	4
APOD	28.55	2952.25	545.05	460.5	2096.85	21.5	66.8	870.25	3246.3	619.092682883589	128.1	11.2	2644.6	6049.45	1571.2	3454.4	149.8	44.5	171.3	18.95	19.85	444.6	116.95	424.7	13.45	493.4	37.3	19.95	18.1	381.65	21626.3	535.15	423.15	1677.65	2789.3	2015.1	5903.51798438863	467.65	825.7	1440.5	2865.5	426.5	63.65	7380.425	17.9	3987.2	10332.25	505.4	2421.4
APOE	29.6046431626058	66.8007871396046	212.880427536949	179.541814275383	24.7494484855678	8.69067339392704	18.239129299663	108.440077918492	162.263362094216	91.6041626640713	17.9433830960433	10.3759176102621	72.5313668201054	322.635756280984	116.886933982954	163.03879611047	15.2820376708081	36.7997493308358	113.839012203488	17.0109360895557	7.62326549511623	26.2204859831947	443.730005103576	119.808545479599	9.89964492433616	75.7904757126526	7.57779008337026	10.5092639817128	11.3758434395008	16.582807682912	40.6790754305246	29.4899405296804	12.0211588736675	13.7915521733209	58.0571337186946	157.481919613036	65.9833182543779	27.1319042478389	27.7121912352222	69.2312592904184	11.659625154451	26.6689267282361	18.5929311820107	85.5536173210746	50.0073514806941	13.8763969865299	41.0531920896931	36.9452385663701	20.2949655144005
APOF	5.95	5.35	7.05	5.45	10.05	6.3	7.9	4.7	5.3	6.24839979514756	5.95	5.35	5.35	5.85	8.75	6.1	5.7	5.35	5.2	7.2	5.2	7.35	312.3	6.5	6.15	4.9	4.55	6.35	6.65	4.7	4.5	4.25	5.05	6.45	7.85	6	7.16993723821903	7	5.9	6.15	10.6	6.75	10.8	7.25	5.85	5.4	9.45	5.15	6.5
APOH	11.2	6.75	8.85	6.4	9.4	8.2	7.7	6.3	6.65	7.24292758489273	7.5	6.4	6.7	7.4	13.75	7.9	6.95	6.7	10.5	8.6	6.5	7.6	12949.65	9.25	6.7	5.9	5.75	6.2	8	6.15	5.95	7.4	7.05	43.65	8.2	7.9	9.01565305454907	8.8	7.6	7.45	10.75	9.15	11.5	9.675	7.2	6.1	7.65	6.9	6.3
APOL1	30.75	26.4	33	27.75	51.2	50.25	33.75	23.5	26.55	29.6924232759807	30.7	37.85	27.55	48.2	52.45	25.85	29.35	37.3	30.6	29.75	24.05	37	96.4	68.25	27.45	26.6	31.3	34.75	69.85	21.65	22.15	22.65	36.45	50	31	27.9	29.7767493188897	32.6	100.8	55.95	78.3	37.45	41.7	54.4	32.65	26.15	51.85	29.15	28.45
APOL2	31.2870580272419	33.9590930385368	54.2972374987899	26.3653181281774	47.7463087578506	36.7064027112437	35.7494755206283	22.1269066975029	36.2545169599596	44.2890975807935	34.7370119613072	46.4230546172912	42.5323406362735	41.1960859791316	40.2631965944086	39.0541931167448	32.9450299741858	37.4543722414353	27.64751345058	41.0385184917779	32.2278606177947	37.7974205469103	41.0997262764608	31.218624248996	32.9249145784769	36.9	28.2913414316112	41.1434077344111	67.4913142559841	28.2450438130303	41.7489221417751	24.8594549417319	25.1114515709467	42.8659538561782	40.1582805906827	27.968732541894	46.0904408549064	45.0244378088167	32.9680527177448	65.7460835335459	53.0211985907524	45.5067302714665	39.0654898855755	43.8268610557498	39.2559868045627	29.0467295921589	42.6374248753369	39.370039370059	64.4108298347413
APOL3	17.15	13	36.55	33.3	25.1	99.65	24.9	10.5	24.85	18.4004076041809	17.6	231.4	21.5	36.25	44.4	18.75	18.1	18.05	25.9	23.85	20.8	22.15	33.65	39.45	78.45	64.2	17.25	135.4	71.15	15.6	24.65	19.2	19.3	35.75	21.25	13.35	19.9701777658588	25.9	29.2	22.8	25.6	19.85	40.75	39.575	22.45	21.55	41.5	16.05	35
APOL4	5.9	5.45	5.55	5.1	5.4	5.5	5.6	5.45	5.4	5.54977477020464	6.1	5.45	5.6	5.75	4.95	5.5	5.55	5.85	5.55	5.4	5.5	5.5	5.35	5.5	5.25	5.5	5.5	5.5	5.35	5.45	5.45	6.8	5.55	5.5	5.55	5.3	5.46999085922454	5.95	5.75	5.5	5.5	5.5	4.65	5.3	9.9	5.5	5.7	5.5	5.45
APOL5	4.15	3.8	4.4	3.45	4.2	4.55	6.85	3.45	3.7	3.98904750535764	4.15	4	3.7	4.1	5.3	4.5	4.05	3.75	3.35	5.3	3.75	4.15	5.6	4.55	4.45	3.6	3.35	4.4	4.95	3.5	3.3	3	3.35	4.5	4.4	4.35	5.14952424987008	4.85	4.3	3.95	4.85	4.85	5.9	5.05	4.25	3.35	5	3.55	4.9
APOL6	2.75	3.25	2.8	2.35	5.3	3.05	2.65	2.4	2.45	2.66223590239483	2.8	2.7	2.45	2.75	3.45	3	2.65	2.45	2.35	3.5	2.4	2.75	3.55	3.1	2.95	2.4	2.25	2.95	5.55	2.35	2.15	1.8	2.2	2.9	2.9	2.9	3.3994705470117	3.25	2.85	3.9	3.5	3.25	3.8	3.375	2.8	2.75	3.25	2.45	2.4
APOLD1	8.9	17.65	43.75	18.1	75.75	10.15	13.45	22.55	27.4	13.5457557928674	13.15	8.5	29.7	11.45	16.05	92.4	28.3	9.55	11.2	16.75	13.4	12.3	14.05	13.45	10.5	16.8	9.05	10.2	10	9.75	221.3	24.25	28.75	42.35	15.4	33.5	29.7869098766555	16.55	365.3	13.2	16.5	17.55	13.6	35.2	9.85	12.85	15.25	11.15	59.4
APOM	13.0617762957417	8.21994525529215	9.72316820794539	7.68374908491942	10.5832414694176	10.6090763028644	9.51643315533714	8.0766639152561	8.32270989522043	9.03292695475674	9.46070821873288	8.75157128748889	7.82623792124927	9.47496701841226	17.3702331590569	9.40744386111339	9.46744421689402	14.7201392656455	811.653007756394	7.81872751795329	9.95238664843765	23.2641892186253	1403.23821659047	12.6373454491044	10.1192885125388	8.80440230793664	10.550829351288	9.53152663532972	10.5522509447037	12.6658990995507	6.84543643604993	12.0384799704946	7.76273147803014	12.4910968293421	8.88594395660922	9.99124616852172	9.10126281544229	11.0532800561643	10.3024268985516	9.93201892869723	11.4747548993432	14.5133559179123	15.3396544941534	16.2708327998293	9.59205400318409	7.76450255972654	13.3474716706948	14.5605631759215	7.72204636090719
APOO	31.95	59.25	27.6	33.2	38.7	15.6	38.55	135.35	38.85	47.8497648897045	31.2	12.75	53.35	29	58.95	86	37.05	39.1	41.4	51.35	74.35	36.65	48.7	18.65	24	29.95	39	24.85	25.35	32.45	55.35	25.75	25.2	37.35	58	56.85	165.062170105691	77.7	39.55	37.75	42	45.8	43.75	50.075	42.85	30.85	36.7	34.45	43.2
APOOL	11.7737939451989	11.0241891927931	13.4491419784966	10.0174487032343	14.267159384338	12.5448982718634	11.6582717385279	11.0672872871735	10.6782274829151	11.4676114289105	19.0502765854263	10.909651132846	10.9352776437151	13.7983895061006	16.6602296253011	12.5927041095442	12.9602186256494	10.6919098452999	10.4951814625407	17.9230869461151	10.4603264756061	12.9552435248778	17.6627748735251	12.5329106086362	13.5832035651555	9.83356187026706	9.44520626944501	12.6333457872088	13.8654868100808	9.48640530105667	9.24839027259899	9.16367211643441	9.57424738498363	12.5654714141414	13.0571018727442	17.7867011562812	19.9371825578574	14.0467151213365	10.2273547261664	12.2874307009832	16.032061362444	13.4682877041958	17.6753607182441	15.1087059005901	12.7752287851103	9.86248427761376	14.5917761905244	9.88153122388051	10.3614822742584
APOPT1	583.161514933899	1052.39772305911	1304.28451075676	658.315566426923	1214.16094279136	422.701570259681	679.045944690048	660.119108570567	740.159528412626	854.398075990347	753.143052480735	1111.38503116607	1115.93195357065	541.849365598964	275.302197593844	957.015595484211	679.682698029014	696.274864906095	602.755601384177	765.301385076494	648.643353469378	985.169758214289	300.442960476694	896.562468543046	518.644733897877	880.734226370248	709.010481234234	613.355883643419	608.297686170184	985.124662162104	1181.98941302365	905.207088184797	711.220788503823	839.759624833202	1160.90765136595	861.941319058322	1207.96951776212	1146.23308493517	922.744856393142	1085.33562090258	796.420303608591	1392.09542237592	665.961575468135	926.45166225767	835.367868067716	706.673959474947	1119.7043047162	885.448334178793	1127.38978175252
APP	167.832693780495	320.501456346114	237.552569563473	202.986883172552	128.246616267515	67.5840679836938	64.4489852611681	306.652345614344	232.940605361007	180.903207457522	416.982395895878	18.4296623011825	310.218102118933	85.6099763280109	64.6034903717208	348.367808051448	321.648459906998	20.1742867939102	136.409791260315	47.4468971282526	18.1643785613405	79.8744234274029	69.4651960376664	137.875740455503	29.0026175798185	73.5599074263875	20.1213540454845	39.2956451674793	16.3042657609782	158.510011554685	216.714180089424	80.656622610131	169.267056567396	289.264263623808	315.081631249841	532.089418496252	248.78925884622	319.547530246291	159.458348508736	228.66093287686	38.5337905399336	220.818569870927	33.0805305923754	341.654574521892	27.8234520264248	89.0437977000504	92.2851430648779	90.0086240912807	72.2734071020217
APPBP2	10.65222810198	15.8485891149021	15.0118900219323	9.95066368865744	16.485329431358	12.524981459375	12.3071192453121	14.4594330458919	14.6932817579776	14.5065385850438	11.9414874877239	18.7767889630422	16.3017015055053	11.0703055339669	17.3998093371426	18.4734649178135	10.0686782268295	10.1840004508667	10.2310967027737	15.2060364827216	9.60553313764929	14.6724089137718	16.2243528682106	11.5307254513797	13.4863681282241	9.06120492294989	8.54684818806849	13.0534195525454	17.1000980800172	22.9423274383206	12.468507577446	9.66540082486634	10.0093286882163	12.7973037397242	16.1770338873089	17.7715879496149	38.6964796147667	18.7443467878092	17.4294232508984	14.0055196940018	17.4047346551743	13.5908975672704	16.2868381219213	18.3237028775069	16.0594639462143	9.39715451967798	18.9425775420429	14.4529886141223	12.9790500592657
APPL1	15.4	6.45	8.3	6.25	8.4	8.4	7.5	16.2	6.4	7.43269802965249	21.35	11.2	8.95	7.3	9.8	9.8	9.75	6.3	6.35	19.55	11.65	7.3	10.3	7.75	17.9	11	6.5	8.8	13.3	7.55	5.4	6.7	6.25	13.05	8.1	36.3	8.40737771246184	9	6.85	6.95	9	12.65	24.6	11.2	6.95	6.2	15.05	5.95	7.75
APPL2	6.6	6.25	7.3	5.75	7.1	9.2	6.75	6.1	6.4	7.29828747035906	8.5	11.65	7.45	58.35	8.6	7.55	6.85	5.95	5.55	9.85	5.45	12.2	9.05	6.8	8.2	6.5	5.2	6.65	8.1	38.85	8.3	4.55	5.6	10.95	7.35	17.35	9.16744239141976	7.9	12.85	6.8	8.1	7.85	9.4	12.675	6.9	5.65	7.05	6.9	5.3
APRT	124.495481845728	13.01633588995	38.6610915521018	30.6048198818421	17.9833256101312	171.465936850443	29.6518549166827	23.8117617995813	18.0378768151909	18.6491074008398	44.0818840341472	204.698216895019	14.6662878738964	77.180308369428	120.350862065878	19.6411557704734	34.8299081250583	325.430560949644	26.6548776024202	326.260440445973	123.754999898994	15.7178242769157	322.830477960183	293.702528079007	558.114262494698	37.2040320395518	79.5455844154784	333.870790875752	305.968074314952	17.7399267191271	14.0698258695692	17.0477271212323	78.765395320534	51.7994691092486	18.265951932489	15.5367306728282	23.1461933791298	24.2713823256938	25.0459577576902	19.6360637603365	18.3630062898208	234.636873700619	351.88009676593	27.5824672572995	276.576318581328	21.1166995527237	16.2596125415091	17.1166585524161	13.8901043912564
APTX	9.5	5.35	7.35	7.25	6.75	6.15	5.7	6.4	5.5	5.5778580118178	5.95	11.25	5.25	5.8	6.3	10.3	6.95	8.35	4.5	16.8	12.95	5.95	7.45	6.05	6.75	4.85	9.1	6.75	16.1	5.35	9.05	3.75	6.15	6.1	5.55	12.9	26.1273802743406	7	5.55	5.25	6.5	6.85	7.65	17.25	19.4	4.4	6.05	6.9	4.55
AQP1	6.99857128276908	10.9581020254422	11.6479611949903	21.0963266944746	58.9041594456623	8.58122951563469	46.8245928973227	21.8307123108707	33.4273465892823	50.0979833852169	63.5414234968024	5.37354631505117	10.0915806492343	32.4249903623733	723.724351877149	118.204124293529	169.366193497994	8.0347681982743	1444.52427809297	5.83845013680857	6.6951474965082	10.6164965972773	13.8971220042137	1556.47620123149	5.33853912601566	95.2253642681403	7.19548469527939	6.2357838320455	5.3751744157748	23.5053185470863	171.168608395348	24.6516733711933	68.2059931384332	74.5316040347986	11.1905093717846	22.3213462855626	258.566773433943	12.3551608649989	14.1223227551278	11.0703432647773	23.7802439011882	57.9717172421173	10.2157965915537	212.671842282894	128.900591542475	12.3328828746567	20.9666401695646	9.78161540850999	33.0180632381731
AQP11	4.2	4.25	4.3	4.3	4.2	4.2	4.3	4.2	4.3	4.24970587217516	4.25	4.1	4.3	4.3	3.85	4.2	4.25	4.25	4.3	4.15	4.2	4.2	4.15	4.2	4.2	4.2	4.2	4.25	4.15	4.2	4.2	4.25	4.3	4.25	4.3	4.1	4.18	4.2	4.2	4.25	4.25	4.2	3.8	4.075	4.2	4.2	4.2	4.2	4.2
AQP2	4.45	4.15	4.55	4.35	4.8	5.15	4.9	3.6	3.95	4.24264068711928	4.4	4.35	4.05	4.4	5.6	4.75	4.25	4.05	54.95	5.65	3.9	5	5.75	5.05	4.65	4.3	3.65	4.75	5.55	3.8	3.55	3.15	3.6	4.85	4.7	4.7	5.58848816765322	5.25	4.6	4.55	5.05	5.45	6.15	5.35	4.4	3.65	4.35	3.85	3.7
AQP3	11.9906408505727	11.5860737553974	15.8492587565132	11.5278568525191	14.5876792127221	33.4075813165385	23.3554351239004	9.81957077556422	12.7356023561396	14.4584436864243	12.8879672665864	53.138990352718	12.8008625720796	13.0284102534739	39.0130737726742	12.3811639530155	43.3805007765095	40.94384241029	74.3822517233022	11.3084412349512	12.0234241534091	14.9473711182335	86.7927634534186	144.786353018831	22.6539483749873	19.4109140327898	23.8338894138379	11.9832579027111	17.3185429386197	10.1387999602995	10.3445314059359	15.3467892148064	33.8429912463002	167.351690013771	14.4667062119466	12.8654182644557	488.617153722184	15.3827715354334	27.8338469871462	13.2859710837667	17.3510597951294	140.851760396711	19.1463695235828	14.3150824208226	37.6461984125341	75.1984919491839	15.5249421523737	11.5855063236352	107.706322515835
AQP4	5.9169585477098	7.47835985418102	7.30197755615942	5.36268294301627	7.19037722928852	6.36618594053174	6.44287225837074	17.1238003382731	17.2011963401902	8.36002482861461	5.95654122058035	5.38462284711949	65.2116864688394	5.80928719441755	8.79941991147628	31.7023030030619	5.62362397747007	5.28540077335796	5.16501477137396	7.12882097879717	5.22318424276785	6.16695894265773	8.74463972950113	19.1064968370429	6.08550630298396	4.88127504574731	4.55512090812505	6.32930728762434	6.66903664217408	4.71820590785815	5.14012377581638	4.36181691217157	4.96384799635292	6.45466655191787	10.66834558898	146.927516813755	15.0925797350473	6.96688168734731	5.85366646908957	7.93104567351021	8.96838857512174	6.74534383558717	8.91467001815859	125.744076453974	5.86027950688314	4.99739796953584	7.12400956573885	5.09833391172167	5.28203869690653
AQP5	3.45	3.25	3.75	2.9	5.95	3.85	3.6	3	3.15	3.46987031457949	3.5	3.4	3.1	3.45	4.5	3.85	3.35	3.15	2.85	4.45	3.05	16.8	4.55	3.85	3.7	3.05	2.8	3.7	4.2	68.35	2.75	2.5	3.2	3.7	3.7	3.65	4.26970724991773	4.05	3.6	3.3	8.1	4	4.8	4.25	3.5	9.4	4.05	38.15	3.15
AQP6	12.935029957445	14.3090880212542	14.9010066774027	11.774973460692	14.9368671414055	14.3843665136842	13.5838138974295	11.0756489651848	12.0534227504058	13.8591534136471	13.1101106021269	12.27202102345	11.8277216741011	12.7949208672817	19.1560695342234	14.9195341750337	12.4827881500889	11.8069894554031	17.0527856961847	14.435373219976	11.7064085013295	13.8553238865066	18.0924708097042	14.6138632811451	13.7673526867005	11.6554708184612	10.5924501414923	13.8661458235517	14.8522725533839	11.4472704170033	10.4919016388832	8.88931943401743	11.9084003963589	14.1135573120316	14.8906010624152	13.8415136455519	16.1675383022565	21.1206060519105	13.1415372007996	16.5292165573569	17.7625307881507	15.2275244212577	18.9247853356386	14.2824630228823	13.1440100426012	10.6646612698201	20.2691267695478	12.6842421925789	12.4915971757018
AQP8	3.8	3.5	3.9	3.2	6.25	4.2	3.75	3.25	3.4	3.65102725270574	3.8	3.7	3.45	3.8	4.75	4.15	3.7	3.45	3.05	4.8	3.35	3.75	4.95	4.25	4.05	3.3	3.1	4.05	4.55	3.25	3	2.5	447.7	91.95	3.95	4	4.70973459974126	4.45	3.95	3.6	4.35	4.5	5.3	4.625	3.85	3.05	4.85	3.25	3
AQP9	3.5	3.25	3.6	4.35	3.6	2089.45	5.95	2.95	3.15	3.32565782966318	3.5	3.4	3.2	3.45	4.4	3.8	3.4	3.15	2.85	4.45	3.1	3.45	25.55	3.9	3.75	3.1	2.8	231.1	4.25	2.95	2.75	2.3	2.8	3.7	3.65	3.7	4.30989559038267	4.8	3.7	3.3	3.95	4.15	4.8	4.275	3.5	2.8	3.5	3	3
AQR	8.06225774829855	8.93308457365092	8.14509054584417	6.67083203206317	7.57908305799587	13.2713978163568	7.61560897105412	5.79655069847577	6.7175144212722	7.7489710448053	11.5490259329521	37.3882668761204	7.73579343054092	7.91027812406113	9.79770381262875	7.93394605476997	9.77496803063826	10.7214737792899	6.88912185985994	28.6956442687736	8.52496334302969	13.6807346293976	9.88331928048467	8.04332020996305	14.5137865493468	12.2163824432604	15.5494372888539	19.1739406487034	23.4946802489415	16.5987951369971	6.30634601017102	5.68374876292047	7.12881476824865	13.770348579466	7.93016393273178	7.49232941080409	17.2440810379322	9.59739548002477	8.20426718238747	9.1104335791443	10.3031548566446	9.91967741410979	10.4474877362934	10.1068664777962	18.2346510797438	6.63890051137988	8.05977667184395	11.8207444774007	7.07248188403477
AR	4.04876524387374	3.69864840178139	4.29883705204094	3.39852909359329	4.12310562561766	4.39886348958455	3.97429238984753	3.42417873365279	3.62422405488402	3.85924133126669	4.07308237088326	3.8742741255621	3.62422405488402	12.0938000644959	5.29905651979671	4.39886348958455	3.92428337406972	3.64862987983161	3.32415402771893	5.1478150704935	3.5742132001323	4.02430118157178	28.0057137027429	4.47325384926901	4.32434966208793	3.44963766213207	3.24846117415616	4.29883705204094	4.79895822028073	3.94651745213422	3.1984371183439	2.69953699733862	3.27414110874898	4.29883705204094	4.2731721238443	4.24882336653337	5.42968327816046	4.74894725176012	4.17432629294836	3.8742741255621	5.08428952755447	12.5767642897528	5.74804314527997	4.92341345003647	4.07430975749267	3.24846117415616	4.17133072292284	3.47419055320804	3.92460189063808
ARAF	129.5	54.25	78.2	62.8	60.45	130.65	107.7	36.4	57.55	63.0969492130959	84	161.1	43.6	70.8	206.35	59.25	67.6	60.85	83.15	118.1	58.7	63.55	368.25	153.55	93.05	72.55	52.05	141.8	222.45	49.85	62.85	48.6	70.15	111.6	44.3	39.35	42.5329190157459	79.55	104.2	64.15	86.05	98.35	98	87.9	62.5	55.85	55.8	53.1	53.95
ARAP1	11.6608318742704	9.57966596494889	20.6530869363396	15.7420614914312	12.160078124749	276.363673444974	11.5536790677256	8.99166280506559	10.474970167022	11.1880553833127	11.2444430720245	23.1188234994776	10.3720779017514	11.4349245734285	20.077661716445	14.2762039772483	10.2041658159793	11.1424862575639	9.62444803612135	29.8122877350934	11.3008849211024	11.6855680221374	15.8674194499295	23.5427271147588	38.4324081993309	14.9391264804874	9.45515732285825	295.48517729321	84.2046317015876	8.40401689669886	15.0708327573495	7.47863623931529	9.6444284434071	13.8681289293113	12.2468363261701	8.23771813064759	44.0113420597157	14.0840335131666	11.2249721603218	12.0933866224478	13.4387499418659	19.9907478599476	24.6859778011729	15.7246224120009	16.4912097797584	9.48156105290685	13.4825813552153	9.91362698511498	9.65621561482551
ARAP2	6.70136787991699	14.0113598275772	7.13123922550945	6.59307124104807	7.2749123169366	11.0975280592369	7.18782665182103	8.55431880575681	12.9946111787379	6.9036767988528	6.69277828840094	23.888979413955	12.0131262615362	6.79303641226912	7.00789585220147	12.2003851889492	6.64515164722937	6.50811609452523	6.54912677984793	7.05834232013725	6.73116836146998	6.88607778799398	7.50483022185975	6.9367603301976	8.72410630605674	9.57526182796991	6.2839538741446	8.05167075643878	36.0664997701197	7.28184014385782	6.7023085532516	6.05948243209764	6.51145907646432	7.01425665852885	13.2556193087011	12.0401881756295	7.13475693372722	7.15824598379558	6.68774025980499	9.067054721953	7.77939168700633	6.98297734521342	7.22040891579329	11.3825371293012	6.67608799894727	7.12959936953189	7.00333599494399	6.39581432040193	6.7658884974189
[truncated: 15,678 more rows]
[truncated: 28 more columns]
