# Supplementary material for: Heterogeneous Network Edge Prediction: A Data Integration Approach to Prioritize Disease-Associated Genes
Source: PLoS Comput Biol. 2015 Jul 9;11(7):e1004259. doi: 10.1371/journal.pcbi.1004259 (PMC4497619; doi:10.1371/journal.pcbi.1004259)
Supplement: S10 Data — Literature co-occurrence scores between diseases and tissues computed using CoPub 5.0. (TXT) [file pcbi.1004259.s022.txt]

doid_id	doid_name	bto_id	bto_name	r_scaled
DOID:10652	Alzheimer's disease	BTO:0000776	B-lymphocyte	23.0
DOID:10652	Alzheimer's disease	BTO:0000755	Leydig cell	21.0
DOID:10652	Alzheimer's disease	BTO:0000443	adipocyte	23.0
DOID:10652	Alzheimer's disease	BTO:0000045	adrenal cortex	22.0
DOID:10652	Alzheimer's disease	BTO:0000047	adrenal gland	26.0
DOID:10652	Alzheimer's disease	BTO:0001042	amygdala	37.0
DOID:10652	Alzheimer's disease	BTO:0000089	blood	28.0
DOID:10652	Alzheimer's disease	BTO:0000141	bone marrow	19.0
DOID:10652	Alzheimer's disease	BTO:0000142	brain	38.0
DOID:10652	Alzheimer's disease	BTO:0002320	cardiac muscle fiber	21.0
DOID:10652	Alzheimer's disease	BTO:0001539	cardiac myocyte	13.0
DOID:10652	Alzheimer's disease	BTO:0000211	caudate nucleus	35.0
DOID:10652	Alzheimer's disease	BTO:0000232	cerebellum	36.0
DOID:10652	Alzheimer's disease	BTO:0000269	colon	20.0
DOID:10652	Alzheimer's disease	BTO:0000289	cytotoxic T-lymphocyte	17.0
DOID:10652	Alzheimer's disease	BTO:0002042	dendritic cell	22.0
DOID:10652	Alzheimer's disease	BTO:0001176	endothelial cell	27.0
DOID:10652	Alzheimer's disease	BTO:0004911	erythroid progenitor cell	0.0
DOID:10652	Alzheimer's disease	BTO:0000562	heart	24.0
DOID:10652	Alzheimer's disease	BTO:0002417	helper T-lymphocyte	20.0
DOID:10652	Alzheimer's disease	BTO:0000725	hematopoietic stem cell	19.0
DOID:10652	Alzheimer's disease	BTO:0001073	hypophysis	19.0
DOID:10652	Alzheimer's disease	BTO:0000614	hypothalamus	30.0
DOID:10652	Alzheimer's disease	BTO:0000671	kidney	23.0
DOID:10652	Alzheimer's disease	BTO:0000759	liver	22.0
DOID:10652	Alzheimer's disease	BTO:0000763	lung	18.0
DOID:10652	Alzheimer's disease	BTO:0000784	lymph node	15.0
DOID:10652	Alzheimer's disease	BTO:0000041	medulla oblongata	29.0
DOID:10652	Alzheimer's disease	BTO:0000876	monocyte	28.0
DOID:10652	Alzheimer's disease	BTO:0004730	myeloid progenitor cell	0.0
DOID:10652	Alzheimer's disease	BTO:0000914	natural killer cell	23.0
DOID:10652	Alzheimer's disease	BTO:0000293	occipital lobe	40.0
DOID:10652	Alzheimer's disease	BTO:0000961	olfactory bulb	34.0
DOID:10652	Alzheimer's disease	BTO:0000975	ovary	25.0
DOID:10652	Alzheimer's disease	BTO:0000988	pancreas	23.0
DOID:10652	Alzheimer's disease	BTO:0000991	pancreatic islet	23.0
DOID:10652	Alzheimer's disease	BTO:0001067	pineal gland	31.0
DOID:10652	Alzheimer's disease	BTO:0001078	placenta	21.0
DOID:10652	Alzheimer's disease	BTO:0001101	pons	32.0
DOID:10652	Alzheimer's disease	BTO:0001129	prostate gland	22.0
DOID:10652	Alzheimer's disease	BTO:0001175	retina	26.0
DOID:10652	Alzheimer's disease	BTO:0001203	salivary gland	20.0
DOID:10652	Alzheimer's disease	BTO:0001235	seminiferous tubule	0.0
DOID:10652	Alzheimer's disease	BTO:0001103	skeletal muscle	23.0
DOID:10652	Alzheimer's disease	BTO:0001253	skin	22.0
DOID:10652	Alzheimer's disease	BTO:0000651	small intestine	18.0
DOID:10652	Alzheimer's disease	BTO:0001260	smooth muscle	26.0
DOID:10652	Alzheimer's disease	BTO:0000958	spermatogonium	17.0
DOID:10652	Alzheimer's disease	BTO:0001279	spinal cord	28.0
DOID:10652	Alzheimer's disease	BTO:0001264	spinal ganglion	26.0
DOID:10652	Alzheimer's disease	BTO:0001325	superior cervical ganglion	30.0
DOID:10652	Alzheimer's disease	BTO:0001355	temporal lobe	40.0
DOID:10652	Alzheimer's disease	BTO:0001363	testis	21.0
DOID:10652	Alzheimer's disease	BTO:0001365	thalamus	35.0
DOID:10652	Alzheimer's disease	BTO:0001374	thymus	19.0
DOID:10652	Alzheimer's disease	BTO:0001379	thyroid gland	16.0
DOID:10652	Alzheimer's disease	BTO:0001385	tongue	19.0
DOID:10652	Alzheimer's disease	BTO:0001387	tonsil	0.0
DOID:10652	Alzheimer's disease	BTO:0001388	trachea	17.0
DOID:10652	Alzheimer's disease	BTO:0001231	trigeminal ganglion	30.0
DOID:10652	Alzheimer's disease	BTO:0001424	uterus	20.0
DOID:10652	Alzheimer's disease	BTO:0000084	vermiform appendix	14.0
DOID:9206	Barrett's esophagus	BTO:0000776	B-lymphocyte	0.0
DOID:9206	Barrett's esophagus	BTO:0000755	Leydig cell	0.0
DOID:9206	Barrett's esophagus	BTO:0000443	adipocyte	0.0
DOID:9206	Barrett's esophagus	BTO:0000045	adrenal cortex	0.0
DOID:9206	Barrett's esophagus	BTO:0000047	adrenal gland	0.0
DOID:9206	Barrett's esophagus	BTO:0001042	amygdala	0.0
DOID:9206	Barrett's esophagus	BTO:0000089	blood	0.0
DOID:9206	Barrett's esophagus	BTO:0000141	bone marrow	21.0
DOID:9206	Barrett's esophagus	BTO:0000142	brain	0.0
DOID:9206	Barrett's esophagus	BTO:0002320	cardiac muscle fiber	0.0
DOID:9206	Barrett's esophagus	BTO:0001539	cardiac myocyte	0.0
DOID:9206	Barrett's esophagus	BTO:0000211	caudate nucleus	0.0
DOID:9206	Barrett's esophagus	BTO:0000232	cerebellum	0.0
DOID:9206	Barrett's esophagus	BTO:0000269	colon	35.0
DOID:9206	Barrett's esophagus	BTO:0000289	cytotoxic T-lymphocyte	0.0
DOID:9206	Barrett's esophagus	BTO:0002042	dendritic cell	28.0
DOID:9206	Barrett's esophagus	BTO:0001176	endothelial cell	26.0
DOID:9206	Barrett's esophagus	BTO:0004911	erythroid progenitor cell	0.0
DOID:9206	Barrett's esophagus	BTO:0000562	heart	20.0
DOID:9206	Barrett's esophagus	BTO:0002417	helper T-lymphocyte	0.0
DOID:9206	Barrett's esophagus	BTO:0000725	hematopoietic stem cell	0.0
DOID:9206	Barrett's esophagus	BTO:0001073	hypophysis	0.0
DOID:9206	Barrett's esophagus	BTO:0000614	hypothalamus	0.0
DOID:9206	Barrett's esophagus	BTO:0000671	kidney	0.0
DOID:9206	Barrett's esophagus	BTO:0000759	liver	21.0
DOID:9206	Barrett's esophagus	BTO:0000763	lung	20.0
DOID:9206	Barrett's esophagus	BTO:0000784	lymph node	32.0
DOID:9206	Barrett's esophagus	BTO:0000041	medulla oblongata	0.0
DOID:9206	Barrett's esophagus	BTO:0000876	monocyte	24.0
DOID:9206	Barrett's esophagus	BTO:0004730	myeloid progenitor cell	0.0
DOID:9206	Barrett's esophagus	BTO:0000914	natural killer cell	31.0
DOID:9206	Barrett's esophagus	BTO:0000293	occipital lobe	0.0
DOID:9206	Barrett's esophagus	BTO:0000961	olfactory bulb	0.0
DOID:9206	Barrett's esophagus	BTO:0000975	ovary	0.0
DOID:9206	Barrett's esophagus	BTO:0000988	pancreas	24.0
DOID:9206	Barrett's esophagus	BTO:0000991	pancreatic islet	33.0
DOID:9206	Barrett's esophagus	BTO:0001067	pineal gland	0.0
DOID:9206	Barrett's esophagus	BTO:0001078	placenta	0.0
DOID:9206	Barrett's esophagus	BTO:0001101	pons	0.0
DOID:9206	Barrett's esophagus	BTO:0001129	prostate gland	26.0
DOID:9206	Barrett's esophagus	BTO:0001175	retina	26.0
DOID:9206	Barrett's esophagus	BTO:0001203	salivary gland	29.0
DOID:9206	Barrett's esophagus	BTO:0001235	seminiferous tubule	0.0
DOID:9206	Barrett's esophagus	BTO:0001103	skeletal muscle	0.0
DOID:9206	Barrett's esophagus	BTO:0001253	skin	22.0
DOID:9206	Barrett's esophagus	BTO:0000651	small intestine	29.0
DOID:9206	Barrett's esophagus	BTO:0001260	smooth muscle	28.0
DOID:9206	Barrett's esophagus	BTO:0000958	spermatogonium	0.0
DOID:9206	Barrett's esophagus	BTO:0001279	spinal cord	0.0
DOID:9206	Barrett's esophagus	BTO:0001264	spinal ganglion	0.0
DOID:9206	Barrett's esophagus	BTO:0001325	superior cervical ganglion	0.0
DOID:9206	Barrett's esophagus	BTO:0001355	temporal lobe	0.0
DOID:9206	Barrett's esophagus	BTO:0001363	testis	0.0
DOID:9206	Barrett's esophagus	BTO:0001365	thalamus	0.0
DOID:9206	Barrett's esophagus	BTO:0001374	thymus	0.0
DOID:9206	Barrett's esophagus	BTO:0001379	thyroid gland	0.0
DOID:9206	Barrett's esophagus	BTO:0001385	tongue	34.0
DOID:9206	Barrett's esophagus	BTO:0001387	tonsil	0.0
DOID:9206	Barrett's esophagus	BTO:0001388	trachea	30.0
DOID:9206	Barrett's esophagus	BTO:0001231	trigeminal ganglion	0.0
DOID:9206	Barrett's esophagus	BTO:0001424	uterus	0.0
DOID:9206	Barrett's esophagus	BTO:0000084	vermiform appendix	0.0
DOID:13241	Behcet's disease	BTO:0000776	B-lymphocyte	32.0
DOID:13241	Behcet's disease	BTO:0000755	Leydig cell	0.0
DOID:13241	Behcet's disease	BTO:0000443	adipocyte	0.0
DOID:13241	Behcet's disease	BTO:0000045	adrenal cortex	0.0
DOID:13241	Behcet's disease	BTO:0000047	adrenal gland	0.0
DOID:13241	Behcet's disease	BTO:0001042	amygdala	0.0
DOID:13241	Behcet's disease	BTO:0000089	blood	0.0
DOID:13241	Behcet's disease	BTO:0000141	bone marrow	0.0
DOID:13241	Behcet's disease	BTO:0000142	brain	28.0
DOID:13241	Behcet's disease	BTO:0002320	cardiac muscle fiber	0.0
DOID:13241	Behcet's disease	BTO:0001539	cardiac myocyte	0.0
DOID:13241	Behcet's disease	BTO:0000211	caudate nucleus	0.0
DOID:13241	Behcet's disease	BTO:0000232	cerebellum	0.0
DOID:13241	Behcet's disease	BTO:0000269	colon	26.0
DOID:13241	Behcet's disease	BTO:0000289	cytotoxic T-lymphocyte	35.0
DOID:13241	Behcet's disease	BTO:0002042	dendritic cell	0.0
DOID:13241	Behcet's disease	BTO:0001176	endothelial cell	31.0
DOID:13241	Behcet's disease	BTO:0004911	erythroid progenitor cell	0.0
DOID:13241	Behcet's disease	BTO:0000562	heart	22.0
DOID:13241	Behcet's disease	BTO:0002417	helper T-lymphocyte	0.0
DOID:13241	Behcet's disease	BTO:0000725	hematopoietic stem cell	38.0
DOID:13241	Behcet's disease	BTO:0001073	hypophysis	0.0
DOID:13241	Behcet's disease	BTO:0000614	hypothalamus	0.0
DOID:13241	Behcet's disease	BTO:0000671	kidney	0.0
DOID:13241	Behcet's disease	BTO:0000759	liver	19.0
DOID:13241	Behcet's disease	BTO:0000763	lung	28.0
DOID:13241	Behcet's disease	BTO:0000784	lymph node	0.0
DOID:13241	Behcet's disease	BTO:0000041	medulla oblongata	0.0
DOID:13241	Behcet's disease	BTO:0000876	monocyte	31.0
DOID:13241	Behcet's disease	BTO:0004730	myeloid progenitor cell	0.0
DOID:13241	Behcet's disease	BTO:0000914	natural killer cell	35.0
DOID:13241	Behcet's disease	BTO:0000293	occipital lobe	0.0
DOID:13241	Behcet's disease	BTO:0000961	olfactory bulb	0.0
DOID:13241	Behcet's disease	BTO:0000975	ovary	0.0
DOID:13241	Behcet's disease	BTO:0000988	pancreas	0.0
DOID:13241	Behcet's disease	BTO:0000991	pancreatic islet	0.0
DOID:13241	Behcet's disease	BTO:0001067	pineal gland	0.0
DOID:13241	Behcet's disease	BTO:0001078	placenta	0.0
DOID:13241	Behcet's disease	BTO:0001101	pons	38.0
DOID:13241	Behcet's disease	BTO:0001129	prostate gland	0.0
DOID:13241	Behcet's disease	BTO:0001175	retina	34.0
DOID:13241	Behcet's disease	BTO:0001203	salivary gland	0.0
DOID:13241	Behcet's disease	BTO:0001235	seminiferous tubule	0.0
DOID:13241	Behcet's disease	BTO:0001103	skeletal muscle	0.0
DOID:13241	Behcet's disease	BTO:0001253	skin	34.0
DOID:13241	Behcet's disease	BTO:0000651	small intestine	0.0
DOID:13241	Behcet's disease	BTO:0001260	smooth muscle	0.0
DOID:13241	Behcet's disease	BTO:0000958	spermatogonium	0.0
DOID:13241	Behcet's disease	BTO:0001279	spinal cord	30.0
DOID:13241	Behcet's disease	BTO:0001264	spinal ganglion	0.0
DOID:13241	Behcet's disease	BTO:0001325	superior cervical ganglion	0.0
DOID:13241	Behcet's disease	BTO:0001355	temporal lobe	0.0
DOID:13241	Behcet's disease	BTO:0001363	testis	0.0
DOID:13241	Behcet's disease	BTO:0001365	thalamus	0.0
DOID:13241	Behcet's disease	BTO:0001374	thymus	0.0
DOID:13241	Behcet's disease	BTO:0001379	thyroid gland	0.0
DOID:13241	Behcet's disease	BTO:0001385	tongue	0.0
DOID:13241	Behcet's disease	BTO:0001387	tonsil	0.0
DOID:13241	Behcet's disease	BTO:0001388	trachea	0.0
DOID:13241	Behcet's disease	BTO:0001231	trigeminal ganglion	0.0
DOID:13241	Behcet's disease	BTO:0001424	uterus	0.0
DOID:13241	Behcet's disease	BTO:0000084	vermiform appendix	0.0
DOID:11949	Creutzfeldt-Jakob syndrome	BTO:0000776	B-lymphocyte	30.0
DOID:11949	Creutzfeldt-Jakob syndrome	BTO:0000755	Leydig cell	0.0
DOID:11949	Creutzfeldt-Jakob syndrome	BTO:0000443	adipocyte	0.0
DOID:11949	Creutzfeldt-Jakob syndrome	BTO:0000045	adrenal cortex	0.0
DOID:11949	Creutzfeldt-Jakob syndrome	BTO:0000047	adrenal gland	26.0
DOID:11949	Creutzfeldt-Jakob syndrome	BTO:0001042	amygdala	29.0
DOID:11949	Creutzfeldt-Jakob syndrome	BTO:0000089	blood	31.0
DOID:11949	Creutzfeldt-Jakob syndrome	BTO:0000141	bone marrow	21.0
DOID:11949	Creutzfeldt-Jakob syndrome	BTO:0000142	brain	37.0
DOID:11949	Creutzfeldt-Jakob syndrome	BTO:0002320	cardiac muscle fiber	24.0
DOID:11949	Creutzfeldt-Jakob syndrome	BTO:0001539	cardiac myocyte	0.0
DOID:11949	Creutzfeldt-Jakob syndrome	BTO:0000211	caudate nucleus	38.0
DOID:11949	Creutzfeldt-Jakob syndrome	BTO:0000232	cerebellum	40.0
DOID:11949	Creutzfeldt-Jakob syndrome	BTO:0000269	colon	17.0
DOID:11949	Creutzfeldt-Jakob syndrome	BTO:0000289	cytotoxic T-lymphocyte	0.0
DOID:11949	Creutzfeldt-Jakob syndrome	BTO:0002042	dendritic cell	35.0
DOID:11949	Creutzfeldt-Jakob syndrome	BTO:0001176	endothelial cell	20.0
DOID:11949	Creutzfeldt-Jakob syndrome	BTO:0004911	erythroid progenitor cell	0.0
DOID:11949	Creutzfeldt-Jakob syndrome	BTO:0000562	heart	18.0
DOID:11949	Creutzfeldt-Jakob syndrome	BTO:0002417	helper T-lymphocyte	0.0
DOID:11949	Creutzfeldt-Jakob syndrome	BTO:0000725	hematopoietic stem cell	22.0
DOID:11949	Creutzfeldt-Jakob syndrome	BTO:0001073	hypophysis	0.0
DOID:11949	Creutzfeldt-Jakob syndrome	BTO:0000614	hypothalamus	24.0
DOID:11949	Creutzfeldt-Jakob syndrome	BTO:0000671	kidney	21.0
DOID:11949	Creutzfeldt-Jakob syndrome	BTO:0000759	liver	20.0
DOID:11949	Creutzfeldt-Jakob syndrome	BTO:0000763	lung	20.0
DOID:11949	Creutzfeldt-Jakob syndrome	BTO:0000784	lymph node	27.0
DOID:11949	Creutzfeldt-Jakob syndrome	BTO:0000041	medulla oblongata	33.0
DOID:11949	Creutzfeldt-Jakob syndrome	BTO:0000876	monocyte	23.0
DOID:11949	Creutzfeldt-Jakob syndrome	BTO:0004730	myeloid progenitor cell	0.0
DOID:11949	Creutzfeldt-Jakob syndrome	BTO:0000914	natural killer cell	0.0
DOID:11949	Creutzfeldt-Jakob syndrome	BTO:0000293	occipital lobe	42.0
DOID:11949	Creutzfeldt-Jakob syndrome	BTO:0000961	olfactory bulb	0.0
DOID:11949	Creutzfeldt-Jakob syndrome	BTO:0000975	ovary	22.0
DOID:11949	Creutzfeldt-Jakob syndrome	BTO:0000988	pancreas	15.0
DOID:11949	Creutzfeldt-Jakob syndrome	BTO:0000991	pancreatic islet	0.0
DOID:11949	Creutzfeldt-Jakob syndrome	BTO:0001067	pineal gland	26.0
DOID:11949	Creutzfeldt-Jakob syndrome	BTO:0001078	placenta	23.0
DOID:11949	Creutzfeldt-Jakob syndrome	BTO:0001101	pons	34.0
DOID:11949	Creutzfeldt-Jakob syndrome	BTO:0001129	prostate gland	0.0
DOID:11949	Creutzfeldt-Jakob syndrome	BTO:0001175	retina	28.0
DOID:11949	Creutzfeldt-Jakob syndrome	BTO:0001203	salivary gland	25.0
DOID:11949	Creutzfeldt-Jakob syndrome	BTO:0001235	seminiferous tubule	0.0
DOID:11949	Creutzfeldt-Jakob syndrome	BTO:0001103	skeletal muscle	27.0
DOID:11949	Creutzfeldt-Jakob syndrome	BTO:0001253	skin	21.0
DOID:11949	Creutzfeldt-Jakob syndrome	BTO:0000651	small intestine	17.0
DOID:11949	Creutzfeldt-Jakob syndrome	BTO:0001260	smooth muscle	17.0
DOID:11949	Creutzfeldt-Jakob syndrome	BTO:0000958	spermatogonium	0.0
DOID:11949	Creutzfeldt-Jakob syndrome	BTO:0001279	spinal cord	32.0
DOID:11949	Creutzfeldt-Jakob syndrome	BTO:0001264	spinal ganglion	32.0
DOID:11949	Creutzfeldt-Jakob syndrome	BTO:0001325	superior cervical ganglion	0.0
DOID:11949	Creutzfeldt-Jakob syndrome	BTO:0001355	temporal lobe	34.0
DOID:11949	Creutzfeldt-Jakob syndrome	BTO:0001363	testis	18.0
DOID:11949	Creutzfeldt-Jakob syndrome	BTO:0001365	thalamus	40.0
DOID:11949	Creutzfeldt-Jakob syndrome	BTO:0001374	thymus	25.0
DOID:11949	Creutzfeldt-Jakob syndrome	BTO:0001379	thyroid gland	21.0
DOID:11949	Creutzfeldt-Jakob syndrome	BTO:0001385	tongue	26.0
DOID:11949	Creutzfeldt-Jakob syndrome	BTO:0001387	tonsil	41.0
DOID:11949	Creutzfeldt-Jakob syndrome	BTO:0001388	trachea	0.0
DOID:11949	Creutzfeldt-Jakob syndrome	BTO:0001231	trigeminal ganglion	34.0
DOID:11949	Creutzfeldt-Jakob syndrome	BTO:0001424	uterus	0.0
DOID:11949	Creutzfeldt-Jakob syndrome	BTO:0000084	vermiform appendix	0.0
DOID:8778	Crohn's disease	BTO:0000776	B-lymphocyte	28.0
DOID:8778	Crohn's disease	BTO:0000755	Leydig cell	25.0
DOID:8778	Crohn's disease	BTO:0000443	adipocyte	26.0
DOID:8778	Crohn's disease	BTO:0000045	adrenal cortex	0.0
DOID:8778	Crohn's disease	BTO:0000047	adrenal gland	22.0
DOID:8778	Crohn's disease	BTO:0001042	amygdala	0.0
DOID:8778	Crohn's disease	BTO:0000089	blood	30.0
DOID:8778	Crohn's disease	BTO:0000141	bone marrow	26.0
DOID:8778	Crohn's disease	BTO:0000142	brain	17.0
DOID:8778	Crohn's disease	BTO:0002320	cardiac muscle fiber	16.0
DOID:8778	Crohn's disease	BTO:0001539	cardiac myocyte	0.0
DOID:8778	Crohn's disease	BTO:0000211	caudate nucleus	0.0
DOID:8778	Crohn's disease	BTO:0000232	cerebellum	13.0
DOID:8778	Crohn's disease	BTO:0000269	colon	40.0
DOID:8778	Crohn's disease	BTO:0000289	cytotoxic T-lymphocyte	27.0
DOID:8778	Crohn's disease	BTO:0002042	dendritic cell	32.0
DOID:8778	Crohn's disease	BTO:0001176	endothelial cell	27.0
DOID:8778	Crohn's disease	BTO:0004911	erythroid progenitor cell	25.0
DOID:8778	Crohn's disease	BTO:0000562	heart	19.0
DOID:8778	Crohn's disease	BTO:0002417	helper T-lymphocyte	31.0
DOID:8778	Crohn's disease	BTO:0000725	hematopoietic stem cell	29.0
DOID:8778	Crohn's disease	BTO:0001073	hypophysis	0.0
DOID:8778	Crohn's disease	BTO:0000614	hypothalamus	14.0
DOID:8778	Crohn's disease	BTO:0000671	kidney	23.0
DOID:8778	Crohn's disease	BTO:0000759	liver	26.0
DOID:8778	Crohn's disease	BTO:0000763	lung	23.0
DOID:8778	Crohn's disease	BTO:0000784	lymph node	29.0
DOID:8778	Crohn's disease	BTO:0000041	medulla oblongata	0.0
DOID:8778	Crohn's disease	BTO:0000876	monocyte	33.0
DOID:8778	Crohn's disease	BTO:0004730	myeloid progenitor cell	0.0
DOID:8778	Crohn's disease	BTO:0000914	natural killer cell	30.0
DOID:8778	Crohn's disease	BTO:0000293	occipital lobe	0.0
DOID:8778	Crohn's disease	BTO:0000961	olfactory bulb	16.0
DOID:8778	Crohn's disease	BTO:0000975	ovary	19.0
DOID:8778	Crohn's disease	BTO:0000988	pancreas	27.0
DOID:8778	Crohn's disease	BTO:0000991	pancreatic islet	21.0
DOID:8778	Crohn's disease	BTO:0001067	pineal gland	0.0
DOID:8778	Crohn's disease	BTO:0001078	placenta	17.0
DOID:8778	Crohn's disease	BTO:0001101	pons	0.0
DOID:8778	Crohn's disease	BTO:0001129	prostate gland	21.0
DOID:8778	Crohn's disease	BTO:0001175	retina	17.0
DOID:8778	Crohn's disease	BTO:0001203	salivary gland	21.0
DOID:8778	Crohn's disease	BTO:0001235	seminiferous tubule	24.0
DOID:8778	Crohn's disease	BTO:0001103	skeletal muscle	19.0
DOID:8778	Crohn's disease	BTO:0001253	skin	29.0
DOID:8778	Crohn's disease	BTO:0000651	small intestine	38.0
DOID:8778	Crohn's disease	BTO:0001260	smooth muscle	26.0
DOID:8778	Crohn's disease	BTO:0000958	spermatogonium	0.0
DOID:8778	Crohn's disease	BTO:0001279	spinal cord	20.0
DOID:8778	Crohn's disease	BTO:0001264	spinal ganglion	0.0
DOID:8778	Crohn's disease	BTO:0001325	superior cervical ganglion	0.0
DOID:8778	Crohn's disease	BTO:0001355	temporal lobe	17.0
DOID:8778	Crohn's disease	BTO:0001363	testis	18.0
DOID:8778	Crohn's disease	BTO:0001365	thalamus	13.0
DOID:8778	Crohn's disease	BTO:0001374	thymus	23.0
DOID:8778	Crohn's disease	BTO:0001379	thyroid gland	23.0
DOID:8778	Crohn's disease	BTO:0001385	tongue	25.0
DOID:8778	Crohn's disease	BTO:0001387	tonsil	24.0
DOID:8778	Crohn's disease	BTO:0001388	trachea	21.0
DOID:8778	Crohn's disease	BTO:0001231	trigeminal ganglion	0.0
DOID:8778	Crohn's disease	BTO:0001424	uterus	20.0
DOID:8778	Crohn's disease	BTO:0000084	vermiform appendix	40.0
DOID:11555	Fuchs' endothelial dystrophy	BTO:0000776	B-lymphocyte	0.0
DOID:11555	Fuchs' endothelial dystrophy	BTO:0000755	Leydig cell	0.0
DOID:11555	Fuchs' endothelial dystrophy	BTO:0000443	adipocyte	0.0
DOID:11555	Fuchs' endothelial dystrophy	BTO:0000045	adrenal cortex	0.0
DOID:11555	Fuchs' endothelial dystrophy	BTO:0000047	adrenal gland	0.0
DOID:11555	Fuchs' endothelial dystrophy	BTO:0001042	amygdala	0.0
DOID:11555	Fuchs' endothelial dystrophy	BTO:0000089	blood	0.0
DOID:11555	Fuchs' endothelial dystrophy	BTO:0000141	bone marrow	0.0
DOID:11555	Fuchs' endothelial dystrophy	BTO:0000142	brain	0.0
DOID:11555	Fuchs' endothelial dystrophy	BTO:0002320	cardiac muscle fiber	0.0
DOID:11555	Fuchs' endothelial dystrophy	BTO:0001539	cardiac myocyte	0.0
DOID:11555	Fuchs' endothelial dystrophy	BTO:0000211	caudate nucleus	0.0
DOID:11555	Fuchs' endothelial dystrophy	BTO:0000232	cerebellum	0.0
DOID:11555	Fuchs' endothelial dystrophy	BTO:0000269	colon	0.0
DOID:11555	Fuchs' endothelial dystrophy	BTO:0000289	cytotoxic T-lymphocyte	0.0
DOID:11555	Fuchs' endothelial dystrophy	BTO:0002042	dendritic cell	0.0
DOID:11555	Fuchs' endothelial dystrophy	BTO:0001176	endothelial cell	46.0
DOID:11555	Fuchs' endothelial dystrophy	BTO:0004911	erythroid progenitor cell	0.0
DOID:11555	Fuchs' endothelial dystrophy	BTO:0000562	heart	0.0
DOID:11555	Fuchs' endothelial dystrophy	BTO:0002417	helper T-lymphocyte	0.0
DOID:11555	Fuchs' endothelial dystrophy	BTO:0000725	hematopoietic stem cell	0.0
DOID:11555	Fuchs' endothelial dystrophy	BTO:0001073	hypophysis	0.0
DOID:11555	Fuchs' endothelial dystrophy	BTO:0000614	hypothalamus	0.0
DOID:11555	Fuchs' endothelial dystrophy	BTO:0000671	kidney	0.0
DOID:11555	Fuchs' endothelial dystrophy	BTO:0000759	liver	0.0
DOID:11555	Fuchs' endothelial dystrophy	BTO:0000763	lung	0.0
DOID:11555	Fuchs' endothelial dystrophy	BTO:0000784	lymph node	0.0
DOID:11555	Fuchs' endothelial dystrophy	BTO:0000041	medulla oblongata	0.0
DOID:11555	Fuchs' endothelial dystrophy	BTO:0000876	monocyte	0.0
DOID:11555	Fuchs' endothelial dystrophy	BTO:0004730	myeloid progenitor cell	0.0
DOID:11555	Fuchs' endothelial dystrophy	BTO:0000914	natural killer cell	0.0
DOID:11555	Fuchs' endothelial dystrophy	BTO:0000293	occipital lobe	0.0
DOID:11555	Fuchs' endothelial dystrophy	BTO:0000961	olfactory bulb	0.0
DOID:11555	Fuchs' endothelial dystrophy	BTO:0000975	ovary	0.0
DOID:11555	Fuchs' endothelial dystrophy	BTO:0000988	pancreas	0.0
DOID:11555	Fuchs' endothelial dystrophy	BTO:0000991	pancreatic islet	0.0
DOID:11555	Fuchs' endothelial dystrophy	BTO:0001067	pineal gland	0.0
DOID:11555	Fuchs' endothelial dystrophy	BTO:0001078	placenta	0.0
DOID:11555	Fuchs' endothelial dystrophy	BTO:0001101	pons	0.0
DOID:11555	Fuchs' endothelial dystrophy	BTO:0001129	prostate gland	0.0
DOID:11555	Fuchs' endothelial dystrophy	BTO:0001175	retina	0.0
DOID:11555	Fuchs' endothelial dystrophy	BTO:0001203	salivary gland	0.0
DOID:11555	Fuchs' endothelial dystrophy	BTO:0001235	seminiferous tubule	0.0
DOID:11555	Fuchs' endothelial dystrophy	BTO:0001103	skeletal muscle	0.0
DOID:11555	Fuchs' endothelial dystrophy	BTO:0001253	skin	0.0
DOID:11555	Fuchs' endothelial dystrophy	BTO:0000651	small intestine	0.0
DOID:11555	Fuchs' endothelial dystrophy	BTO:0001260	smooth muscle	35.0
DOID:11555	Fuchs' endothelial dystrophy	BTO:0000958	spermatogonium	0.0
DOID:11555	Fuchs' endothelial dystrophy	BTO:0001279	spinal cord	0.0
DOID:11555	Fuchs' endothelial dystrophy	BTO:0001264	spinal ganglion	0.0
DOID:11555	Fuchs' endothelial dystrophy	BTO:0001325	superior cervical ganglion	0.0
DOID:11555	Fuchs' endothelial dystrophy	BTO:0001355	temporal lobe	0.0
DOID:11555	Fuchs' endothelial dystrophy	BTO:0001363	testis	0.0
DOID:11555	Fuchs' endothelial dystrophy	BTO:0001365	thalamus	0.0
DOID:11555	Fuchs' endothelial dystrophy	BTO:0001374	thymus	0.0
DOID:11555	Fuchs' endothelial dystrophy	BTO:0001379	thyroid gland	0.0
DOID:11555	Fuchs' endothelial dystrophy	BTO:0001385	tongue	0.0
DOID:11555	Fuchs' endothelial dystrophy	BTO:0001387	tonsil	0.0
DOID:11555	Fuchs' endothelial dystrophy	BTO:0001388	trachea	0.0
DOID:11555	Fuchs' endothelial dystrophy	BTO:0001231	trigeminal ganglion	0.0
DOID:11555	Fuchs' endothelial dystrophy	BTO:0001424	uterus	0.0
DOID:11555	Fuchs' endothelial dystrophy	BTO:0000084	vermiform appendix	0.0
DOID:11119	Gilles de la Tourette syndrome	BTO:0000776	B-lymphocyte	28.0
DOID:11119	Gilles de la Tourette syndrome	BTO:0000755	Leydig cell	0.0
DOID:11119	Gilles de la Tourette syndrome	BTO:0000443	adipocyte	0.0
DOID:11119	Gilles de la Tourette syndrome	BTO:0000045	adrenal cortex	0.0
DOID:11119	Gilles de la Tourette syndrome	BTO:0000047	adrenal gland	0.0
DOID:11119	Gilles de la Tourette syndrome	BTO:0001042	amygdala	28.0
DOID:11119	Gilles de la Tourette syndrome	BTO:0000089	blood	31.0
DOID:11119	Gilles de la Tourette syndrome	BTO:0000141	bone marrow	0.0
DOID:11119	Gilles de la Tourette syndrome	BTO:0000142	brain	33.0
DOID:11119	Gilles de la Tourette syndrome	BTO:0002320	cardiac muscle fiber	0.0
DOID:11119	Gilles de la Tourette syndrome	BTO:0001539	cardiac myocyte	28.0
DOID:11119	Gilles de la Tourette syndrome	BTO:0000211	caudate nucleus	41.0
DOID:11119	Gilles de la Tourette syndrome	BTO:0000232	cerebellum	32.0
DOID:11119	Gilles de la Tourette syndrome	BTO:0000269	colon	0.0
DOID:11119	Gilles de la Tourette syndrome	BTO:0000289	cytotoxic T-lymphocyte	0.0
DOID:11119	Gilles de la Tourette syndrome	BTO:0002042	dendritic cell	0.0
DOID:11119	Gilles de la Tourette syndrome	BTO:0001176	endothelial cell	0.0
DOID:11119	Gilles de la Tourette syndrome	BTO:0004911	erythroid progenitor cell	0.0
DOID:11119	Gilles de la Tourette syndrome	BTO:0000562	heart	22.0
DOID:11119	Gilles de la Tourette syndrome	BTO:0002417	helper T-lymphocyte	0.0
DOID:11119	Gilles de la Tourette syndrome	BTO:0000725	hematopoietic stem cell	0.0
DOID:11119	Gilles de la Tourette syndrome	BTO:0001073	hypophysis	0.0
DOID:11119	Gilles de la Tourette syndrome	BTO:0000614	hypothalamus	26.0
DOID:11119	Gilles de la Tourette syndrome	BTO:0000671	kidney	0.0
DOID:11119	Gilles de la Tourette syndrome	BTO:0000759	liver	13.0
DOID:11119	Gilles de la Tourette syndrome	BTO:0000763	lung	0.0
DOID:11119	Gilles de la Tourette syndrome	BTO:0000784	lymph node	0.0
DOID:11119	Gilles de la Tourette syndrome	BTO:0000041	medulla oblongata	0.0
DOID:11119	Gilles de la Tourette syndrome	BTO:0000876	monocyte	22.0
DOID:11119	Gilles de la Tourette syndrome	BTO:0004730	myeloid progenitor cell	0.0
DOID:11119	Gilles de la Tourette syndrome	BTO:0000914	natural killer cell	29.0
DOID:11119	Gilles de la Tourette syndrome	BTO:0000293	occipital lobe	36.0
DOID:11119	Gilles de la Tourette syndrome	BTO:0000961	olfactory bulb	0.0
DOID:11119	Gilles de la Tourette syndrome	BTO:0000975	ovary	0.0
DOID:11119	Gilles de la Tourette syndrome	BTO:0000988	pancreas	0.0
DOID:11119	Gilles de la Tourette syndrome	BTO:0000991	pancreatic islet	0.0
DOID:11119	Gilles de la Tourette syndrome	BTO:0001067	pineal gland	0.0
DOID:11119	Gilles de la Tourette syndrome	BTO:0001078	placenta	0.0
DOID:11119	Gilles de la Tourette syndrome	BTO:0001101	pons	29.0
DOID:11119	Gilles de la Tourette syndrome	BTO:0001129	prostate gland	0.0
DOID:11119	Gilles de la Tourette syndrome	BTO:0001175	retina	20.0
DOID:11119	Gilles de la Tourette syndrome	BTO:0001203	salivary gland	0.0
DOID:11119	Gilles de la Tourette syndrome	BTO:0001235	seminiferous tubule	0.0
DOID:11119	Gilles de la Tourette syndrome	BTO:0001103	skeletal muscle	0.0
DOID:11119	Gilles de la Tourette syndrome	BTO:0001253	skin	17.0
DOID:11119	Gilles de la Tourette syndrome	BTO:0000651	small intestine	0.0
DOID:11119	Gilles de la Tourette syndrome	BTO:0001260	smooth muscle	0.0
DOID:11119	Gilles de la Tourette syndrome	BTO:0000958	spermatogonium	0.0
DOID:11119	Gilles de la Tourette syndrome	BTO:0001279	spinal cord	26.0
DOID:11119	Gilles de la Tourette syndrome	BTO:0001264	spinal ganglion	0.0
DOID:11119	Gilles de la Tourette syndrome	BTO:0001325	superior cervical ganglion	0.0
DOID:11119	Gilles de la Tourette syndrome	BTO:0001355	temporal lobe	28.0
DOID:11119	Gilles de la Tourette syndrome	BTO:0001363	testis	0.0
DOID:11119	Gilles de la Tourette syndrome	BTO:0001365	thalamus	39.0
DOID:11119	Gilles de la Tourette syndrome	BTO:0001374	thymus	0.0
DOID:11119	Gilles de la Tourette syndrome	BTO:0001379	thyroid gland	0.0
DOID:11119	Gilles de la Tourette syndrome	BTO:0001385	tongue	28.0
DOID:11119	Gilles de la Tourette syndrome	BTO:0001387	tonsil	0.0
DOID:11119	Gilles de la Tourette syndrome	BTO:0001388	trachea	0.0
DOID:11119	Gilles de la Tourette syndrome	BTO:0001231	trigeminal ganglion	0.0
DOID:11119	Gilles de la Tourette syndrome	BTO:0001424	uterus	0.0
DOID:11119	Gilles de la Tourette syndrome	BTO:0000084	vermiform appendix	0.0
DOID:12361	Graves' disease	BTO:0000776	B-lymphocyte	35.0
DOID:12361	Graves' disease	BTO:0000755	Leydig cell	28.0
DOID:12361	Graves' disease	BTO:0000443	adipocyte	32.0
DOID:12361	Graves' disease	BTO:0000045	adrenal cortex	31.0
DOID:12361	Graves' disease	BTO:0000047	adrenal gland	29.0
DOID:12361	Graves' disease	BTO:0001042	amygdala	0.0
DOID:12361	Graves' disease	BTO:0000089	blood	37.0
DOID:12361	Graves' disease	BTO:0000141	bone marrow	26.0
DOID:12361	Graves' disease	BTO:0000142	brain	22.0
DOID:12361	Graves' disease	BTO:0002320	cardiac muscle fiber	26.0
DOID:12361	Graves' disease	BTO:0001539	cardiac myocyte	0.0
DOID:12361	Graves' disease	BTO:0000211	caudate nucleus	0.0
DOID:12361	Graves' disease	BTO:0000232	cerebellum	18.0
DOID:12361	Graves' disease	BTO:0000269	colon	20.0
DOID:12361	Graves' disease	BTO:0000289	cytotoxic T-lymphocyte	38.0
DOID:12361	Graves' disease	BTO:0002042	dendritic cell	31.0
DOID:12361	Graves' disease	BTO:0001176	endothelial cell	26.0
DOID:12361	Graves' disease	BTO:0004911	erythroid progenitor cell	0.0
DOID:12361	Graves' disease	BTO:0000562	heart	25.0
DOID:12361	Graves' disease	BTO:0002417	helper T-lymphocyte	37.0
DOID:12361	Graves' disease	BTO:0000725	hematopoietic stem cell	22.0
DOID:12361	Graves' disease	BTO:0001073	hypophysis	29.0
DOID:12361	Graves' disease	BTO:0000614	hypothalamus	24.0
DOID:12361	Graves' disease	BTO:0000671	kidney	22.0
DOID:12361	Graves' disease	BTO:0000759	liver	23.0
DOID:12361	Graves' disease	BTO:0000763	lung	21.0
DOID:12361	Graves' disease	BTO:0000784	lymph node	29.0
DOID:12361	Graves' disease	BTO:0000041	medulla oblongata	0.0
DOID:12361	Graves' disease	BTO:0000876	monocyte	30.0
DOID:12361	Graves' disease	BTO:0004730	myeloid progenitor cell	0.0
DOID:12361	Graves' disease	BTO:0000914	natural killer cell	31.0
DOID:12361	Graves' disease	BTO:0000293	occipital lobe	0.0
DOID:12361	Graves' disease	BTO:0000961	olfactory bulb	0.0
DOID:12361	Graves' disease	BTO:0000975	ovary	30.0
DOID:12361	Graves' disease	BTO:0000988	pancreas	24.0
DOID:12361	Graves' disease	BTO:0000991	pancreatic islet	36.0
DOID:12361	Graves' disease	BTO:0001067	pineal gland	23.0
DOID:12361	Graves' disease	BTO:0001078	placenta	30.0
DOID:12361	Graves' disease	BTO:0001101	pons	0.0
DOID:12361	Graves' disease	BTO:0001129	prostate gland	17.0
DOID:12361	Graves' disease	BTO:0001175	retina	22.0
DOID:12361	Graves' disease	BTO:0001203	salivary gland	27.0
DOID:12361	Graves' disease	BTO:0001235	seminiferous tubule	0.0
DOID:12361	Graves' disease	BTO:0001103	skeletal muscle	28.0
DOID:12361	Graves' disease	BTO:0001253	skin	27.0
DOID:12361	Graves' disease	BTO:0000651	small intestine	19.0
DOID:12361	Graves' disease	BTO:0001260	smooth muscle	22.0
DOID:12361	Graves' disease	BTO:0000958	spermatogonium	0.0
DOID:12361	Graves' disease	BTO:0001279	spinal cord	14.0
DOID:12361	Graves' disease	BTO:0001264	spinal ganglion	0.0
DOID:12361	Graves' disease	BTO:0001325	superior cervical ganglion	0.0
DOID:12361	Graves' disease	BTO:0001355	temporal lobe	18.0
DOID:12361	Graves' disease	BTO:0001363	testis	20.0
DOID:12361	Graves' disease	BTO:0001365	thalamus	20.0
DOID:12361	Graves' disease	BTO:0001374	thymus	32.0
DOID:12361	Graves' disease	BTO:0001379	thyroid gland	47.0
DOID:12361	Graves' disease	BTO:0001385	tongue	17.0
DOID:12361	Graves' disease	BTO:0001387	tonsil	27.0
DOID:12361	Graves' disease	BTO:0001388	trachea	26.0
DOID:12361	Graves' disease	BTO:0001231	trigeminal ganglion	0.0
DOID:12361	Graves' disease	BTO:0001424	uterus	20.0
DOID:12361	Graves' disease	BTO:0000084	vermiform appendix	22.0
DOID:10487	Hirschsprung's disease	BTO:0000776	B-lymphocyte	23.0
DOID:10487	Hirschsprung's disease	BTO:0000755	Leydig cell	38.0
DOID:10487	Hirschsprung's disease	BTO:0000443	adipocyte	0.0
DOID:10487	Hirschsprung's disease	BTO:0000045	adrenal cortex	0.0
DOID:10487	Hirschsprung's disease	BTO:0000047	adrenal gland	25.0
DOID:10487	Hirschsprung's disease	BTO:0001042	amygdala	0.0
DOID:10487	Hirschsprung's disease	BTO:0000089	blood	28.0
DOID:10487	Hirschsprung's disease	BTO:0000141	bone marrow	16.0
DOID:10487	Hirschsprung's disease	BTO:0000142	brain	22.0
DOID:10487	Hirschsprung's disease	BTO:0002320	cardiac muscle fiber	0.0
DOID:10487	Hirschsprung's disease	BTO:0001539	cardiac myocyte	0.0
DOID:10487	Hirschsprung's disease	BTO:0000211	caudate nucleus	22.0
DOID:10487	Hirschsprung's disease	BTO:0000232	cerebellum	23.0
DOID:10487	Hirschsprung's disease	BTO:0000269	colon	42.0
DOID:10487	Hirschsprung's disease	BTO:0000289	cytotoxic T-lymphocyte	0.0
DOID:10487	Hirschsprung's disease	BTO:0002042	dendritic cell	0.0
DOID:10487	Hirschsprung's disease	BTO:0001176	endothelial cell	17.0
DOID:10487	Hirschsprung's disease	BTO:0004911	erythroid progenitor cell	0.0
DOID:10487	Hirschsprung's disease	BTO:0000562	heart	24.0
DOID:10487	Hirschsprung's disease	BTO:0002417	helper T-lymphocyte	27.0
DOID:10487	Hirschsprung's disease	BTO:0000725	hematopoietic stem cell	0.0
DOID:10487	Hirschsprung's disease	BTO:0001073	hypophysis	0.0
DOID:10487	Hirschsprung's disease	BTO:0000614	hypothalamus	18.0
DOID:10487	Hirschsprung's disease	BTO:0000671	kidney	26.0
DOID:10487	Hirschsprung's disease	BTO:0000759	liver	21.0
DOID:10487	Hirschsprung's disease	BTO:0000763	lung	21.0
DOID:10487	Hirschsprung's disease	BTO:0000784	lymph node	17.0
DOID:10487	Hirschsprung's disease	BTO:0000041	medulla oblongata	0.0
DOID:10487	Hirschsprung's disease	BTO:0000876	monocyte	16.0
DOID:10487	Hirschsprung's disease	BTO:0004730	myeloid progenitor cell	0.0
DOID:10487	Hirschsprung's disease	BTO:0000914	natural killer cell	23.0
DOID:10487	Hirschsprung's disease	BTO:0000293	occipital lobe	0.0
DOID:10487	Hirschsprung's disease	BTO:0000961	olfactory bulb	0.0
DOID:10487	Hirschsprung's disease	BTO:0000975	ovary	19.0
DOID:10487	Hirschsprung's disease	BTO:0000988	pancreas	26.0
DOID:10487	Hirschsprung's disease	BTO:0000991	pancreatic islet	0.0
DOID:10487	Hirschsprung's disease	BTO:0001067	pineal gland	0.0
DOID:10487	Hirschsprung's disease	BTO:0001078	placenta	23.0
DOID:10487	Hirschsprung's disease	BTO:0001101	pons	0.0
DOID:10487	Hirschsprung's disease	BTO:0001129	prostate gland	18.0
DOID:10487	Hirschsprung's disease	BTO:0001175	retina	17.0
DOID:10487	Hirschsprung's disease	BTO:0001203	salivary gland	0.0
DOID:10487	Hirschsprung's disease	BTO:0001235	seminiferous tubule	0.0
DOID:10487	Hirschsprung's disease	BTO:0001103	skeletal muscle	0.0
DOID:10487	Hirschsprung's disease	BTO:0001253	skin	26.0
DOID:10487	Hirschsprung's disease	BTO:0000651	small intestine	35.0
DOID:10487	Hirschsprung's disease	BTO:0001260	smooth muscle	35.0
DOID:10487	Hirschsprung's disease	BTO:0000958	spermatogonium	28.0
DOID:10487	Hirschsprung's disease	BTO:0001279	spinal cord	24.0
DOID:10487	Hirschsprung's disease	BTO:0001264	spinal ganglion	0.0
DOID:10487	Hirschsprung's disease	BTO:0001325	superior cervical ganglion	31.0
DOID:10487	Hirschsprung's disease	BTO:0001355	temporal lobe	22.0
DOID:10487	Hirschsprung's disease	BTO:0001363	testis	21.0
DOID:10487	Hirschsprung's disease	BTO:0001365	thalamus	0.0
DOID:10487	Hirschsprung's disease	BTO:0001374	thymus	0.0
DOID:10487	Hirschsprung's disease	BTO:0001379	thyroid gland	29.0
DOID:10487	Hirschsprung's disease	BTO:0001385	tongue	25.0
DOID:10487	Hirschsprung's disease	BTO:0001387	tonsil	0.0
DOID:10487	Hirschsprung's disease	BTO:0001388	trachea	21.0
DOID:10487	Hirschsprung's disease	BTO:0001231	trigeminal ganglion	29.0
DOID:10487	Hirschsprung's disease	BTO:0001424	uterus	21.0
DOID:10487	Hirschsprung's disease	BTO:0000084	vermiform appendix	38.0
DOID:8567	Hodgkin's lymphoma	BTO:0000776	B-lymphocyte	39.0
DOID:8567	Hodgkin's lymphoma	BTO:0000755	Leydig cell	27.0
DOID:8567	Hodgkin's lymphoma	BTO:0000443	adipocyte	22.0
DOID:8567	Hodgkin's lymphoma	BTO:0000045	adrenal cortex	22.0
DOID:8567	Hodgkin's lymphoma	BTO:0000047	adrenal gland	31.0
DOID:8567	Hodgkin's lymphoma	BTO:0001042	amygdala	12.0
DOID:8567	Hodgkin's lymphoma	BTO:0000089	blood	36.0
DOID:8567	Hodgkin's lymphoma	BTO:0000141	bone marrow	38.0
DOID:8567	Hodgkin's lymphoma	BTO:0000142	brain	27.0
DOID:8567	Hodgkin's lymphoma	BTO:0002320	cardiac muscle fiber	19.0
DOID:8567	Hodgkin's lymphoma	BTO:0001539	cardiac myocyte	18.0
DOID:8567	Hodgkin's lymphoma	BTO:0000211	caudate nucleus	20.0
DOID:8567	Hodgkin's lymphoma	BTO:0000232	cerebellum	25.0
DOID:8567	Hodgkin's lymphoma	BTO:0000269	colon	32.0
DOID:8567	Hodgkin's lymphoma	BTO:0000289	cytotoxic T-lymphocyte	35.0
DOID:8567	Hodgkin's lymphoma	BTO:0002042	dendritic cell	34.0
DOID:8567	Hodgkin's lymphoma	BTO:0001176	endothelial cell	27.0
DOID:8567	Hodgkin's lymphoma	BTO:0004911	erythroid progenitor cell	30.0
DOID:8567	Hodgkin's lymphoma	BTO:0000562	heart	23.0
DOID:8567	Hodgkin's lymphoma	BTO:0002417	helper T-lymphocyte	36.0
DOID:8567	Hodgkin's lymphoma	BTO:0000725	hematopoietic stem cell	37.0
DOID:8567	Hodgkin's lymphoma	BTO:0001073	hypophysis	26.0
DOID:8567	Hodgkin's lymphoma	BTO:0000614	hypothalamus	19.0
DOID:8567	Hodgkin's lymphoma	BTO:0000671	kidney	29.0
DOID:8567	Hodgkin's lymphoma	BTO:0000759	liver	29.0
DOID:8567	Hodgkin's lymphoma	BTO:0000763	lung	31.0
DOID:8567	Hodgkin's lymphoma	BTO:0000784	lymph node	38.0
DOID:8567	Hodgkin's lymphoma	BTO:0000041	medulla oblongata	24.0
DOID:8567	Hodgkin's lymphoma	BTO:0000876	monocyte	31.0
DOID:8567	Hodgkin's lymphoma	BTO:0004730	myeloid progenitor cell	33.0
DOID:8567	Hodgkin's lymphoma	BTO:0000914	natural killer cell	37.0
DOID:8567	Hodgkin's lymphoma	BTO:0000293	occipital lobe	20.0
DOID:8567	Hodgkin's lymphoma	BTO:0000961	olfactory bulb	13.0
DOID:8567	Hodgkin's lymphoma	BTO:0000975	ovary	31.0
DOID:8567	Hodgkin's lymphoma	BTO:0000988	pancreas	30.0
DOID:8567	Hodgkin's lymphoma	BTO:0000991	pancreatic islet	27.0
DOID:8567	Hodgkin's lymphoma	BTO:0001067	pineal gland	20.0
DOID:8567	Hodgkin's lymphoma	BTO:0001078	placenta	24.0
DOID:8567	Hodgkin's lymphoma	BTO:0001101	pons	26.0
DOID:8567	Hodgkin's lymphoma	BTO:0001129	prostate gland	31.0
DOID:8567	Hodgkin's lymphoma	BTO:0001175	retina	22.0
DOID:8567	Hodgkin's lymphoma	BTO:0001203	salivary gland	34.0
DOID:8567	Hodgkin's lymphoma	BTO:0001235	seminiferous tubule	0.0
DOID:8567	Hodgkin's lymphoma	BTO:0001103	skeletal muscle	23.0
DOID:8567	Hodgkin's lymphoma	BTO:0001253	skin	32.0
DOID:8567	Hodgkin's lymphoma	BTO:0000651	small intestine	31.0
DOID:8567	Hodgkin's lymphoma	BTO:0001260	smooth muscle	23.0
DOID:8567	Hodgkin's lymphoma	BTO:0000958	spermatogonium	24.0
DOID:8567	Hodgkin's lymphoma	BTO:0001279	spinal cord	27.0
DOID:8567	Hodgkin's lymphoma	BTO:0001264	spinal ganglion	25.0
DOID:8567	Hodgkin's lymphoma	BTO:0001325	superior cervical ganglion	0.0
DOID:8567	Hodgkin's lymphoma	BTO:0001355	temporal lobe	24.0
DOID:8567	Hodgkin's lymphoma	BTO:0001363	testis	31.0
DOID:8567	Hodgkin's lymphoma	BTO:0001365	thalamus	23.0
DOID:8567	Hodgkin's lymphoma	BTO:0001374	thymus	34.0
DOID:8567	Hodgkin's lymphoma	BTO:0001379	thyroid gland	32.0
DOID:8567	Hodgkin's lymphoma	BTO:0001385	tongue	29.0
DOID:8567	Hodgkin's lymphoma	BTO:0001387	tonsil	38.0
DOID:8567	Hodgkin's lymphoma	BTO:0001388	trachea	27.0
DOID:8567	Hodgkin's lymphoma	BTO:0001231	trigeminal ganglion	23.0
DOID:8567	Hodgkin's lymphoma	BTO:0001424	uterus	28.0
DOID:8567	Hodgkin's lymphoma	BTO:0000084	vermiform appendix	31.0
DOID:2986	IgA glomerulonephritis	BTO:0000776	B-lymphocyte	35.0
DOID:2986	IgA glomerulonephritis	BTO:0000755	Leydig cell	37.0
DOID:2986	IgA glomerulonephritis	BTO:0000443	adipocyte	0.0
DOID:2986	IgA glomerulonephritis	BTO:0000045	adrenal cortex	0.0
DOID:2986	IgA glomerulonephritis	BTO:0000047	adrenal gland	0.0
DOID:2986	IgA glomerulonephritis	BTO:0001042	amygdala	0.0
DOID:2986	IgA glomerulonephritis	BTO:0000089	blood	34.0
DOID:2986	IgA glomerulonephritis	BTO:0000141	bone marrow	29.0
DOID:2986	IgA glomerulonephritis	BTO:0000142	brain	15.0
DOID:2986	IgA glomerulonephritis	BTO:0002320	cardiac muscle fiber	0.0
DOID:2986	IgA glomerulonephritis	BTO:0001539	cardiac myocyte	25.0
DOID:2986	IgA glomerulonephritis	BTO:0000211	caudate nucleus	0.0
DOID:2986	IgA glomerulonephritis	BTO:0000232	cerebellum	0.0
DOID:2986	IgA glomerulonephritis	BTO:0000269	colon	17.0
DOID:2986	IgA glomerulonephritis	BTO:0000289	cytotoxic T-lymphocyte	22.0
DOID:2986	IgA glomerulonephritis	BTO:0002042	dendritic cell	28.0
DOID:2986	IgA glomerulonephritis	BTO:0001176	endothelial cell	31.0
DOID:2986	IgA glomerulonephritis	BTO:0004911	erythroid progenitor cell	0.0
DOID:2986	IgA glomerulonephritis	BTO:0000562	heart	19.0
DOID:2986	IgA glomerulonephritis	BTO:0002417	helper T-lymphocyte	37.0
DOID:2986	IgA glomerulonephritis	BTO:0000725	hematopoietic stem cell	25.0
DOID:2986	IgA glomerulonephritis	BTO:0001073	hypophysis	0.0
DOID:2986	IgA glomerulonephritis	BTO:0000614	hypothalamus	0.0
DOID:2986	IgA glomerulonephritis	BTO:0000671	kidney	38.0
DOID:2986	IgA glomerulonephritis	BTO:0000759	liver	27.0
DOID:2986	IgA glomerulonephritis	BTO:0000763	lung	22.0
DOID:2986	IgA glomerulonephritis	BTO:0000784	lymph node	22.0
DOID:2986	IgA glomerulonephritis	BTO:0000041	medulla oblongata	0.0
DOID:2986	IgA glomerulonephritis	BTO:0000876	monocyte	37.0
DOID:2986	IgA glomerulonephritis	BTO:0004730	myeloid progenitor cell	0.0
DOID:2986	IgA glomerulonephritis	BTO:0000914	natural killer cell	33.0
DOID:2986	IgA glomerulonephritis	BTO:0000293	occipital lobe	0.0
DOID:2986	IgA glomerulonephritis	BTO:0000961	olfactory bulb	0.0
DOID:2986	IgA glomerulonephritis	BTO:0000975	ovary	19.0
DOID:2986	IgA glomerulonephritis	BTO:0000988	pancreas	19.0
DOID:2986	IgA glomerulonephritis	BTO:0000991	pancreatic islet	0.0
DOID:2986	IgA glomerulonephritis	BTO:0001067	pineal gland	0.0
DOID:2986	IgA glomerulonephritis	BTO:0001078	placenta	24.0
DOID:2986	IgA glomerulonephritis	BTO:0001101	pons	0.0
DOID:2986	IgA glomerulonephritis	BTO:0001129	prostate gland	19.0
DOID:2986	IgA glomerulonephritis	BTO:0001175	retina	17.0
DOID:2986	IgA glomerulonephritis	BTO:0001203	salivary gland	20.0
DOID:2986	IgA glomerulonephritis	BTO:0001235	seminiferous tubule	0.0
DOID:2986	IgA glomerulonephritis	BTO:0001103	skeletal muscle	15.0
DOID:2986	IgA glomerulonephritis	BTO:0001253	skin	26.0
DOID:2986	IgA glomerulonephritis	BTO:0000651	small intestine	22.0
DOID:2986	IgA glomerulonephritis	BTO:0001260	smooth muscle	30.0
DOID:2986	IgA glomerulonephritis	BTO:0000958	spermatogonium	0.0
DOID:2986	IgA glomerulonephritis	BTO:0001279	spinal cord	0.0
DOID:2986	IgA glomerulonephritis	BTO:0001264	spinal ganglion	0.0
DOID:2986	IgA glomerulonephritis	BTO:0001325	superior cervical ganglion	0.0
DOID:2986	IgA glomerulonephritis	BTO:0001355	temporal lobe	0.0
DOID:2986	IgA glomerulonephritis	BTO:0001363	testis	0.0
DOID:2986	IgA glomerulonephritis	BTO:0001365	thalamus	0.0
DOID:2986	IgA glomerulonephritis	BTO:0001374	thymus	18.0
DOID:2986	IgA glomerulonephritis	BTO:0001379	thyroid gland	0.0
DOID:2986	IgA glomerulonephritis	BTO:0001385	tongue	20.0
DOID:2986	IgA glomerulonephritis	BTO:0001387	tonsil	42.0
DOID:2986	IgA glomerulonephritis	BTO:0001388	trachea	0.0
DOID:2986	IgA glomerulonephritis	BTO:0001231	trigeminal ganglion	0.0
DOID:2986	IgA glomerulonephritis	BTO:0001424	uterus	18.0
DOID:2986	IgA glomerulonephritis	BTO:0000084	vermiform appendix	0.0
DOID:13378	Kawasaki disease	BTO:0000776	B-lymphocyte	29.0
DOID:13378	Kawasaki disease	BTO:0000755	Leydig cell	24.0
DOID:13378	Kawasaki disease	BTO:0000443	adipocyte	22.0
DOID:13378	Kawasaki disease	BTO:0000045	adrenal cortex	0.0
DOID:13378	Kawasaki disease	BTO:0000047	adrenal gland	0.0
DOID:13378	Kawasaki disease	BTO:0001042	amygdala	0.0
DOID:13378	Kawasaki disease	BTO:0000089	blood	29.0
DOID:13378	Kawasaki disease	BTO:0000141	bone marrow	24.0
DOID:13378	Kawasaki disease	BTO:0000142	brain	20.0
DOID:13378	Kawasaki disease	BTO:0002320	cardiac muscle fiber	0.0
DOID:13378	Kawasaki disease	BTO:0001539	cardiac myocyte	0.0
DOID:13378	Kawasaki disease	BTO:0000211	caudate nucleus	0.0
DOID:13378	Kawasaki disease	BTO:0000232	cerebellum	19.0
DOID:13378	Kawasaki disease	BTO:0000269	colon	18.0
DOID:13378	Kawasaki disease	BTO:0000289	cytotoxic T-lymphocyte	28.0
DOID:13378	Kawasaki disease	BTO:0002042	dendritic cell	25.0
DOID:13378	Kawasaki disease	BTO:0001176	endothelial cell	34.0
DOID:13378	Kawasaki disease	BTO:0004911	erythroid progenitor cell	0.0
DOID:13378	Kawasaki disease	BTO:0000562	heart	33.0
DOID:13378	Kawasaki disease	BTO:0002417	helper T-lymphocyte	34.0
DOID:13378	Kawasaki disease	BTO:0000725	hematopoietic stem cell	26.0
DOID:13378	Kawasaki disease	BTO:0001073	hypophysis	0.0
DOID:13378	Kawasaki disease	BTO:0000614	hypothalamus	0.0
DOID:13378	Kawasaki disease	BTO:0000671	kidney	25.0
DOID:13378	Kawasaki disease	BTO:0000759	liver	23.0
DOID:13378	Kawasaki disease	BTO:0000763	lung	22.0
DOID:13378	Kawasaki disease	BTO:0000784	lymph node	37.0
DOID:13378	Kawasaki disease	BTO:0000041	medulla oblongata	0.0
DOID:13378	Kawasaki disease	BTO:0000876	monocyte	35.0
DOID:13378	Kawasaki disease	BTO:0004730	myeloid progenitor cell	0.0
DOID:13378	Kawasaki disease	BTO:0000914	natural killer cell	31.0
DOID:13378	Kawasaki disease	BTO:0000293	occipital lobe	0.0
DOID:13378	Kawasaki disease	BTO:0000961	olfactory bulb	0.0
DOID:13378	Kawasaki disease	BTO:0000975	ovary	0.0
DOID:13378	Kawasaki disease	BTO:0000988	pancreas	24.0
DOID:13378	Kawasaki disease	BTO:0000991	pancreatic islet	0.0
DOID:13378	Kawasaki disease	BTO:0001067	pineal gland	0.0
DOID:13378	Kawasaki disease	BTO:0001078	placenta	22.0
DOID:13378	Kawasaki disease	BTO:0001101	pons	0.0
DOID:13378	Kawasaki disease	BTO:0001129	prostate gland	0.0
DOID:13378	Kawasaki disease	BTO:0001175	retina	18.0
DOID:13378	Kawasaki disease	BTO:0001203	salivary gland	0.0
DOID:13378	Kawasaki disease	BTO:0001235	seminiferous tubule	0.0
DOID:13378	Kawasaki disease	BTO:0001103	skeletal muscle	0.0
DOID:13378	Kawasaki disease	BTO:0001253	skin	29.0
DOID:13378	Kawasaki disease	BTO:0000651	small intestine	22.0
DOID:13378	Kawasaki disease	BTO:0001260	smooth muscle	28.0
DOID:13378	Kawasaki disease	BTO:0000958	spermatogonium	0.0
DOID:13378	Kawasaki disease	BTO:0001279	spinal cord	0.0
DOID:13378	Kawasaki disease	BTO:0001264	spinal ganglion	0.0
DOID:13378	Kawasaki disease	BTO:0001325	superior cervical ganglion	0.0
DOID:13378	Kawasaki disease	BTO:0001355	temporal lobe	0.0
DOID:13378	Kawasaki disease	BTO:0001363	testis	19.0
DOID:13378	Kawasaki disease	BTO:0001365	thalamus	0.0
DOID:13378	Kawasaki disease	BTO:0001374	thymus	22.0
DOID:13378	Kawasaki disease	BTO:0001379	thyroid gland	0.0
DOID:13378	Kawasaki disease	BTO:0001385	tongue	33.0
DOID:13378	Kawasaki disease	BTO:0001387	tonsil	0.0
DOID:13378	Kawasaki disease	BTO:0001388	trachea	22.0
DOID:13378	Kawasaki disease	BTO:0001231	trigeminal ganglion	0.0
DOID:13378	Kawasaki disease	BTO:0001424	uterus	0.0
DOID:13378	Kawasaki disease	BTO:0000084	vermiform appendix	0.0
DOID:13099	Moyamoya disease	BTO:0000776	B-lymphocyte	0.0
DOID:13099	Moyamoya disease	BTO:0000755	Leydig cell	0.0
DOID:13099	Moyamoya disease	BTO:0000443	adipocyte	0.0
DOID:13099	Moyamoya disease	BTO:0000045	adrenal cortex	0.0
DOID:13099	Moyamoya disease	BTO:0000047	adrenal gland	0.0
DOID:13099	Moyamoya disease	BTO:0001042	amygdala	0.0
DOID:13099	Moyamoya disease	BTO:0000089	blood	0.0
DOID:13099	Moyamoya disease	BTO:0000141	bone marrow	20.0
DOID:13099	Moyamoya disease	BTO:0000142	brain	35.0
DOID:13099	Moyamoya disease	BTO:0002320	cardiac muscle fiber	0.0
DOID:13099	Moyamoya disease	BTO:0001539	cardiac myocyte	0.0
DOID:13099	Moyamoya disease	BTO:0000211	caudate nucleus	38.0
DOID:13099	Moyamoya disease	BTO:0000232	cerebellum	33.0
DOID:13099	Moyamoya disease	BTO:0000269	colon	18.0
DOID:13099	Moyamoya disease	BTO:0000289	cytotoxic T-lymphocyte	0.0
DOID:13099	Moyamoya disease	BTO:0002042	dendritic cell	0.0
DOID:13099	Moyamoya disease	BTO:0001176	endothelial cell	29.0
DOID:13099	Moyamoya disease	BTO:0004911	erythroid progenitor cell	0.0
DOID:13099	Moyamoya disease	BTO:0000562	heart	25.0
DOID:13099	Moyamoya disease	BTO:0002417	helper T-lymphocyte	0.0
DOID:13099	Moyamoya disease	BTO:0000725	hematopoietic stem cell	0.0
DOID:13099	Moyamoya disease	BTO:0001073	hypophysis	0.0
DOID:13099	Moyamoya disease	BTO:0000614	hypothalamus	22.0
DOID:13099	Moyamoya disease	BTO:0000671	kidney	22.0
DOID:13099	Moyamoya disease	BTO:0000759	liver	16.0
DOID:13099	Moyamoya disease	BTO:0000763	lung	16.0
DOID:13099	Moyamoya disease	BTO:0000784	lymph node	18.0
DOID:13099	Moyamoya disease	BTO:0000041	medulla oblongata	32.0
DOID:13099	Moyamoya disease	BTO:0000876	monocyte	23.0
DOID:13099	Moyamoya disease	BTO:0004730	myeloid progenitor cell	0.0
DOID:13099	Moyamoya disease	BTO:0000914	natural killer cell	0.0
DOID:13099	Moyamoya disease	BTO:0000293	occipital lobe	37.0
DOID:13099	Moyamoya disease	BTO:0000961	olfactory bulb	0.0
DOID:13099	Moyamoya disease	BTO:0000975	ovary	0.0
DOID:13099	Moyamoya disease	BTO:0000988	pancreas	0.0
DOID:13099	Moyamoya disease	BTO:0000991	pancreatic islet	0.0
DOID:13099	Moyamoya disease	BTO:0001067	pineal gland	0.0
DOID:13099	Moyamoya disease	BTO:0001078	placenta	22.0
DOID:13099	Moyamoya disease	BTO:0001101	pons	35.0
DOID:13099	Moyamoya disease	BTO:0001129	prostate gland	0.0
DOID:13099	Moyamoya disease	BTO:0001175	retina	21.0
DOID:13099	Moyamoya disease	BTO:0001203	salivary gland	0.0
DOID:13099	Moyamoya disease	BTO:0001235	seminiferous tubule	0.0
DOID:13099	Moyamoya disease	BTO:0001103	skeletal muscle	0.0
DOID:13099	Moyamoya disease	BTO:0001253	skin	22.0
DOID:13099	Moyamoya disease	BTO:0000651	small intestine	0.0
DOID:13099	Moyamoya disease	BTO:0001260	smooth muscle	32.0
DOID:13099	Moyamoya disease	BTO:0000958	spermatogonium	0.0
DOID:13099	Moyamoya disease	BTO:0001279	spinal cord	24.0
DOID:13099	Moyamoya disease	BTO:0001264	spinal ganglion	0.0
DOID:13099	Moyamoya disease	BTO:0001325	superior cervical ganglion	35.0
DOID:13099	Moyamoya disease	BTO:0001355	temporal lobe	39.0
DOID:13099	Moyamoya disease	BTO:0001363	testis	0.0
DOID:13099	Moyamoya disease	BTO:0001365	thalamus	37.0
DOID:13099	Moyamoya disease	BTO:0001374	thymus	0.0
DOID:13099	Moyamoya disease	BTO:0001379	thyroid gland	0.0
DOID:13099	Moyamoya disease	BTO:0001385	tongue	24.0
DOID:13099	Moyamoya disease	BTO:0001387	tonsil	0.0
DOID:13099	Moyamoya disease	BTO:0001388	trachea	30.0
DOID:13099	Moyamoya disease	BTO:0001231	trigeminal ganglion	0.0
DOID:13099	Moyamoya disease	BTO:0001424	uterus	0.0
DOID:13099	Moyamoya disease	BTO:0000084	vermiform appendix	0.0
DOID:5408	Paget's disease of bone	BTO:0000776	B-lymphocyte	0.0
DOID:5408	Paget's disease of bone	BTO:0000755	Leydig cell	0.0
DOID:5408	Paget's disease of bone	BTO:0000443	adipocyte	0.0
DOID:5408	Paget's disease of bone	BTO:0000045	adrenal cortex	0.0
DOID:5408	Paget's disease of bone	BTO:0000047	adrenal gland	0.0
DOID:5408	Paget's disease of bone	BTO:0001042	amygdala	0.0
DOID:5408	Paget's disease of bone	BTO:0000089	blood	32.0
DOID:5408	Paget's disease of bone	BTO:0000141	bone marrow	31.0
DOID:5408	Paget's disease of bone	BTO:0000142	brain	22.0
DOID:5408	Paget's disease of bone	BTO:0002320	cardiac muscle fiber	0.0
DOID:5408	Paget's disease of bone	BTO:0001539	cardiac myocyte	0.0
DOID:5408	Paget's disease of bone	BTO:0000211	caudate nucleus	0.0
DOID:5408	Paget's disease of bone	BTO:0000232	cerebellum	22.0
DOID:5408	Paget's disease of bone	BTO:0000269	colon	18.0
DOID:5408	Paget's disease of bone	BTO:0000289	cytotoxic T-lymphocyte	0.0
DOID:5408	Paget's disease of bone	BTO:0002042	dendritic cell	0.0
DOID:5408	Paget's disease of bone	BTO:0001176	endothelial cell	24.0
DOID:5408	Paget's disease of bone	BTO:0004911	erythroid progenitor cell	0.0
DOID:5408	Paget's disease of bone	BTO:0000562	heart	23.0
DOID:5408	Paget's disease of bone	BTO:0002417	helper T-lymphocyte	0.0
DOID:5408	Paget's disease of bone	BTO:0000725	hematopoietic stem cell	26.0
DOID:5408	Paget's disease of bone	BTO:0001073	hypophysis	0.0
DOID:5408	Paget's disease of bone	BTO:0000614	hypothalamus	0.0
DOID:5408	Paget's disease of bone	BTO:0000671	kidney	23.0
DOID:5408	Paget's disease of bone	BTO:0000759	liver	22.0
DOID:5408	Paget's disease of bone	BTO:0000763	lung	22.0
DOID:5408	Paget's disease of bone	BTO:0000784	lymph node	0.0
DOID:5408	Paget's disease of bone	BTO:0000041	medulla oblongata	0.0
DOID:5408	Paget's disease of bone	BTO:0000876	monocyte	25.0
DOID:5408	Paget's disease of bone	BTO:0004730	myeloid progenitor cell	0.0
DOID:5408	Paget's disease of bone	BTO:0000914	natural killer cell	0.0
DOID:5408	Paget's disease of bone	BTO:0000293	occipital lobe	0.0
DOID:5408	Paget's disease of bone	BTO:0000961	olfactory bulb	0.0
DOID:5408	Paget's disease of bone	BTO:0000975	ovary	19.0
DOID:5408	Paget's disease of bone	BTO:0000988	pancreas	0.0
DOID:5408	Paget's disease of bone	BTO:0000991	pancreatic islet	0.0
DOID:5408	Paget's disease of bone	BTO:0001067	pineal gland	0.0
DOID:5408	Paget's disease of bone	BTO:0001078	placenta	25.0
DOID:5408	Paget's disease of bone	BTO:0001101	pons	0.0
DOID:5408	Paget's disease of bone	BTO:0001129	prostate gland	29.0
DOID:5408	Paget's disease of bone	BTO:0001175	retina	0.0
DOID:5408	Paget's disease of bone	BTO:0001203	salivary gland	29.0
DOID:5408	Paget's disease of bone	BTO:0001235	seminiferous tubule	0.0
DOID:5408	Paget's disease of bone	BTO:0001103	skeletal muscle	22.0
DOID:5408	Paget's disease of bone	BTO:0001253	skin	23.0
DOID:5408	Paget's disease of bone	BTO:0000651	small intestine	0.0
DOID:5408	Paget's disease of bone	BTO:0001260	smooth muscle	0.0
DOID:5408	Paget's disease of bone	BTO:0000958	spermatogonium	0.0
DOID:5408	Paget's disease of bone	BTO:0001279	spinal cord	33.0
DOID:5408	Paget's disease of bone	BTO:0001264	spinal ganglion	0.0
DOID:5408	Paget's disease of bone	BTO:0001325	superior cervical ganglion	0.0
DOID:5408	Paget's disease of bone	BTO:0001355	temporal lobe	30.0
DOID:5408	Paget's disease of bone	BTO:0001363	testis	0.0
DOID:5408	Paget's disease of bone	BTO:0001365	thalamus	0.0
DOID:5408	Paget's disease of bone	BTO:0001374	thymus	0.0
DOID:5408	Paget's disease of bone	BTO:0001379	thyroid gland	28.0
DOID:5408	Paget's disease of bone	BTO:0001385	tongue	0.0
DOID:5408	Paget's disease of bone	BTO:0001387	tonsil	28.0
DOID:5408	Paget's disease of bone	BTO:0001388	trachea	25.0
DOID:5408	Paget's disease of bone	BTO:0001231	trigeminal ganglion	0.0
DOID:5408	Paget's disease of bone	BTO:0001424	uterus	0.0
DOID:5408	Paget's disease of bone	BTO:0000084	vermiform appendix	29.0
DOID:14330	Parkinson's disease	BTO:0000776	B-lymphocyte	25.0
DOID:14330	Parkinson's disease	BTO:0000755	Leydig cell	0.0
DOID:14330	Parkinson's disease	BTO:0000443	adipocyte	24.0
DOID:14330	Parkinson's disease	BTO:0000045	adrenal cortex	0.0
DOID:14330	Parkinson's disease	BTO:0000047	adrenal gland	26.0
DOID:14330	Parkinson's disease	BTO:0001042	amygdala	35.0
DOID:14330	Parkinson's disease	BTO:0000089	blood	0.0
DOID:14330	Parkinson's disease	BTO:0000141	bone marrow	21.0
DOID:14330	Parkinson's disease	BTO:0000142	brain	36.0
DOID:14330	Parkinson's disease	BTO:0002320	cardiac muscle fiber	0.0
DOID:14330	Parkinson's disease	BTO:0001539	cardiac myocyte	25.0
DOID:14330	Parkinson's disease	BTO:0000211	caudate nucleus	41.0
DOID:14330	Parkinson's disease	BTO:0000232	cerebellum	35.0
DOID:14330	Parkinson's disease	BTO:0000269	colon	17.0
DOID:14330	Parkinson's disease	BTO:0000289	cytotoxic T-lymphocyte	0.0
DOID:14330	Parkinson's disease	BTO:0002042	dendritic cell	0.0
DOID:14330	Parkinson's disease	BTO:0001176	endothelial cell	20.0
DOID:14330	Parkinson's disease	BTO:0004911	erythroid progenitor cell	0.0
DOID:14330	Parkinson's disease	BTO:0000562	heart	25.0
DOID:14330	Parkinson's disease	BTO:0002417	helper T-lymphocyte	0.0
DOID:14330	Parkinson's disease	BTO:0000725	hematopoietic stem cell	22.0
DOID:14330	Parkinson's disease	BTO:0001073	hypophysis	0.0
DOID:14330	Parkinson's disease	BTO:0000614	hypothalamus	29.0
DOID:14330	Parkinson's disease	BTO:0000671	kidney	19.0
DOID:14330	Parkinson's disease	BTO:0000759	liver	21.0
DOID:14330	Parkinson's disease	BTO:0000763	lung	19.0
DOID:14330	Parkinson's disease	BTO:0000784	lymph node	13.0
DOID:14330	Parkinson's disease	BTO:0000041	medulla oblongata	34.0
DOID:14330	Parkinson's disease	BTO:0000876	monocyte	18.0
DOID:14330	Parkinson's disease	BTO:0004730	myeloid progenitor cell	0.0
DOID:14330	Parkinson's disease	BTO:0000914	natural killer cell	22.0
DOID:14330	Parkinson's disease	BTO:0000293	occipital lobe	39.0
DOID:14330	Parkinson's disease	BTO:0000961	olfactory bulb	33.0
DOID:14330	Parkinson's disease	BTO:0000975	ovary	20.0
DOID:14330	Parkinson's disease	BTO:0000988	pancreas	15.0
DOID:14330	Parkinson's disease	BTO:0000991	pancreatic islet	0.0
DOID:14330	Parkinson's disease	BTO:0001067	pineal gland	31.0
DOID:14330	Parkinson's disease	BTO:0001078	placenta	18.0
DOID:14330	Parkinson's disease	BTO:0001101	pons	39.0
DOID:14330	Parkinson's disease	BTO:0001129	prostate gland	19.0
DOID:14330	Parkinson's disease	BTO:0001175	retina	24.0
DOID:14330	Parkinson's disease	BTO:0001203	salivary gland	20.0
DOID:14330	Parkinson's disease	BTO:0001235	seminiferous tubule	0.0
DOID:14330	Parkinson's disease	BTO:0001103	skeletal muscle	26.0
DOID:14330	Parkinson's disease	BTO:0001253	skin	23.0
DOID:14330	Parkinson's disease	BTO:0000651	small intestine	22.0
DOID:14330	Parkinson's disease	BTO:0001260	smooth muscle	21.0
DOID:14330	Parkinson's disease	BTO:0000958	spermatogonium	0.0
DOID:14330	Parkinson's disease	BTO:0001279	spinal cord	30.0
DOID:14330	Parkinson's disease	BTO:0001264	spinal ganglion	0.0
DOID:14330	Parkinson's disease	BTO:0001325	superior cervical ganglion	28.0
DOID:14330	Parkinson's disease	BTO:0001355	temporal lobe	33.0
DOID:14330	Parkinson's disease	BTO:0001363	testis	22.0
DOID:14330	Parkinson's disease	BTO:0001365	thalamus	38.0
DOID:14330	Parkinson's disease	BTO:0001374	thymus	0.0
DOID:14330	Parkinson's disease	BTO:0001379	thyroid gland	0.0
DOID:14330	Parkinson's disease	BTO:0001385	tongue	26.0
DOID:14330	Parkinson's disease	BTO:0001387	tonsil	0.0
DOID:14330	Parkinson's disease	BTO:0001388	trachea	0.0
DOID:14330	Parkinson's disease	BTO:0001231	trigeminal ganglion	0.0
DOID:14330	Parkinson's disease	BTO:0001424	uterus	0.0
DOID:14330	Parkinson's disease	BTO:0000084	vermiform appendix	0.0
DOID:0050426	Stevens-Johnson syndrome	BTO:0000776	B-lymphocyte	24.0
DOID:0050426	Stevens-Johnson syndrome	BTO:0000755	Leydig cell	0.0
DOID:0050426	Stevens-Johnson syndrome	BTO:0000443	adipocyte	0.0
DOID:0050426	Stevens-Johnson syndrome	BTO:0000045	adrenal cortex	0.0
DOID:0050426	Stevens-Johnson syndrome	BTO:0000047	adrenal gland	0.0
DOID:0050426	Stevens-Johnson syndrome	BTO:0001042	amygdala	0.0
DOID:0050426	Stevens-Johnson syndrome	BTO:0000089	blood	0.0
DOID:0050426	Stevens-Johnson syndrome	BTO:0000141	bone marrow	21.0
DOID:0050426	Stevens-Johnson syndrome	BTO:0000142	brain	23.0
DOID:0050426	Stevens-Johnson syndrome	BTO:0002320	cardiac muscle fiber	0.0
DOID:0050426	Stevens-Johnson syndrome	BTO:0001539	cardiac myocyte	0.0
DOID:0050426	Stevens-Johnson syndrome	BTO:0000211	caudate nucleus	0.0
DOID:0050426	Stevens-Johnson syndrome	BTO:0000232	cerebellum	0.0
DOID:0050426	Stevens-Johnson syndrome	BTO:0000269	colon	18.0
DOID:0050426	Stevens-Johnson syndrome	BTO:0000289	cytotoxic T-lymphocyte	33.0
DOID:0050426	Stevens-Johnson syndrome	BTO:0002042	dendritic cell	28.0
DOID:0050426	Stevens-Johnson syndrome	BTO:0001176	endothelial cell	25.0
DOID:0050426	Stevens-Johnson syndrome	BTO:0004911	erythroid progenitor cell	0.0
DOID:0050426	Stevens-Johnson syndrome	BTO:0000562	heart	16.0
DOID:0050426	Stevens-Johnson syndrome	BTO:0002417	helper T-lymphocyte	0.0
DOID:0050426	Stevens-Johnson syndrome	BTO:0000725	hematopoietic stem cell	26.0
DOID:0050426	Stevens-Johnson syndrome	BTO:0001073	hypophysis	0.0
DOID:0050426	Stevens-Johnson syndrome	BTO:0000614	hypothalamus	0.0
DOID:0050426	Stevens-Johnson syndrome	BTO:0000671	kidney	22.0
DOID:0050426	Stevens-Johnson syndrome	BTO:0000759	liver	27.0
DOID:0050426	Stevens-Johnson syndrome	BTO:0000763	lung	26.0
DOID:0050426	Stevens-Johnson syndrome	BTO:0000784	lymph node	24.0
DOID:0050426	Stevens-Johnson syndrome	BTO:0000041	medulla oblongata	0.0
DOID:0050426	Stevens-Johnson syndrome	BTO:0000876	monocyte	25.0
DOID:0050426	Stevens-Johnson syndrome	BTO:0004730	myeloid progenitor cell	0.0
DOID:0050426	Stevens-Johnson syndrome	BTO:0000914	natural killer cell	29.0
DOID:0050426	Stevens-Johnson syndrome	BTO:0000293	occipital lobe	0.0
DOID:0050426	Stevens-Johnson syndrome	BTO:0000961	olfactory bulb	0.0
DOID:0050426	Stevens-Johnson syndrome	BTO:0000975	ovary	0.0
DOID:0050426	Stevens-Johnson syndrome	BTO:0000988	pancreas	19.0
DOID:0050426	Stevens-Johnson syndrome	BTO:0000991	pancreatic islet	0.0
DOID:0050426	Stevens-Johnson syndrome	BTO:0001067	pineal gland	0.0
DOID:0050426	Stevens-Johnson syndrome	BTO:0001078	placenta	22.0
DOID:0050426	Stevens-Johnson syndrome	BTO:0001101	pons	0.0
DOID:0050426	Stevens-Johnson syndrome	BTO:0001129	prostate gland	23.0
DOID:0050426	Stevens-Johnson syndrome	BTO:0001175	retina	0.0
DOID:0050426	Stevens-Johnson syndrome	BTO:0001203	salivary gland	24.0
DOID:0050426	Stevens-Johnson syndrome	BTO:0001235	seminiferous tubule	0.0
DOID:0050426	Stevens-Johnson syndrome	BTO:0001103	skeletal muscle	0.0
DOID:0050426	Stevens-Johnson syndrome	BTO:0001253	skin	38.0
DOID:0050426	Stevens-Johnson syndrome	BTO:0000651	small intestine	0.0
DOID:0050426	Stevens-Johnson syndrome	BTO:0001260	smooth muscle	21.0
DOID:0050426	Stevens-Johnson syndrome	BTO:0000958	spermatogonium	0.0
DOID:0050426	Stevens-Johnson syndrome	BTO:0001279	spinal cord	0.0
DOID:0050426	Stevens-Johnson syndrome	BTO:0001264	spinal ganglion	0.0
DOID:0050426	Stevens-Johnson syndrome	BTO:0001325	superior cervical ganglion	0.0
DOID:0050426	Stevens-Johnson syndrome	BTO:0001355	temporal lobe	0.0
DOID:0050426	Stevens-Johnson syndrome	BTO:0001363	testis	0.0
DOID:0050426	Stevens-Johnson syndrome	BTO:0001365	thalamus	0.0
DOID:0050426	Stevens-Johnson syndrome	BTO:0001374	thymus	24.0
DOID:0050426	Stevens-Johnson syndrome	BTO:0001379	thyroid gland	0.0
DOID:0050426	Stevens-Johnson syndrome	BTO:0001385	tongue	28.0
DOID:0050426	Stevens-Johnson syndrome	BTO:0001387	tonsil	0.0
DOID:0050426	Stevens-Johnson syndrome	BTO:0001388	trachea	28.0
DOID:0050426	Stevens-Johnson syndrome	BTO:0001231	trigeminal ganglion	0.0
DOID:0050426	Stevens-Johnson syndrome	BTO:0001424	uterus	0.0
DOID:0050426	Stevens-Johnson syndrome	BTO:0000084	vermiform appendix	0.0
DOID:7693	abdominal aortic aneurysm	BTO:0000776	B-lymphocyte	20.0
DOID:7693	abdominal aortic aneurysm	BTO:0000755	Leydig cell	18.0
DOID:7693	abdominal aortic aneurysm	BTO:0000443	adipocyte	18.0
DOID:7693	abdominal aortic aneurysm	BTO:0000045	adrenal cortex	14.0
DOID:7693	abdominal aortic aneurysm	BTO:0000047	adrenal gland	23.0
DOID:7693	abdominal aortic aneurysm	BTO:0001042	amygdala	17.0
DOID:7693	abdominal aortic aneurysm	BTO:0000089	blood	20.0
DOID:7693	abdominal aortic aneurysm	BTO:0000141	bone marrow	17.0
DOID:7693	abdominal aortic aneurysm	BTO:0000142	brain	29.0
DOID:7693	abdominal aortic aneurysm	BTO:0002320	cardiac muscle fiber	20.0
DOID:7693	abdominal aortic aneurysm	BTO:0001539	cardiac myocyte	19.0
DOID:7693	abdominal aortic aneurysm	BTO:0000211	caudate nucleus	26.0
DOID:7693	abdominal aortic aneurysm	BTO:0000232	cerebellum	25.0
DOID:7693	abdominal aortic aneurysm	BTO:0000269	colon	26.0
DOID:7693	abdominal aortic aneurysm	BTO:0000289	cytotoxic T-lymphocyte	15.0
DOID:7693	abdominal aortic aneurysm	BTO:0002042	dendritic cell	16.0
DOID:7693	abdominal aortic aneurysm	BTO:0001176	endothelial cell	26.0
DOID:7693	abdominal aortic aneurysm	BTO:0004911	erythroid progenitor cell	0.0
DOID:7693	abdominal aortic aneurysm	BTO:0000562	heart	31.0
DOID:7693	abdominal aortic aneurysm	BTO:0002417	helper T-lymphocyte	19.0
DOID:7693	abdominal aortic aneurysm	BTO:0000725	hematopoietic stem cell	13.0
DOID:7693	abdominal aortic aneurysm	BTO:0001073	hypophysis	26.0
DOID:7693	abdominal aortic aneurysm	BTO:0000614	hypothalamus	21.0
DOID:7693	abdominal aortic aneurysm	BTO:0000671	kidney	28.0
DOID:7693	abdominal aortic aneurysm	BTO:0000759	liver	23.0
DOID:7693	abdominal aortic aneurysm	BTO:0000763	lung	25.0
DOID:7693	abdominal aortic aneurysm	BTO:0000784	lymph node	24.0
DOID:7693	abdominal aortic aneurysm	BTO:0000041	medulla oblongata	31.0
DOID:7693	abdominal aortic aneurysm	BTO:0000876	monocyte	24.0
DOID:7693	abdominal aortic aneurysm	BTO:0004730	myeloid progenitor cell	0.0
DOID:7693	abdominal aortic aneurysm	BTO:0000914	natural killer cell	19.0
DOID:7693	abdominal aortic aneurysm	BTO:0000293	occipital lobe	20.0
DOID:7693	abdominal aortic aneurysm	BTO:0000961	olfactory bulb	18.0
DOID:7693	abdominal aortic aneurysm	BTO:0000975	ovary	13.0
DOID:7693	abdominal aortic aneurysm	BTO:0000988	pancreas	25.0
DOID:7693	abdominal aortic aneurysm	BTO:0000991	pancreatic islet	19.0
DOID:7693	abdominal aortic aneurysm	BTO:0001067	pineal gland	19.0
DOID:7693	abdominal aortic aneurysm	BTO:0001078	placenta	19.0
DOID:7693	abdominal aortic aneurysm	BTO:0001101	pons	30.0
DOID:7693	abdominal aortic aneurysm	BTO:0001129	prostate gland	17.0
DOID:7693	abdominal aortic aneurysm	BTO:0001175	retina	23.0
DOID:7693	abdominal aortic aneurysm	BTO:0001203	salivary gland	15.0
DOID:7693	abdominal aortic aneurysm	BTO:0001235	seminiferous tubule	0.0
DOID:7693	abdominal aortic aneurysm	BTO:0001103	skeletal muscle	20.0
DOID:7693	abdominal aortic aneurysm	BTO:0001253	skin	23.0
DOID:7693	abdominal aortic aneurysm	BTO:0000651	small intestine	22.0
DOID:7693	abdominal aortic aneurysm	BTO:0001260	smooth muscle	29.0
DOID:7693	abdominal aortic aneurysm	BTO:0000958	spermatogonium	0.0
DOID:7693	abdominal aortic aneurysm	BTO:0001279	spinal cord	32.0
DOID:7693	abdominal aortic aneurysm	BTO:0001264	spinal ganglion	20.0
DOID:7693	abdominal aortic aneurysm	BTO:0001325	superior cervical ganglion	16.0
DOID:7693	abdominal aortic aneurysm	BTO:0001355	temporal lobe	32.0
DOID:7693	abdominal aortic aneurysm	BTO:0001363	testis	15.0
DOID:7693	abdominal aortic aneurysm	BTO:0001365	thalamus	26.0
DOID:7693	abdominal aortic aneurysm	BTO:0001374	thymus	17.0
DOID:7693	abdominal aortic aneurysm	BTO:0001379	thyroid gland	19.0
DOID:7693	abdominal aortic aneurysm	BTO:0001385	tongue	23.0
DOID:7693	abdominal aortic aneurysm	BTO:0001387	tonsil	24.0
DOID:7693	abdominal aortic aneurysm	BTO:0001388	trachea	28.0
DOID:7693	abdominal aortic aneurysm	BTO:0001231	trigeminal ganglion	23.0
DOID:7693	abdominal aortic aneurysm	BTO:0001424	uterus	20.0
DOID:7693	abdominal aortic aneurysm	BTO:0000084	vermiform appendix	25.0
DOID:635	acquired immunodeficiency syndrome	BTO:0000776	B-lymphocyte	30.0
DOID:635	acquired immunodeficiency syndrome	BTO:0000755	Leydig cell	21.0
DOID:635	acquired immunodeficiency syndrome	BTO:0000443	adipocyte	19.0
DOID:635	acquired immunodeficiency syndrome	BTO:0000045	adrenal cortex	19.0
DOID:635	acquired immunodeficiency syndrome	BTO:0000047	adrenal gland	27.0
DOID:635	acquired immunodeficiency syndrome	BTO:0001042	amygdala	17.0
DOID:635	acquired immunodeficiency syndrome	BTO:0000089	blood	31.0
DOID:635	acquired immunodeficiency syndrome	BTO:0000141	bone marrow	29.0
DOID:635	acquired immunodeficiency syndrome	BTO:0000142	brain	27.0
DOID:635	acquired immunodeficiency syndrome	BTO:0002320	cardiac muscle fiber	21.0
DOID:635	acquired immunodeficiency syndrome	BTO:0001539	cardiac myocyte	22.0
DOID:635	acquired immunodeficiency syndrome	BTO:0000211	caudate nucleus	22.0
DOID:635	acquired immunodeficiency syndrome	BTO:0000232	cerebellum	23.0
DOID:635	acquired immunodeficiency syndrome	BTO:0000269	colon	24.0
DOID:635	acquired immunodeficiency syndrome	BTO:0000289	cytotoxic T-lymphocyte	34.0
DOID:635	acquired immunodeficiency syndrome	BTO:0002042	dendritic cell	30.0
DOID:635	acquired immunodeficiency syndrome	BTO:0001176	endothelial cell	27.0
DOID:635	acquired immunodeficiency syndrome	BTO:0004911	erythroid progenitor cell	28.0
DOID:635	acquired immunodeficiency syndrome	BTO:0000562	heart	23.0
DOID:635	acquired immunodeficiency syndrome	BTO:0002417	helper T-lymphocyte	37.0
DOID:635	acquired immunodeficiency syndrome	BTO:0000725	hematopoietic stem cell	27.0
DOID:635	acquired immunodeficiency syndrome	BTO:0001073	hypophysis	24.0
DOID:635	acquired immunodeficiency syndrome	BTO:0000614	hypothalamus	19.0
DOID:635	acquired immunodeficiency syndrome	BTO:0000671	kidney	23.0
DOID:635	acquired immunodeficiency syndrome	BTO:0000759	liver	25.0
DOID:635	acquired immunodeficiency syndrome	BTO:0000763	lung	27.0
DOID:635	acquired immunodeficiency syndrome	BTO:0000784	lymph node	30.0
DOID:635	acquired immunodeficiency syndrome	BTO:0000041	medulla oblongata	19.0
DOID:635	acquired immunodeficiency syndrome	BTO:0000876	monocyte	31.0
DOID:635	acquired immunodeficiency syndrome	BTO:0004730	myeloid progenitor cell	28.0
DOID:635	acquired immunodeficiency syndrome	BTO:0000914	natural killer cell	31.0
DOID:635	acquired immunodeficiency syndrome	BTO:0000293	occipital lobe	22.0
DOID:635	acquired immunodeficiency syndrome	BTO:0000961	olfactory bulb	15.0
DOID:635	acquired immunodeficiency syndrome	BTO:0000975	ovary	19.0
DOID:635	acquired immunodeficiency syndrome	BTO:0000988	pancreas	23.0
DOID:635	acquired immunodeficiency syndrome	BTO:0000991	pancreatic islet	19.0
DOID:635	acquired immunodeficiency syndrome	BTO:0001067	pineal gland	17.0
DOID:635	acquired immunodeficiency syndrome	BTO:0001078	placenta	22.0
DOID:635	acquired immunodeficiency syndrome	BTO:0001101	pons	24.0
DOID:635	acquired immunodeficiency syndrome	BTO:0001129	prostate gland	24.0
DOID:635	acquired immunodeficiency syndrome	BTO:0001175	retina	27.0
DOID:635	acquired immunodeficiency syndrome	BTO:0001203	salivary gland	27.0
DOID:635	acquired immunodeficiency syndrome	BTO:0001235	seminiferous tubule	0.0
DOID:635	acquired immunodeficiency syndrome	BTO:0001103	skeletal muscle	22.0
DOID:635	acquired immunodeficiency syndrome	BTO:0001253	skin	28.0
DOID:635	acquired immunodeficiency syndrome	BTO:0000651	small intestine	24.0
DOID:635	acquired immunodeficiency syndrome	BTO:0001260	smooth muscle	22.0
DOID:635	acquired immunodeficiency syndrome	BTO:0000958	spermatogonium	21.0
DOID:635	acquired immunodeficiency syndrome	BTO:0001279	spinal cord	26.0
DOID:635	acquired immunodeficiency syndrome	BTO:0001264	spinal ganglion	25.0
DOID:635	acquired immunodeficiency syndrome	BTO:0001325	superior cervical ganglion	0.0
DOID:635	acquired immunodeficiency syndrome	BTO:0001355	temporal lobe	23.0
DOID:635	acquired immunodeficiency syndrome	BTO:0001363	testis	21.0
DOID:635	acquired immunodeficiency syndrome	BTO:0001365	thalamus	21.0
DOID:635	acquired immunodeficiency syndrome	BTO:0001374	thymus	27.0
DOID:635	acquired immunodeficiency syndrome	BTO:0001379	thyroid gland	22.0
DOID:635	acquired immunodeficiency syndrome	BTO:0001385	tongue	26.0
DOID:635	acquired immunodeficiency syndrome	BTO:0001387	tonsil	28.0
DOID:635	acquired immunodeficiency syndrome	BTO:0001388	trachea	23.0
DOID:635	acquired immunodeficiency syndrome	BTO:0001231	trigeminal ganglion	20.0
DOID:635	acquired immunodeficiency syndrome	BTO:0001424	uterus	19.0
DOID:635	acquired immunodeficiency syndrome	BTO:0000084	vermiform appendix	25.0
DOID:9952	acute lymphocytic leukemia	BTO:0000776	B-lymphocyte	44.0
DOID:9952	acute lymphocytic leukemia	BTO:0000755	Leydig cell	25.0
DOID:9952	acute lymphocytic leukemia	BTO:0000443	adipocyte	23.0
DOID:9952	acute lymphocytic leukemia	BTO:0000045	adrenal cortex	0.0
DOID:9952	acute lymphocytic leukemia	BTO:0000047	adrenal gland	25.0
DOID:9952	acute lymphocytic leukemia	BTO:0001042	amygdala	0.0
DOID:9952	acute lymphocytic leukemia	BTO:0000089	blood	42.0
DOID:9952	acute lymphocytic leukemia	BTO:0000141	bone marrow	40.0
DOID:9952	acute lymphocytic leukemia	BTO:0000142	brain	23.0
DOID:9952	acute lymphocytic leukemia	BTO:0002320	cardiac muscle fiber	19.0
DOID:9952	acute lymphocytic leukemia	BTO:0001539	cardiac myocyte	20.0
DOID:9952	acute lymphocytic leukemia	BTO:0000211	caudate nucleus	0.0
DOID:9952	acute lymphocytic leukemia	BTO:0000232	cerebellum	21.0
DOID:9952	acute lymphocytic leukemia	BTO:0000269	colon	29.0
DOID:9952	acute lymphocytic leukemia	BTO:0000289	cytotoxic T-lymphocyte	33.0
DOID:9952	acute lymphocytic leukemia	BTO:0002042	dendritic cell	32.0
DOID:9952	acute lymphocytic leukemia	BTO:0001176	endothelial cell	26.0
DOID:9952	acute lymphocytic leukemia	BTO:0004911	erythroid progenitor cell	37.0
DOID:9952	acute lymphocytic leukemia	BTO:0000562	heart	19.0
DOID:9952	acute lymphocytic leukemia	BTO:0002417	helper T-lymphocyte	34.0
DOID:9952	acute lymphocytic leukemia	BTO:0000725	hematopoietic stem cell	37.0
DOID:9952	acute lymphocytic leukemia	BTO:0001073	hypophysis	0.0
DOID:9952	acute lymphocytic leukemia	BTO:0000614	hypothalamus	17.0
DOID:9952	acute lymphocytic leukemia	BTO:0000671	kidney	25.0
DOID:9952	acute lymphocytic leukemia	BTO:0000759	liver	26.0
DOID:9952	acute lymphocytic leukemia	BTO:0000763	lung	28.0
DOID:9952	acute lymphocytic leukemia	BTO:0000784	lymph node	35.0
DOID:9952	acute lymphocytic leukemia	BTO:0000041	medulla oblongata	22.0
DOID:9952	acute lymphocytic leukemia	BTO:0000876	monocyte	35.0
DOID:9952	acute lymphocytic leukemia	BTO:0004730	myeloid progenitor cell	37.0
DOID:9952	acute lymphocytic leukemia	BTO:0000914	natural killer cell	35.0
DOID:9952	acute lymphocytic leukemia	BTO:0000293	occipital lobe	24.0
DOID:9952	acute lymphocytic leukemia	BTO:0000961	olfactory bulb	0.0
DOID:9952	acute lymphocytic leukemia	BTO:0000975	ovary	26.0
DOID:9952	acute lymphocytic leukemia	BTO:0000988	pancreas	25.0
DOID:9952	acute lymphocytic leukemia	BTO:0000991	pancreatic islet	19.0
DOID:9952	acute lymphocytic leukemia	BTO:0001067	pineal gland	0.0
DOID:9952	acute lymphocytic leukemia	BTO:0001078	placenta	23.0
DOID:9952	acute lymphocytic leukemia	BTO:0001101	pons	0.0
DOID:9952	acute lymphocytic leukemia	BTO:0001129	prostate gland	29.0
DOID:9952	acute lymphocytic leukemia	BTO:0001175	retina	18.0
DOID:9952	acute lymphocytic leukemia	BTO:0001203	salivary gland	27.0
DOID:9952	acute lymphocytic leukemia	BTO:0001235	seminiferous tubule	0.0
DOID:9952	acute lymphocytic leukemia	BTO:0001103	skeletal muscle	16.0
DOID:9952	acute lymphocytic leukemia	BTO:0001253	skin	29.0
DOID:9952	acute lymphocytic leukemia	BTO:0000651	small intestine	23.0
DOID:9952	acute lymphocytic leukemia	BTO:0001260	smooth muscle	19.0
DOID:9952	acute lymphocytic leukemia	BTO:0000958	spermatogonium	0.0
DOID:9952	acute lymphocytic leukemia	BTO:0001279	spinal cord	22.0
DOID:9952	acute lymphocytic leukemia	BTO:0001264	spinal ganglion	0.0
DOID:9952	acute lymphocytic leukemia	BTO:0001325	superior cervical ganglion	0.0
DOID:9952	acute lymphocytic leukemia	BTO:0001355	temporal lobe	21.0
DOID:9952	acute lymphocytic leukemia	BTO:0001363	testis	28.0
DOID:9952	acute lymphocytic leukemia	BTO:0001365	thalamus	18.0
DOID:9952	acute lymphocytic leukemia	BTO:0001374	thymus	33.0
DOID:9952	acute lymphocytic leukemia	BTO:0001379	thyroid gland	26.0
DOID:9952	acute lymphocytic leukemia	BTO:0001385	tongue	24.0
DOID:9952	acute lymphocytic leukemia	BTO:0001387	tonsil	39.0
DOID:9952	acute lymphocytic leukemia	BTO:0001388	trachea	21.0
DOID:9952	acute lymphocytic leukemia	BTO:0001231	trigeminal ganglion	0.0
DOID:9952	acute lymphocytic leukemia	BTO:0001424	uterus	23.0
DOID:9952	acute lymphocytic leukemia	BTO:0000084	vermiform appendix	25.0
DOID:10871	age related macular degeneration	BTO:0000776	B-lymphocyte	0.0
DOID:10871	age related macular degeneration	BTO:0000755	Leydig cell	0.0
DOID:10871	age related macular degeneration	BTO:0000443	adipocyte	22.0
DOID:10871	age related macular degeneration	BTO:0000045	adrenal cortex	0.0
DOID:10871	age related macular degeneration	BTO:0000047	adrenal gland	0.0
DOID:10871	age related macular degeneration	BTO:0001042	amygdala	0.0
DOID:10871	age related macular degeneration	BTO:0000089	blood	0.0
DOID:10871	age related macular degeneration	BTO:0000141	bone marrow	22.0
DOID:10871	age related macular degeneration	BTO:0000142	brain	23.0
DOID:10871	age related macular degeneration	BTO:0002320	cardiac muscle fiber	0.0
DOID:10871	age related macular degeneration	BTO:0001539	cardiac myocyte	0.0
DOID:10871	age related macular degeneration	BTO:0000211	caudate nucleus	0.0
DOID:10871	age related macular degeneration	BTO:0000232	cerebellum	18.0
DOID:10871	age related macular degeneration	BTO:0000269	colon	20.0
DOID:10871	age related macular degeneration	BTO:0000289	cytotoxic T-lymphocyte	24.0
DOID:10871	age related macular degeneration	BTO:0002042	dendritic cell	25.0
DOID:10871	age related macular degeneration	BTO:0001176	endothelial cell	35.0
DOID:10871	age related macular degeneration	BTO:0004911	erythroid progenitor cell	0.0
DOID:10871	age related macular degeneration	BTO:0000562	heart	23.0
DOID:10871	age related macular degeneration	BTO:0002417	helper T-lymphocyte	0.0
DOID:10871	age related macular degeneration	BTO:0000725	hematopoietic stem cell	28.0
DOID:10871	age related macular degeneration	BTO:0001073	hypophysis	25.0
DOID:10871	age related macular degeneration	BTO:0000614	hypothalamus	0.0
DOID:10871	age related macular degeneration	BTO:0000671	kidney	22.0
DOID:10871	age related macular degeneration	BTO:0000759	liver	19.0
DOID:10871	age related macular degeneration	BTO:0000763	lung	20.0
DOID:10871	age related macular degeneration	BTO:0000784	lymph node	13.0
DOID:10871	age related macular degeneration	BTO:0000041	medulla oblongata	0.0
DOID:10871	age related macular degeneration	BTO:0000876	monocyte	26.0
DOID:10871	age related macular degeneration	BTO:0004730	myeloid progenitor cell	0.0
DOID:10871	age related macular degeneration	BTO:0000914	natural killer cell	24.0
DOID:10871	age related macular degeneration	BTO:0000293	occipital lobe	29.0
DOID:10871	age related macular degeneration	BTO:0000961	olfactory bulb	0.0
DOID:10871	age related macular degeneration	BTO:0000975	ovary	12.0
DOID:10871	age related macular degeneration	BTO:0000988	pancreas	18.0
DOID:10871	age related macular degeneration	BTO:0000991	pancreatic islet	21.0
DOID:10871	age related macular degeneration	BTO:0001067	pineal gland	26.0
DOID:10871	age related macular degeneration	BTO:0001078	placenta	24.0
DOID:10871	age related macular degeneration	BTO:0001101	pons	0.0
DOID:10871	age related macular degeneration	BTO:0001129	prostate gland	24.0
DOID:10871	age related macular degeneration	BTO:0001175	retina	45.0
DOID:10871	age related macular degeneration	BTO:0001203	salivary gland	17.0
DOID:10871	age related macular degeneration	BTO:0001235	seminiferous tubule	0.0
DOID:10871	age related macular degeneration	BTO:0001103	skeletal muscle	17.0
DOID:10871	age related macular degeneration	BTO:0001253	skin	24.0
DOID:10871	age related macular degeneration	BTO:0000651	small intestine	0.0
DOID:10871	age related macular degeneration	BTO:0001260	smooth muscle	24.0
DOID:10871	age related macular degeneration	BTO:0000958	spermatogonium	0.0
DOID:10871	age related macular degeneration	BTO:0001279	spinal cord	19.0
DOID:10871	age related macular degeneration	BTO:0001264	spinal ganglion	0.0
DOID:10871	age related macular degeneration	BTO:0001325	superior cervical ganglion	25.0
DOID:10871	age related macular degeneration	BTO:0001355	temporal lobe	23.0
DOID:10871	age related macular degeneration	BTO:0001363	testis	18.0
DOID:10871	age related macular degeneration	BTO:0001365	thalamus	24.0
DOID:10871	age related macular degeneration	BTO:0001374	thymus	21.0
DOID:10871	age related macular degeneration	BTO:0001379	thyroid gland	18.0
DOID:10871	age related macular degeneration	BTO:0001385	tongue	23.0
DOID:10871	age related macular degeneration	BTO:0001387	tonsil	0.0
DOID:10871	age related macular degeneration	BTO:0001388	trachea	0.0
DOID:10871	age related macular degeneration	BTO:0001231	trigeminal ganglion	0.0
DOID:10871	age related macular degeneration	BTO:0001424	uterus	15.0
DOID:10871	age related macular degeneration	BTO:0000084	vermiform appendix	0.0
DOID:0050741	alcohol dependence	BTO:0000776	B-lymphocyte	0.0
DOID:0050741	alcohol dependence	BTO:0000755	Leydig cell	0.0
DOID:0050741	alcohol dependence	BTO:0000443	adipocyte	0.0
DOID:0050741	alcohol dependence	BTO:0000045	adrenal cortex	0.0
DOID:0050741	alcohol dependence	BTO:0000047	adrenal gland	0.0
DOID:0050741	alcohol dependence	BTO:0001042	amygdala	0.0
DOID:0050741	alcohol dependence	BTO:0000089	blood	0.0
DOID:0050741	alcohol dependence	BTO:0000141	bone marrow	0.0
DOID:0050741	alcohol dependence	BTO:0000142	brain	21.0
DOID:0050741	alcohol dependence	BTO:0002320	cardiac muscle fiber	0.0
DOID:0050741	alcohol dependence	BTO:0001539	cardiac myocyte	0.0
DOID:0050741	alcohol dependence	BTO:0000211	caudate nucleus	0.0
DOID:0050741	alcohol dependence	BTO:0000232	cerebellum	32.0
DOID:0050741	alcohol dependence	BTO:0000269	colon	28.0
DOID:0050741	alcohol dependence	BTO:0000289	cytotoxic T-lymphocyte	0.0
DOID:0050741	alcohol dependence	BTO:0002042	dendritic cell	0.0
DOID:0050741	alcohol dependence	BTO:0001176	endothelial cell	0.0
DOID:0050741	alcohol dependence	BTO:0004911	erythroid progenitor cell	0.0
DOID:0050741	alcohol dependence	BTO:0000562	heart	26.0
DOID:0050741	alcohol dependence	BTO:0002417	helper T-lymphocyte	0.0
DOID:0050741	alcohol dependence	BTO:0000725	hematopoietic stem cell	0.0
DOID:0050741	alcohol dependence	BTO:0001073	hypophysis	0.0
DOID:0050741	alcohol dependence	BTO:0000614	hypothalamus	0.0
DOID:0050741	alcohol dependence	BTO:0000671	kidney	0.0
DOID:0050741	alcohol dependence	BTO:0000759	liver	32.0
DOID:0050741	alcohol dependence	BTO:0000763	lung	22.0
DOID:0050741	alcohol dependence	BTO:0000784	lymph node	0.0
DOID:0050741	alcohol dependence	BTO:0000041	medulla oblongata	0.0
DOID:0050741	alcohol dependence	BTO:0000876	monocyte	0.0
DOID:0050741	alcohol dependence	BTO:0004730	myeloid progenitor cell	0.0
DOID:0050741	alcohol dependence	BTO:0000914	natural killer cell	0.0
DOID:0050741	alcohol dependence	BTO:0000293	occipital lobe	0.0
DOID:0050741	alcohol dependence	BTO:0000961	olfactory bulb	0.0
DOID:0050741	alcohol dependence	BTO:0000975	ovary	0.0
DOID:0050741	alcohol dependence	BTO:0000988	pancreas	30.0
DOID:0050741	alcohol dependence	BTO:0000991	pancreatic islet	0.0
DOID:0050741	alcohol dependence	BTO:0001067	pineal gland	0.0
DOID:0050741	alcohol dependence	BTO:0001078	placenta	0.0
DOID:0050741	alcohol dependence	BTO:0001101	pons	0.0
DOID:0050741	alcohol dependence	BTO:0001129	prostate gland	0.0
DOID:0050741	alcohol dependence	BTO:0001175	retina	0.0
DOID:0050741	alcohol dependence	BTO:0001203	salivary gland	0.0
DOID:0050741	alcohol dependence	BTO:0001235	seminiferous tubule	0.0
DOID:0050741	alcohol dependence	BTO:0001103	skeletal muscle	0.0
DOID:0050741	alcohol dependence	BTO:0001253	skin	28.0
DOID:0050741	alcohol dependence	BTO:0000651	small intestine	0.0
DOID:0050741	alcohol dependence	BTO:0001260	smooth muscle	0.0
DOID:0050741	alcohol dependence	BTO:0000958	spermatogonium	0.0
DOID:0050741	alcohol dependence	BTO:0001279	spinal cord	0.0
DOID:0050741	alcohol dependence	BTO:0001264	spinal ganglion	0.0
DOID:0050741	alcohol dependence	BTO:0001325	superior cervical ganglion	0.0
DOID:0050741	alcohol dependence	BTO:0001355	temporal lobe	0.0
DOID:0050741	alcohol dependence	BTO:0001363	testis	0.0
DOID:0050741	alcohol dependence	BTO:0001365	thalamus	0.0
DOID:0050741	alcohol dependence	BTO:0001374	thymus	0.0
DOID:0050741	alcohol dependence	BTO:0001379	thyroid gland	0.0
DOID:0050741	alcohol dependence	BTO:0001385	tongue	0.0
DOID:0050741	alcohol dependence	BTO:0001387	tonsil	0.0
DOID:0050741	alcohol dependence	BTO:0001388	trachea	0.0
DOID:0050741	alcohol dependence	BTO:0001231	trigeminal ganglion	0.0
DOID:0050741	alcohol dependence	BTO:0001424	uterus	0.0
DOID:0050741	alcohol dependence	BTO:0000084	vermiform appendix	0.0
DOID:4481	allergic rhinitis	BTO:0000776	B-lymphocyte	30.0
DOID:4481	allergic rhinitis	BTO:0000755	Leydig cell	24.0
DOID:4481	allergic rhinitis	BTO:0000443	adipocyte	15.0
DOID:4481	allergic rhinitis	BTO:0000045	adrenal cortex	23.0
DOID:4481	allergic rhinitis	BTO:0000047	adrenal gland	24.0
DOID:4481	allergic rhinitis	BTO:0001042	amygdala	0.0
DOID:4481	allergic rhinitis	BTO:0000089	blood	30.0
DOID:4481	allergic rhinitis	BTO:0000141	bone marrow	24.0
DOID:4481	allergic rhinitis	BTO:0000142	brain	20.0
DOID:4481	allergic rhinitis	BTO:0002320	cardiac muscle fiber	0.0
DOID:4481	allergic rhinitis	BTO:0001539	cardiac myocyte	0.0
DOID:4481	allergic rhinitis	BTO:0000211	caudate nucleus	0.0
DOID:4481	allergic rhinitis	BTO:0000232	cerebellum	17.0
DOID:4481	allergic rhinitis	BTO:0000269	colon	17.0
DOID:4481	allergic rhinitis	BTO:0000289	cytotoxic T-lymphocyte	23.0
DOID:4481	allergic rhinitis	BTO:0002042	dendritic cell	31.0
DOID:4481	allergic rhinitis	BTO:0001176	endothelial cell	26.0
DOID:4481	allergic rhinitis	BTO:0004911	erythroid progenitor cell	0.0
DOID:4481	allergic rhinitis	BTO:0000562	heart	21.0
DOID:4481	allergic rhinitis	BTO:0002417	helper T-lymphocyte	33.0
DOID:4481	allergic rhinitis	BTO:0000725	hematopoietic stem cell	16.0
DOID:4481	allergic rhinitis	BTO:0001073	hypophysis	25.0
DOID:4481	allergic rhinitis	BTO:0000614	hypothalamus	19.0
DOID:4481	allergic rhinitis	BTO:0000671	kidney	20.0
DOID:4481	allergic rhinitis	BTO:0000759	liver	20.0
DOID:4481	allergic rhinitis	BTO:0000763	lung	31.0
DOID:4481	allergic rhinitis	BTO:0000784	lymph node	24.0
DOID:4481	allergic rhinitis	BTO:0000041	medulla oblongata	0.0
DOID:4481	allergic rhinitis	BTO:0000876	monocyte	30.0
DOID:4481	allergic rhinitis	BTO:0004730	myeloid progenitor cell	0.0
DOID:4481	allergic rhinitis	BTO:0000914	natural killer cell	26.0
DOID:4481	allergic rhinitis	BTO:0000293	occipital lobe	0.0
DOID:4481	allergic rhinitis	BTO:0000961	olfactory bulb	29.0
DOID:4481	allergic rhinitis	BTO:0000975	ovary	14.0
DOID:4481	allergic rhinitis	BTO:0000988	pancreas	13.0
DOID:4481	allergic rhinitis	BTO:0000991	pancreatic islet	18.0
DOID:4481	allergic rhinitis	BTO:0001067	pineal gland	0.0
DOID:4481	allergic rhinitis	BTO:0001078	placenta	21.0
DOID:4481	allergic rhinitis	BTO:0001101	pons	19.0
DOID:4481	allergic rhinitis	BTO:0001129	prostate gland	21.0
DOID:4481	allergic rhinitis	BTO:0001175	retina	14.0
DOID:4481	allergic rhinitis	BTO:0001203	salivary gland	25.0
DOID:4481	allergic rhinitis	BTO:0001235	seminiferous tubule	0.0
DOID:4481	allergic rhinitis	BTO:0001103	skeletal muscle	9.0
DOID:4481	allergic rhinitis	BTO:0001253	skin	37.0
DOID:4481	allergic rhinitis	BTO:0000651	small intestine	18.0
DOID:4481	allergic rhinitis	BTO:0001260	smooth muscle	28.0
DOID:4481	allergic rhinitis	BTO:0000958	spermatogonium	0.0
DOID:4481	allergic rhinitis	BTO:0001279	spinal cord	16.0
DOID:4481	allergic rhinitis	BTO:0001264	spinal ganglion	0.0
DOID:4481	allergic rhinitis	BTO:0001325	superior cervical ganglion	22.0
DOID:4481	allergic rhinitis	BTO:0001355	temporal lobe	0.0
DOID:4481	allergic rhinitis	BTO:0001363	testis	12.0
DOID:4481	allergic rhinitis	BTO:0001365	thalamus	0.0
DOID:4481	allergic rhinitis	BTO:0001374	thymus	24.0
DOID:4481	allergic rhinitis	BTO:0001379	thyroid gland	21.0
DOID:4481	allergic rhinitis	BTO:0001385	tongue	28.0
DOID:4481	allergic rhinitis	BTO:0001387	tonsil	35.0
DOID:4481	allergic rhinitis	BTO:0001388	trachea	32.0
DOID:4481	allergic rhinitis	BTO:0001231	trigeminal ganglion	28.0
DOID:4481	allergic rhinitis	BTO:0001424	uterus	17.0
DOID:4481	allergic rhinitis	BTO:0000084	vermiform appendix	0.0
DOID:986	alopecia areata	BTO:0000776	B-lymphocyte	28.0
DOID:986	alopecia areata	BTO:0000755	Leydig cell	31.0
DOID:986	alopecia areata	BTO:0000443	adipocyte	26.0
DOID:986	alopecia areata	BTO:0000045	adrenal cortex	31.0
DOID:986	alopecia areata	BTO:0000047	adrenal gland	32.0
DOID:986	alopecia areata	BTO:0001042	amygdala	0.0
DOID:986	alopecia areata	BTO:0000089	blood	27.0
DOID:986	alopecia areata	BTO:0000141	bone marrow	32.0
DOID:986	alopecia areata	BTO:0000142	brain	24.0
DOID:986	alopecia areata	BTO:0002320	cardiac muscle fiber	0.0
DOID:986	alopecia areata	BTO:0001539	cardiac myocyte	25.0
DOID:986	alopecia areata	BTO:0000211	caudate nucleus	18.0
DOID:986	alopecia areata	BTO:0000232	cerebellum	23.0
DOID:986	alopecia areata	BTO:0000269	colon	28.0
DOID:986	alopecia areata	BTO:0000289	cytotoxic T-lymphocyte	23.0
DOID:986	alopecia areata	BTO:0002042	dendritic cell	27.0
DOID:986	alopecia areata	BTO:0001176	endothelial cell	22.0
DOID:986	alopecia areata	BTO:0004911	erythroid progenitor cell	0.0
DOID:986	alopecia areata	BTO:0000562	heart	26.0
DOID:986	alopecia areata	BTO:0002417	helper T-lymphocyte	30.0
DOID:986	alopecia areata	BTO:0000725	hematopoietic stem cell	27.0
DOID:986	alopecia areata	BTO:0001073	hypophysis	30.0
DOID:986	alopecia areata	BTO:0000614	hypothalamus	21.0
DOID:986	alopecia areata	BTO:0000671	kidney	26.0
DOID:986	alopecia areata	BTO:0000759	liver	29.0
DOID:986	alopecia areata	BTO:0000763	lung	32.0
DOID:986	alopecia areata	BTO:0000784	lymph node	32.0
DOID:986	alopecia areata	BTO:0000041	medulla oblongata	23.0
DOID:986	alopecia areata	BTO:0000876	monocyte	26.0
DOID:986	alopecia areata	BTO:0004730	myeloid progenitor cell	0.0
DOID:986	alopecia areata	BTO:0000914	natural killer cell	31.0
DOID:986	alopecia areata	BTO:0000293	occipital lobe	0.0
DOID:986	alopecia areata	BTO:0000961	olfactory bulb	20.0
DOID:986	alopecia areata	BTO:0000975	ovary	32.0
DOID:986	alopecia areata	BTO:0000988	pancreas	25.0
DOID:986	alopecia areata	BTO:0000991	pancreatic islet	29.0
DOID:986	alopecia areata	BTO:0001067	pineal gland	0.0
DOID:986	alopecia areata	BTO:0001078	placenta	21.0
DOID:986	alopecia areata	BTO:0001101	pons	27.0
DOID:986	alopecia areata	BTO:0001129	prostate gland	31.0
DOID:986	alopecia areata	BTO:0001175	retina	23.0
DOID:986	alopecia areata	BTO:0001203	salivary gland	29.0
DOID:986	alopecia areata	BTO:0001235	seminiferous tubule	0.0
DOID:986	alopecia areata	BTO:0001103	skeletal muscle	22.0
DOID:986	alopecia areata	BTO:0001253	skin	37.0
DOID:986	alopecia areata	BTO:0000651	small intestine	23.0
DOID:986	alopecia areata	BTO:0001260	smooth muscle	21.0
DOID:986	alopecia areata	BTO:0000958	spermatogonium	0.0
DOID:986	alopecia areata	BTO:0001279	spinal cord	22.0
DOID:986	alopecia areata	BTO:0001264	spinal ganglion	0.0
DOID:986	alopecia areata	BTO:0001325	superior cervical ganglion	0.0
DOID:986	alopecia areata	BTO:0001355	temporal lobe	23.0
DOID:986	alopecia areata	BTO:0001363	testis	26.0
DOID:986	alopecia areata	BTO:0001365	thalamus	16.0
DOID:986	alopecia areata	BTO:0001374	thymus	29.0
DOID:986	alopecia areata	BTO:0001379	thyroid gland	30.0
DOID:986	alopecia areata	BTO:0001385	tongue	31.0
DOID:986	alopecia areata	BTO:0001387	tonsil	25.0
DOID:986	alopecia areata	BTO:0001388	trachea	17.0
DOID:986	alopecia areata	BTO:0001231	trigeminal ganglion	25.0
DOID:986	alopecia areata	BTO:0001424	uterus	25.0
DOID:986	alopecia areata	BTO:0000084	vermiform appendix	22.0
DOID:332	amyotrophic lateral sclerosis	BTO:0000776	B-lymphocyte	27.0
DOID:332	amyotrophic lateral sclerosis	BTO:0000755	Leydig cell	21.0
DOID:332	amyotrophic lateral sclerosis	BTO:0000443	adipocyte	23.0
DOID:332	amyotrophic lateral sclerosis	BTO:0000045	adrenal cortex	21.0
DOID:332	amyotrophic lateral sclerosis	BTO:0000047	adrenal gland	23.0
DOID:332	amyotrophic lateral sclerosis	BTO:0001042	amygdala	30.0
DOID:332	amyotrophic lateral sclerosis	BTO:0000089	blood	23.0
DOID:332	amyotrophic lateral sclerosis	BTO:0000141	bone marrow	29.0
DOID:332	amyotrophic lateral sclerosis	BTO:0000142	brain	33.0
DOID:332	amyotrophic lateral sclerosis	BTO:0002320	cardiac muscle fiber	23.0
DOID:332	amyotrophic lateral sclerosis	BTO:0001539	cardiac myocyte	23.0
DOID:332	amyotrophic lateral sclerosis	BTO:0000211	caudate nucleus	29.0
DOID:332	amyotrophic lateral sclerosis	BTO:0000232	cerebellum	33.0
DOID:332	amyotrophic lateral sclerosis	BTO:0000269	colon	20.0
DOID:332	amyotrophic lateral sclerosis	BTO:0000289	cytotoxic T-lymphocyte	26.0
DOID:332	amyotrophic lateral sclerosis	BTO:0002042	dendritic cell	27.0
DOID:332	amyotrophic lateral sclerosis	BTO:0001176	endothelial cell	25.0
DOID:332	amyotrophic lateral sclerosis	BTO:0004911	erythroid progenitor cell	0.0
DOID:332	amyotrophic lateral sclerosis	BTO:0000562	heart	24.0
DOID:332	amyotrophic lateral sclerosis	BTO:0002417	helper T-lymphocyte	26.0
DOID:332	amyotrophic lateral sclerosis	BTO:0000725	hematopoietic stem cell	24.0
DOID:332	amyotrophic lateral sclerosis	BTO:0001073	hypophysis	0.0
DOID:332	amyotrophic lateral sclerosis	BTO:0000614	hypothalamus	22.0
DOID:332	amyotrophic lateral sclerosis	BTO:0000671	kidney	25.0
DOID:332	amyotrophic lateral sclerosis	BTO:0000759	liver	24.0
DOID:332	amyotrophic lateral sclerosis	BTO:0000763	lung	24.0
DOID:332	amyotrophic lateral sclerosis	BTO:0000784	lymph node	26.0
DOID:332	amyotrophic lateral sclerosis	BTO:0000041	medulla oblongata	35.0
DOID:332	amyotrophic lateral sclerosis	BTO:0000876	monocyte	26.0
DOID:332	amyotrophic lateral sclerosis	BTO:0004730	myeloid progenitor cell	0.0
DOID:332	amyotrophic lateral sclerosis	BTO:0000914	natural killer cell	24.0
DOID:332	amyotrophic lateral sclerosis	BTO:0000293	occipital lobe	30.0
DOID:332	amyotrophic lateral sclerosis	BTO:0000961	olfactory bulb	31.0
DOID:332	amyotrophic lateral sclerosis	BTO:0000975	ovary	20.0
DOID:332	amyotrophic lateral sclerosis	BTO:0000988	pancreas	25.0
DOID:332	amyotrophic lateral sclerosis	BTO:0000991	pancreatic islet	29.0
DOID:332	amyotrophic lateral sclerosis	BTO:0001067	pineal gland	27.0
DOID:332	amyotrophic lateral sclerosis	BTO:0001078	placenta	22.0
DOID:332	amyotrophic lateral sclerosis	BTO:0001101	pons	35.0
DOID:332	amyotrophic lateral sclerosis	BTO:0001129	prostate gland	23.0
DOID:332	amyotrophic lateral sclerosis	BTO:0001175	retina	23.0
DOID:332	amyotrophic lateral sclerosis	BTO:0001203	salivary gland	27.0
DOID:332	amyotrophic lateral sclerosis	BTO:0001235	seminiferous tubule	0.0
DOID:332	amyotrophic lateral sclerosis	BTO:0001103	skeletal muscle	33.0
DOID:332	amyotrophic lateral sclerosis	BTO:0001253	skin	28.0
DOID:332	amyotrophic lateral sclerosis	BTO:0000651	small intestine	20.0
DOID:332	amyotrophic lateral sclerosis	BTO:0001260	smooth muscle	19.0
DOID:332	amyotrophic lateral sclerosis	BTO:0000958	spermatogonium	23.0
DOID:332	amyotrophic lateral sclerosis	BTO:0001279	spinal cord	42.0
DOID:332	amyotrophic lateral sclerosis	BTO:0001264	spinal ganglion	35.0
DOID:332	amyotrophic lateral sclerosis	BTO:0001325	superior cervical ganglion	23.0
DOID:332	amyotrophic lateral sclerosis	BTO:0001355	temporal lobe	34.0
DOID:332	amyotrophic lateral sclerosis	BTO:0001363	testis	18.0
DOID:332	amyotrophic lateral sclerosis	BTO:0001365	thalamus	31.0
DOID:332	amyotrophic lateral sclerosis	BTO:0001374	thymus	31.0
DOID:332	amyotrophic lateral sclerosis	BTO:0001379	thyroid gland	21.0
DOID:332	amyotrophic lateral sclerosis	BTO:0001385	tongue	34.0
DOID:332	amyotrophic lateral sclerosis	BTO:0001387	tonsil	19.0
DOID:332	amyotrophic lateral sclerosis	BTO:0001388	trachea	24.0
DOID:332	amyotrophic lateral sclerosis	BTO:0001231	trigeminal ganglion	0.0
DOID:332	amyotrophic lateral sclerosis	BTO:0001424	uterus	19.0
DOID:332	amyotrophic lateral sclerosis	BTO:0000084	vermiform appendix	0.0
DOID:2355	anemia	BTO:0000776	B-lymphocyte	30.0
DOID:2355	anemia	BTO:0000755	Leydig cell	27.0
DOID:2355	anemia	BTO:0000443	adipocyte	22.0
DOID:2355	anemia	BTO:0000045	adrenal cortex	23.0
DOID:2355	anemia	BTO:0000047	adrenal gland	27.0
DOID:2355	anemia	BTO:0001042	amygdala	9.0
DOID:2355	anemia	BTO:0000089	blood	37.0
DOID:2355	anemia	BTO:0000141	bone marrow	39.0
DOID:2355	anemia	BTO:0000142	brain	24.0
DOID:2355	anemia	BTO:0002320	cardiac muscle fiber	24.0
DOID:2355	anemia	BTO:0001539	cardiac myocyte	22.0
DOID:2355	anemia	BTO:0000211	caudate nucleus	23.0
DOID:2355	anemia	BTO:0000232	cerebellum	23.0
DOID:2355	anemia	BTO:0000269	colon	29.0
DOID:2355	anemia	BTO:0000289	cytotoxic T-lymphocyte	27.0
DOID:2355	anemia	BTO:0002042	dendritic cell	24.0
DOID:2355	anemia	BTO:0001176	endothelial cell	26.0
DOID:2355	anemia	BTO:0004911	erythroid progenitor cell	45.0
DOID:2355	anemia	BTO:0000562	heart	28.0
DOID:2355	anemia	BTO:0002417	helper T-lymphocyte	28.0
DOID:2355	anemia	BTO:0000725	hematopoietic stem cell	38.0
DOID:2355	anemia	BTO:0001073	hypophysis	26.0
DOID:2355	anemia	BTO:0000614	hypothalamus	17.0
DOID:2355	anemia	BTO:0000671	kidney	32.0
DOID:2355	anemia	BTO:0000759	liver	30.0
DOID:2355	anemia	BTO:0000763	lung	28.0
DOID:2355	anemia	BTO:0000784	lymph node	30.0
DOID:2355	anemia	BTO:0000041	medulla oblongata	15.0
DOID:2355	anemia	BTO:0000876	monocyte	30.0
DOID:2355	anemia	BTO:0004730	myeloid progenitor cell	37.0
DOID:2355	anemia	BTO:0000914	natural killer cell	29.0
DOID:2355	anemia	BTO:0000293	occipital lobe	20.0
DOID:2355	anemia	BTO:0000961	olfactory bulb	17.0
DOID:2355	anemia	BTO:0000975	ovary	25.0
DOID:2355	anemia	BTO:0000988	pancreas	28.0
DOID:2355	anemia	BTO:0000991	pancreatic islet	27.0
DOID:2355	anemia	BTO:0001067	pineal gland	19.0
DOID:2355	anemia	BTO:0001078	placenta	30.0
DOID:2355	anemia	BTO:0001101	pons	23.0
DOID:2355	anemia	BTO:0001129	prostate gland	25.0
DOID:2355	anemia	BTO:0001175	retina	21.0
DOID:2355	anemia	BTO:0001203	salivary gland	24.0
DOID:2355	anemia	BTO:0001235	seminiferous tubule	19.0
DOID:2355	anemia	BTO:0001103	skeletal muscle	24.0
DOID:2355	anemia	BTO:0001253	skin	28.0
DOID:2355	anemia	BTO:0000651	small intestine	30.0
DOID:2355	anemia	BTO:0001260	smooth muscle	22.0
DOID:2355	anemia	BTO:0000958	spermatogonium	23.0
DOID:2355	anemia	BTO:0001279	spinal cord	25.0
DOID:2355	anemia	BTO:0001264	spinal ganglion	0.0
DOID:2355	anemia	BTO:0001325	superior cervical ganglion	0.0
DOID:2355	anemia	BTO:0001355	temporal lobe	19.0
DOID:2355	anemia	BTO:0001363	testis	23.0
DOID:2355	anemia	BTO:0001365	thalamus	18.0
DOID:2355	anemia	BTO:0001374	thymus	28.0
DOID:2355	anemia	BTO:0001379	thyroid gland	26.0
DOID:2355	anemia	BTO:0001385	tongue	27.0
DOID:2355	anemia	BTO:0001387	tonsil	23.0
DOID:2355	anemia	BTO:0001388	trachea	22.0
DOID:2355	anemia	BTO:0001231	trigeminal ganglion	0.0
DOID:2355	anemia	BTO:0001424	uterus	26.0
DOID:2355	anemia	BTO:0000084	vermiform appendix	32.0
DOID:7147	ankylosing spondylitis	BTO:0000776	B-lymphocyte	29.0
DOID:7147	ankylosing spondylitis	BTO:0000755	Leydig cell	0.0
DOID:7147	ankylosing spondylitis	BTO:0000443	adipocyte	0.0
DOID:7147	ankylosing spondylitis	BTO:0000045	adrenal cortex	0.0
DOID:7147	ankylosing spondylitis	BTO:0000047	adrenal gland	0.0
DOID:7147	ankylosing spondylitis	BTO:0001042	amygdala	0.0
DOID:7147	ankylosing spondylitis	BTO:0000089	blood	34.0
DOID:7147	ankylosing spondylitis	BTO:0000141	bone marrow	29.0
DOID:7147	ankylosing spondylitis	BTO:0000142	brain	15.0
DOID:7147	ankylosing spondylitis	BTO:0002320	cardiac muscle fiber	0.0
DOID:7147	ankylosing spondylitis	BTO:0001539	cardiac myocyte	0.0
DOID:7147	ankylosing spondylitis	BTO:0000211	caudate nucleus	0.0
DOID:7147	ankylosing spondylitis	BTO:0000232	cerebellum	16.0
DOID:7147	ankylosing spondylitis	BTO:0000269	colon	26.0
DOID:7147	ankylosing spondylitis	BTO:0000289	cytotoxic T-lymphocyte	32.0
DOID:7147	ankylosing spondylitis	BTO:0002042	dendritic cell	26.0
DOID:7147	ankylosing spondylitis	BTO:0001176	endothelial cell	23.0
DOID:7147	ankylosing spondylitis	BTO:0004911	erythroid progenitor cell	0.0
DOID:7147	ankylosing spondylitis	BTO:0000562	heart	24.0
DOID:7147	ankylosing spondylitis	BTO:0002417	helper T-lymphocyte	30.0
DOID:7147	ankylosing spondylitis	BTO:0000725	hematopoietic stem cell	24.0
DOID:7147	ankylosing spondylitis	BTO:0001073	hypophysis	0.0
DOID:7147	ankylosing spondylitis	BTO:0000614	hypothalamus	15.0
DOID:7147	ankylosing spondylitis	BTO:0000671	kidney	23.0
DOID:7147	ankylosing spondylitis	BTO:0000759	liver	21.0
DOID:7147	ankylosing spondylitis	BTO:0000763	lung	26.0
DOID:7147	ankylosing spondylitis	BTO:0000784	lymph node	21.0
DOID:7147	ankylosing spondylitis	BTO:0000041	medulla oblongata	0.0
DOID:7147	ankylosing spondylitis	BTO:0000876	monocyte	29.0
DOID:7147	ankylosing spondylitis	BTO:0004730	myeloid progenitor cell	0.0
DOID:7147	ankylosing spondylitis	BTO:0000914	natural killer cell	32.0
DOID:7147	ankylosing spondylitis	BTO:0000293	occipital lobe	0.0
DOID:7147	ankylosing spondylitis	BTO:0000961	olfactory bulb	0.0
DOID:7147	ankylosing spondylitis	BTO:0000975	ovary	16.0
DOID:7147	ankylosing spondylitis	BTO:0000988	pancreas	19.0
DOID:7147	ankylosing spondylitis	BTO:0000991	pancreatic islet	21.0
DOID:7147	ankylosing spondylitis	BTO:0001067	pineal gland	0.0
DOID:7147	ankylosing spondylitis	BTO:0001078	placenta	18.0
DOID:7147	ankylosing spondylitis	BTO:0001101	pons	23.0
DOID:7147	ankylosing spondylitis	BTO:0001129	prostate gland	22.0
DOID:7147	ankylosing spondylitis	BTO:0001175	retina	21.0
DOID:7147	ankylosing spondylitis	BTO:0001203	salivary gland	28.0
DOID:7147	ankylosing spondylitis	BTO:0001235	seminiferous tubule	0.0
DOID:7147	ankylosing spondylitis	BTO:0001103	skeletal muscle	22.0
DOID:7147	ankylosing spondylitis	BTO:0001253	skin	28.0
DOID:7147	ankylosing spondylitis	BTO:0000651	small intestine	22.0
DOID:7147	ankylosing spondylitis	BTO:0001260	smooth muscle	21.0
DOID:7147	ankylosing spondylitis	BTO:0000958	spermatogonium	0.0
DOID:7147	ankylosing spondylitis	BTO:0001279	spinal cord	31.0
DOID:7147	ankylosing spondylitis	BTO:0001264	spinal ganglion	0.0
DOID:7147	ankylosing spondylitis	BTO:0001325	superior cervical ganglion	0.0
DOID:7147	ankylosing spondylitis	BTO:0001355	temporal lobe	0.0
DOID:7147	ankylosing spondylitis	BTO:0001363	testis	0.0
DOID:7147	ankylosing spondylitis	BTO:0001365	thalamus	18.0
DOID:7147	ankylosing spondylitis	BTO:0001374	thymus	15.0
DOID:7147	ankylosing spondylitis	BTO:0001379	thyroid gland	22.0
DOID:7147	ankylosing spondylitis	BTO:0001385	tongue	23.0
DOID:7147	ankylosing spondylitis	BTO:0001387	tonsil	0.0
DOID:7147	ankylosing spondylitis	BTO:0001388	trachea	28.0
DOID:7147	ankylosing spondylitis	BTO:0001231	trigeminal ganglion	0.0
DOID:7147	ankylosing spondylitis	BTO:0001424	uterus	0.0
DOID:7147	ankylosing spondylitis	BTO:0000084	vermiform appendix	26.0
DOID:2841	asthma	BTO:0000776	B-lymphocyte	28.0
DOID:2841	asthma	BTO:0000755	Leydig cell	17.0
DOID:2841	asthma	BTO:0000443	adipocyte	20.0
DOID:2841	asthma	BTO:0000045	adrenal cortex	28.0
DOID:2841	asthma	BTO:0000047	adrenal gland	23.0
DOID:2841	asthma	BTO:0001042	amygdala	13.0
DOID:2841	asthma	BTO:0000089	blood	31.0
DOID:2841	asthma	BTO:0000141	bone marrow	24.0
DOID:2841	asthma	BTO:0000142	brain	19.0
DOID:2841	asthma	BTO:0002320	cardiac muscle fiber	21.0
DOID:2841	asthma	BTO:0001539	cardiac myocyte	14.0
DOID:2841	asthma	BTO:0000211	caudate nucleus	0.0
DOID:2841	asthma	BTO:0000232	cerebellum	13.0
DOID:2841	asthma	BTO:0000269	colon	20.0
DOID:2841	asthma	BTO:0000289	cytotoxic T-lymphocyte	25.0
DOID:2841	asthma	BTO:0002042	dendritic cell	33.0
DOID:2841	asthma	BTO:0001176	endothelial cell	25.0
DOID:2841	asthma	BTO:0004911	erythroid progenitor cell	0.0
DOID:2841	asthma	BTO:0000562	heart	27.0
DOID:2841	asthma	BTO:0002417	helper T-lymphocyte	34.0
DOID:2841	asthma	BTO:0000725	hematopoietic stem cell	18.0
DOID:2841	asthma	BTO:0001073	hypophysis	23.0
DOID:2841	asthma	BTO:0000614	hypothalamus	18.0
DOID:2841	asthma	BTO:0000671	kidney	19.0
DOID:2841	asthma	BTO:0000759	liver	20.0
DOID:2841	asthma	BTO:0000763	lung	36.0
DOID:2841	asthma	BTO:0000784	lymph node	25.0
DOID:2841	asthma	BTO:0000041	medulla oblongata	14.0
DOID:2841	asthma	BTO:0000876	monocyte	31.0
DOID:2841	asthma	BTO:0004730	myeloid progenitor cell	23.0
DOID:2841	asthma	BTO:0000914	natural killer cell	26.0
DOID:2841	asthma	BTO:0000293	occipital lobe	0.0
DOID:2841	asthma	BTO:0000961	olfactory bulb	11.0
DOID:2841	asthma	BTO:0000975	ovary	18.0
DOID:2841	asthma	BTO:0000988	pancreas	18.0
DOID:2841	asthma	BTO:0000991	pancreatic islet	10.0
DOID:2841	asthma	BTO:0001067	pineal gland	20.0
DOID:2841	asthma	BTO:0001078	placenta	22.0
DOID:2841	asthma	BTO:0001101	pons	17.0
DOID:2841	asthma	BTO:0001129	prostate gland	19.0
DOID:2841	asthma	BTO:0001175	retina	6.0
DOID:2841	asthma	BTO:0001203	salivary gland	20.0
DOID:2841	asthma	BTO:0001235	seminiferous tubule	0.0
DOID:2841	asthma	BTO:0001103	skeletal muscle	19.0
DOID:2841	asthma	BTO:0001253	skin	33.0
DOID:2841	asthma	BTO:0000651	small intestine	19.0
DOID:2841	asthma	BTO:0001260	smooth muscle	35.0
DOID:2841	asthma	BTO:0000958	spermatogonium	0.0
DOID:2841	asthma	BTO:0001279	spinal cord	18.0
DOID:2841	asthma	BTO:0001264	spinal ganglion	19.0
DOID:2841	asthma	BTO:0001325	superior cervical ganglion	18.0
DOID:2841	asthma	BTO:0001355	temporal lobe	14.0
DOID:2841	asthma	BTO:0001363	testis	11.0
DOID:2841	asthma	BTO:0001365	thalamus	0.0
DOID:2841	asthma	BTO:0001374	thymus	25.0
DOID:2841	asthma	BTO:0001379	thyroid gland	21.0
DOID:2841	asthma	BTO:0001385	tongue	22.0
DOID:2841	asthma	BTO:0001387	tonsil	25.0
DOID:2841	asthma	BTO:0001388	trachea	35.0
DOID:2841	asthma	BTO:0001231	trigeminal ganglion	0.0
DOID:2841	asthma	BTO:0001424	uterus	18.0
DOID:2841	asthma	BTO:0000084	vermiform appendix	15.0
DOID:11782	astigmatism	BTO:0000776	B-lymphocyte	0.0
DOID:11782	astigmatism	BTO:0000755	Leydig cell	0.0
DOID:11782	astigmatism	BTO:0000443	adipocyte	0.0
DOID:11782	astigmatism	BTO:0000045	adrenal cortex	0.0
DOID:11782	astigmatism	BTO:0000047	adrenal gland	0.0
DOID:11782	astigmatism	BTO:0001042	amygdala	0.0
DOID:11782	astigmatism	BTO:0000089	blood	0.0
DOID:11782	astigmatism	BTO:0000141	bone marrow	0.0
DOID:11782	astigmatism	BTO:0000142	brain	12.0
DOID:11782	astigmatism	BTO:0002320	cardiac muscle fiber	0.0
DOID:11782	astigmatism	BTO:0001539	cardiac myocyte	0.0
DOID:11782	astigmatism	BTO:0000211	caudate nucleus	0.0
DOID:11782	astigmatism	BTO:0000232	cerebellum	0.0
DOID:11782	astigmatism	BTO:0000269	colon	0.0
DOID:11782	astigmatism	BTO:0000289	cytotoxic T-lymphocyte	0.0
DOID:11782	astigmatism	BTO:0002042	dendritic cell	0.0
DOID:11782	astigmatism	BTO:0001176	endothelial cell	35.0
DOID:11782	astigmatism	BTO:0004911	erythroid progenitor cell	0.0
DOID:11782	astigmatism	BTO:0000562	heart	11.0
DOID:11782	astigmatism	BTO:0002417	helper T-lymphocyte	0.0
DOID:11782	astigmatism	BTO:0000725	hematopoietic stem cell	0.0
DOID:11782	astigmatism	BTO:0001073	hypophysis	0.0
DOID:11782	astigmatism	BTO:0000614	hypothalamus	0.0
DOID:11782	astigmatism	BTO:0000671	kidney	0.0
DOID:11782	astigmatism	BTO:0000759	liver	0.0
DOID:11782	astigmatism	BTO:0000763	lung	0.0
DOID:11782	astigmatism	BTO:0000784	lymph node	0.0
DOID:11782	astigmatism	BTO:0000041	medulla oblongata	0.0
DOID:11782	astigmatism	BTO:0000876	monocyte	0.0
DOID:11782	astigmatism	BTO:0004730	myeloid progenitor cell	0.0
DOID:11782	astigmatism	BTO:0000914	natural killer cell	0.0
DOID:11782	astigmatism	BTO:0000293	occipital lobe	0.0
DOID:11782	astigmatism	BTO:0000961	olfactory bulb	0.0
DOID:11782	astigmatism	BTO:0000975	ovary	0.0
DOID:11782	astigmatism	BTO:0000988	pancreas	0.0
DOID:11782	astigmatism	BTO:0000991	pancreatic islet	0.0
DOID:11782	astigmatism	BTO:0001067	pineal gland	25.0
DOID:11782	astigmatism	BTO:0001078	placenta	0.0
DOID:11782	astigmatism	BTO:0001101	pons	0.0
DOID:11782	astigmatism	BTO:0001129	prostate gland	0.0
DOID:11782	astigmatism	BTO:0001175	retina	35.0
DOID:11782	astigmatism	BTO:0001203	salivary gland	0.0
DOID:11782	astigmatism	BTO:0001235	seminiferous tubule	0.0
DOID:11782	astigmatism	BTO:0001103	skeletal muscle	0.0
DOID:11782	astigmatism	BTO:0001253	skin	18.0
DOID:11782	astigmatism	BTO:0000651	small intestine	0.0
DOID:11782	astigmatism	BTO:0001260	smooth muscle	13.0
DOID:11782	astigmatism	BTO:0000958	spermatogonium	0.0
DOID:11782	astigmatism	BTO:0001279	spinal cord	0.0
DOID:11782	astigmatism	BTO:0001264	spinal ganglion	0.0
DOID:11782	astigmatism	BTO:0001325	superior cervical ganglion	0.0
DOID:11782	astigmatism	BTO:0001355	temporal lobe	0.0
DOID:11782	astigmatism	BTO:0001363	testis	0.0
DOID:11782	astigmatism	BTO:0001365	thalamus	0.0
DOID:11782	astigmatism	BTO:0001374	thymus	0.0
DOID:11782	astigmatism	BTO:0001379	thyroid gland	0.0
DOID:11782	astigmatism	BTO:0001385	tongue	0.0
DOID:11782	astigmatism	BTO:0001387	tonsil	0.0
DOID:11782	astigmatism	BTO:0001388	trachea	0.0
DOID:11782	astigmatism	BTO:0001231	trigeminal ganglion	0.0
DOID:11782	astigmatism	BTO:0001424	uterus	0.0
DOID:11782	astigmatism	BTO:0000084	vermiform appendix	0.0
DOID:1936	atherosclerosis	BTO:0000776	B-lymphocyte	0.0
DOID:1936	atherosclerosis	BTO:0000755	Leydig cell	0.0
DOID:1936	atherosclerosis	BTO:0000443	adipocyte	0.0
DOID:1936	atherosclerosis	BTO:0000045	adrenal cortex	0.0
DOID:1936	atherosclerosis	BTO:0000047	adrenal gland	0.0
DOID:1936	atherosclerosis	BTO:0001042	amygdala	0.0
DOID:1936	atherosclerosis	BTO:0000089	blood	0.0
DOID:1936	atherosclerosis	BTO:0000141	bone marrow	0.0
DOID:1936	atherosclerosis	BTO:0000142	brain	31.0
DOID:1936	atherosclerosis	BTO:0002320	cardiac muscle fiber	0.0
DOID:1936	atherosclerosis	BTO:0001539	cardiac myocyte	0.0
DOID:1936	atherosclerosis	BTO:0000211	caudate nucleus	0.0
DOID:1936	atherosclerosis	BTO:0000232	cerebellum	19.0
DOID:1936	atherosclerosis	BTO:0000269	colon	15.0
DOID:1936	atherosclerosis	BTO:0000289	cytotoxic T-lymphocyte	0.0
DOID:1936	atherosclerosis	BTO:0002042	dendritic cell	0.0
DOID:1936	atherosclerosis	BTO:0001176	endothelial cell	25.0
DOID:1936	atherosclerosis	BTO:0004911	erythroid progenitor cell	0.0
DOID:1936	atherosclerosis	BTO:0000562	heart	31.0
DOID:1936	atherosclerosis	BTO:0002417	helper T-lymphocyte	0.0
DOID:1936	atherosclerosis	BTO:0000725	hematopoietic stem cell	0.0
DOID:1936	atherosclerosis	BTO:0001073	hypophysis	0.0
DOID:1936	atherosclerosis	BTO:0000614	hypothalamus	0.0
DOID:1936	atherosclerosis	BTO:0000671	kidney	18.0
DOID:1936	atherosclerosis	BTO:0000759	liver	13.0
DOID:1936	atherosclerosis	BTO:0000763	lung	17.0
DOID:1936	atherosclerosis	BTO:0000784	lymph node	17.0
DOID:1936	atherosclerosis	BTO:0000041	medulla oblongata	0.0
DOID:1936	atherosclerosis	BTO:0000876	monocyte	28.0
DOID:1936	atherosclerosis	BTO:0004730	myeloid progenitor cell	0.0
DOID:1936	atherosclerosis	BTO:0000914	natural killer cell	0.0
DOID:1936	atherosclerosis	BTO:0000293	occipital lobe	30.0
DOID:1936	atherosclerosis	BTO:0000961	olfactory bulb	0.0
DOID:1936	atherosclerosis	BTO:0000975	ovary	0.0
DOID:1936	atherosclerosis	BTO:0000988	pancreas	0.0
DOID:1936	atherosclerosis	BTO:0000991	pancreatic islet	0.0
DOID:1936	atherosclerosis	BTO:0001067	pineal gland	0.0
DOID:1936	atherosclerosis	BTO:0001078	placenta	0.0
DOID:1936	atherosclerosis	BTO:0001101	pons	0.0
DOID:1936	atherosclerosis	BTO:0001129	prostate gland	15.0
DOID:1936	atherosclerosis	BTO:0001175	retina	25.0
DOID:1936	atherosclerosis	BTO:0001203	salivary gland	0.0
DOID:1936	atherosclerosis	BTO:0001235	seminiferous tubule	0.0
DOID:1936	atherosclerosis	BTO:0001103	skeletal muscle	16.0
DOID:1936	atherosclerosis	BTO:0001253	skin	20.0
DOID:1936	atherosclerosis	BTO:0000651	small intestine	0.0
DOID:1936	atherosclerosis	BTO:0001260	smooth muscle	28.0
DOID:1936	atherosclerosis	BTO:0000958	spermatogonium	0.0
DOID:1936	atherosclerosis	BTO:0001279	spinal cord	21.0
DOID:1936	atherosclerosis	BTO:0001264	spinal ganglion	0.0
DOID:1936	atherosclerosis	BTO:0001325	superior cervical ganglion	0.0
DOID:1936	atherosclerosis	BTO:0001355	temporal lobe	22.0
DOID:1936	atherosclerosis	BTO:0001363	testis	0.0
DOID:1936	atherosclerosis	BTO:0001365	thalamus	26.0
DOID:1936	atherosclerosis	BTO:0001374	thymus	0.0
DOID:1936	atherosclerosis	BTO:0001379	thyroid gland	0.0
DOID:1936	atherosclerosis	BTO:0001385	tongue	24.0
DOID:1936	atherosclerosis	BTO:0001387	tonsil	0.0
DOID:1936	atherosclerosis	BTO:0001388	trachea	22.0
DOID:1936	atherosclerosis	BTO:0001231	trigeminal ganglion	0.0
DOID:1936	atherosclerosis	BTO:0001424	uterus	0.0
DOID:1936	atherosclerosis	BTO:0000084	vermiform appendix	0.0
DOID:3310	atopic dermatitis	BTO:0000776	B-lymphocyte	29.0
DOID:3310	atopic dermatitis	BTO:0000755	Leydig cell	16.0
DOID:3310	atopic dermatitis	BTO:0000443	adipocyte	18.0
DOID:3310	atopic dermatitis	BTO:0000045	adrenal cortex	22.0
DOID:3310	atopic dermatitis	BTO:0000047	adrenal gland	24.0
DOID:3310	atopic dermatitis	BTO:0001042	amygdala	0.0
DOID:3310	atopic dermatitis	BTO:0000089	blood	29.0
DOID:3310	atopic dermatitis	BTO:0000141	bone marrow	26.0
DOID:3310	atopic dermatitis	BTO:0000142	brain	18.0
DOID:3310	atopic dermatitis	BTO:0002320	cardiac muscle fiber	15.0
DOID:3310	atopic dermatitis	BTO:0001539	cardiac myocyte	0.0
DOID:3310	atopic dermatitis	BTO:0000211	caudate nucleus	18.0
DOID:3310	atopic dermatitis	BTO:0000232	cerebellum	17.0
DOID:3310	atopic dermatitis	BTO:0000269	colon	21.0
DOID:3310	atopic dermatitis	BTO:0000289	cytotoxic T-lymphocyte	27.0
DOID:3310	atopic dermatitis	BTO:0002042	dendritic cell	36.0
DOID:3310	atopic dermatitis	BTO:0001176	endothelial cell	27.0
DOID:3310	atopic dermatitis	BTO:0004911	erythroid progenitor cell	0.0
DOID:3310	atopic dermatitis	BTO:0000562	heart	20.0
DOID:3310	atopic dermatitis	BTO:0002417	helper T-lymphocyte	36.0
DOID:3310	atopic dermatitis	BTO:0000725	hematopoietic stem cell	24.0
DOID:3310	atopic dermatitis	BTO:0001073	hypophysis	19.0
DOID:3310	atopic dermatitis	BTO:0000614	hypothalamus	19.0
DOID:3310	atopic dermatitis	BTO:0000671	kidney	23.0
DOID:3310	atopic dermatitis	BTO:0000759	liver	24.0
DOID:3310	atopic dermatitis	BTO:0000763	lung	25.0
DOID:3310	atopic dermatitis	BTO:0000784	lymph node	30.0
DOID:3310	atopic dermatitis	BTO:0000041	medulla oblongata	0.0
DOID:3310	atopic dermatitis	BTO:0000876	monocyte	32.0
DOID:3310	atopic dermatitis	BTO:0004730	myeloid progenitor cell	0.0
DOID:3310	atopic dermatitis	BTO:0000914	natural killer cell	30.0
DOID:3310	atopic dermatitis	BTO:0000293	occipital lobe	0.0
DOID:3310	atopic dermatitis	BTO:0000961	olfactory bulb	0.0
DOID:3310	atopic dermatitis	BTO:0000975	ovary	18.0
DOID:3310	atopic dermatitis	BTO:0000988	pancreas	22.0
DOID:3310	atopic dermatitis	BTO:0000991	pancreatic islet	25.0
DOID:3310	atopic dermatitis	BTO:0001067	pineal gland	22.0
DOID:3310	atopic dermatitis	BTO:0001078	placenta	21.0
DOID:3310	atopic dermatitis	BTO:0001101	pons	21.0
DOID:3310	atopic dermatitis	BTO:0001129	prostate gland	17.0
DOID:3310	atopic dermatitis	BTO:0001175	retina	21.0
DOID:3310	atopic dermatitis	BTO:0001203	salivary gland	23.0
DOID:3310	atopic dermatitis	BTO:0001235	seminiferous tubule	0.0
DOID:3310	atopic dermatitis	BTO:0001103	skeletal muscle	17.0
DOID:3310	atopic dermatitis	BTO:0001253	skin	40.0
DOID:3310	atopic dermatitis	BTO:0000651	small intestine	26.0
DOID:3310	atopic dermatitis	BTO:0001260	smooth muscle	21.0
DOID:3310	atopic dermatitis	BTO:0000958	spermatogonium	19.0
DOID:3310	atopic dermatitis	BTO:0001279	spinal cord	21.0
DOID:3310	atopic dermatitis	BTO:0001264	spinal ganglion	0.0
DOID:3310	atopic dermatitis	BTO:0001325	superior cervical ganglion	0.0
DOID:3310	atopic dermatitis	BTO:0001355	temporal lobe	0.0
DOID:3310	atopic dermatitis	BTO:0001363	testis	18.0
DOID:3310	atopic dermatitis	BTO:0001365	thalamus	16.0
DOID:3310	atopic dermatitis	BTO:0001374	thymus	30.0
DOID:3310	atopic dermatitis	BTO:0001379	thyroid gland	22.0
DOID:3310	atopic dermatitis	BTO:0001385	tongue	28.0
DOID:3310	atopic dermatitis	BTO:0001387	tonsil	27.0
DOID:3310	atopic dermatitis	BTO:0001388	trachea	19.0
DOID:3310	atopic dermatitis	BTO:0001231	trigeminal ganglion	25.0
DOID:3310	atopic dermatitis	BTO:0001424	uterus	17.0
DOID:3310	atopic dermatitis	BTO:0000084	vermiform appendix	17.0
DOID:1094	attention deficit hyperactivity disorder	BTO:0000776	B-lymphocyte	0.0
DOID:1094	attention deficit hyperactivity disorder	BTO:0000755	Leydig cell	0.0
DOID:1094	attention deficit hyperactivity disorder	BTO:0000443	adipocyte	0.0
DOID:1094	attention deficit hyperactivity disorder	BTO:0000045	adrenal cortex	0.0
DOID:1094	attention deficit hyperactivity disorder	BTO:0000047	adrenal gland	22.0
DOID:1094	attention deficit hyperactivity disorder	BTO:0001042	amygdala	35.0
DOID:1094	attention deficit hyperactivity disorder	BTO:0000089	blood	0.0
DOID:1094	attention deficit hyperactivity disorder	BTO:0000141	bone marrow	15.0
DOID:1094	attention deficit hyperactivity disorder	BTO:0000142	brain	35.0
DOID:1094	attention deficit hyperactivity disorder	BTO:0002320	cardiac muscle fiber	22.0
DOID:1094	attention deficit hyperactivity disorder	BTO:0001539	cardiac myocyte	0.0
DOID:1094	attention deficit hyperactivity disorder	BTO:0000211	caudate nucleus	39.0
DOID:1094	attention deficit hyperactivity disorder	BTO:0000232	cerebellum	33.0
DOID:1094	attention deficit hyperactivity disorder	BTO:0000269	colon	12.0
DOID:1094	attention deficit hyperactivity disorder	BTO:0000289	cytotoxic T-lymphocyte	0.0
DOID:1094	attention deficit hyperactivity disorder	BTO:0002042	dendritic cell	0.0
DOID:1094	attention deficit hyperactivity disorder	BTO:0001176	endothelial cell	0.0
DOID:1094	attention deficit hyperactivity disorder	BTO:0004911	erythroid progenitor cell	0.0
DOID:1094	attention deficit hyperactivity disorder	BTO:0000562	heart	23.0
DOID:1094	attention deficit hyperactivity disorder	BTO:0002417	helper T-lymphocyte	0.0
DOID:1094	attention deficit hyperactivity disorder	BTO:0000725	hematopoietic stem cell	0.0
DOID:1094	attention deficit hyperactivity disorder	BTO:0001073	hypophysis	26.0
DOID:1094	attention deficit hyperactivity disorder	BTO:0000614	hypothalamus	27.0
DOID:1094	attention deficit hyperactivity disorder	BTO:0000671	kidney	16.0
DOID:1094	attention deficit hyperactivity disorder	BTO:0000759	liver	19.0
DOID:1094	attention deficit hyperactivity disorder	BTO:0000763	lung	12.0
DOID:1094	attention deficit hyperactivity disorder	BTO:0000784	lymph node	0.0
DOID:1094	attention deficit hyperactivity disorder	BTO:0000041	medulla oblongata	0.0
DOID:1094	attention deficit hyperactivity disorder	BTO:0000876	monocyte	0.0
DOID:1094	attention deficit hyperactivity disorder	BTO:0004730	myeloid progenitor cell	0.0
DOID:1094	attention deficit hyperactivity disorder	BTO:0000914	natural killer cell	20.0
DOID:1094	attention deficit hyperactivity disorder	BTO:0000293	occipital lobe	32.0
DOID:1094	attention deficit hyperactivity disorder	BTO:0000961	olfactory bulb	0.0
DOID:1094	attention deficit hyperactivity disorder	BTO:0000975	ovary	0.0
DOID:1094	attention deficit hyperactivity disorder	BTO:0000988	pancreas	0.0
DOID:1094	attention deficit hyperactivity disorder	BTO:0000991	pancreatic islet	0.0
DOID:1094	attention deficit hyperactivity disorder	BTO:0001067	pineal gland	24.0
DOID:1094	attention deficit hyperactivity disorder	BTO:0001078	placenta	22.0
DOID:1094	attention deficit hyperactivity disorder	BTO:0001101	pons	28.0
DOID:1094	attention deficit hyperactivity disorder	BTO:0001129	prostate gland	12.0
DOID:1094	attention deficit hyperactivity disorder	BTO:0001175	retina	18.0
DOID:1094	attention deficit hyperactivity disorder	BTO:0001203	salivary gland	0.0
DOID:1094	attention deficit hyperactivity disorder	BTO:0001235	seminiferous tubule	0.0
DOID:1094	attention deficit hyperactivity disorder	BTO:0001103	skeletal muscle	16.0
DOID:1094	attention deficit hyperactivity disorder	BTO:0001253	skin	21.0
DOID:1094	attention deficit hyperactivity disorder	BTO:0000651	small intestine	0.0
DOID:1094	attention deficit hyperactivity disorder	BTO:0001260	smooth muscle	12.0
DOID:1094	attention deficit hyperactivity disorder	BTO:0000958	spermatogonium	0.0
DOID:1094	attention deficit hyperactivity disorder	BTO:0001279	spinal cord	18.0
DOID:1094	attention deficit hyperactivity disorder	BTO:0001264	spinal ganglion	0.0
DOID:1094	attention deficit hyperactivity disorder	BTO:0001325	superior cervical ganglion	26.0
DOID:1094	attention deficit hyperactivity disorder	BTO:0001355	temporal lobe	34.0
DOID:1094	attention deficit hyperactivity disorder	BTO:0001363	testis	16.0
DOID:1094	attention deficit hyperactivity disorder	BTO:0001365	thalamus	33.0
DOID:1094	attention deficit hyperactivity disorder	BTO:0001374	thymus	20.0
DOID:1094	attention deficit hyperactivity disorder	BTO:0001379	thyroid gland	22.0
DOID:1094	attention deficit hyperactivity disorder	BTO:0001385	tongue	21.0
DOID:1094	attention deficit hyperactivity disorder	BTO:0001387	tonsil	0.0
DOID:1094	attention deficit hyperactivity disorder	BTO:0001388	trachea	0.0
DOID:1094	attention deficit hyperactivity disorder	BTO:0001231	trigeminal ganglion	0.0
DOID:1094	attention deficit hyperactivity disorder	BTO:0001424	uterus	19.0
DOID:1094	attention deficit hyperactivity disorder	BTO:0000084	vermiform appendix	0.0
DOID:12849	autistic disorder	BTO:0000776	B-lymphocyte	21.0
DOID:12849	autistic disorder	BTO:0000755	Leydig cell	18.0
DOID:12849	autistic disorder	BTO:0000443	adipocyte	16.0
DOID:12849	autistic disorder	BTO:0000045	adrenal cortex	0.0
DOID:12849	autistic disorder	BTO:0000047	adrenal gland	16.0
DOID:12849	autistic disorder	BTO:0001042	amygdala	39.0
DOID:12849	autistic disorder	BTO:0000089	blood	26.0
DOID:12849	autistic disorder	BTO:0000141	bone marrow	16.0
DOID:12849	autistic disorder	BTO:0000142	brain	34.0
DOID:12849	autistic disorder	BTO:0002320	cardiac muscle fiber	19.0
DOID:12849	autistic disorder	BTO:0001539	cardiac myocyte	0.0
DOID:12849	autistic disorder	BTO:0000211	caudate nucleus	34.0
DOID:12849	autistic disorder	BTO:0000232	cerebellum	38.0
DOID:12849	autistic disorder	BTO:0000269	colon	19.0
DOID:12849	autistic disorder	BTO:0000289	cytotoxic T-lymphocyte	0.0
DOID:12849	autistic disorder	BTO:0002042	dendritic cell	0.0
DOID:12849	autistic disorder	BTO:0001176	endothelial cell	14.0
DOID:12849	autistic disorder	BTO:0004911	erythroid progenitor cell	0.0
DOID:12849	autistic disorder	BTO:0000562	heart	21.0
DOID:12849	autistic disorder	BTO:0002417	helper T-lymphocyte	22.0
DOID:12849	autistic disorder	BTO:0000725	hematopoietic stem cell	0.0
DOID:12849	autistic disorder	BTO:0001073	hypophysis	0.0
DOID:12849	autistic disorder	BTO:0000614	hypothalamus	27.0
DOID:12849	autistic disorder	BTO:0000671	kidney	19.0
DOID:12849	autistic disorder	BTO:0000759	liver	17.0
DOID:12849	autistic disorder	BTO:0000763	lung	19.0
DOID:12849	autistic disorder	BTO:0000784	lymph node	18.0
DOID:12849	autistic disorder	BTO:0000041	medulla oblongata	29.0
DOID:12849	autistic disorder	BTO:0000876	monocyte	19.0
DOID:12849	autistic disorder	BTO:0004730	myeloid progenitor cell	0.0
DOID:12849	autistic disorder	BTO:0000914	natural killer cell	25.0
DOID:12849	autistic disorder	BTO:0000293	occipital lobe	32.0
DOID:12849	autistic disorder	BTO:0000961	olfactory bulb	30.0
DOID:12849	autistic disorder	BTO:0000975	ovary	14.0
DOID:12849	autistic disorder	BTO:0000988	pancreas	18.0
DOID:12849	autistic disorder	BTO:0000991	pancreatic islet	19.0
DOID:12849	autistic disorder	BTO:0001067	pineal gland	27.0
DOID:12849	autistic disorder	BTO:0001078	placenta	22.0
DOID:12849	autistic disorder	BTO:0001101	pons	33.0
DOID:12849	autistic disorder	BTO:0001129	prostate gland	17.0
DOID:12849	autistic disorder	BTO:0001175	retina	21.0
DOID:12849	autistic disorder	BTO:0001203	salivary gland	15.0
DOID:12849	autistic disorder	BTO:0001235	seminiferous tubule	0.0
DOID:12849	autistic disorder	BTO:0001103	skeletal muscle	15.0
DOID:12849	autistic disorder	BTO:0001253	skin	23.0
DOID:12849	autistic disorder	BTO:0000651	small intestine	16.0
DOID:12849	autistic disorder	BTO:0001260	smooth muscle	16.0
DOID:12849	autistic disorder	BTO:0000958	spermatogonium	0.0
DOID:12849	autistic disorder	BTO:0001279	spinal cord	24.0
DOID:12849	autistic disorder	BTO:0001264	spinal ganglion	31.0
DOID:12849	autistic disorder	BTO:0001325	superior cervical ganglion	23.0
DOID:12849	autistic disorder	BTO:0001355	temporal lobe	38.0
DOID:12849	autistic disorder	BTO:0001363	testis	18.0
DOID:12849	autistic disorder	BTO:0001365	thalamus	32.0
DOID:12849	autistic disorder	BTO:0001374	thymus	18.0
DOID:12849	autistic disorder	BTO:0001379	thyroid gland	19.0
DOID:12849	autistic disorder	BTO:0001385	tongue	25.0
DOID:12849	autistic disorder	BTO:0001387	tonsil	23.0
DOID:12849	autistic disorder	BTO:0001388	trachea	19.0
DOID:12849	autistic disorder	BTO:0001231	trigeminal ganglion	0.0
DOID:12849	autistic disorder	BTO:0001424	uterus	13.0
DOID:12849	autistic disorder	BTO:0000084	vermiform appendix	21.0
DOID:14227	azoospermia	BTO:0000776	B-lymphocyte	23.0
DOID:14227	azoospermia	BTO:0000755	Leydig cell	42.0
DOID:14227	azoospermia	BTO:0000443	adipocyte	24.0
DOID:14227	azoospermia	BTO:0000045	adrenal cortex	23.0
DOID:14227	azoospermia	BTO:0000047	adrenal gland	24.0
DOID:14227	azoospermia	BTO:0001042	amygdala	0.0
DOID:14227	azoospermia	BTO:0000089	blood	0.0
DOID:14227	azoospermia	BTO:0000141	bone marrow	19.0
DOID:14227	azoospermia	BTO:0000142	brain	20.0
DOID:14227	azoospermia	BTO:0002320	cardiac muscle fiber	23.0
DOID:14227	azoospermia	BTO:0001539	cardiac myocyte	0.0
DOID:14227	azoospermia	BTO:0000211	caudate nucleus	0.0
DOID:14227	azoospermia	BTO:0000232	cerebellum	18.0
DOID:14227	azoospermia	BTO:0000269	colon	21.0
DOID:14227	azoospermia	BTO:0000289	cytotoxic T-lymphocyte	25.0
[truncated: 6,495 more rows]
