# Supplementary material for: Heterogeneous Network Edge Prediction: A Data Integration Approach to Prioritize Disease-Associated Genes
Source: PLoS Comput Biol. 2015 Jul 9;11(7):e1004259. doi: 10.1371/journal.pcbi.1004259 (PMC4497619; doi:10.1371/journal.pcbi.1004259)
Supplement: S11 Data — All mappings that were manually performed. Specifically, tissue and disease mappings to CoPub ‘Biologic Identifiers’, tissue mappings to GNF BodyMap samples, disease mappings to the EFO terms appearing in the GWAS Catalog, and disease pathophysiologies. (ZIP) [file pcbi.1004259.s023.zip]

Archive with 1 entries (1 files):
- Data_S11.xlsx
