# Supplementary material for: Heterogeneous Network Edge Prediction: A Data Integration Approach to Prioritize Disease-Associated Genes
Source: PLoS Comput Biol. 2015 Jul 9;11(7):e1004259. doi: 10.1371/journal.pcbi.1004259 (PMC4497619; doi:10.1371/journal.pcbi.1004259)
Supplement: S12 Data — For each gene (row), the genewise Meta2.5 and WTCCC2 p-values and network-based predictions are reported. (TXT) [file pcbi.1004259.s024.txt]

gene_symbol	chromosome	base_start	base_stop	meta_p_value	wtc_p_value	wtc_block	prediction_pre_wtc	prediction_post_wtc	status_pre_wtc	status_post_wtc
AGRN	1	945365	981355	0.371	0.634	1	0.0010319025	0.0014177177	negative	negative
C1orf159	1	1007060	1041599	0.649	0.23	2	0.0009160401	0.001047095	negative	negative
TTLL10	1	1099148	1123176	0.01419	0.25	3	0.0008544049	0.0009019213	negative	negative
TNFRSF18	1	1128750	1131952	0.00294	0.198	4	0.0012606776	0.0019844959	negative	negative
TNFRSF4	1	1136568	1139375	0.00305	0.339	5	0.0016519139	0.0030232175	negative	negative
SDF4	1	1142150	1157310	0.00428	0.734	6	0.0009650132	0.0011968278	negative	negative
B3GALT6	1	1157491	1160283	0.00494	0.66	7	0.0010595412	0.0011122639	negative	negative
FAM132A	1	1167695	1171965	0.00368	0.617	8	0.0009260921	0.0010981101	negative	negative
UBE2J2	1	1179154	1199097	0.0037	0.591	9	0.0011044183	0.0012187454	negative	negative
SCNN1D	1	1207438	1217272	0.02178	0.431	10	0.0008473932	0.0009154199	negative	negative
PUSL1	1	1233856	1236920	0.292	0.286	11	0.0008294801	0.0009042739	negative	negative
CPSF3L	1	1236827	1249909	0.282	0.751	12	0.0009228985	0.0012100367	negative	negative
GLTPD1	1	1250005	1254139	0.248	0.597	13	0.000918407	0.0010526351	negative	negative
TAS1R3	1	1256588	1259707	0.21	0.389	14	0.0010025975	0.0010466846	negative	negative
DVL1	1	1260520	1274355	0.175	0.4	15	0.0011150852	0.0014808126	negative	negative
MXRA8	1	1277933	1283778	0.127	0.384	16	0.0009904744	0.001203007	negative	negative
AURKAIP1	1	1298972	1300681	0.298	0.426	17	0.000976165	0.0011583644	negative	negative
CCNL2	1	1310953	1324553	0.295	0.419	18	0.000944272	0.0011662763	negative	negative
MRPL20	1	1327138	1332556	0.11	0.415	19	0.0009428804	0.0012864937	negative	negative
VWA1	1	1360771	1366009	0.06986	0.871	20	0.0010032311	0.0011371436	negative	negative
ATAD3C	1	1374931	1395401	0.04941	0.868	21	0.0008375517	0.0008857946	negative	negative
ATAD3B	1	1397026	1421445	0.02477	0.945	22	0.0008676787	0.0009199541	negative	negative
ATAD3A	1	1437417	1459927	0.03005	0.928	23	0.0009234907	0.0009969832	negative	negative
SSU72	1	1466915	1500125	0.03012	0.873	24	0.0009299178	0.0011136448	negative	negative
MIB2	1	1540746	1555848	0.03751	0.517	25	0.0009824427	0.0012905946	negative	negative
SLC35E2	1	1653540	1667291	0.01294	0.107	26	0.0008591502	0.0010401398	negative	negative
NADK	1	1672530	1699769	0.02268	0.09653	27	0.0009791418	0.0013394166	negative	negative
GNB1	1	1706588	1812355	0.03255	0.194	28	0.0012196982	0.0020688615	negative	negative
CALML6	1	1836125	1838593	0.01623	0.602	29	0.000863127	0.0009616182	negative	negative
TMEM52	1	1838889	1840567	0.01693	0.576	30	0.0008734606	0.0009232121	negative	negative
C1orf222	1	1843255	1849228	0.01536	0.526	31	0.0008347989	0.0008821007	negative	negative
KIAA1751	1	1874611	1925136	0.01455	0.476	32	0.0008429528	0.0009083351	negative	negative
PRKCZ	1	1971768	2106694	0.592	0.382	33	0.0015447262	0.0025354979	negative	negative
C1orf86	1	2110847	2116074	0.586	0.25	34	0.000894975	0.0010296545	negative	negative
SKI	1	2149993	2231416	0.907	0.422	35	0.0010347001	0.0014178267	negative	negative
MORN1	1	2242555	2312853	0.332	0.31	36	0.0008712598	0.0009813936	negative	negative
RER1	1	2313073	2326734	0.159	0.494	37	0.0009935989	0.0012290602	negative	negative
PEX10	1	2326100	2333870	0.10211	0.417	38	0.0012395087	0.0013978554	negative	negative
PLCH2	1	2397613	2426824	0.08471	0.00197	39	0.0008987138	0.0010437621	negative	negative
PANK4	1	2429834	2447895	0.00968	0.000157	39	0.0008945846	0.0010037129	negative	negative
HES5	1	2450043	2451544	0.0041	5.20E-005	39	0.001245153	0.0013946091	negative	negative
TNFRSF14	1	2479150	2486613	0.000208	1.00E-006	39	0.0014766742	0.0034323907	negative	negative
MMEL1	1	2511940	2554289	0.000123	1.00E-006	39	0.0019025941	0.0200897951	negative	HC_secondary
ACTRT2	1	2927905	2929327	0.703	0.932	40	0.0008249278	0.0009257216	negative	HC_secondary
PRDM16	1	2975603	3345045	0.03684	0.95	41	0.002461314	0.0027006639	negative	negative
ARHGEF16	1	3361006	3387537	0.588	0.948	42	0.0009307194	0.001084845	negative	negative
MEGF6	1	3394365	3517919	0.544	0.755	43	0.0009118583	0.0011603661	negative	negative
TPRG1L	1	3531415	3536554	0.615	0.654	44	0.0009674463	0.001143539	negative	negative
TP73	1	3558988	3640327	0.405	0.678	45	0.0011041446	0.0014937524	negative	negative
CCDC27	1	3658821	3678069	0.145	0.529	46	0.0008238532	0.000976128	negative	negative
LRRC47	1	3686643	3702928	0.08476	0.564	47	0.0009089463	0.0010750477	negative	negative
DFFB	1	3763704	3791853	0.05864	0.498	48	0.0012739641	0.0014731789	negative	negative
C1orf174	1	3795556	3806709	0.112	0.515	49	0.0009836503	0.0010787241	negative	negative
AJAP1	1	4614964	4743711	0.355	0.898	50	0.0025251822	0.0028424188	negative	negative
NPHP4	1	5845456	5975118	0.336	0.443	51	0.0009408359	0.0010443744	negative	negative
KCNAB2	1	6008966	6083110	0.751	0.955	52	0.0011439681	0.0014630778	negative	negative
CHD5	1	6084439	6162770	0.66	0.509	53	0.0008600633	0.0009477375	negative	negative
RPL22	1	6167666	6182266	0.253	0.17	54	0.0010215883	0.0013312369	negative	negative
RNF207	1	6188775	6203946	0.154	0.196	55	0.0008836436	0.0010064884	negative	negative
ICMT	1	6203839	6218631	0.128	0.134	56	0.0010838545	0.0012968799	negative	negative
HES3	1	6226848	6228225	0.12	0.58	57	0.0008659735	0.0009853023	negative	negative
GPR153	1	6231442	6243622	0.106	0.572	58	0.0009249705	0.0011580689	negative	negative
ACOT7	1	6246918	6376413	0.222	0.02903	59	0.001109059	0.0014335565	negative	negative
HES2	1	6397882	6402566	0.295	0.0095	59	0.0008812275	0.0010245726	negative	negative
ESPN	1	6407434	6443591	0.253	0.00619	59	0.0010171176	0.0011750373	negative	negative
TNFRSF25	1	6443800	6448842	0.181	0.00744	59	0.0017793077	0.0035029422	negative	negative
PLEKHG5	1	6448738	6502656	0.576	0.0109	59	0.0009753321	0.0011990524	negative	negative
NOL9	1	6507794	6537168	0.908	0.221	60	0.0009442574	0.0011199884	negative	negative
TAS1R1	1	6538020	6562404	0.951	0.24	61	0.0009413243	0.0011075885	negative	negative
ZBTB48	1	6562649	6571927	0.968	0.332	62	0.0009964708	0.0012337951	negative	negative
KLHL21	1	6573370	6585516	0.925	0.391	63	0.0009729403	0.0012474543	negative	negative
PHF13	1	6596342	6606680	0.796	0.509	64	0.0009900999	0.001256267	negative	negative
THAP3	1	6607838	6618232	0.731	0.561	65	0.0008490575	0.0009400894	negative	negative
DNAJC11	1	6616817	6684460	0.261	0.37	66	0.0009214233	0.001094415	negative	negative
CAMTA1	1	6767970	7752351	0.176	0.53	67	0.0010035527	0.0012580548	negative	negative
VAMP3	1	7753915	7764079	0.00881	0.644	68	0.005357676	0.0133315653	negative	negative
PER3	1	7767349	7827824	0.01859	0.452	69	0.0010960709	0.0013389527	negative	negative
UTS2	1	7830261	7836159	0.196	0.429	70	0.0009651219	0.0013186878	negative	negative
TNFRSF9	1	7902493	7923474	0.106	0.05175	71	0.0015274517	0.0029781661	negative	negative
PARK7	1	7944300	7967929	0.11	0.18	72	0.0010344558	0.0013071142	negative	negative
ERRFI1	1	7994380	8008943	0.245	0.382	73	0.0011628465	0.001983078	negative	negative
SLC45A1	1	8306976	8326814	0.05578	0.305	74	0.0008289307	0.0009475883	negative	negative
RERE	1	8335050	8800286	0.245	0.452	75	0.0048899308	0.0081460224	negative	negative
ENO1	1	8843649	8861367	0.07798	0.221	76	0.0012920744	0.001608464	negative	negative
CA6	1	8928508	8957735	0.0746	0.488	77	0.0009774506	0.0013357668	negative	negative
SLC2A7	1	8985945	9008991	0.579	0.535	78	0.0008238532	0.0009228765	negative	negative
SLC2A5	1	9019593	9052257	0.532	0.759	79	0.0009890688	0.0015229068	negative	negative
GPR157	1	9087062	9111816	0.434	0.582	80	0.0008743635	0.0010129536	negative	negative
H6PD	1	9217449	9253981	0.192	0.01556	81	0.0009159167	0.0012420558	negative	negative
SPSB1	1	9275570	9352177	0.138	0.00802	81	0.0011252788	0.0018460972	negative	negative
SLC25A33	1	9522114	9565418	0.07662	0.788	82	0.0009023056	0.0010700933	negative	negative
TMEM201	1	9571566	9587594	0.0585	0.806	83	0.000845051	0.0009924616	negative	negative
PIK3CD	1	9634376	9711759	0.251	0.312	84	0.0023558836	0.0042496469	negative	negative
CLSTN1	1	9711665	9807137	0.423	0.524	85	0.0010134284	0.0012039167	negative	negative
CTNNBIP1	1	9830920	9892903	0.112	0.144	86	0.0010065803	0.0013840841	negative	negative
LZIC	1	9912362	9925413	0.0454	0.02195	87	0.000934642	0.0011057398	negative	negative
NMNAT1	1	9926072	9968143	0.06707	0.01862	87	0.0009961601	0.0012209976	negative	negative
RBP7	1	9979860	9998665	0.125	0.06844	88	0.000889072	0.0010520312	negative	negative
UBE4B	1	10015602	10163883	0.17	0.228	89	0.0010687272	0.0012816786	negative	negative
KIF1B	1	10193350	10364248	0.112	0.311	90	0.0011101563	0.0015915546	LC_primary	LC_primary
PGD	1	10381671	10402788	0.127	0.25	91	0.0010413339	0.0014895194	negative	negative
APITD1	1	10412745	10434797	0.05738	0.196	92	0.0008929102	0.001051326	negative	negative
CORT	1	10432557	10434546	0.05068	0.227	93	0.0010927729	0.0014615168	negative	negative
DFFA	1	10443189	10455200	0.05146	0.195	94	0.0012045113	0.0013856314	negative	negative
PEX14	1	10457589	10613405	0.113	0.125	95	0.0016314843	0.0022647988	negative	negative
CASZ1	1	10619252	10779294	0.218	0.08257	96	0.0009256033	0.001105282	negative	negative
C1orf127	1	10929119	10946845	0.391	0.441	97	0.0008327844	0.0008597451	negative	negative
TARDBP	1	10995265	11008136	0.705	0.916	98	0.0011306774	0.0014775545	negative	negative
MASP2	1	11009166	11029872	0.997	0.957	99	0.0008947099	0.0010056241	negative	negative
SRM	1	11037235	11042678	0.968	0.924	100	0.0009982236	0.001162386	negative	negative
EXOSC10	1	11049262	11082525	0.956	0.906	101	0.0009860193	0.0012310204	negative	negative
ANGPTL7	1	11171984	11178625	0.473	0.451	102	0.0008793272	0.0010994942	negative	negative
UBIAD1	1	11255865	11268929	0.155	0.636	103	0.0009183486	0.0010578204	negative	negative
PTCHD2	1	11461881	11520227	0.05047	0.263	104	0.0008849445	0.0009564989	negative	negative
FBXO2	1	11631034	11637326	0.391	0.987	105	0.0011820445	0.0014519365	negative	negative
FBXO44	1	11637018	11645971	0.435	0.969	106	0.0010022822	0.0010922192	negative	negative
FBXO6	1	11646767	11656996	0.348	0.792	107	0.0011067599	0.0013949417	negative	negative
MAD2L2	1	11657123	11674265	0.351	0.776	108	0.0008871057	0.0010707916	negative	negative
AGTRAP	1	11718728	11733415	0.158	0.0395	109	0.0009227613	0.0010401692	negative	negative
MTHFR	1	11768373	11788702	0.06511	0.04069	109	0.0010386965	0.0012792333	negative	negative
CLCN6	1	11788793	11825788	0.01808	0.01191	109	0.0009152211	0.001065053	negative	negative
NPPA	1	11828362	11830422	0.00653	0.01307	109	0.0009516107	0.0012482006	negative	negative
NPPB	1	11840107	11841579	0.00266	0.00666	109	0.0009025821	0.0013841169	negative	negative
KIAA2013	1	11902709	11909067	0.00636	0.00705	109	0.0009471282	0.0010892365	negative	negative
PLOD1	1	11917332	11958181	0.001707	0.04349	109	0.0010737397	0.0014620354	negative	negative
MFN2	1	11962824	11996159	0.004261	0.204	110	0.0010784358	0.0014003344	negative	negative
TNFRSF8	1	12046020	12126851	0.496	0.236	111	0.0011142054	0.0019037268	negative	negative
TNFRSF1B	1	12149646	12191864	0.26	0.02288	112	0.0038096148	0.0048117308	negative	negative
VPS13D	1	12212699	12494685	0.122	0.00434	112	0.001031569	0.001190673	negative	negative
DHRS3	1	12550525	12600407	0.527	0.257	113	0.0011633342	0.0018641794	negative	negative
AADACL4	1	12627152	12649684	0.666	0.235	114	0.0008433898	0.0008663731	negative	negative
AADACL3	1	12698704	12711313	0.531	0.09685	115	0.0008238532	0.000854242	negative	negative
C1orf158	1	12728749	12743689	0.434	0.07614	116	0.000863431	0.0009139754	negative	negative
PRAMEF12	1	12757570	12760635	0.332	0.131	117	0.0008489091	0.0009050178	negative	negative
PRAMEF1	1	12774132	12778810	0.224	0.157	118	0.0008314356	0.0008748397	negative	negative
HNRNPCL1	1	12829847	12831165	0.641	0.418	119	0.0008407026	0.0009013993	negative	negative
PRAMEF2	1	12839527	12844351	0.543	0.22	120	0.0008314356	0.0008748397	negative	negative
PDPN	1	13782838	13817039	0.17	0.523	121	0.0010646496	0.0013861727	negative	negative
PRDM2	1	13903936	14024162	0.06067	0.607	122	0.0009538345	0.001169724	negative	negative
TMEM51	1	15352815	15419459	0.00605	0.359	123	0.0008929239	0.0011972576	negative	negative
FHAD1	1	15446354	15597209	0.00291	0.182	124	0.000850255	0.0009057491	negative	negative
EFHD2	1	15609027	15629422	0.487	0.27	125	0.0012431462	0.0015362071	negative	negative
CTRC	1	15637524	15645740	0.337	0.426	126	0.0008982549	0.0010221438	negative	negative
CASP9	1	15691381	15723377	0.176	0.559	127	0.0016064103	0.0030146564	negative	negative
DNAJC16	1	15725938	15770815	0.152	0.862	128	0.0010087954	0.0011882378	negative	negative
AGMAT	1	15771738	15784192	0.176	0.821	129	0.0009491787	0.0010313665	negative	negative
DDI2	1	15816656	15859335	0.276	0.459	130	0.0009052867	0.0009861449	negative	negative
RSC1A1	1	15858950	15860804	0.277	0.362	131	0.0009221851	0.0010441453	negative	negative
PLEKHM2	1	15880612	15933851	0.279	0.19	132	0.0009533	0.0010588143	negative	negative
SLC25A34	1	15935395	15940471	0.348	0.154	133	0.0008396532	0.000952496	negative	negative
TMEM82	1	15941503	15947064	0.318	0.173	134	0.0008798863	0.0009098952	negative	negative
FBLIM1	1	15957841	15985671	0.495	0.193	135	0.0009389204	0.0011376003	negative	negative
SPEN	1	16046945	16139537	0.833	0.488	136	0.00097993	0.0011949964	negative	negative
ZBTB17	1	16140950	16175214	0.856	0.359	137	0.0019758264	0.0024887725	negative	negative
C1orf64	1	16203317	16205771	0.776	0.516	138	0.0008246959	0.0008655685	negative	negative
HSPB7	1	16213109	16217872	0.78	0.329	139	0.0009165154	0.0011150094	negative	negative
CLCNKA	1	16221072	16233132	0.737	0.275	140	0.0010753834	0.0012082892	negative	negative
CLCNKB	1	16242833	16256390	0.687	0.253	141	0.0009852141	0.0011150753	negative	negative
FAM131C	1	16256850	16272714	0.697	0.32	142	0.0008343424	0.000903873	negative	negative
EPHA2	1	16323418	16355151	0.81	0.423	143	0.0014340171	0.0023148591	negative	negative
ARHGEF19	1	16397185	16411691	0.686	0.503	144	0.0008771006	0.0009732826	negative	negative
FBXO42	1	16449145	16551535	0.533	0.769	145	0.0009589149	0.0011301485	negative	negative
SPATA21	1	16597724	16636506	0.658	0.478	146	0.0008507824	0.0009251486	negative	negative
NECAP2	1	16639819	16659160	0.554	0.564	147	0.0010546551	0.0013365304	negative	negative
NBPF1	1	16762998	16812569	0.01333	0.51	148	0.0008436014	0.000942264	negative	negative
CROCC	1	17121031	17172061	0.21	0.314	149	0.0008391729	0.0009356639	negative	negative
MFAP2	1	17173585	17180668	0.2	0.139	150	0.0010006629	0.0012698732	negative	negative
ATP13A2	1	17185039	17210854	0.118	0.06778	151	0.0010923059	0.001441312	negative	negative
SDHB	1	17217811	17253252	0.126	0.105	152	0.0010222561	0.0013746063	negative	negative
PADI2	1	17265842	17318535	0.16	0.07662	153	0.0009833151	0.0013241035	negative	negative
PADI1	1	17404207	17445088	0.04259	0.125	154	0.0009041268	0.0010045571	negative	negative
PADI3	1	17448179	17483314	0.153	0.26	155	0.0008662806	0.0009728812	negative	negative
PADI4	1	17507278	17563082	0.616	0.92	156	0.0045819854	0.0059215811	negative	negative
PADI6	1	17571327	17600782	0.376	0.973	157	0.0008842387	0.000891279	negative	negative
RCC2	1	17605865	17638807	0.172	0.897	158	0.0009784091	0.0012655385	negative	negative
ARHGEF10L	1	17738916	17896957	0.221	0.404	159	0.0011040667	0.0014558711	negative	negative
ACTL8	1	17954430	18026145	0.03048	0.132	160	0.0008922294	0.0009765879	negative	negative
IGSF21	1	18306826	18577563	0.829	0.656	161	0.0009293239	0.0011890972	negative	negative
KLHDC7A	1	18680010	18685067	0.419	0.561	162	0.0008635621	0.00094092	negative	negative
PAX7	1	18830086	18935219	0.753	0.164	163	0.0009831242	0.0014360384	negative	negative
TAS1R2	1	19038679	19058742	0.965	0.353	164	0.000895789	0.0010050332	negative	negative
ALDH4A1	1	19070512	19101659	0.761	0.357	165	0.0009896009	0.0011840778	negative	negative
UBR4	1	19273586	19409333	0.846	0.896	166	0.0010193827	0.0012347969	negative	negative
MRTO4	1	19450661	19459209	0.852	0.886	167	0.0009795958	0.0010990354	negative	negative
AKR7A3	1	19481643	19487867	0.882	0.627	168	0.0008997344	0.0010391575	negative	negative
AKR7A2	1	19503048	19511227	0.953	0.405	169	0.0009764947	0.0012018089	negative	negative
PQLC2	1	19511326	19528381	0.951	0.32	170	0.0009034234	0.0010458645	negative	negative
CAPZB	1	19537859	19684579	0.989	0.11683	171	0.0010066701	0.0011740518	negative	negative
NBL1	1	19842312	19857532	0.728	0.09773	172	0.0010154854	0.0012868393	negative	negative
HTR6	1	19864366	19878642	0.746	0.08399	173	0.0012627549	0.0017043904	negative	negative
TMCO4	1	19881292	19998997	0.746	0.268	174	0.0008638144	0.0009790777	negative	negative
RNF186	1	20013108	20014358	0.484	0.237	175	0.0008687312	0.0009595908	negative	negative
OTUD3	1	20081474	20112024	0.375	0.182	176	0.0040440692	0.006490672	negative	negative
PLA2G2E	1	20119386	20122697	0.649	0.384	177	0.0009249361	0.0011821558	negative	negative
PLA2G2A	1	20174517	20179496	0.97	0.654	178	0.0009538817	0.0012648404	negative	negative
PLA2G5	1	20269287	20290981	0.368	0.703	179	0.0009014363	0.0011704464	negative	negative
PLA2G2D	1	20311020	20318595	0.173	0.803	180	0.0009160731	0.0011103103	negative	negative
PLA2G2F	1	20338409	20349466	0.258	0.892	181	0.0009018633	0.0011138073	negative	negative
PLA2G2C	1	20363070	20374274	0.461	0.639	182	0.0008578199	0.0010066317	negative	negative
CAMK2N1	1	20681470	20685315	0.224	0.412	183	0.0010025098	0.0013307397	negative	negative
MUL1	1	20698527	20707261	0.07177	0.577	184	0.0009961713	0.0012587925	negative	negative
FAM43B	1	20751518	20754087	0.07924	0.844	185	0.000917873	0.0010678158	negative	negative
CDA	1	20788030	20817987	0.179	0.878	186	0.0011935485	0.0016109607	negative	negative
PINK1	1	20832534	20850591	0.233	0.839	187	0.0010394932	0.0015488344	negative	negative
DDOST	1	20850846	20860624	0.181	0.774	188	0.0009933361	0.0014307623	negative	negative
KIF17	1	20863093	20916904	0.134	0.36	189	0.0009142105	0.0009969009	negative	negative
SH2D5	1	20918811	20931720	0.07903	0.173	190	0.0008592943	0.0010157113	negative	negative
HP1BP3	1	20941757	20985768	0.08597	0.113	191	0.0009812279	0.0012042302	negative	negative
EIF4G3	1	21005560	21375927	0.133	0.108	192	0.0014594593	0.0020404393	negative	negative
ECE1	1	21416326	21544621	0.718	0.266	193	0.0011510048	0.0014147123	negative	negative
NBPF3	1	21639217	21683980	0.217	0.379	194	0.0008466831	0.0009114197	negative	negative
ALPL	1	21708444	21777492	0.403	0.11094	195	0.00099582	0.0011895024	negative	negative
RAP1GAP	1	21795301	21868386	0.524	0.125	196	0.0010318022	0.0013541446	negative	negative
USP48	1	21877378	21982275	0.615	0.507	197	0.0010720232	0.0012494443	negative	negative
LDLRAD2	1	22011344	22024301	0.405	0.411	198	0.0008238532	0.0008604645	negative	negative
HSPG2	1	22021323	22136337	0.702	0.255	199	0.0010475161	0.0012577403	negative	negative
CDC42	1	22251706	22292023	0.199	0.678	200	0.0015318604	0.0031259706	negative	negative
WNT4	1	22316384	22342106	0.181	0.249	201	0.0014519499	0.0017819659	negative	negative
ZBTB40	1	22650930	22730237	0.308	0.936	202	0.0010369964	0.0011495654	negative	negative
EPHA8	1	22762590	22802674	0.681	0.963	203	0.0009256645	0.0012142741	negative	negative
C1QA	1	22835704	22838762	0.751	0.935	204	0.0011528449	0.0017641736	negative	negative
C1QC	1	22842704	22847190	0.758	0.925	205	0.0011152963	0.0014903655	negative	negative
C1QB	1	22852268	22860616	0.736	0.899	206	0.0013198643	0.0020492066	negative	negative
EPHB2	1	22909917	23114410	0.06389	0.625	207	0.0011496493	0.0020437177	negative	negative
LUZP1	1	23284037	23367925	0.158	0.843	208	0.0010545783	0.001523619	negative	negative
HTR1D	1	23390974	23393809	0.12	0.704	209	0.0011405476	0.0013824473	negative	negative
HNRNPR	1	23508862	23543440	0.159	0.516	210	0.0010364772	0.0014641549	negative	negative
ZNF436	1	23558527	23568944	0.262	0.405	211	0.0009943618	0.0013756168	negative	negative
TCEA3	1	23580141	23623848	0.425	0.288	212	0.0009407051	0.0011351817	negative	negative
E2F2	1	23705508	23730300	0.05209	0.00463	213	0.0010371063	0.0014937753	negative	negative
ID3	1	23756995	23758909	0.02175	0.00528	213	0.0013268446	0.0024555527	negative	negative
RPL11	1	23890880	23895502	0.894	0.247	214	0.001327392	0.0016559501	negative	negative
TCEB3	1	23942548	23958970	0.458	0.03484	215	0.0010721966	0.0014252318	negative	negative
LYPLA2	1	23990232	23994616	0.296	0.03354	215	0.0011080858	0.0012948305	negative	negative
GALE	1	23994675	23999881	0.298	0.03278	215	0.0009514525	0.0011926131	negative	negative
HMGCL	1	24000953	24024536	0.256	0.0332	215	0.0010937902	0.0013063617	negative	negative
FUCA1	1	24044158	24067408	0.207	0.04832	215	0.001121153	0.0015472221	negative	negative
CNR2	1	24073046	24112404	0.212	0.295	216	0.0014974529	0.0023189401	negative	negative
MYOM3	1	24255117	24311252	0.491	0.609	217	0.0008671465	0.0009417873	negative	negative
IL22RA1	1	24318847	24342198	0.172	0.427	218	0.0019562098	0.0071996282	negative	negative
GRHL3	1	24518467	24554395	0.341	0.261	219	0.0009299704	0.0011641214	negative	negative
RCAN3	1	24701973	24735014	0.46	0.112	220	0.0009633714	0.0011380146	negative	negative
SRRM1	1	24842180	24872359	0.01055	0.75	221	0.0010047965	0.0013725006	negative	negative
CLIC4	1	24944434	25043346	0.13	0.607	222	0.0011480797	0.0016853712	negative	negative
RUNX3	1	25098588	25164088	0.01616	0.00734	223	0.0250715038	0.1848673136	negative	negative
SYF2	1	25421353	25431600	0.846	0.975	224	0.0009782106	0.0011642575	negative	negative
C1orf63	1	25441326	25446572	0.701	0.948	225	0.001169616	0.0015725274	negative	negative
RHD	1	25471567	25529523	0.66	0.689	226	0.0010172284	0.001217665	negative	negative
TMEM50A	1	25537397	25561439	0.733	0.663	227	0.0009870289	0.0013021854	negative	negative
RHCE	1	25561326	25619950	0.653	0.864	228	0.0009113121	0.0010482735	negative	negative
TMEM57	1	25630005	25698516	0.714	0.78	229	0.0009208545	0.0011001902	negative	negative
LDLRAP1	1	25742662	25767964	0.0483	0.06701	230	0.0013117602	0.0018609877	negative	negative
MAN1C1	1	25816545	25983845	0.37	0.398	231	0.0011617497	0.0015392136	negative	negative
SEPN1	1	25999253	26017300	0.564	0.607	232	0.0009270299	0.0010129761	negative	negative
PAQR7	1	26060561	26070331	0.531	0.783	233	0.0009006609	0.0010890389	negative	negative
STMN1	1	26099193	26105955	0.0192	0.842	234	0.0013607181	0.0021289006	negative	negative
PAFAH2	1	26158844	26197235	0.0429	0.258	235	0.0009902948	0.0012652524	negative	negative
EXTL1	1	26220857	26235541	0.502	0.241	236	0.0008651676	0.0010317199	negative	negative
SLC30A2	1	26237100	26245191	0.614	0.223	237	0.0008922747	0.0014295829	negative	negative
TRIM63	1	26250384	26266708	0.793	0.233	238	0.0011434605	0.0012859898	negative	negative
PDIK1L	1	26310912	26324626	0.565	0.805	239	0.0009028208	0.0010514548	negative	negative
ZNF593	1	26368974	26369951	0.583	0.837	240	0.001135261	0.0013560085	negative	negative
CNKSR1	1	26376567	26388962	0.59	0.853	241	0.0009943336	0.0013228057	negative	negative
CATSPER4	1	26389705	26401620	0.613	0.928	242	0.0008238532	0.000854242	negative	negative
SH3BGRL3	1	26478799	26480600	0.407	0.99	243	0.0010380678	0.0012664886	negative	negative
CD52	1	26516997	26519601	0.454	0.907	244	0.0011957873	0.0019771941	negative	negative
AIM1L	1	26520936	26543030	0.448	0.939	245	0.0008817613	0.0010584297	negative	negative
ZNF683	1	26560711	26571853	0.525	0.817	246	0.0008563888	0.0009033363	negative	negative
DHDDS	1	26631388	26670382	0.0329	0.543	247	0.0009241395	0.0010826034	negative	negative
HMGN2	1	26671488	26675720	0.00657	0.37	248	0.0009824159	0.0011985874	negative	negative
RPS6KA1	1	26728835	26774107	0.000596	0.297	249	0.0013051379	0.0034864451	negative	negative
ARID1A	1	26895108	26981188	0.336	0.01027	250	0.0012568582	0.0018014157	negative	negative
PIGV	1	26987072	26997474	0.262	0.02718	250	0.0010612393	0.0013130842	negative	negative
ZDHHC18	1	27025787	27054795	0.316	0.278	251	0.000929475	0.00106699	negative	negative
SFN	1	27062219	27063534	0.214	0.291	252	0.001150564	0.0020244996	negative	negative
GPN2	1	27078459	27089456	0.269	0.09321	253	0.0009547097	0.0011457909	negative	negative
GPATCH3	1	27089566	27099544	0.266	0.0254	254	0.0008834012	0.0009468467	negative	negative
NR0B2	1	27110565	27113047	0.406	0.01868	254	0.0012643037	0.0014981874	negative	negative
NUDC	1	27120810	27145474	0.384	0.02054	254	0.0009811096	0.0013251376	negative	negative
C1orf172	1	27148647	27159484	0.423	0.02333	254	0.0008501914	0.0009730111	negative	negative
FAM46B	1	27204097	27211914	0.852	0.133	255	0.0008385218	0.0009317116	negative	negative
SLC9A1	1	27297893	27353988	0.938	0.459	256	0.0010687125	0.0017021771	negative	negative
WDTC1	1	27433745	27507322	0.708	0.754	257	0.0009080717	0.0011006347	negative	negative
TMEM222	1	27521222	27535478	0.742	0.628	258	0.0009247793	0.0011077061	negative	negative
SYTL1	1	27541099	27553008	0.815	0.403	259	0.0010025486	0.0013224803	negative	negative
MAP3K6	1	27554256	27565924	0.816	0.453	260	0.001023225	0.0014088701	negative	negative
FCN3	1	27568187	27573902	0.807	0.454	261	0.000913879	0.0010687598	negative	negative
CD164L2	1	27578182	27582392	0.772	0.405	262	0.0008631664	0.0009794647	negative	negative
GPR3	1	27591738	27594904	0.807	0.298	263	0.0011285675	0.0015742719	negative	negative
WASF2	1	27604712	27689256	0.794	0.05241	264	0.0012273991	0.0018180979	negative	negative
AHDC1	1	27733342	27802730	0.109	0.01418	265	0.0008960331	0.0011620598	negative	negative
FGR	1	27811387	27834314	0.112	0.101	266	0.0017194898	0.0032806477	negative	negative
IFI6	1	27865158	27871311	0.368	0.216	267	0.0015655457	0.0023345643	negative	negative
FAM76A	1	27925076	27960702	0.55	0.886	268	0.0008865573	0.0010228493	negative	negative
STX12	1	27972280	28023550	0.669	0.871	269	0.0010460136	0.0014612642	negative	negative
PPP1R8	1	28029879	28050770	0.482	0.296	270	0.0009365067	0.0012390267	negative	negative
RPA2	1	28090635	28113823	0.445	0.348	271	0.0011927515	0.0014596256	negative	negative
SMPDL3B	1	28134090	28158250	0.434	0.383	272	0.0008974523	0.0010775963	negative	negative
XKR8	1	28159090	28167191	0.522	0.481	273	0.0009871618	0.0011998751	negative	negative
EYA3	1	28173405	28287718	0.395	0.469	274	0.000996913	0.0011568697	negative	negative
PTAFR	1	28348448	28375778	0.861	0.56	275	0.0017003919	0.0025277433	negative	negative
DNAJC8	1	28399376	28432129	0.924	0.642	276	0.0010045407	0.0011242444	negative	negative
ATPIF1	1	28435197	28437198	0.925	0.586	277	0.0010780912	0.0014978861	negative	negative
SESN2	1	28458592	28481589	0.683	0.657	278	0.0010309449	0.0013836135	negative	negative
MED18	1	28528099	28535065	0.144	0.742	279	0.0009118275	0.001127631	negative	negative
PHACTR4	1	28568679	28699468	0.219	0.92	280	0.0009643572	0.0010971604	negative	negative
RCC1	1	28717331	28738194	0.395	0.613	281	0.0010299167	0.0012773454	negative	negative
RAB42	1	28791298	28793675	0.172	0.181	282	0.0008375209	0.0009333433	negative	negative
TAF12	1	28802199	28842172	0.07979	0.216	283	0.0009649055	0.0012157439	negative	negative
GMEB1	1	28867830	28913974	0.03444	0.511	284	0.0009805736	0.0012223499	negative	negative
YTHDF2	1	28935722	28968874	0.04571	0.789	285	0.0010040493	0.0013371582	negative	negative
OPRD1	1	29011240	29062795	0.02259	0.671	286	0.0012501543	0.0017412318	negative	negative
EPB41	1	29086214	29319545	0.049	0.702	287	0.0010670368	0.0014809617	negative	negative
TMEM200B	1	29318526	29322994	0.107	0.647	288	0.0008317352	0.0008762864	negative	negative
MECR	1	29391971	29430041	0.308	0.239	289	0.000897265	0.0010958229	negative	negative
PTPRU	1	29435633	29525903	0.167	0.367	290	0.0012829844	0.0016770963	negative	negative
MATN1	1	30958582	30969474	0.476	0.132	291	0.0009318154	0.0011225289	negative	negative
LAPTM5	1	30977902	31003254	0.294	0.12	292	0.0016012922	0.0022656001	negative	negative
SDC3	1	31114899	31154067	0.325	0.354	293	0.0014879575	0.0015119342	negative	negative
PUM1	1	31176939	31311151	0.381	0.64	294	0.0010254865	0.0013219239	negative	negative
NKAIN1	1	31425179	31433587	0.21	0.6	295	0.0009722009	0.0011536146	negative	negative
ZCCHC17	1	31542428	31610367	0.163	0.35	296	0.0008797754	0.0009835035	negative	negative
FABP3	1	31610686	31618510	0.15	0.313	297	0.0009141257	0.001214404	negative	negative
SERINC2	1	31658549	31680112	0.176	0.55	298	0.0015280803	0.0017542992	negative	negative
TINAGL1	1	31814746	31825874	0.506	0.732	299	0.0009718147	0.0012655058	negative	negative
HCRTR1	1	31857227	31865301	0.821	0.234	300	0.0009976291	0.001275278	negative	negative
PEF1	1	31868057	31883064	0.853	0.325	301	0.0009265456	0.0012209292	negative	negative
COL16A1	1	31890434	31942355	0.879	0.56	302	0.0010876769	0.0013808625	negative	negative
BAI2	1	31965304	32002235	0.726	0.692	303	0.0010827456	0.0013403886	negative	negative
SPOCD1	1	32028611	32054167	0.161	0.442	304	0.0008732588	0.0009892732	negative	negative
PTP4A2	1	32146379	32176575	0.10482	0.891	305	0.0010273472	0.0013620859	negative	negative
KHDRBS1	1	32252077	32282059	0.03975	0.247	306	0.001422847	0.0027678267	negative	negative
TMEM39B	1	32311089	32341054	0.09491	0.05175	307	0.0008567216	0.0009934917	negative	negative
KPNA6	1	32346230	32414755	0.103	0.264	308	0.0015017857	0.0017261177	negative	negative
TXLNA	1	32417931	32436473	0.123	0.323	309	0.0008981813	0.0010884642	negative	negative
CCDC28B	1	32438788	32443578	0.08133	0.309	310	0.0009097445	0.0010927299	negative	negative
IQCC	1	32443858	32446875	0.07704	0.325	311	0.0008778088	0.0010333097	negative	negative
DCDC2B	1	32447281	32454384	0.0753	0.397	312	0.0008821431	0.0009587435	negative	negative
EIF3I	1	32460557	32469792	0.04206	0.213	313	0.0009698891	0.0012646944	negative	negative
FAM167B	1	32485404	32487048	0.04641	0.233	314	0.0008561439	0.0009382588	negative	negative
LCK	1	32489426	32524353	0.02219	0.252	315	0.0046505403	0.0171344745	negative	negative
HDAC1	1	32530294	32571811	0.000247	0.268	316	0.0016029153	0.0027191466	negative	negative
MARCKSL1	1	32572026	32574410	0.00134	0.334	317	0.0011681754	0.0018791626	negative	negative
TSSK3	1	32600448	32602511	0.000954	0.529	318	0.0009113311	0.0010718863	negative	negative
BSDC1	1	32603362	32632614	0.00624	0.255	319	0.0009968922	0.0012394908	negative	negative
ZBTB8OS	1	32859893	32888772	0.378	0.08274	320	0.0009118544	0.001084747	negative	negative
RBBP4	1	32889410	32918841	0.764	0.8	321	0.0010367664	0.0014052282	negative	negative
KIAA1522	1	32980098	33013158	0.153	0.254	322	0.0009640461	0.0010319473	negative	negative
YARS	1	33013426	33056220	0.05716	0.257	323	0.0010825957	0.0015006265	negative	negative
S100PBP	1	33055762	33097063	0.03568	0.198	324	0.0009792417	0.0012048301	negative	negative
FNDC5	1	33100463	33108934	0.03228	0.214	325	0.0008636927	0.0010644499	negative	negative
HPCA	1	33124684	33132834	0.01811	0.148	326	0.0009419142	0.0010951766	negative	negative
TMEM54	1	33132782	33139540	0.01867	0.148	327	0.0008796782	0.0010555995	negative	negative
RNF19B	1	33174636	33202873	0.0037	0.07931	328	0.0012358409	0.0018771358	negative	negative
AK2	1	33246172	33275079	0.00735	0.07846	329	0.0009823129	0.0014113614	negative	negative
ADC	1	33319300	33358582	0.01998	0.248	330	0.0009077684	0.0010504841	negative	negative
TRIM62	1	33383590	33419854	0.06181	0.205	331	0.0009580811	0.0010415163	negative	negative
ZNF362	1	33494760	33538907	0.299	0.21	332	0.0009766505	0.0012113929	negative	negative
A3GALT2	1	33544953	33559286	0.264	0.222	333	0.0008238532	0.000854242	negative	negative
PHC2	1	33561810	33613781	0.197	0.153	334	0.0010648984	0.0013728782	negative	negative
ZSCAN20	1	33710818	33734582	0.63	0.97	335	0.0008534344	0.0009377692	negative	negative
CSMD2	1	33752195	34404030	0.718	0.798	336	0.0008886413	0.0010324239	negative	negative
HMGB4	1	34098662	34102979	0.284	0.933	337	0.0008505202	0.0009663294	negative	negative
C1orf94	1	34405210	34457318	0.381	0.746	338	0.0008458155	0.0008899867	negative	negative
GJB5	1	34993307	34996699	0.954	0.07867	339	0.000916046	0.0011545321	negative	negative
GJB3	1	35019376	35024554	0.569	0.212	340	0.0009558287	0.001181608	negative	negative
GJA4	1	35031185	35033935	0.548	0.333	341	0.0009752298	0.0011322534	negative	negative
DLGAP3	1	35103623	35143571	0.454	0.444	342	0.0008798678	0.000986927	negative	negative
ZMYM6	1	35224353	35270156	0.288	0.05805	343	0.0010863198	0.0012474807	negative	negative
ZMYM1	1	35317558	35354042	0.05874	0.08425	344	0.0008769192	0.0009889993	negative	negative
SFPQ	1	35421787	35431322	0.4	0.303	345	0.0011503962	0.001655173	negative	negative
ZMYM4	1	35507154	35660132	0.966	0.07535	346	0.0009994867	0.0014375103	negative	negative
KIAA0319L	1	35671677	35795591	0.808	0.02569	347	0.0009191098	0.0010265304	negative	negative
NCDN	1	35795979	35804967	0.671	0.04341	347	0.0009923856	0.0012487921	negative	negative
TFAP2E	1	35811557	35833514	0.654	0.09288	348	0.0009039576	0.0011028397	negative	negative
PSMB2	1	35841325	35879730	0.717	0.128	349	0.0012358653	0.0017636979	negative	negative
C1orf216	1	35952063	35957377	0.646	0.843	350	0.0009491927	0.001145833	negative	negative
CLSPN	1	35974404	36008138	0.601	0.837	351	0.0009545313	0.0011480169	negative	negative
TEKT2	1	36322262	36326463	0.911	0.869	352	0.0008750636	0.0010367405	negative	negative
ADPRHL2	1	36327072	36332120	0.915	0.882	353	0.0008765967	0.0009644596	negative	negative
COL8A2	1	36333432	36338437	0.872	0.905	354	0.0008935232	0.0010823293	negative	negative
TRAPPC3	1	36374759	36387654	0.847	0.812	355	0.0009375336	0.0011888201	negative	negative
MAP7D1	1	36394389	36419028	0.612	0.828	356	0.0010093944	0.0012723665	negative	negative
THRAP3	1	36462603	36543544	0.166	0.371	357	0.0010555344	0.0013505237	negative	negative
STK40	1	36577811	36624072	0.602	0.07073	358	0.0010146723	0.0012838346	negative	negative
LSM10	1	36631617	36636080	0.696	0.05466	359	0.0009187762	0.0010412262	negative	negative
MRPS15	1	36693948	36702627	0.942	0.01501	360	0.0010121608	0.0011933074	negative	negative
CSF3R	1	36704230	36721096	0.983	0.00825	360	0.001983172	0.0033221164	negative	negative
GRIK3	1	37033714	37272431	0.492	0.901	361	0.001216765	0.0015374666	negative	negative
ZC3H12A	1	37712705	37722565	0.131	0.01437	362	0.0010814554	0.0016448974	negative	negative
SNIP1	1	37774728	37792490	0.10547	0.09694	363	0.0009177358	0.0011489973	negative	negative
DNALI1	1	37795106	37805045	0.146	0.229	364	0.0008526393	0.0009777292	negative	negative
GNL2	1	37805003	37834083	0.121	0.176	365	0.0010432558	0.0012937399	negative	negative
RSPO1	1	37849537	37873078	0.184	0.05329	366	0.0008739602	0.0010573753	negative	negative
C1orf109	1	37919828	37928779	0.66	0.31	367	0.000921951	0.001066607	negative	negative
CDCA8	1	37930745	37947978	0.712	0.236	368	0.0009474493	0.0012671287	negative	negative
EPHA10	1	37954232	38003411	0.917	0.6	369	0.0008636428	0.0009071523	negative	negative
MANEAL	1	38032360	38039865	0.988	0.438	370	0.0008537696	0.0010943135	negative	negative
YRDC	1	38041200	38046452	0.985	0.403	371	0.0009750488	0.0013886049	negative	negative
C1orf122	1	38046555	38047713	0.986	0.405	372	0.000950438	0.0012246688	negative	negative
MTF1	1	38047825	38097879	0.953	0.437	373	0.0010695609	0.0015082978	negative	negative
INPP5B	1	38098955	38185316	0.923	0.399	374	0.0009522856	0.0011998829	negative	negative
SF3A3	1	38195238	38228348	0.966	0.06761	375	0.0010016093	0.001300081	negative	negative
FHL3	1	38235028	38243821	0.918	0.01382	376	0.0009631059	0.0012485357	negative	negative
UTP11L	1	38250970	38263084	0.939	0.01621	376	0.0009828121	0.0013015403	negative	negative
POU3F1	1	38282109	38285037	0.871	0.00572	376	0.0010387847	0.0013076312	negative	negative
RRAGC	1	39077605	39097927	0.463	0.583	377	0.0010391756	0.0013727746	negative	negative
MYCBP	1	39101222	39111637	0.551	0.57	378	0.0010409788	0.0014134959	negative	negative
GJA9	1	39112325	39119876	0.775	0.651	379	0.0008297477	0.00091689	negative	negative
RHBDL2	1	39124065	39180043	0.698	0.718	380	0.0008374828	0.0008847584	negative	negative
AKIRIN1	1	39229503	39243566	0.575	0.00785	381	0.0010180018	0.0013244284	negative	negative
NDUFS5	1	39264592	39272874	0.712	0.00329	381	0.0009899942	0.0012049195	negative	negative
MACF1	1	39319704	39725376	0.00612	0.195	382	0.0011360127	0.0015921902	negative	negative
KIAA0754	1	39647762	39654741	0.01596	0.323	383	0.0008879358	0.0009207397	negative	negative
BMP8A	1	39729904	39768128	0.00762	0.294	384	0.0009238436	0.0010566914	negative	negative
PABPC4	1	39799074	39815003	0.0168	0.516	385	0.000999089	0.0014288342	negative	negative
HEYL	1	39861689	39877935	0.126	0.209	386	0.0010094274	0.0012383071	negative	negative
NT5C1A	1	39897379	39910297	0.375	0.269	387	0.0008720403	0.0009570467	negative	negative
HPCAL4	1	39917231	39929676	0.351	0.138	388	0.0010020214	0.0011674501	negative	negative
PPIE	1	39977116	40002173	0.454	0.292	389	0.0010114599	0.0011502516	negative	negative
BMP8B	1	39996489	40027120	0.568	0.267	390	0.0009212882	0.001133727	negative	negative
OXCT2	1	40007783	40009607	0.502	0.154	391	0.0008853501	0.00101749	negative	negative
TRIT1	1	40079314	40121764	0.932	0.382	392	0.0009758633	0.0011889794	negative	negative
CAP1	1	40278841	40310908	0.311	0.144	393	0.0013004309	0.001955539	negative	negative
PPT1	1	40310970	40335555	0.345	0.127	394	0.0011065379	0.0016674024	negative	negative
RLF	1	40399627	40479180	0.366	0.675	395	0.0010402206	0.0013613291	negative	negative
TMCO2	1	40486159	40489952	0.437	0.93	396	0.0008540043	0.0009524651	negative	negative
ZMPSTE24	1	40496319	40532443	0.612	0.55	397	0.0009607282	0.0013665555	negative	negative
COL9A2	1	40538749	40555526	0.593	0.499	398	0.0010197739	0.0013422965	negative	negative
SMAP2	1	40612314	40661581	0.536	0.08361	399	0.0012168305	0.0015415996	negative	negative
ZNF684	1	40769819	40786426	0.92	0.631	400	0.0008914371	0.0009813102	negative	negative
RIMS3	1	40858938	40903911	0.249	0.263	401	0.0009251198	0.0012086181	negative	negative
NFYC	1	40929828	41009862	0.07148	0.484	402	0.0013340976	0.0017356284	negative	negative
KCNQ4	1	41022270	41076947	0.08036	0.178	403	0.0009851412	0.0011578091	negative	negative
CITED4	1	41099314	41100605	0.524	0.07883	404	0.0009466607	0.0011489216	negative	negative
SLFNL1	1	41253855	41259974	0.797	0.856	405	0.0008510217	0.0009356666	negative	negative
SCMH1	1	41265460	41480375	0.797	0.706	406	0.0009310838	0.0011981498	negative	negative
EDN2	1	41717032	41722884	0.07478	0.327	407	0.000994708	0.0013853475	negative	negative
HIVEP3	1	41748270	42157083	0.0683	0.402	408	0.0010660075	0.0015113256	negative	negative
GUCA2B	1	42391678	42394082	0.508	0.497	409	0.0008754173	0.0009880808	negative	negative
GUCA2A	1	42400948	42402982	0.39	0.294	410	0.000900202	0.0010482794	negative	negative
FOXJ3	1	42414796	42573490	0.286	0.0429	411	0.001012562	0.0012089679	negative	negative
ZMYND12	1	42668680	42694514	0.576	0.456	412	0.0008370108	0.0009216057	negative	negative
PPCS	1	42694759	42698673	0.527	0.273	413	0.0010395386	0.0012277794	negative	negative
PPIH	1	42896634	42915016	0.107	0.639	414	0.0011697422	0.0014074331	negative	negative
YBX1	1	42920652	42940607	0.0955	0.42	415	0.0011186973	0.0016110248	negative	negative
CLDN19	1	42971350	42978512	0.158	0.414	416	0.001133123	0.0011868506	negative	negative
LEPRE1	1	42984592	43005342	0.307	0.445	417	0.0009016946	0.0010331165	negative	negative
C1orf50	1	43005502	43014002	0.351	0.365	418	0.0008691398	0.000960184	negative	negative
CCDC23	1	43045319	43055510	0.801	0.09471	419	0.0009257107	0.0010138048	negative	negative
ERMAP	1	43055362	43083247	0.866	0.07919	420	0.0009489287	0.0010500574	negative	negative
ZNF691	1	43084866	43090733	0.946	0.07323	421	0.0008726872	0.0009543467	negative	negative
SLC2A1	1	43163632	43197434	0.694	0.0887	422	0.0013659757	0.0020058851	negative	negative
EBNA1BP2	1	43402441	43410518	0.443	0.865	423	0.0009559541	0.0012488891	negative	negative
WDR65	1	43410612	43449136	0.518	0.771	424	0.0008617055	0.0009596677	negative	negative
TMEM125	1	43508993	43512260	0.646	0.521	425	0.0008547483	0.0009347199	negative	negative
C1orf210	1	43520143	43523837	0.528	0.312	426	0.000913519	0.0010013167	negative	negative
TIE1	1	43539250	43561366	0.5	0.523	427	0.0011122299	0.0016875135	negative	negative
MPL	1	43576061	43592722	0.622	0.372	428	0.0015394765	0.0023457142	negative	negative
CDC20	1	43597212	43601460	0.663	0.574	429	0.001214126	0.0018339538	negative	negative
ELOVL1	1	43601658	43606286	0.597	0.613	430	0.0009848224	0.0012846201	negative	negative
MED8	1	43622174	43628070	0.566	0.596	431	0.0009499389	0.0011599379	negative	negative
HYI	1	43689415	43692505	0.381	0.588	432	0.0008645921	0.001035105	negative	negative
PTPRF	1	43769133	43861930	0.339	0.358	433	0.0015979703	0.002284027	negative	negative
ST3GAL3	1	43945804	44169418	0.204	0.59	434	0.0008498882	0.0009976271	negative	negative
ARTN	1	44171578	44175471	0.09933	0.838	435	0.0009465584	0.0011849867	negative	negative
IPO13	1	44185229	44206012	0.158	0.872	436	0.0009404794	0.0011495721	negative	negative
DPH2	1	44208239	44211630	0.176	0.722	437	0.0009214415	0.0011668903	negative	negative
ATP6V0B	1	44213188	44216559	0.138	0.755	438	0.0010850104	0.0014402916	negative	negative
B4GALT2	1	44217452	44229427	0.172	0.465	439	0.0008832474	0.0010459911	negative	negative
CCDC24	1	44229866	44234785	0.23	0.343	440	0.0008328897	0.0009202601	negative	negative
SLC6A9	1	44234741	44269721	0.327	0.222	441	0.0010755875	0.0014567959	negative	negative
KLF17	1	44357108	44373396	0.632	0.427	442	0.0009262784	0.0009646599	negative	negative
DMAP1	1	44451711	44458938	0.543	0.379	443	0.0009191014	0.0009831881	negative	negative
RNF220	1	44643546	44889983	0.432	0.11	444	0.0013152234	0.0016852187	negative	negative
TMEM53	1	44892087	44912686	0.172	0.0868	445	0.0009357255	0.0011658697	negative	negative
KIF2C	1	44978076	45006025	0.541	0.03558	446	0.0011393391	0.0015677713	negative	negative
RPS8	1	45013832	45016999	0.768	0.0247	446	0.0008741291	0.0010597466	negative	negative
BEST4	1	45021843	45026013	0.821	0.02745	446	0.0008402294	0.0009105469	negative	negative
PLK3	1	45038622	45044254	0.846	0.02711	446	0.0010239893	0.0017535498	negative	negative
TCTEX1D4	1	45044172	45045544	0.83	0.02671	446	0.000856246	0.0009318955	negative	negative
PTCH2	1	45060673	45081203	0.842	0.03667	446	0.0010075361	0.0011865587	negative	negative
EIF2B3	1	45089036	45224869	0.776	0.02775	446	0.000966148	0.0014213428	negative	negative
HECTD3	1	45240806	45249614	0.766	0.179	447	0.0010439489	0.001800888	negative	negative
UROD	1	45250416	45253928	0.817	0.159	448	0.0009931414	0.0011577952	negative	negative
ZSWIM5	1	45254662	45444837	0.957	0.328	449	0.0008660515	0.0009466283	negative	negative
HPDL	1	45565131	45566933	0.984	0.42	450	0.0008843058	0.0009640676	negative	negative
MUTYH	1	45567500	45578729	0.978	0.411	451	0.0010598896	0.0013022663	negative	negative
TOE1	1	45577928	45582237	0.983	0.394	452	0.0009580995	0.0011393477	negative	negative
TESK2	1	45582141	45729427	0.827	0.311	453	0.0009399967	0.0012540021	negative	negative
MMACHC	1	45738442	45749326	0.559	0.415	454	0.0008896296	0.0010337993	negative	negative
PRDX1	1	45749293	45760196	0.537	0.403	455	0.0011986913	0.0016500338	negative	negative
AKR1A1	1	45789084	45808308	0.559	0.723	456	0.0010222842	0.0013666602	negative	negative
NASP	1	45822303	45857154	0.387	0.656	457	0.0011502088	0.0015934488	negative	negative
CCDC17	1	45858302	45862316	0.372	0.735	458	0.0008821121	0.0009613318	negative	negative
GPBP1L1	1	45865567	45899398	0.381	0.652	459	0.0009836046	0.0011462829	negative	negative
TMEM69	1	45926433	45932695	0.354	0.4	460	0.0008604809	0.0010766424	negative	negative
IPP	1	45936993	45984720	0.422	0.37	461	0.0009959316	0.0011667239	negative	negative
MAST2	1	46041871	46274383	0.373	0.42	462	0.0010291274	0.0014317643	negative	negative
PIK3R3	1	46278398	46371295	0.41	0.461	463	0.0021276768	0.0050785028	negative	negative
TSPAN1	1	46418798	46424217	0.888	0.483	464	0.0009767376	0.0011727659	negative	negative
POMGNT1	1	46426939	46436708	0.869	0.611	465	0.0009276246	0.001179059	negative	negative
RAD54L	1	46486003	46516732	0.812	0.396	466	0.0009630617	0.0011990504	negative	negative
LRRC41	1	46516658	46541625	0.78	0.126	467	0.0010626561	0.0012791665	negative	negative
UQCRH	1	46541966	46555034	0.779	0.08064	468	0.0010221124	0.0012753697	negative	negative
NSUN4	1	46578976	46603277	0.86	0.07743	469	0.000950496	0.0011800957	negative	negative
FAAH	1	46632525	46652107	0.883	0.259	470	0.0010631735	0.0012168702	negative	negative
DMBX1	1	46745254	46752473	0.00797	0.701	471	0.0009547731	0.0010961261	negative	negative
KNCN	1	46783902	46789474	0.00855	0.691	472	0.0008308527	0.0008948172	negative	negative
MKNK1	1	46795676	46842473	0.01979	0.78	473	0.0012195846	0.0023237457	negative	negative
ATPAF1	1	46870997	46906686	0.147	0.996	474	0.0008899445	0.0011589854	negative	negative
CYP4B1	1	47037256	47057608	0.898	0.892	475	0.0009207125	0.0015622633	negative	negative
CYP4A11	1	47167432	47179743	0.938	0.593	476	0.0009481933	0.0014495086	negative	negative
CYP4X1	1	47261826	47289010	0.994	0.213	477	0.0008826383	0.0010084445	negative	negative
CYP4Z1	1	47305746	47356579	0.956	0.119	478	0.0008557974	0.0008851324	negative	negative
CYP4A22	1	47375693	47387113	0.828	0.446	479	0.0008390508	0.0009876515	negative	negative
PDZK1IP1	1	47421847	47428358	0.954	0.767	480	0.0010322295	0.0013103089	negative	negative
TAL1	1	47454550	47468030	0.493	0.887	481	0.0012919057	0.0021860649	negative	negative
STIL	1	47488397	47552406	0.105	0.743	482	0.000962784	0.0012131805	negative	negative
CMPK1	1	47572174	47617098	0.118	0.711	483	0.0009979945	0.0014034313	negative	negative
FOXE3	1	47654330	47656311	0.315	0.883	484	0.0009362407	0.0011309874	negative	negative
FOXD2	1	47674275	47678950	0.262	0.885	485	0.000995424	0.0011770988	negative	negative
SLC5A9	1	48460990	48486903	0.976	0.829	486	0.000957327	0.0010640179	negative	negative
SPATA6	1	48536864	48710432	0.639	0.961	487	0.0009302329	0.0010939082	negative	negative
AGBL4	1	48771113	50262213	0.341	0.803	488	0.0008359299	0.00088862	negative	negative
ELAVL4	1	50347224	50439643	0.686	0.696	489	0.0010383059	0.0013539146	negative	negative
DMRTA2	1	50655813	50661729	0.256	0.354	490	0.0009056371	0.0009755708	negative	negative
FAF1	1	50679522	51198524	0.768	0.415	491	0.0012556841	0.0016566779	negative	negative
CDKN2C	1	51206954	51212897	0.889	0.355	492	0.0011112175	0.0018494451	negative	negative
RNF11	1	51474532	51511707	0.995	0.218	493	0.0016326331	0.0019680181	negative	negative
TTC39A	1	51525369	51560526	0.995	0.166	494	0.0008920073	0.0010949102	negative	negative
EPS15	1	51592522	51757583	0.748	0.13	495	0.0013550991	0.0019106716	negative	negative
OSBPL9	1	51855351	52026726	0.181	0.228	496	0.001098122	0.0012827217	negative	negative
NRD1	1	52027453	52117197	0.137	0.594	497	0.001084508	0.0013943447	negative	negative
RAB3B	1	52157422	52228936	0.172	0.754	498	0.000873261	0.0010807226	negative	negative
TXNDC12	1	52258391	52293635	0.04318	0.303	499	0.0009108134	0.0010399212	negative	negative
KTI12	1	52270364	52272060	0.04495	0.324	500	0.0009673743	0.0011172724	negative	negative
BTF3L4	1	52294560	52326650	0.08243	0.663	501	0.0009518907	0.0010847812	negative	negative
ZFYVE9	1	52380633	52584946	0.10575	0.317	502	0.0010742119	0.0015284729	negative	negative
CC2D1B	1	52588854	52604452	0.09083	0.608	503	0.0008861799	0.0010222624	negative	negative
PRPF38A	1	52642806	52656580	0.238	0.515	504	0.0010779861	0.0014496064	negative	negative
ZCCHC11	1	52661535	52791331	0.589	0.331	505	0.0009206999	0.0011523058	negative	negative
GPX7	1	52840631	52847310	0.853	0.274	506	0.0010619581	0.0013169998	negative	negative
FAM159A	1	52871653	52895325	0.89	0.01453	507	0.0009194746	0.0011199708	negative	negative
ZYG11B	1	52964768	53063913	0.412	0.295	508	0.00094292	0.0012819219	negative	negative
ECHDC2	1	53134491	53160034	0.174	0.406	509	0.0010415057	0.0013908731	negative	negative
SCP2	1	53165535	53289870	0.467	0.06838	510	0.0010149592	0.0013178272	negative	negative
PODN	1	53300472	53323762	0.724	0.111	511	0.0009076705	0.0010261533	negative	negative
SLC1A7	1	53325442	53380877	0.859	0.369	512	0.0009197337	0.0011107089	negative	negative
CPT2	1	53434688	53452457	0.801	0.421	513	0.0009224028	0.0011201878	negative	negative
C1orf123	1	53452359	53458877	0.65	0.317	514	0.0008952459	0.0010312464	negative	negative
MAGOH	1	53465151	53476795	0.558	0.341	515	0.0010567384	0.0012062234	negative	negative
LRP8	1	53483799	53566409	0.334	0.325	516	0.0011809069	0.0015975869	negative	negative
DMRTB1	1	53697659	53705746	0.582	0.455	517	0.0010118967	0.0010658687	negative	negative
GLIS1	1	53744493	53972465	0.472	0.837	518	0.0010069041	0.0011033858	negative	negative
YIPF1	1	54089993	54128041	0.992	0.521	519	0.0009515655	0.0012025094	negative	negative
DIO1	1	54132448	54149347	0.99	0.489	520	0.0009025363	0.0010939958	negative	negative
HSPB11	1	54159821	54183876	0.977	0.422	521	0.000962683	0.0011415617	negative	negative
LRRC42	1	54184624	54206427	0.925	0.549	522	0.0009077259	0.001066676	negative	negative
LDLRAD1	1	54247093	54256391	0.881	0.616	523	0.0008238532	0.000854242	negative	negative
TMEM59	1	54269936	54291699	0.96	0.832	524	0.0010557994	0.0013081167	negative	negative
CDCP2	1	54377255	54392031	0.963	0.298	525	0.0008539657	0.0009007828	negative	negative
MRPL37	1	54438427	54456644	0.994	0.791	526	0.000928615	0.0010586499	negative	negative
SSBP3	1	54464782	54644680	0.795	0.865	527	0.0010296976	0.001373297	negative	negative
ACOT11	1	54786488	54873005	0.882	0.734	528	0.0009051248	0.0011071344	negative	negative
FAM151A	1	54847437	54861788	0.831	0.671	529	0.0008532033	0.0008980958	negative	negative
TTC4	1	54954116	54980569	0.953	0.933	530	0.0008836742	0.0009774742	negative	negative
PARS2	1	54995158	55002775	0.821	0.91	531	0.0008935077	0.0009867583	negative	negative
TTC22	1	55019339	55039529	0.938	0.538	532	0.000894516	0.0010521718	negative	negative
C1orf177	1	55044323	55080525	0.929	0.474	533	0.0008238532	0.0008581207	negative	negative
DHCR24	1	55087887	55125509	0.796	0.501	534	0.0010360987	0.0026885349	negative	negative
TMEM61	1	55219052	55230554	0.3	0.818	535	0.0008366549	0.0009015796	negative	negative
BSND	1	55237204	55247053	0.249	0.742	536	0.0008934208	0.0010328655	negative	negative
PCSK9	1	55277807	55303111	0.169	0.737	537	0.0012152107	0.0015635591	negative	negative
USP24	1	55304619	55453350	0.206	0.695	538	0.0009663995	0.0012514193	negative	negative
PPAP2B	1	56733020	56817845	0.852	0.273	539	0.0015989525	0.0023734372	negative	negative
PRKAA2	1	56883577	56953596	0.866	0.10331	540	0.0011162968	0.0013780347	negative	negative
C1orf168	1	56957064	57057957	0.632	0.04843	541	0.0008761942	0.0009395903	negative	negative
C8A	1	57093066	57156482	0.314	0.585	542	0.0010278244	0.0012780944	negative	negative
C8B	1	57167470	57204276	0.795	0.697	543	0.0010243808	0.0013041634	negative	negative
DAB1	1	57236166	58488799	0.848	0.662	544	0.0010462119	0.001214285	negative	negative
OMA1	1	58718978	58785034	0.81	0.655	545	0.0008947382	0.001083059	negative	negative
TACSTD2	1	58813682	58815754	0.65	0.96	546	0.0012326567	0.0020966949	negative	negative
MYSM1	1	58898177	58938335	0.759	0.972	547	0.0008813279	0.0009648901	negative	negative
JUN	1	59019050	59022373	0.773	0.638	548	0.0027814472	0.0139968978	negative	negative
FGGY	1	59535212	60000990	0.362	0.222	549	0.0008942536	0.0010374107	negative	negative
HOOK1	1	60053120	60114638	0.656	0.31	550	0.0009818602	0.0011806387	negative	negative
CYP2J2	1	60131567	60165011	0.69	0.266	551	0.0009772715	0.0016266553	negative	negative
C1orf87	1	60228653	60312014	0.492	0.779	552	0.0008459825	0.0009353337	negative	negative
NFIA	1	61320882	61694624	0.312	0.455	553	0.0010177675	0.0013648455	negative	negative
TM2D1	1	61919306	61963683	0.616	0.601	554	0.000994024	0.0012016567	negative	negative
INADL	1	61980736	62402179	0.897	0.966	555	0.0009836129	0.0012220197	negative	negative
L1TD1	1	62433083	62450588	0.07536	0.813	556	0.000887715	0.0009220269	negative	negative
KANK4	1	62474424	62557671	0.01023	0.768	557	0.0009248672	0.0010546327	negative	negative
USP1	1	62674562	62690063	0.979	0.275	558	0.0010093138	0.0012565935	negative	negative
DOCK7	1	62692984	62926557	0.95	0.06279	559	0.0009354271	0.001284281	negative	negative
ANGPTL3	1	62835774	62843768	0.931	0.114	560	0.0009219706	0.0010935338	negative	negative
ATG4C	1	63022390	63102638	0.969	0.973	561	0.0009553869	0.0010619901	negative	negative
FOXD3	1	63561317	63563385	0.604	0.658	562	0.0011313084	0.0014718093	negative	negative
ALG6	1	63605885	63675466	0.883	0.141	563	0.0009467958	0.0011370715	negative	negative
ITGB3BP	1	63679049	63761423	0.843	0.135	564	0.0010400315	0.0013136181	negative	negative
EFCAB7	1	63761855	63810952	0.846	0.416	565	0.0008503088	0.0008938457	negative	negative
PGM1	1	63831534	63898505	0.934	0.111	566	0.001133999	0.0015410107	negative	negative
ROR1	1	64012277	64417295	0.616	0.944	567	0.0011271174	0.0016821885	negative	negative
UBE2U	1	64442077	64482615	0.518	0.867	568	0.0011340218	0.0011841212	negative	negative
CACHD1	1	64709063	64931329	0.5	0.406	569	0.0009192274	0.0014653245	negative	negative
RAVER2	1	64983365	65071500	0.68	0.00733	570	0.0008435261	0.0009094466	negative	negative
JAK1	1	65071493	65204775	0.371	0.00771	570	0.0058084984	0.0088053187	negative	negative
DNAJC6	1	65503017	65654140	0.8	0.705	571	0.0010924018	0.0012947819	negative	negative
LEPR	1	65658905	65875410	0.184	0.586	572	0.0016065969	0.0022761466	negative	negative
LEPROT	1	65658906	65670839	0.342	0.505	573	0.001037421	0.0012099465	negative	negative
PDE4B	1	66030780	66612850	0.511	0.638	574	0.0013025107	0.0022558	negative	negative
SGIP1	1	66772412	66983356	0.212	0.413	575	0.0009725845	0.001371665	negative	negative
TCTEX1D1	1	66990729	67017058	0.105	0.899	576	0.0009104186	0.0011522984	negative	negative
INSL5	1	67036011	67039527	0.461	0.779	577	0.0008772731	0.0010213181	negative	negative
WDR78	1	67051159	67163158	0.639	0.433	578	0.0009099698	0.0010594475	negative	negative
MIER1	1	67163229	67226890	0.255	0.103	579	0.0009774476	0.0013267429	negative	negative
SLC35D1	1	67242439	67292316	0.08074	0.179	580	0.0009615629	0.00129906	negative	negative
C1orf141	1	67330446	67366808	0.0641	0.18	581	0.0008238532	0.000854242	negative	negative
IL23R	1	67404756	67498238	0.128	0.322	582	0.1069871505	0.2446905618	negative	negative
IL12RB2	1	67545634	67635171	0.07456	0.985	583	0.0105813494	0.0574068199	negative	negative
SERBP1	1	67646080	67668711	0.08117	0.951	584	0.0010147044	0.0015348367	negative	negative
GADD45A	1	67923470	67926607	0.00803	0.08034	585	0.0013119945	0.0031694811	negative	negative
GNG12	1	67939736	68071730	0.00795	0.02425	586	0.0011584751	0.001692582	negative	negative
DIRAS3	1	68284232	68289048	0.452	0.08693	587	0.0012025749	0.0012989194	negative	negative
RPE65	1	68667094	68688230	0.738	0.803	588	0.0009106837	0.0010993198	negative	negative
DEPDC1	1	68712422	68735387	0.271	0.777	589	0.0008715631	0.0010326222	negative	negative
LRRC7	1	69998445	70361759	0.09996	0.733	590	0.0008852488	0.0009822981	negative	negative
LRRC40	1	70383084	70443863	0.111	0.518	591	0.0009137729	0.0010886893	negative	negative
ANKRD13C	1	70497272	70593005	0.332	0.966	592	0.0009369228	0.0010694151	negative	negative
HHLA3	1	70593080	70606293	0.488	0.972	593	0.0009047164	0.0009896188	negative	negative
CTH	1	70649542	70677841	0.714	0.612	594	0.0009350308	0.0012128208	negative	negative
PTGER3	1	71090623	71286079	0.792	0.519	595	0.0016918644	0.0021111943	negative	negative
ZRANB2	1	71301561	71319333	0.409	0.92	596	0.0011105868	0.0015419122	negative	negative
NEGR1	1	71641212	72520865	0.344	0.584	597	0.0018344021	0.0020143491	negative	negative
LRRIQ3	1	74264289	74436459	0.323	0.607	598	0.0008384135	0.0009424631	negative	negative
FPGT	1	74436513	74445708	0.272	0.486	599	0.000897154	0.0010032331	negative	negative
TNNI3K	1	74436534	74782696	0.567	0.865	600	0.0008637908	0.0009921992	negative	negative
C1orf173	1	74806382	74912010	0.278	0.955	601	0.0008560857	0.0009804556	negative	negative
CRYZ	1	74943759	74971680	0.84	0.764	602	0.0009498146	0.0011697344	negative	negative
TYW3	1	74971427	75003896	0.791	0.428	603	0.0008377235	0.00092288	negative	negative
LHX8	1	75366706	75399806	0.307	0.766	604	0.0008858326	0.001002749	negative	negative
SLC44A5	1	75440403	75849387	0.01465	0.857	605	0.0008757867	0.0010307113	negative	negative
ACADM	1	75962630	76001943	0.0594	0.84	606	0.0010078432	0.0012869469	negative	negative
RABGGTB	1	76024473	76033352	0.08853	0.89	607	0.0009163255	0.0011192625	negative	negative
MSH4	1	76035217	76151511	0.05178	0.916	608	0.0008947866	0.0010735158	negative	negative
ASB17	1	76157147	76170704	0.04565	0.729	609	0.0010256238	0.0011183948	negative	negative
ST6GALNAC3	1	76312991	76869220	0.823	0.734	610	0.0009341774	0.0011600516	negative	negative
ST6GALNAC5	1	77105773	77302325	0.283	0.406	611	0.0009086705	0.0011327342	negative	negative
PIGK	1	77327254	77457720	0.639	0.528	612	0.0009372741	0.0010894641	negative	negative
AK5	1	77520329	77798242	0.463	0.425	613	0.0010220888	0.0014732909	negative	negative
ZZZ3	1	77802777	77920931	0.503	0.09835	614	0.0012636462	0.0016992733	negative	negative
USP33	1	77934261	77998125	0.358	0.05661	615	0.0009278407	0.0012015626	negative	negative
FAM73A	1	78017896	78116669	0.357	0.01504	616	0.0008356657	0.0009572125	negative	negative
NEXN	1	78126787	78182166	0.464	0.326	617	0.0009478137	0.0012475902	negative	negative
FUBP1	1	78186178	78217365	0.499	0.216	618	0.0010570632	0.0013865249	negative	negative
DNAJB4	1	78243223	78255583	0.386	0.295	619	0.0010922508	0.001631918	negative	negative
GIPC2	1	78284176	78375700	0.136	0.431	620	0.0009362275	0.001087273	negative	negative
PTGFR	1	78729315	78778974	0.03495	0.213	621	0.0046821321	0.0057369456	negative	negative
IFI44L	1	78858675	78884418	0.183	0.794	622	0.00115003	0.0017450734	negative	negative
IFI44	1	78888064	78902351	0.629	0.928	623	0.0014200017	0.0023130317	negative	negative
ELTD1	1	79128036	79245083	0.437	0.561	624	0.0009884268	0.001235008	negative	negative
LPHN2	1	82038669	82230695	0.688	0.861	625	0.0010362997	0.0014629233	negative	negative
TTLL7	1	84107644	84237421	0.789	0.523	626	0.0009292883	0.001141071	negative	negative
PRKACB	1	84316332	84476769	0.124	0.27	627	0.0015226901	0.0031692099	negative	negative
SAMD13	1	84536636	84589067	0.707	0.222	628	0.0008382074	0.0009352154	negative	negative
DNASE2B	1	84636802	84653279	0.965	0.655	629	0.0009341464	0.0011454761	negative	negative
GNG5	1	84736593	84744850	0.883	0.929	630	0.001106342	0.0014619655	negative	negative
SPATA1	1	84744561	84804463	0.93	0.831	631	0.0008701622	0.0009579647	negative	negative
CTBS	1	84792809	84812686	0.955	0.777	632	0.0018161247	0.0016809527	negative	negative
SSX2IP	1	84882184	84928768	0.675	0.202	633	0.0009653933	0.0013172734	negative	negative
LPAR3	1	85051673	85131484	0.896	0.208	634	0.0011301642	0.0015711689	negative	negative
MCOLN2	1	85163853	85235384	0.789	0.329	635	0.0010499285	0.0014272878	negative	negative
MCOLN3	1	85256352	85286757	0.679	0.714	636	0.0009485976	0.0012385422	negative	negative
WDR63	1	85300594	85371407	0.07907	0.04618	637	0.0009317517	0.0011235618	negative	negative
SYDE2	1	85395943	85439316	0.01466	0.00624	637	0.0008352765	0.0010543576	negative	negative
C1orf52	1	85490243	85497913	0.000469	2.00E-005	637	0.0009598196	0.0012611545	negative	negative
BCL10	1	85504047	85516171	0.000865	2.50E-005	637	0.001913798	0.0050895165	negative	LC_secondary
DDAH1	1	85556755	85703411	0.02374	0.000773	637	0.0009955136	0.0013487093	negative	LC_primary
CYR61	1	85819047	85821978	0.071	0.467	638	0.0012556656	0.0023315722	negative	negative
ZNHIT6	1	85891078	85946689	0.0617	0.11374	639	0.0009634037	0.0011546105	negative	negative
COL24A1	1	85967503	86394709	0.05596	0.21	640	0.0008711056	0.0009950888	negative	negative
ODF2L	1	86587007	86634591	0.241	0.746	641	0.0009207467	0.0010775104	negative	negative
CLCA2	1	86662356	86694828	0.203	0.349	642	0.0009938418	0.0011913059	negative	negative
CLCA1	1	86707113	86738562	0.263	0.297	643	0.0009995933	0.001285226	negative	negative
CLCA4	1	86785346	86819020	0.398	0.513	644	0.00096111	0.0010659894	negative	negative
SH3GLB1	1	86942844	86986455	0.649	0.135	645	0.0012295842	0.0015827997	negative	negative
HS2ST1	1	87152949	87348252	0.364	0.01763	646	0.0009079363	0.0010558806	negative	negative
LMO4	1	87566738	87583851	0.625	0.153	647	0.0012607995	0.0026735313	negative	negative
PKN2	1	88922509	89074526	0.79	0.404	648	0.0009863526	0.001373923	negative	negative
GTF2B	1	89090908	89129889	0.432	0.54	649	0.0011901143	0.0017153774	negative	negative
CCBL2	1	89174043	89231104	0.429	0.955	650	0.00093026	0.0011998102	negative	negative
GBP3	1	89244947	89261137	0.768	0.918	651	0.0009725671	0.0011692085	negative	negative
GBP1	1	89290574	89303631	0.83	0.747	652	0.0021264527	0.0033703209	negative	negative
GBP2	1	89345897	89364387	0.88	0.705	653	0.0022631496	0.0032951981	negative	negative
GBP7	1	89370021	89414311	0.786	0.823	654	0.0013844103	0.0015295064	negative	negative
GBP4	1	89420045	89437150	0.622	0.744	655	0.0017163228	0.0020107326	negative	negative
GBP5	1	89498852	89511119	0.193	0.818	656	0.001365512	0.0015224202	negative	negative
GBP6	1	89602023	89626307	0.04415	0.841	657	0.0013549491	0.0015471166	negative	negative
LRRC8B	1	89796859	89831803	0.03627	0.402	658	0.0009190179	0.0011304394	negative	negative
LRRC8C	1	89871294	89957682	0.00489	0.533	659	0.0009442067	0.0012515013	negative	negative
LRRC8D	1	90060100	90174148	0.02716	0.384	660	0.0009612526	0.0012621681	negative	negative
ZNF326	1	90233265	90266682	0.603	0.242	661	0.000934364	0.0010968293	negative	negative
BARHL2	1	90950166	90955382	0.259	0.722	662	0.0008871434	0.0010516047	negative	negative
ZNF644	1	91153444	91260259	0.0498	0.537	663	0.0009423453	0.0011190209	negative	negative
HFM1	1	91498910	91643014	0.685	0.205	664	0.0008473376	0.0009199254	negative	negative
CDC7	1	91739031	91763902	0.868	0.135	665	0.0010288602	0.0014791671	negative	negative
TGFBR3	1	91920574	92124243	0.08612	0.02067	666	0.001482834	0.0021174815	negative	negative
BRDT	1	92187515	92252573	0.347	0.123	667	0.0009237782	0.0012267789	negative	negative
BTBD8	1	92318480	92385985	0.82	0.208	668	0.0008421729	0.0009351903	negative	negative
C1orf146	1	92456160	92483955	0.24	0.464	669	0.0008332749	0.0008663899	negative	negative
GLMN	1	92484542	92537154	0.154	0.334	670	0.0010231517	0.0015121407	negative	negative
RPAP2	1	92537194	92626317	0.117	0.003249	671	0.0008543251	0.0009529119	negative	negative
GFI1	1	92712905	92725021	0.00179	1.00E-006	671	0.0012945824	0.0019250935	negative	negative
EVI5	1	92746840	93030549	0.00231	1.00E-006	671	0.0009723204	0.0013239754	LC_secondary	HC_primary
RPL5	1	93070181	93080069	0.00997	1.00E-006	671	0.0009837992	0.001492308	LC_primary	HC_secondary
FAM69A	1	93080308	93199667	0.004682	1.00E-006	671	0.0009980364	0.0013730164	LC_secondary	HC_secondary
MTF2	1	93317379	93377226	0.369	0.302	672	0.0010325793	0.001398126	negative	negative
TMED5	1	93389996	93418834	0.521	0.726	673	0.0010085401	0.0013015812	negative	negative
CCDC18	1	93418507	93516856	0.43	0.181	674	0.0009296816	0.001174249	negative	negative
DR1	1	93584065	93600736	0.478	0.06506	675	0.0012287572	0.0015998051	negative	negative
FNBP1L	1	93686426	93792806	0.941	0.06183	676	0.0010123066	0.0014264054	negative	negative
BCAR3	1	93799936	93919973	0.957	0.266	677	0.0010469629	0.0015354108	negative	negative
DNTTIP2	1	94107923	94117330	0.138	0.624	678	0.000944596	0.0011494838	negative	negative
GCLM	1	94125177	94147600	0.357	0.79	679	0.0010948374	0.0016809821	negative	negative
ABCA4	1	94230981	94359293	0.741	0.815	680	0.0009228532	0.0011715021	negative	negative
ARHGAP29	1	94407050	94475895	0.831	0.762	681	0.0010128572	0.0015277336	negative	negative
ABCD3	1	94656520	94756807	0.845	0.775	682	0.0010890745	0.0013582242	negative	negative
F3	1	94767460	94779903	0.347	0.776	683	0.001174409	0.0020788338	negative	negative
SLC44A3	1	95058488	95133390	0.278	0.853	684	0.0008741019	0.0011127102	negative	negative
CNN3	1	95135094	95165323	0.498	0.709	685	0.0010428813	0.001520752	negative	negative
ALG14	1	95220884	95311071	0.473	0.633	686	0.0009056866	0.0010232379	negative	negative
TMEM56	1	95355571	95431462	0.885	0.481	687	0.0009011677	0.0010324652	negative	negative
RWDD3	1	95472298	95485369	0.994	0.531	688	0.00101808	0.0011952432	negative	negative
PTBP2	1	96959965	97052936	0.307	0.168	689	0.0010160833	0.0014599687	negative	negative
DPYD	1	97315887	98159203	0.303	0.00896	690	0.0029911821	0.0037496884	negative	negative
SNX7	1	98899823	98998644	0.09939	0.578	691	0.0009112512	0.0011325583	negative	negative
PALMD	1	99884185	99932847	0.311	0.269	692	0.0008756963	0.0010991585	negative	negative
FRRS1	1	99946846	100003937	0.303	0.246	693	0.0008665015	0.0010539977	negative	negative
AGL	1	100088227	100162167	0.04745	0.777	694	0.0009762437	0.0012290622	negative	negative
SLC35A3	1	100208127	100261594	0.01002	0.929	695	0.0009464619	0.0012305441	negative	negative
HIAT1	1	100276376	100321517	0.01003	0.877	696	0.0009210858	0.0011153282	negative	negative
SASS6	1	100321689	100371099	0.01171	0.954	697	0.0008832359	0.0010617878	negative	negative
LRRC39	1	100387000	100416359	0.01638	0.982	698	0.0008968657	0.0010404818	negative	negative
DBT	1	100425065	100487997	0.06893	0.985	699	0.0009779004	0.0012387471	negative	negative
CDC14A	1	100590610	100758421	0.417	0.579	700	0.000999739	0.0016356898	negative	negative
GPR88	1	100776315	100780171	0.08093	0.603	701	0.000980472	0.0011688473	negative	negative
VCAM1	1	100957884	100977189	0.00338	1.50E-005	702	0.0030143866	0.0043016537	negative	HC_secondary
EXTL2	1	101110528	101133006	0.000912	1.00E-006	702	0.00096074	0.0013202743	negative	HC_secondary
SLC30A7	1	101134265	101217582	0.00875	1.00E-006	702	0.0010019318	0.0012913843	negative	HC_primary
DPH5	1	101227768	101263950	0.03993	1.00E-006	702	0.0009971856	0.0013945518	negative	negative
S1PR1	1	101474892	101479664	0.02612	0.0086	702	0.0015205736	0.0024454384	negative	negative
OLFM3	1	102040714	102235378	0.48	0.344	703	0.0008810824	0.001052615	negative	negative
COL11A1	1	103114610	103346640	0.866	0.21	704	0.0014699497	0.0021214197	negative	negative
RNPC3	1	103841165	103899382	0.881	0.11	705	0.0009840947	0.0011192603	negative	negative
AMY2B	1	103898844	103923672	0.691	0.476	706	0.0008547915	0.0009733412	negative	negative
AMY2A	1	103961521	103969923	0.489	0.405	707	0.0009082697	0.0010462646	negative	negative
PRMT6	1	107400931	107403437	0.6	0.271	708	0.0012395792	0.001369398	negative	negative
NTNG1	1	107484151	107825998	0.0569	0.877	709	0.0010813612	0.0013073988	negative	negative
VAV3	1	107915304	108309068	0.111	0.826	710	0.0057520406	0.0102572586	negative	negative
SLC25A24	1	108478969	108544497	0.07169	0.848	711	0.0010419835	0.0013702964	negative	negative
FAM102B	1	108904493	108983472	0.332	0.866	712	0.0009264936	0.0010433633	negative	negative
PRPF38B	1	109036454	109045945	0.523	0.516	713	0.0010412327	0.0013191146	negative	negative
FNDC7	1	109066555	109086888	0.803	0.584	714	0.0008607241	0.0009284246	negative	negative
STXBP3	1	109090807	109153671	0.922	0.638	715	0.0010653371	0.001414876	negative	negative
GPSM2	1	109221125	109274567	0.98	0.74	716	0.0010664813	0.0014328813	negative	negative
CLCC1	1	109273652	109307634	0.992	0.799	717	0.0009697498	0.0010874751	negative	negative
WDR47	1	109314358	109386258	0.947	0.866	718	0.0010096625	0.0012031262	negative	negative
TAF13	1	109408520	109420147	0.2	0.564	719	0.0009835234	0.0011842133	negative	negative
TMEM167B	1	109434925	109441077	0.239	0.826	720	0.0009408389	0.0010173457	negative	negative
C1orf194	1	109450095	109458002	0.279	0.968	721	0.0008593224	0.0009536283	negative	negative
KIAA1324	1	109458055	109547377	0.579	0.989	722	0.0010188094	0.0011464396	negative	negative
SARS	1	109558062	109582308	0.583	0.933	723	0.0010608527	0.0015726925	negative	negative
CELSR2	1	109594163	109619901	0.275	0.806	724	0.0014184001	0.001753177	negative	negative
PSRC1	1	109623700	109627294	0.263	0.616	725	0.0012939459	0.0016278331	negative	negative
MYBPHL	1	109636509	109651186	0.238	0.558	726	0.0008451836	0.000919366	negative	negative
SORT1	1	109653714	109742086	0.279	0.662	727	0.0009460237	0.0013861098	negative	negative
PSMA5	1	109745994	109770560	0.187	0.702	728	0.0013040481	0.0018620463	negative	negative
SYPL2	1	109810622	109826287	0.152	0.851	729	0.0008999247	0.0010463169	negative	negative
ATXN7L2	1	109828083	109836879	0.168	0.746	730	0.0009097301	0.0010129446	negative	negative
CYB561D1	1	109838244	109843000	0.16	0.711	731	0.000931706	0.0010341455	negative	negative
AMIGO1	1	109850968	109853859	0.169	0.671	732	0.0009730591	0.0011385768	negative	negative
GPR61	1	109884016	109889978	0.407	0.699	733	0.0008918143	0.0009861398	negative	negative
GNAI3	1	109892708	109939975	0.46	0.855	734	0.0012715233	0.0021103278	negative	negative
GNAT2	1	109947411	109957228	0.37	0.819	735	0.0012340762	0.0016031215	negative	negative
AMPD2	1	109963981	109976200	0.339	0.855	736	0.0010850755	0.0013983526	negative	negative
GSTM4	1	110000225	110009648	0.217	0.83	737	0.0009441432	0.00115601	negative	negative
GSTM2	1	110012213	110019431	0.177	0.894	738	0.0010203311	0.0012605301	negative	negative
GSTM1	1	110031964	110037890	0.14	0.784	739	0.0010056323	0.001257642	negative	negative
GSTM5	1	110056387	110062411	0.148	0.53	740	0.0009570883	0.0012157679	negative	negative
GSTM3	1	110078076	110084563	0.122	0.578	741	0.0010917223	0.0013940112	negative	negative
EPS8L3	1	110094224	110108087	0.11	0.452	742	0.0009142366	0.0010062946	negative	negative
CSF1	1	110254755	110273878	0.232	0.299	743	0.0091548701	0.0135787414	negative	negative
AHCYL1	1	110328830	110367887	0.162	0.261	744	0.0010248676	0.0013655164	negative	negative
ALX3	1	110404519	110414845	0.103	0.912	745	0.0009653442	0.0011795509	negative	negative
UBL4B	1	110456584	110458092	0.187	0.931	746	0.0008662952	0.0009594502	negative	negative
SLC6A17	1	110494654	110546346	0.312	0.746	747	0.0009197826	0.000990323	negative	negative
KCNC4	1	110555587	110578189	0.256	0.427	748	0.0010104741	0.0014027053	negative	negative
RBM15	1	110683467	110690826	0.01174	0.01056	749	0.0009982665	0.0011548756	negative	negative
SLC16A4	1	110707027	110735159	0.00663	0.00635	749	0.0010125943	0.001244148	negative	negative
PROK1	1	110795310	110801499	0.04467	0.0385	749	0.0008784034	0.0010639764	negative	negative
KCNA10	1	110861361	110863320	0.703	0.39	750	0.0008680033	0.0009699598	negative	negative
KCNA2	1	110947298	110949868	0.687	0.417	751	0.0010199723	0.001237289	negative	negative
KCNA3	1	111015832	111019178	0.459	0.733	752	0.0012998784	0.0018898177	negative	negative
CD53	1	111215343	111244081	0.09822	0.261	753	0.0018527577	0.0025834146	negative	negative
CEPT1	1	111483771	111529247	0.466	0.169	754	0.001056704	0.0017261214	negative	negative
DENND2D	1	111531323	111544804	0.768	0.124	755	0.0012010997	0.0015340777	negative	negative
CHI3L2	1	111571803	111587585	0.974	0.02536	756	0.0011059108	0.0012853409	negative	negative
CHIA	1	111635006	111664708	0.985	0.218	757	0.0008751712	0.0010539082	negative	negative
OVGP1	1	111758459	111771922	0.73	0.131	758	0.0009627865	0.0011375424	negative	negative
WDR77	1	111784034	111793353	0.57	0.112	759	0.0011231179	0.0013901197	negative	negative
ATP5F1	1	111793265	111806048	0.641	0.07489	760	0.0010341196	0.0012156048	negative	negative
C1orf162	1	111818126	111822657	0.746	0.161	761	0.0009184174	0.0011188077	negative	negative
ADORA3	1	111827492	111908120	0.63	0.416	762	0.0012530646	0.0018532034	negative	negative
RAP1A	1	111963927	112057624	0.186	0.525	763	0.0017313625	0.0028438214	negative	negative
DDX20	1	112099776	112111722	0.937	0.842	764	0.0008975593	0.0011922221	negative	negative
KCND3	1	112119976	112333300	0.681	0.671	765	0.0010982645	0.0015715981	negative	negative
CTTNBP2NL	1	112740382	112803739	0.48	0.448	766	0.000986517	0.0014429206	negative	negative
WNT2B	1	112811562	112865428	0.685	0.461	767	0.0009861268	0.0012981103	negative	negative
ST7L	1	112867663	112963563	0.825	0.421	768	0.0009173064	0.0011120285	negative	negative
CAPZA1	1	112963597	113015764	0.857	0.277	769	0.0011322981	0.0016617981	negative	negative
MOV10	1	113018570	113044891	0.985	0.359	770	0.0010338586	0.0013452478	negative	negative
RHOC	1	113045271	113051548	0.996	0.616	771	0.0011519264	0.0018208872	negative	negative
PPM1J	1	113054138	113059473	0.99	0.651	772	0.0009333055	0.0011147536	negative	negative
FAM19A3	1	113064711	113071379	0.994	0.636	773	0.0008853193	0.0009948286	negative	negative
SLC16A1	1	113255992	113300498	0.758	0.304	774	0.001208947	0.0018063211	negative	negative
LRIG2	1	113417353	113468865	0.596	0.305	775	0.0009403399	0.0010301537	negative	negative
MAGI3	1	113734997	114030068	0.236	0.237	776	0.000928541	0.0010723289	negative	negative
PHTF1	1	114041346	114103300	0.685	0.33	777	0.0009902083	0.0011911364	negative	negative
RSBN1	1	114105976	114156593	0.691	0.276	778	0.0010313489	0.0012665	negative	negative
PTPN22	1	114157960	114215857	0.663	0.276	779	0.0408498775	0.1157344924	negative	negative
BCL2L15	1	114220958	114231692	0.665	0.211	780	0.0009371724	0.0010906679	negative	negative
AP4B1	1	114239199	114249264	0.692	0.164	781	0.0010098044	0.0011478514	negative	negative
DCLRE1B	1	114249560	114258217	0.73	0.154	782	0.0009227502	0.0010423434	negative	negative
HIPK1	1	114273518	114321945	0.811	0.12	783	0.0011591796	0.0014267463	negative	negative
OLFML3	1	114323552	114326398	0.792	0.128	784	0.0010839245	0.0011783222	negative	negative
SYT6	1	114433436	114497995	0.518	0.821	785	0.0009530071	0.0010900607	negative	negative
TRIM33	1	114736921	114855304	0.964	0.967	786	0.0010765189	0.0014387986	negative	negative
BCAS2	1	114911703	114925788	0.774	0.829	787	0.0010027727	0.0012829781	negative	negative
DENND2C	1	114928718	115014255	0.647	0.564	788	0.0008907424	0.0010274325	negative	negative
AMPD1	1	115017244	115039699	0.431	0.52	789	0.0009302784	0.0010987183	negative	negative
NRAS	1	115048600	115061038	0.33	0.339	790	0.0017504333	0.004703647	negative	negative
CSDE1	1	115061059	115102147	0.304	0.405	791	0.0011140849	0.0015939552	negative	negative
SYCP1	1	115198977	115339513	0.17	0.623	792	0.0009511149	0.0011971211	negative	negative
TSHB	1	115373937	115378464	0.22	0.338	793	0.0014093896	0.0017645445	negative	negative
TSPAN2	1	115392155	115433638	0.321	0.193	794	0.0029639996	0.0038819404	negative	negative
NGF	1	115630059	115682380	0.811	0.609	795	0.0011527853	0.001696948	negative	negative
VANGL1	1	115986096	116042368	0.976	0.321	796	0.0011055621	0.0013615238	negative	negative
CASQ2	1	116044148	116112949	0.903	0.336	797	0.0009842527	0.0011692526	negative	negative
NHLH2	1	116180521	116185270	0.466	0.769	798	0.0009663969	0.0012398426	negative	negative
SLC22A15	1	116320641	116414198	0.137	0.733	799	0.0008574494	0.0010364116	negative	negative
ATP1A1	1	116717358	116748919	0.324	0.484	800	0.0013935056	0.0021281142	negative	negative
CD58	1	116858679	116915126	1.00E-006	2.80E-005	801	0.0013471347	0.0022469603	HC_primary	HC_primary
IGSF3	1	116918553	117011837	0.000572	8.00E-006	801	0.0010182477	0.0013260235	negative	negative
CD2	1	117098608	117113374	0.826	0.174	802	0.0112952769	0.0129777134	negative	negative
PTGFRN	1	117254211	117334495	0.729	0.18	803	0.0010012113	0.0012573729	negative	negative
TTF2	1	117404471	117447014	0.685	0.02655	804	0.0009684223	0.0011959646	negative	negative
TRIM45	1	117455210	117465934	0.502	0.03338	804	0.0009084109	0.0010085688	negative	negative
VTCN1	1	117487731	117555072	0.524	0.06351	805	0.0009201503	0.0010956464	negative	negative
MAN1A2	1	117711607	117869843	0.387	0.902	806	0.0010048027	0.0013305856	negative	negative
FAM46C	1	117950126	117972534	0.406	0.129	807	0.0011597427	0.0015567513	negative	negative
GDAP2	1	118213562	118273729	0.379	0.761	808	0.0008923083	0.0009954222	negative	negative
WDR3	1	118273913	118304572	0.216	0.758	809	0.0009152776	0.0011076747	negative	negative
SPAG17	1	118297810	118529357	0.105	0.437	810	0.0008710032	0.0009327479	negative	negative
TBX15	1	119227188	119333702	0.7	0.302	811	0.0008814434	0.0009796142	negative	negative
WARS2	1	119375361	119484818	0.604	0.255	812	0.0008804995	0.0010129757	negative	negative
HAO2	1	119712924	119738274	0.151	0.135	813	0.0009958933	0.0011377326	negative	negative
HSD3B2	1	119759295	119767174	0.122	0.146	814	0.0008918743	0.0014526145	negative	negative
HSD3B1	1	119851348	119859204	0.106	0.241	815	0.000890175	0.0014989318	negative	negative
ZNF697	1	119963522	119991913	0.000236	0.008	816	0.0008774574	0.0010456054	negative	negative
PHGDH	1	120056032	120088361	1.30E-005	0.000487	816	0.0010637703	0.0014704451	negative	negative
HMGCS2	1	120092525	120113041	0.001536	0.0031	816	0.0009547242	0.0012223884	negative	negative
REG4	1	120138230	120155726	0.106	0.144	817	0.000908191	0.0010334518	negative	negative
NBPF7	1	120178910	120189302	0.539	0.656	818	0.0008238532	0.000854242	negative	negative
ADAM30	1	120237678	120240636	0.24	0.908	819	0.0045202657	0.0098013257	negative	negative
NOTCH2	1	120255698	120413799	0.273	0.903	820	0.0015025226	0.0024495638	negative	negative
PDE4DIP	1	143562783	143787436	0.828	0.265	821	0.0011333005	0.001509569	negative	negative
SEC22B	1	143807763	143828279	0.871	0.642	822	0.0010120904	0.0012908398	negative	negative
HFE2	1	144124547	144128902	0.07935	0.06335	823	0.0008692608	0.000996572	negative	negative
TXNIP	1	144149818	144153985	0.07779	0.06463	824	0.0014196658	0.0021772947	negative	negative
POLR3GL	1	144167592	144181744	0.04592	0.05721	825	0.0008818806	0.0010742475	negative	negative
ANKRD34A	1	144181864	144187004	0.0393	0.07059	826	0.0008571166	0.0009057168	negative	negative
LIX1L	1	144188441	144210448	0.04022	0.08197	827	0.0009040618	0.0010297079	negative	negative
RBM8A	1	144218994	144222801	0.08007	0.122	828	0.0011096752	0.0013394797	negative	negative
PEX11B	1	144227739	144235088	0.153	0.16	829	0.0009352668	0.0010441017	negative	negative
ITGA10	1	144236346	144255225	0.182	0.169	830	0.0010694369	0.0013415956	negative	negative
ANKRD35	1	144260565	144279883	0.175	0.161	831	0.0009105071	0.0010062333	negative	negative
PIAS3	1	144287344	144297903	0.21	0.251	832	0.001331388	0.0020734249	negative	negative
NUDT17	1	144297849	144300792	0.269	0.509	833	0.0008444979	0.0009986791	negative	negative
POLR3C	1	144303961	144322241	0.228	0.667	834	0.0010276386	0.0012457042	negative	negative
RNF115	1	144322392	144400084	0.183	0.78	835	0.0011073609	0.0013950888	negative	negative
CD160	1	144407154	144426922	0.162	0.784	836	0.001358044	0.0022423421	negative	negative
PDZK1	1	144439082	144475430	0.184	0.713	837	0.0009603498	0.0012067783	negative	negative
GPR89A	1	144475951	144538460	0.338	0.519	838	0.0008871065	0.0010556502	negative	negative
PRKAB2	1	145093308	145110753	0.388	0.465	839	0.0011825621	0.0013785414	negative	negative
FMO5	1	145124461	145163546	0.313	0.494	840	0.0010170692	0.0012896846	negative	negative
CHD1L	1	145180914	145234067	0.357	0.564	841	0.0009717968	0.0011746537	negative	negative
BCL9	1	145479805	145564639	0.12102	0.46	842	0.0010908944	0.0014776855	negative	negative
ACP6	1	145585791	145609258	0.109	0.143	843	0.0009147099	0.0010968377	negative	negative
GJA5	1	145694955	145712108	0.986	0.385	844	0.0009406585	0.0011743572	negative	negative
GJA8	1	145841559	145848017	0.824	0.765	845	0.000890317	0.0011074621	negative	negative
GPR89B	1	145867129	145932377	0.824	0.982	846	0.000839901	0.0009795312	negative	negative
HIST2H2BF	1	148048740	148050535	0.546	0.543	847	0.0009400332	0.0010764616	negative	negative
HIST2H3D	1	148051449	148051860	0.553	0.513	848	0.0009257485	0.0011452885	negative	negative
HIST2H2BE	1	148122633	148124856	0.785	0.741	849	0.0012809747	0.0019659923	negative	negative
HIST2H2AC	1	148125148	148125585	0.787	0.729	850	0.0009539273	0.0010838903	negative	negative
HIST2H2AB	1	148125642	148126090	0.791	0.729	851	0.000992118	0.001157591	negative	negative
BOLA1	1	148137824	148138969	0.81	0.638	852	0.0009234773	0.0009986679	negative	negative
SV2A	1	148141858	148156054	0.824	0.672	853	0.0009752558	0.0012638441	negative	negative
SF3B4	1	148161834	148166326	0.835	0.66	854	0.0010135068	0.0012525088	negative	negative
MTMR11	1	148167167	148174867	0.72	0.641	855	0.0009254367	0.0011192809	negative	negative
OTUD7B	1	148178855	148249310	0.705	0.507	856	0.0010097628	0.0012960054	negative	negative
VPS45	1	148305965	148384129	0.486	0.689	857	0.0012417053	0.0014501963	negative	negative
PLEKHO1	1	148388793	148398449	0.346	0.833	858	0.0010381259	0.0015366867	negative	negative
ANP32E	1	148457478	148475084	0.01973	0.7	859	0.0010452526	0.0013640148	negative	negative
CA14	1	148496841	148504102	0.01784	0.403	860	0.0009170179	0.0010642646	negative	negative
APH1A	1	148504422	148508156	0.0198	0.351	861	0.001147195	0.0015397793	negative	negative
C1orf54	1	148511821	148519951	0.02149	0.33	862	0.0009823863	0.0012604375	negative	negative
MRPS21	1	148532892	148547443	0.02676	0.241	863	0.0008687019	0.0010083486	negative	negative
PRPF3	1	148560551	148592328	0.04453	0.156	864	0.0009967025	0.0012128255	negative	negative
TARS2	1	148726543	148746373	0.08002	0.307	865	0.0009565814	0.0011497223	negative	negative
ECM1	1	148747206	148752660	0.08183	0.23	866	0.0010542257	0.0014011011	negative	negative
ADAMTSL4	1	148788521	148800036	0.05914	0.07868	867	0.0009851791	0.0012493565	negative	negative
MCL1	1	148813658	148818760	0.148	0.01928	868	0.0013940271	0.0025223315	negative	negative
ENSA	1	148861222	148868722	0.16	0.00927	868	0.0010564758	0.0013319103	negative	negative
GOLPH3L	1	148885329	148936257	0.06455	0.00506	868	0.0009738862	0.0011837708	negative	negative
HORMAD1	1	148937165	148959976	0.04939	0.00615	868	0.0009212915	0.0010762917	negative	negative
CTSS	1	148969175	149004929	0.04185	0.00811	868	0.0027055966	0.0035737723	negative	negative
CTSK	1	149035310	149047436	0.03502	0.194	869	0.0011570996	0.0016814465	negative	negative
ARNT	1	149048809	149115810	0.0332	0.07978	870	0.0011176757	0.0015727964	negative	negative
SETDB1	1	149165511	149203837	0.03822	0.04033	871	0.0011977095	0.0014369053	negative	negative
ANXA9	1	149221122	149234738	0.14	0.10905	872	0.0009451092	0.001167794	negative	negative
FAM63A	1	149234172	149245957	0.211	0.212	873	0.0009012339	0.0012440095	negative	negative
PRUNE	1	149247596	149274813	0.395	0.191	874	0.0010051535	0.0011998243	negative	negative
BNIPL	1	149275657	149286698	0.826	0.569	875	0.0008732099	0.0010627764	negative	negative
C1orf56	1	149286882	149290495	0.848	0.548	876	0.0008541583	0.0010164946	negative	negative
CDC42SE1	1	149290070	149298749	0.82	0.625	877	0.0010694118	0.001462929	negative	negative
MLLT11	1	149298774	149307597	0.783	0.566	878	0.0011269589	0.0015897166	negative	negative
SEMA6C	1	149370786	149385728	0.509	0.923	879	0.0009890068	0.0012756378	negative	negative
TNFAIP8L2	1	149395728	149398849	0.321	0.764	880	0.0009285158	0.0010973998	negative	negative
LYSMD1	1	149398847	149404960	0.35	0.766	881	0.0010020932	0.0010509221	negative	negative
SCNM1	1	149405140	149408238	0.372	0.794	882	0.0008863719	0.0010033009	negative	negative
TMOD4	1	149409086	149415171	0.281	0.76	883	0.0008586521	0.0010965968	negative	negative
VPS72	1	149415557	149429264	0.241	0.694	884	0.0011619858	0.0013449246	negative	negative
PIP5K1A	1	149437695	149488629	0.162	0.401	885	0.0010894194	0.0014314918	negative	negative
PSMD4	1	149493820	149506578	0.185	0.41	886	0.0012680071	0.0016769266	negative	negative
ZNF687	1	149521414	149531005	0.213	0.453	887	0.0008999033	0.0010899026	negative	negative
PI4KB	1	149531036	149565348	0.321	0.413	888	0.0009916503	0.0013268439	negative	negative
RFX5	1	149579739	149586393	0.451	0.09192	889	0.0011805866	0.001840445	negative	negative
SELENBP1	1	149603403	149611788	0.689	0.04843	890	0.001004839	0.0012444417	negative	negative
PSMB4	1	149638664	149641036	0.813	0.0254	890	0.0012211802	0.0016223553	negative	negative
POGZ	1	149641823	149698556	0.767	0.01629	890	0.001027617	0.0012792024	negative	negative
CGN	1	149750485	149777791	0.473	0.02965	890	0.0009397678	0.0011586386	negative	negative
TUFT1	1	149779404	149822683	0.424	0.06675	891	0.0009508866	0.0012654104	negative	negative
SNX27	1	149851285	149938183	0.182	0.464	892	0.0009942671	0.0012581567	negative	negative
MRPL9	1	149998746	150002664	0.525	0.534	893	0.0009770995	0.0011735724	negative	negative
OAZ3	1	150005754	150010430	0.584	0.248	894	0.0009639026	0.0011321642	negative	negative
TDRKH	1	150010664	150029634	0.675	0.266	895	0.0008906645	0.0010533711	negative	negative
LINGO4	1	150039388	150044506	0.743	0.166	896	0.0008238532	0.0009191718	negative	negative
RORC	1	150045170	150070972	0.83	0.166	897	0.0011329783	0.0013540557	negative	negative
THEM5	1	150086200	150092797	0.875	0.05951	898	0.0008984995	0.0009568018	negative	negative
THEM4	1	150112683	150148737	0.884	0.19	899	0.000989294	0.0012833086	negative	negative
S100A10	1	150222009	150233338	0.956	0.558	900	0.0012392966	0.0017230338	negative	negative
S100A11	1	150271605	150276135	0.948	0.636	901	0.001378039	0.0018878002	negative	negative
TCHHL1	1	150323243	150328164	0.648	0.495	902	0.0008299123	0.0008620504	negative	negative
TCHH	1	150345416	150353180	0.568	0.697	903	0.0008976248	0.0010236228	negative	negative
RPTN	1	150392694	150398328	0.949	0.36	904	0.0009044498	0.0010404208	negative	negative
HRNR	1	150451181	150463293	0.995	0.467	905	0.0008340019	0.000900246	negative	negative
FLG	1	150541274	150564303	0.978	0.401	906	0.0027075825	0.0030349728	negative	negative
FLG2	1	150587836	150599106	0.861	0.393	907	0.0008289999	0.0009616193	negative	negative
CRNN	1	150648342	150653352	0.42	0.247	908	0.0008473143	0.0009110522	negative	negative
LCE5A	1	150749943	150751277	0.127	0.622	909	0.0008327436	0.0008956979	negative	negative
CRCT1	1	150753601	150755105	0.10815	0.843	910	0.0008845588	0.0010574366	negative	negative
LCE3E	1	150804753	150805872	0.11	0.929	911	0.000878139	0.0008876773	negative	negative
LCE3D	1	150818483	150819604	0.218	0.922	912	0.0023327411	0.0033810013	negative	negative
LCE3C	1	150839831	150840116	0.356	0.886	913	0.0008463684	0.0008942007	negative	negative
LCE3B	1	150852910	150853198	0.492	0.834	914	0.0008361137	0.0008703507	negative	negative
LCE3A	1	150861933	150862203	0.574	0.877	915	0.0008238532	0.0008714713	negative	negative
LCE2D	1	150902495	150903759	0.654	0.726	916	0.0008238532	0.0008714713	negative	negative
LCE2C	1	150914394	150915673	0.664	0.511	917	0.0008238532	0.000854242	negative	negative
LCE2B	1	150925222	150926500	0.684	0.492	918	0.0008934002	0.001017934	negative	negative
LCE2A	1	150937463	150938542	0.7	0.528	919	0.0008238532	0.000854242	negative	negative
LCE4A	1	150948146	150948534	0.636	0.544	920	0.0008238532	0.000854242	negative	negative
KPRP	1	150997129	151001153	0.382	0.335	921	0.0008658399	0.0009520813	negative	negative
LCE1F	1	151015471	151015828	0.333	0.349	922	0.0008517913	0.0008893846	negative	negative
LCE1E	1	151025376	151027525	0.316	0.366	923	0.0008238532	0.000854242	negative	negative
LCE1D	1	151035850	151037281	0.271	0.425	924	0.0008774017	0.0009132742	negative	negative
LCE1C	1	151043934	151045731	0.275	0.368	925	0.0008332749	0.0008663899	negative	negative
LCE1B	1	151051070	151052209	0.337	0.356	926	0.0008238532	0.0008652145	negative	negative
LCE1A	1	151066572	151066905	0.503	0.31	927	0.0008309837	0.000870529	negative	negative
LCE6A	1	151081953	151083083	0.846	0.291	928	0.0008238532	0.000854242	negative	negative
SMCP	1	151117421	151124147	0.783	0.437	929	0.000839911	0.0009598345	negative	negative
IVL	1	151147662	151150986	0.818	0.434	930	0.0009912568	0.0013461166	negative	negative
SPRR4	1	151209751	151211693	0.91	0.49	931	0.0008437549	0.0009362282	negative	negative
SPRR1A	1	151223180	151224914	0.926	0.556	932	0.0009894446	0.0012047038	negative	negative
SPRR3	1	151240846	151242956	0.914	0.42	933	0.0009473467	0.0010586794	negative	negative
SPRR1B	1	151270302	151272000	0.821	0.336	934	0.0009663498	0.0012895698	negative	negative
SPRR2D	1	151278824	151280218	0.842	0.295	935	0.000833151	0.0008904466	negative	negative
SPRR2A	1	151295219	151296612	0.869	0.29	936	0.0009361947	0.0010333225	negative	negative
SPRR2B	1	151309340	151310708	0.816	0.278	937	0.0008676356	0.0010391226	negative	negative
SPRR2E	1	151332234	151333625	0.625	0.278	938	0.0008290618	0.0008720581	negative	negative
SPRR2F	1	151351236	151352613	0.254	0.329	939	0.0008253837	0.0009317104	negative	negative
SPRR2G	1	151388681	151389231	0.162	0.777	940	0.0008404464	0.0009877974	negative	negative
LELP1	1	151442542	151444220	0.424	0.886	941	0.0008383267	0.0009189145	negative	negative
LOR	1	151498802	151501224	0.438	0.754	942	0.0009480925	0.0012255324	negative	negative
PGLYRP3	1	151536961	151549818	0.242	0.295	943	0.0008562791	0.0009126508	negative	negative
PGLYRP4	1	151569220	151587646	0.28	0.314	944	0.0008675227	0.000986931	negative	negative
S100A9	1	151596953	151600127	0.283	0.307	945	0.0013444012	0.0022873377	negative	negative
S100A12	1	151612807	151614699	0.353	0.373	946	0.0011349594	0.0015863553	negative	negative
S100A8	1	151629131	151630173	0.331	0.398	947	0.001327436	0.002164389	negative	negative
S100A7A	1	151655623	151662325	0.378	0.383	948	0.0008380589	0.0010165619	negative	negative
S100A7L2	1	151676094	151679127	0.175	0.386	949	0.0008238532	0.000854242	negative	negative
S100A7	1	151696843	151699761	0.08684	0.218	950	0.0009847752	0.0012794139	negative	negative
S100A6	1	151773699	151775341	0.04103	0.211	951	0.00128038	0.0018616412	negative	negative
S100A5	1	151776246	151780865	0.04049	0.223	952	0.0009429531	0.001068254	negative	negative
S100A4	1	151782718	151784906	0.03755	0.125	953	0.0013658967	0.0022043418	negative	negative
S100A3	1	151786432	151788358	0.03641	0.113	954	0.0009358181	0.0011447617	negative	negative
S100A2	1	151800208	151804930	0.03693	0.128	955	0.0010112135	0.0012966992	negative	negative
S100A16	1	151845990	151852138	0.294	0.246	956	0.0009000904	0.0010158683	negative	negative
S100A14	1	151853355	151855414	0.637	0.207	957	0.0009334669	0.0010752867	negative	negative
S100A13	1	151857899	151873192	0.812	0.343	958	0.0010913842	0.0013032292	negative	negative
S100A1	1	151867496	151871137	0.801	0.321	959	0.0010752547	0.0014264436	negative	negative
SNAPIN	1	151897823	151900930	0.758	0.351	960	0.0009606022	0.0011899839	negative	negative
ILF2	1	151901137	151910103	0.799	0.311	961	0.0010825576	0.0014325102	negative	negative
NPR1	1	151917787	151933092	0.829	0.306	962	0.0010587948	0.0013677474	negative	negative
INTS3	1	151967190	152013179	0.206	0.554	963	0.0009393487	0.0012443627	negative	negative
SLC27A3	1	152014391	152019257	0.152	0.515	964	0.0010563791	0.0013006011	negative	negative
GATAD2B	1	152043826	152162075	0.185	0.584	965	0.0009506354	0.0011414665	negative	negative
DENND4B	1	152168600	152185778	0.27	0.383	966	0.0010032552	0.0011251943	negative	negative
CRTC2	1	152186775	152197667	0.227	0.314	967	0.0009874174	0.001227547	negative	negative
SLC39A1	1	152198211	152206812	0.25	0.329	968	0.0009899794	0.0016282953	negative	negative
CREB3L4	1	152207020	152213456	0.256	0.731	969	0.0008937056	0.0010766492	negative	negative
JTB	1	152213368	152217075	0.273	0.711	970	0.000985363	0.0011647729	negative	negative
RAB13	1	152220751	152225430	0.288	0.703	971	0.0011363337	0.001486084	negative	negative
RPS27	1	152229852	152231249	0.327	0.722	972	0.0011260253	0.0016733327	negative	negative
NUP210L	1	152231789	152394216	0.621	0.522	973	0.000875086	0.0010179446	negative	negative
TPM3	1	152394403	152431233	0.917	0.305	974	0.0010247546	0.0015103862	negative	negative
C1orf189	1	152438471	152445433	0.972	0.239	975	0.0008352502	0.0009317962	negative	negative
C1orf43	1	152445806	152459897	0.96	0.331	976	0.0008727685	0.0009954825	negative	negative
UBAP2L	1	152459278	152509953	0.839	0.09042	977	0.0010184356	0.001267007	negative	negative
HAX1	1	152511662	152514975	0.671	0.03872	978	0.0011928116	0.0015018991	negative	negative
AQP10	1	152560215	152564425	0.167	0.01107	978	0.0008238532	0.0008738667	negative	negative
ATP8B2	1	152564659	152590404	0.108	0.02336	978	0.0009293217	0.0011675518	negative	negative
IL6R	1	152644292	152706812	0.05369	0.776	979	0.0111082762	0.0183155697	negative	negative
SHE	1	152718582	152741213	0.11	0.757	980	0.0009032184	0.0010917046	negative	negative
TDRD10	1	152741318	152787247	0.131	0.764	981	0.0008334775	0.000883301	negative	negative
UBE2Q1	1	152787674	152797744	0.10021	0.73	982	0.001191636	0.0013403728	negative	negative
CHRNB2	1	152806880	152818977	0.106	0.81	983	0.001105309	0.0014180958	negative	negative
ADAR	1	152821157	152867061	0.165	0.645	984	0.0014986809	0.0019071302	negative	negative
KCNN3	1	152946536	153109378	0.275	0.932	985	0.0014278103	0.0019549483	negative	negative
PMVK	1	153163831	153176108	0.577	0.452	986	0.0009878633	0.0012597109	negative	negative
PBXIP1	1	153183179	153195191	0.534	0.512	987	0.001192322	0.0016260527	negative	negative
PYGO2	1	153196125	153200882	0.467	0.848	988	0.0008668472	0.0009888383	negative	negative
SHC1	1	153201397	153213583	0.523	0.543	989	0.0031803953	0.0062119267	negative	negative
CKS1B	1	153213837	153218346	0.532	0.481	990	0.0011555061	0.0016458804	negative	negative
FLAD1	1	153222440	153232211	0.715	0.0598	991	0.0008773301	0.0010443375	negative	negative
LENEP	1	153232685	153233415	0.678	0.06185	992	0.0008779843	0.0011104121	negative	negative
ZBTB7B	1	153241735	153257623	0.665	0.07064	993	0.0009607697	0.0012012687	negative	negative
DCST2	1	153257626	153272881	0.771	0.09148	994	0.000834972	0.0009096172	negative	negative
DCST1	1	153272923	153290030	0.756	0.09833	995	0.0008344199	0.0008829016	negative	negative
ADAM15	1	153290385	153301876	0.837	0.113	996	0.0010488914	0.0013346189	negative	negative
EFNA4	1	153302836	153308653	0.941	0.111	997	0.0012310783	0.0016745112	negative	negative
EFNA3	1	153317971	153326638	0.867	0.127	998	0.0011825104	0.0015815231	negative	negative
EFNA1	1	153366972	153374010	0.578	0.58	999	0.0012039652	0.001924901	negative	negative
DPM3	1	153378990	153379620	0.497	0.327	1000	0.0009541563	0.0013196962	negative	negative
KRTCAP2	1	153408507	153412428	0.288	0.152	1001	0.0010157371	0.0012636338	negative	negative
TRIM46	1	153412983	153424069	0.286	0.112	1002	0.0009067291	0.0010639991	negative	negative
MUC1	1	153424923	153429324	0.299	0.101	1003	0.0011254316	0.0013679655	negative	negative
THBS3	1	153432002	153444314	0.28	0.08658	1004	0.0011298335	0.0013358118	negative	negative
MTX1	1	153445113	153450248	0.222	0.113	1005	0.0010616747	0.0013353734	negative	negative
GBA	1	153470866	153481112	0.226	0.09761	1006	0.0009135539	0.001086898	negative	negative
SCAMP3	1	153492393	153498819	0.203	0.162	1007	0.0050470484	0.011244425	negative	negative
CLK2	1	153499282	153509905	0.207	0.197	1008	0.0009927621	0.0013411878	negative	negative
HCN3	1	153513997	153526262	0.228	0.304	1009	0.0008545762	0.0009734269	negative	negative
PKLR	1	153525707	153537849	0.186	0.916	1010	0.0009008435	0.0012124202	negative	negative
FDPS	1	153546200	153557080	0.2	0.912	1011	0.001028249	0.0013818503	negative	negative
RUSC1	1	153557263	153567533	0.182	0.872	1012	0.0009858661	0.0011869917	negative	negative
ASH1L	1	153571675	153798948	0.328	0.426	1013	0.0009803047	0.001366835	negative	negative
MSTO1	1	153846630	153851382	0.747	0.01112	1014	0.0008674299	0.0010203274	negative	negative
YY1AP1	1	153895856	153925415	0.837	0.9	1015	0.0008843708	0.0010475873	negative	negative
DAP3	1	153925497	153974943	0.609	0.51	1016	0.0011354482	0.0017083225	negative	negative
GON4L	1	153986133	154093596	0.261	0.407	1017	0.0009049219	0.0010361015	negative	negative
SYT11	1	154095923	154121463	0.177	0.38	1018	0.0012767359	0.0016843284	negative	negative
RIT1	1	154134224	154147801	0.138	0.199	1019	0.0011166321	0.001782253	negative	negative
KIAA0907	1	154149459	154170812	0.155	0.134	1020	0.0009193919	0.0012133643	negative	negative
RXFP4	1	154178103	154179249	0.174	0.123	1021	0.0008613806	0.0009873056	negative	negative
ARHGEF2	1	154183268	154214575	0.166	0.161	1022	0.0012530153	0.0022476672	negative	negative
SSR2	1	154245462	154257382	0.227	0.308	1023	0.0011245818	0.0013300574	negative	negative
UBQLN4	1	154271715	154290140	0.201	0.573	1024	0.0011101367	0.0012713882	negative	negative
RAB25	1	154297589	154306919	0.149	0.446	1025	0.0010325046	0.001210516	negative	negative
MEX3A	1	154308427	154318413	0.289	0.481	1026	0.0009402573	0.0010124356	negative	negative
LMNA	1	154351084	154376502	0.709	0.272	1027	0.0013185449	0.0018562637	negative	negative
SEMA4A	1	154390011	154414159	0.734	0.138	1028	0.0012881468	0.0016511385	negative	negative
SLC25A44	1	154430522	154449211	0.813	0.10276	1029	0.0009560392	0.0011643699	negative	negative
PMF1	1	154449407	154476457	0.856	0.161	1030	0.0010414288	0.0012759125	negative	negative
BGLAP	1	154478574	154479736	0.87	0.17	1031	0.0009334034	0.001112249	negative	negative
PAQR6	1	154479830	154484467	0.83	0.234	1032	0.0009277034	0.0009990068	negative	negative
SMG5	1	154485638	154519244	0.836	0.337	1033	0.0010336862	0.0013114497	negative	negative
TMEM79	1	154519362	154528858	0.798	0.711	1034	0.0009179495	0.0010284459	negative	negative
C1orf85	1	154529107	154532073	0.773	0.753	1035	0.0009032271	0.001079145	negative	negative
VHLL	1	154535038	154535714	0.753	0.767	1036	0.0008426215	0.0009146953	negative	negative
CCT3	1	154545375	154574819	0.865	0.79	1037	0.001136868	0.0014088729	negative	negative
RHBG	1	154605626	154621635	0.778	0.824	1038	0.0009172164	0.0010446518	negative	negative
C1orf61	1	154640678	154665808	0.211	0.713	1039	0.0009657335	0.001271108	negative	negative
MEF2D	1	154700142	154737153	0.02408	0.283	1040	0.0029054954	0.0046139692	negative	negative
IQGAP3	1	154761820	154809020	0.139	0.262	1041	0.0009671657	0.0012658166	negative	negative
TTC24	1	154818645	154823526	0.555	0.254	1042	0.0008598301	0.0009302411	negative	negative
APOA1BP	1	154828181	154830715	0.61	0.313	1043	0.000876529	0.0010107795	negative	negative
GPATCH4	1	154830902	154837894	0.499	0.384	1044	0.0009502962	0.001176435	negative	negative
HAPLN2	1	154855709	154862141	0.413	0.62	1045	0.0009085259	0.0010293794	negative	negative
BCAN	1	154878363	154895944	0.496	0.731	1046	0.0009128681	0.0010930954	negative	negative
NES	1	154905179	154913813	0.246	0.86	1047	0.0009213164	0.0011039204	negative	negative
CRABP2	1	154936029	154941999	0.194	0.796	1048	0.0011248898	0.0014970683	negative	negative
ISG20L2	1	154959036	154964329	0.468	0.971	1049	0.0010015269	0.001235384	negative	negative
MRPL24	1	154973717	154977547	0.396	0.962	1050	0.0009809155	0.001167367	negative	negative
HDGF	1	154978522	154988864	0.332	0.957	1051	0.0011334135	0.0017459045	negative	negative
PRCC	1	155003897	155037233	0.486	0.948	1052	0.0009217276	0.0011276297	negative	negative
SH2D2A	1	155042658	155053226	0.519	0.883	1053	0.0010872069	0.0014303234	negative	negative
NTRK1	1	155052165	155118266	0.227	0.931	1054	0.0014676022	0.0029779273	negative	negative
INSRR	1	155077288	155095290	0.164	0.904	1055	0.000919331	0.001229342	negative	negative
PEAR1	1	155130146	155152850	0.18	0.908	1056	0.0009086108	0.0010093624	negative	negative
ARHGEF11	1	155171255	155281786	0.767	0.92	1057	0.0010713267	0.0015150446	negative	negative
ETV3L	1	155328459	155336224	0.291	0.528	1058	0.0008238532	0.000854242	negative	negative
ETV3	1	155369599	155374801	0.012	0.505	1059	0.0011096522	0.0016147563	negative	negative
FCRL5	1	155749790	155788934	0.399	0.00683	1060	0.0008533918	0.0009432892	negative	negative
FCRL4	1	155810162	155834494	0.329	6.40E-005	1060	0.0008501392	0.0009180154	negative	negative
FCRL3	1	155914601	155937271	0.01218	1.00E-006	1060	0.002824603	0.0027989433	negative	LC_primary
FCRL2	1	155982149	156013533	0.00202	5.00E-006	1060	0.0009843735	0.0013276087	negative	negative
FCRL1	1	156031276	156056515	0.00608	0.000946	1060	0.0009407223	0.0011561517	negative	negative
CD5L	1	156067327	156078258	0.01628	0.02262	1060	0.0011381991	0.0015836319	negative	negative
KIRREL	1	156229686	156332468	0.993	0.141	1061	0.000893843	0.0010304791	negative	negative
CD1D	1	156416360	156422840	0.276	0.507	1062	0.001855985	0.0027684	negative	negative
CD1A	1	156490550	156494682	0.328	0.919	1063	0.001121086	0.0012905748	negative	negative
CD1C	1	156526186	156531188	0.2	0.762	1064	0.0012850518	0.001753939	negative	negative
CD1B	1	156564363	156567945	0.631	0.898	1065	0.0014051256	0.001685196	negative	negative
CD1E	1	156590163	156593967	0.619	0.615	1066	0.0011114843	0.0014664128	negative	negative
OR10T2	1	156634935	156635880	0.757	0.592	1067	0.0008359994	0.0008856637	negative	negative
OR10K2	1	156656341	156657280	0.752	0.498	1068	0.0008484043	0.000905381	negative	negative
OR10K1	1	156701975	156702917	0.814	0.569	1069	0.000841189	0.0009108205	negative	negative
OR10R2	1	156716291	156717299	0.62	0.629	1070	0.0008359994	0.0008856637	negative	negative
OR6Y1	1	156783541	156784519	0.421	0.868	1071	0.0008359994	0.0008856637	negative	negative
OR10X1	1	156815332	156816313	0.52	0.868	1072	0.0008359994	0.0008856637	negative	negative
OR10Z1	1	156842852	156843794	0.729	0.853	1073	0.0008359994	0.0008856637	negative	negative
SPTA1	1	156847119	156923130	0.646	0.905	1074	0.0009138851	0.0011812137	negative	negative
OR6K2	1	156936091	156937066	0.544	0.897	1075	0.000841189	0.0009108205	negative	negative
OR6K3	1	156953581	156954577	0.654	0.763	1076	0.000841189	0.0009108205	negative	negative
OR6K6	1	156991229	156992261	0.792	0.753	1077	0.000862822	0.0009339879	negative	negative
OR6N1	1	157002157	157003096	0.834	0.677	1078	0.0008455599	0.000898258	negative	negative
OR6N2	1	157013095	157014049	0.932	0.579	1079	0.000841189	0.0009108205	negative	negative
MNDA	1	157067791	157085894	0.72	0.346	1080	0.0012511158	0.0017879631	negative	negative
PYHIN1	1	157167965	157213467	0.463	0.05616	1081	0.0022538886	0.0025586603	negative	negative
IFI16	1	157246305	157291569	0.328	0.02334	1082	0.0015525844	0.0024805344	negative	negative
AIM2	1	157298898	157313271	0.435	0.02871	1082	0.0014169483	0.0023854586	negative	negative
CADM3	1	157408000	157439556	0.174	0.599	1083	0.0014279747	0.0015781043	negative	negative
DARC	1	157441133	157442914	0.06206	0.379	1084	0.0010931455	0.0013956149	negative	negative
FCER1A	1	157526127	157544638	0.02203	0.935	1085	0.0014014572	0.0019543062	negative	negative
OR10J3	1	157550083	157551073	0.03315	0.906	1086	0.0008359994	0.0008856637	negative	negative
OR10J1	1	157676172	157677135	0.10153	0.319	1087	0.0009566386	0.0011361055	negative	negative
OR10J5	1	157771491	157772421	0.04974	0.608	1088	0.0008646338	0.0009324252	negative	negative
APCS	1	157824239	157825285	0.278	0.563	1089	0.0010021565	0.0011942644	negative	negative
CRP	1	157948702	157951003	0.04461	0.512	1090	0.0009771686	0.0012578149	negative	negative
DUSP23	1	158017382	158018957	0.407	0.517	1091	0.0009255783	0.0010058795	negative	negative
FCRL6	1	158038796	158052671	0.939	0.469	1092	0.0008238532	0.000854242	negative	negative
SLAMF8	1	158063102	158073906	0.977	0.466	1093	0.0010859316	0.0014143344	negative	negative
VSIG8	1	158090729	158099071	0.883	0.515	1094	0.000832537	0.0008887989	negative	negative
CCDC19	1	158108777	158136530	0.518	0.382	1095	0.0009021057	0.0010007762	negative	negative
TAGLN2	1	158154526	158161908	0.412	0.343	1096	0.0011072747	0.0016022451	negative	negative
IGSF9	1	158163454	158182010	0.371	0.356	1097	0.0008922678	0.0010268879	negative	negative
SLAMF9	1	158187907	158190634	0.183	0.33	1098	0.0009274242	0.0010190639	negative	negative
PIGM	1	158264085	158268407	0.573	0.163	1099	0.0008758142	0.0009425792	negative	negative
KCNJ10	1	158274656	158306585	0.612	0.113	1100	0.001053893	0.0012350307	negative	negative
KCNJ9	1	158317983	158325836	0.699	0.127	1101	0.0008863275	0.001133467	negative	negative
IGSF8	1	158327753	158335032	0.746	0.16	1102	0.001022045	0.0012726148	negative	negative
ATP1A2	1	158352171	158379998	0.972	0.01634	1103	0.0009692902	0.0013396667	negative	negative
ATP1A4	1	158387975	158423391	0.934	0.00548	1103	0.0008987017	0.001035215	negative	negative
CASQ1	1	158426988	158438300	0.821	0.00222	1103	0.0008980616	0.0010403591	negative	negative
PEA15	1	158441750	158451786	0.662	0.00112	1103	0.0012490267	0.0021974235	negative	negative
PEX19	1	158513225	158521555	0.334	0.03385	1103	0.0009855971	0.0011485448	negative	negative
COPA	1	158525000	158579978	0.169	0.0541	1104	0.0009654035	0.0012342895	negative	negative
NCSTN	1	158579686	158595366	0.03614	0.04979	1105	0.0011630221	0.0015621909	negative	negative
NHLH1	1	158603484	158609262	0.00652	0.06133	1106	0.0009390233	0.0011170196	negative	negative
VANGL2	1	158636990	158665088	0.001576	0.09717	1107	0.0009594091	0.0011554483	negative	negative
SLAMF6	1	158721443	158759666	0.01109	0.101	1108	0.0034171782	0.0038943526	negative	negative
CD84	1	158782410	158815875	0.07997	0.07986	1109	0.0012803639	0.0017356978	negative	negative
SLAMF1	1	158846514	158883705	0.06381	0.01477	1110	0.0015468655	0.0032323055	negative	negative
CD48	1	158915159	158948209	0.000496	6.10E-005	1110	0.0022512989	0.0035418141	negative	negative
SLAMF7	1	158975700	158991225	0.00288	0.00136	1110	0.0012015398	0.0017569604	negative	negative
LY9	1	159032551	159064669	0.129	0.06989	1111	0.0012215353	0.0016061188	negative	negative
CD244	1	159066573	159099269	0.273	0.156	1112	0.001339905	0.0018480399	negative	negative
ITLN1	1	159112953	159121584	0.426	0.08862	1113	0.0041956586	0.0092574126	negative	negative
ITLN2	1	159181439	159191213	0.714	0.10442	1114	0.0008238532	0.000854242	negative	negative
F11R	1	159231624	159257757	0.719	0.199	1115	0.0015911265	0.0019036538	negative	negative
USF1	1	159275664	159282381	0.875	0.231	1116	0.0010099904	0.0012202717	negative	negative
ARHGAP30	1	159283355	159306384	0.933	0.265	1117	0.0010107899	0.0013573388	negative	negative
PVRL4	1	159308119	159325966	0.94	0.133	1118	0.0008744066	0.0011076393	negative	negative
KLHDC9	1	159334777	159336760	0.991	0.12	1119	0.0008847916	0.0010627902	negative	negative
PFDN2	1	159336969	159354490	0.992	0.115	1120	0.0010118864	0.0011089389	negative	negative
NIT1	1	159354514	159357481	0.992	0.128	1121	0.000932867	0.0011314915	negative	negative
DEDD	1	159357391	159369102	0.992	0.232	1122	0.0010953938	0.0014613959	negative	negative
UFC1	1	159390157	159395270	0.982	0.832	1123	0.0009457362	0.0011256768	negative	negative
USP21	1	159395877	159402140	0.985	0.698	1124	0.000998848	0.001148708	negative	negative
PPOX	1	159402804	159407634	0.987	0.795	1125	0.0009714436	0.0012966271	negative	negative
B4GALT3	1	159407724	159413938	0.996	0.881	1126	0.0009720977	0.0012036475	negative	negative
ADAMTS4	1	159426161	159435469	0.985	0.962	1127	0.0009883165	0.0013310119	negative	negative
NDUFS2	1	159435728	159450808	0.929	0.927	1128	0.0010462704	0.0016016026	negative	negative
FCER1G	1	159451710	159455662	0.825	0.873	1129	0.0018022326	0.0030447453	negative	negative
APOA2	1	159458706	159460042	0.665	0.708	1130	0.0010023981	0.0015321507	negative	negative
TOMM40L	1	159462456	159467031	0.557	0.727	1131	0.0010002372	0.0010562307	negative	negative
NR1I3	1	159466079	159474624	0.299	0.486	1132	0.0009973537	0.0011542671	negative	negative
PCP4L1	1	159495140	159521864	0.07246	0.08088	1133	0.0008509469	0.0009666529	negative	negative
MPZ	1	159541148	159546386	0.02226	0.02076	1134	0.0015927824	0.0017055704	negative	negative
SDHC	1	159550789	159601159	0.0374	0.00753	1134	0.0010103692	0.0013060137	negative	negative
C1orf192	1	159601144	159604288	0.08922	0.04311	1134	0.0008292361	0.0009311959	negative	negative
FCGR2A	1	159741843	159755984	0.965	0.06732	1135	0.0142292407	0.0779283454	negative	negative
HSPA6	1	159760659	159763311	0.964	0.06471	1136	0.001284288	0.0016539029	negative	negative
FCGR3A	1	159778174	159787037	0.957	0.08587	1137	0.0014119303	0.0021685154	negative	negative
FCGR2C	1	159817761	159836656	0.94	0.01878	1138	0.0010364197	0.0015576141	negative	negative
FCGR3B	1	159859611	159867782	0.791	0.01063	1138	0.0014203713	0.0020217849	negative	negative
FCGR2B	1	159899563	159914575	0.897	0.141	1139	0.0018811354	0.0046341634	negative	negative
FCRLA	1	159943385	159950766	0.887	0.147	1140	0.0009931352	0.0012414586	negative	negative
FCRLB	1	159959080	159964557	0.829	0.142	1141	0.0009164116	0.0009999815	negative	negative
DUSP12	1	159986204	159993576	0.7	0.155	1142	0.0010305258	0.0012319318	negative	negative
ATF6	1	160002707	160195476	0.368	0.214	1143	0.0015308126	0.0019247542	negative	negative
OLFML2B	1	160219605	160260268	0.722	0.546	1144	0.0009492505	0.0011660838	negative	negative
NOS1AP	1	160306204	160606437	0.963	0.294	1145	0.0008961341	0.0009774641	negative	negative
C1orf111	1	160610138	160613268	0.992	0.296	1146	0.000838917	0.0008980089	negative	negative
SH2D1B	1	160631679	160648552	0.997	0.189	1147	0.0009491663	0.0011672614	negative	negative
UHMK1	1	160734278	160760468	0.297	0.411	1148	0.0010773503	0.0015268935	negative	negative
UAP1	1	160797919	160836257	0.623	0.295	1149	0.0009735223	0.001311754	negative	negative
DDR2	1	160868851	161016871	0.977	0.168	1150	0.0012231588	0.0017496565	negative	negative
HSD17B7	1	161027119	161049232	1	0.868	1151	0.0009882672	0.0018683139	negative	negative
C1orf110	1	161090710	161105229	0.99	0.925	1152	0.0008246959	0.0009194284	negative	negative
RGS4	1	161305019	161313216	0.449	0.441	1153	0.0010636465	0.0016122956	negative	negative
RGS5	1	161378720	161439496	0.823	0.299	1154	0.0009921024	0.0014165577	negative	negative
NUF2	1	161558346	161592177	0.413	0.735	1155	0.0009463579	0.0012050319	negative	negative
PBX1	1	162795560	163082934	0.561	0.685	1156	0.0011728445	0.0014824713	negative	negative
LMX1A	1	163437728	163591641	0.802	0.943	1157	0.0008995557	0.001054465	negative	negative
RXRG	1	163636973	163681054	0.299	0.934	1158	0.0012600718	0.001547245	negative	negative
LRRC52	1	163780101	163799809	0.87	0.997	1159	0.0008661959	0.0009197324	negative	negative
MGST3	1	163867073	163891479	0.679	0.856	1160	0.0011136765	0.0015217477	negative	negative
ALDH9A1	1	163898072	163934524	0.647	0.88	1161	0.0010143008	0.0014826057	negative	negative
TMCO1	1	163960151	164004759	0.55	0.736	1162	0.0014676226	0.001881029	negative	negative
UCK2	1	164063513	164143963	0.279	0.00616	1163	0.0010127434	0.0013136516	negative	negative
FAM78B	1	164305879	164402830	0.591	0.428	1164	0.0008401774	0.0008854128	negative	negative
POGK	1	165075347	165090333	0.613	0.447	1165	0.000988479	0.0012397233	negative	negative
MAEL	1	165225142	165258071	0.918	0.859	1166	0.0008543772	0.0009427323	negative	negative
GPA33	1	165288705	165326492	0.674	0.989	1167	0.0010932083	0.0014115947	negative	negative
DUSP27	1	165330710	165365026	0.528	0.941	1168	0.0008290021	0.0009232367	negative	negative
POU2F1	1	165456766	165651950	0.297	0.183	1169	0.0011578395	0.0015565638	negative	negative
CD247	1	165666500	165754471	0.47	0.173	1170	0.0421923375	0.0357201717	negative	negative
CREG1	1	165776874	165789680	0.473	0.511	1171	0.0013091943	0.0019284725	negative	negative
RCSD1	1	165865953	165942110	0.564	0.128	1172	0.0011369573	0.0015231816	negative	negative
MPZL1	1	165957831	166026684	0.847	0.285	1173	0.0019730865	0.0021539101	negative	negative
GPR161	1	166320620	166372248	0.721	0.419	1174	0.000859929	0.0010218329	negative	negative
TIPRL	1	166414794	166437975	0.744	0.552	1175	0.0010341438	0.0012739428	negative	negative
SFT2D2	1	166461878	166478712	0.823	0.474	1176	0.0009606332	0.0012597608	negative	negative
TBX19	1	166516901	166550288	0.921	0.544	1177	0.0010661272	0.0012313727	negative	negative
XCL2	1	166776626	166779859	0.977	0.592	1178	0.0010227203	0.001312892	negative	negative
XCL1	1	166812479	166817939	0.762	0.205	1179	0.0013766778	0.0026711121	negative	negative
DPT	1	166931329	166965052	0.152	0.584	1180	0.0010686488	0.0013192629	negative	negative
ATP1B1	1	167342570	167368584	0.561	0.162	1181	0.001414183	0.0022365614	negative	negative
NME7	1	167368392	167603810	0.452	0.141	1182	0.000991224	0.0014047204	negative	negative
BLZF1	1	167603817	167632404	0.197	0.152	1183	0.0010274002	0.0012226661	negative	negative
SLC19A2	1	167699772	167721832	0.618	0.34	1184	0.0009986664	0.0011637657	negative	negative
F5	1	167747815	167822393	0.782	0.526	1185	0.0010378511	0.0013613587	negative	negative
SELP	1	167824711	167866001	0.701	0.503	1186	0.0021064324	0.0028795614	negative	negative
SELL	1	167926431	167947461	0.386	0.178	1187	0.0036532649	0.005296628	negative	negative
SELE	1	167958404	167969844	0.293	0.185	1188	0.0019476859	0.002251622	negative	negative
C1orf112	1	168031173	168088853	0.663	0.441	1189	0.0009091637	0.0011377871	negative	negative
SCYL3	1	168088427	168129700	0.766	0.482	1190	0.0009899193	0.0012464874	negative	negative
KIFAP3	1	168157093	168310503	0.671	0.445	1191	0.0037552572	0.0048917327	negative	negative
PRRX1	1	168899936	168975165	0.678	0.853	1192	0.001004678	0.0014038262	negative	negative
FMO3	1	169326659	169353583	0.327	0.62	1193	0.000944386	0.001419235	negative	negative
FMO2	1	169421011	169448446	0.732	0.223	1194	0.0008715288	0.001269645	negative	negative
FMO1	1	169484286	169521737	0.531	0.55	1195	0.0008749782	0.0012508372	negative	negative
FMO4	1	169550109	169577847	0.307	0.96	1196	0.0008654427	0.0010031745	negative	negative
MYOC	1	169871179	169888396	0.659	0.573	1197	0.001180209	0.0013997414	negative	negative
VAMP4	1	169938782	169977837	0.543	0.2	1198	0.0009521986	0.0012670177	negative	negative
DNM3	1	170077260	170648480	0.238	0.566	1199	0.0010980755	0.001328627	negative	negative
C1orf105	1	170656452	170704589	0.293	0.763	1200	0.0008615298	0.000944823	negative	negative
PIGC	1	170677219	170679853	0.534	0.763	1201	0.0009335661	0.0011830594	negative	negative
FASLG	1	170894807	170902635	0.308	0.374	1202	0.0063090876	0.0105253786	negative	negative
TNFSF18	1	171276982	171286726	0.735	0.934	1203	0.004590309	0.0118871357	negative	negative
TNFSF4	1	171419492	171443094	0.432	0.543	1204	0.0032163911	0.0054239116	negative	negative
PRDX6	1	171713108	171724569	0.04306	0.672	1205	0.0010574458	0.0014045229	negative	negative
ANKRD45	1	171844097	171905624	0.05031	0.701	1206	0.0008534774	0.0009228887	negative	negative
KLHL20	1	171950702	172022463	0.179	0.786	1207	0.0012144405	0.0014118573	negative	negative
CENPL	1	172035310	172060649	0.3	0.304	1208	0.0009246052	0.0010573756	negative	negative
DARS2	1	172060580	172094305	0.173	0.456	1209	0.0009022469	0.0010225508	negative	negative
ZBTB37	1	172104115	172122397	0.203	0.484	1210	0.0008976573	0.0010419134	negative	negative
SERPINC1	1	172139564	172153096	0.207	0.625	1211	0.0010442989	0.0012701022	negative	negative
RC3H1	1	172166974	172228833	0.228	0.689	1212	0.0008465501	0.0009529375	negative	negative
RABGAP1L	1	172395256	173193950	0.223	0.484	1213	0.0010565221	0.0013881604	negative	negative
GPR52	1	172683834	172685306	0.243	0.142	1214	0.0009325871	0.0010330063	negative	negative
CACYBP	1	173235193	173247786	0.551	0.704	1215	0.0010603533	0.0013132736	negative	negative
MRPS14	1	173249750	173259184	0.347	0.838	1216	0.0009401886	0.0010706576	negative	negative
TNN	1	173303616	173383825	0.436	0.968	1217	0.0008570515	0.0009558235	negative	negative
TNR	1	173558557	173979375	0.426	0.544	1218	0.0009469496	0.0010399784	negative	negative
RFWD2	1	174180589	174442993	0.811	0.515	1219	0.000991491	0.0011410284	negative	negative
PAPPA2	1	174698929	175078593	0.695	0.08446	1220	0.0009098021	0.0011208316	negative	negative
ASTN1	1	175096825	175400647	0.644	0.349	1221	0.0009355977	0.001240828	negative	negative
SEC16B	1	176164864	176205673	0.675	0.445	1222	0.0012317151	0.0013795738	negative	negative
RASAL2	1	176330252	176710180	0.042	0.124	1223	0.0009570617	0.0013376069	negative	negative
C1orf220	1	176778553	176784647	0.277	0.663	1224	0.0008238532	0.0008581207	negative	negative
RALGPS2	1	176960922	177152465	0.47	0.659	1225	0.0009686188	0.0013218936	negative	negative
ANGPTL1	1	177085292	177106838	0.338	0.659	1226	0.000886258	0.0011343803	negative	negative
FAM20B	1	177261696	177312321	0.104	0.295	1227	0.000911215	0.0010254051	negative	negative
TOR3A	1	177317734	177331752	0.15	0.379	1228	0.0010627479	0.0013478549	negative	negative
ABL2	1	177335084	177465390	0.134	0.211	1229	0.0012572871	0.0020847142	negative	negative
SOAT1	1	177529639	177591076	0.205	0.411	1230	0.0010658497	0.0022714891	negative	negative
NPHS2	1	177786296	177811707	0.04597	0.233	1231	0.0009933188	0.0012095376	negative	negative
TDRD5	1	177827647	177927021	0.06516	0.07978	1232	0.0008613543	0.0009669068	negative	negative
FAM163A	1	177978920	178051957	0.505	0.01606	1233	0.0008927481	0.0010381895	negative	negative
TOR1AIP2	1	178080575	178113557	0.292	0.41	1234	0.0010006825	0.0012386261	negative	negative
TOR1AIP1	1	178118042	178155834	0.224	0.603	1235	0.0009873671	0.0012665927	negative	negative
CEP350	1	178190530	178350638	0.26	0.406	1236	0.0010946206	0.0014149277	negative	negative
QSOX1	1	178390590	178433792	0.209	0.198	1237	0.0011625581	0.0015807515	negative	negative
LHX4	1	178466064	178510811	0.02202	0.106	1238	0.0008851253	0.0010326324	negative	negative
ACBD6	1	178523987	178738102	0.05077	0.172	1239	0.0008831931	0.0010558203	negative	negative
XPR1	1	178867795	179122103	0.01526	0.191	1240	0.0010774958	0.0014535047	negative	negative
KIAA1614	1	179148935	179181862	0.04705	0.168	1241	0.0008413962	0.0008844	negative	negative
STX6	1	179208798	179258669	0.261	0.247	1242	0.0010966239	0.0015050215	negative	negative
MR1	1	179269761	179291256	0.243	0.701	1243	0.0011226319	0.0015037666	negative	negative
IER5	1	179324260	179326602	0.07351	0.26	1244	0.0012082689	0.0017927983	negative	negative
CACNA1E	1	179719338	180037338	0.698	0.6	1245	0.0009428863	0.0013314681	negative	negative
ZNF648	1	180290327	180297470	0.823	0.884	1246	0.0008238532	0.000854242	negative	negative
GLUL	1	180618291	180627573	0.656	0.67	1247	0.0010866668	0.0015870984	negative	negative
TEDDM1	1	180633874	180636374	0.8	0.761	1248	0.0008238532	0.000854242	negative	negative
RNASEL	1	180809394	180822731	0.455	0.723	1249	0.0013249275	0.001482067	LC_primary	HC_secondary
RGS16	1	180834380	180840171	0.36	0.793	1250	0.0012538423	0.0023376351	negative	negative
RGS8	1	180882414	180908690	0.3	0.698	1251	0.0009221155	0.0011085266	negative	negative
NPL	1	181028016	181065211	0.69	0.73	1252	0.0009991461	0.0013611536	negative	negative
DHX9	1	181075073	181123507	0.915	0.622	1253	0.0010304545	0.0013989947	negative	negative
LAMC1	1	181259217	181381350	0.766	0.896	1254	0.0013171631	0.0023314879	negative	negative
LAMC2	1	181421796	181480885	0.124	0.85	1255	0.0011136632	0.0016528585	negative	negative
NMNAT2	1	181484001	181654360	0.03751	0.495	1256	0.0009464423	0.0011691471	negative	negative
SMG7	1	181708256	181789949	0.00464	0.365	1257	0.0011227514	0.0014193223	negative	negative
NCF2	1	181791319	181826669	0.02044	0.369	1258	0.0021484694	0.0035191663	negative	negative
ARPC5	1	181861954	181871608	0.113	0.964	1259	0.0010644135	0.0014618285	negative	negative
RGL1	1	181871830	182164289	0.183	0.927	1260	0.0011094576	0.0015720332	negative	negative
APOBEC4	1	181882033	181889071	0.0952	0.975	1261	0.0008356382	0.0009418671	negative	negative
TSEN15	1	182287433	182309967	0.172	0.916	1262	0.0009280752	0.0011277766	negative	negative
C1orf21	1	182622772	182864778	0.757	0.729	1263	0.0009985287	0.0014686294	negative	negative
EDEM3	1	182926247	182990664	0.944	0.552	1264	0.0009379162	0.0011482328	negative	negative
FAM129A	1	183026788	183210305	0.563	0.206	1265	0.0012611916	0.0018484931	negative	negative
RNF2	1	183281173	183338363	0.04709	0.312	1266	0.000955503	0.0012712605	negative	negative
IVNS1ABP	1	183532144	183553084	0.453	0.167	1267	0.001047228	0.0014067782	negative	negative
HMCN1	1	183970305	184426708	0.914	0.653	1268	0.0009053246	0.0010395441	negative	negative
PRG4	1	184532027	184550311	0.779	0.657	1269	0.0010015911	0.001195458	negative	negative
TPR	1	184547408	184611080	0.788	0.679	1270	0.0014833083	0.0025565812	negative	negative
C1orf27	1	184611623	184657126	0.775	0.553	1271	0.000943843	0.0011080807	negative	negative
OCLM	1	184636326	184637210	0.797	0.545	1272	0.0008287706	0.0008978527	negative	negative
PDC	1	184679337	184696862	0.652	0.542	1273	0.0009000294	0.0010565245	negative	negative
PTGS2	1	184907591	184916179	0.958	0.288	1274	0.0012299304	0.003481783	negative	negative
PLA2G4A	1	185064654	185224736	0.982	0.322	1275	0.0011231672	0.0022015789	negative	negative
RGS18	1	190394214	190421568	0.02428	0.879	1276	0.0010458691	0.0016939216	negative	negative
RGS21	1	190552744	190603037	0.122	0.288	1277	0.0008337413	0.0009785025	negative	HC_secondary
RGS1	1	190811479	190815782	0.002306	3.90E-005	1278	0.0036508898	0.0426195013	negative	HC_primary
RGS13	1	190871904	190896012	0.853	0.678	1279	0.0009355992	0.0012468289	negative	negative
RGS2	1	191044793	191048026	0.852	0.865	1280	0.0015390553	0.0034057668	negative	negative
UCHL5	1	191251521	191295144	0.766	0.382	1281	0.0009570943	0.0014753999	negative	negative
TROVE2	1	191295375	191327529	0.903	0.488	1282	0.0011140387	0.0014911086	negative	negative
GLRX2	1	191332222	191341867	0.889	0.354	1283	0.001032912	0.0014287109	negative	negative
CDC73	1	191357783	191487679	0.874	0.526	1284	0.0009949183	0.0011677515	negative	negative
B3GALT2	1	191414798	191422347	0.877	0.818	1285	0.000970218	0.001177377	negative	negative
KCNT2	1	194461535	194844122	0.0636	0.292	1286	0.0008450703	0.0010268966	negative	negative
CFH	1	194887630	194983257	0.802	0.474	1287	0.001846009	0.0025931733	negative	negative
CFHR3	1	195010552	195029496	0.829	0.601	1288	0.0009268057	0.0010409513	negative	negative
CFHR1	1	195055483	195067942	0.926	0.18	1289	0.0010390781	0.0014239578	negative	negative
CFHR4	1	195123834	195154386	0.847	0.456	1290	0.000878037	0.0009480581	negative	negative
CFHR2	1	195179556	195194979	0.892	0.799	1291	0.0009507821	0.00114451	negative	negative
CFHR5	1	195213289	195245426	0.487	0.946	1292	0.0008443526	0.0009385959	negative	negative
F13B	1	195274943	195303020	0.372	0.962	1293	0.0009072959	0.0011106106	negative	negative
ASPM	1	195319879	195382447	0.376	0.945	1294	0.0009612626	0.0012416166	negative	negative
ZBTB41	1	195389436	195436295	0.61	0.536	1295	0.0008897412	0.0011042039	negative	negative
CRB1	1	195504030	195714208	0.575	0.132	1296	0.002103683	0.0026670769	negative	negative
DENND1B	1	195788007	196011179	0.738	0.505	1297	0.0158573126	0.0451484523	negative	negative
C1orf53	1	196138399	196143120	0.43	0.516	1298	0.000876631	0.0009937789	negative	negative
LHX9	1	196148257	196165896	0.452	0.368	1299	0.0008702416	0.0010567743	negative	negative
NEK7	1	196468304	196555392	0.792	0.5	1300	0.0010529795	0.0014272371	negative	negative
ATP6V1G3	1	196758974	196776698	0.379	0.437	1301	0.000894197	0.0010801108	negative	negative
PTPRC	1	196874759	196993168	0.28	0.01038	1302	0.0041497886	0.0105516254	negative	negative
NR5A2	1	198263392	198413173	0.133	0.555	1303	0.0087723653	0.0207269495	negative	negative
ZNF281	1	198642042	198645789	0.121	0.162	1304	0.0012554967	0.0017238691	negative	negative
KIF14	1	198787929	198856485	0.749	0.752	1305	0.0009937251	0.0012266424	negative	negative
DDX59	1	198879787	198905749	0.613	0.761	1306	0.000939639	0.0010446425	negative	negative
GPR25	1	199108788	199109874	0.002239	0.000137	1307	0.0009463078	0.0011224054	negative	negative
C1orf106	1	199127291	199151486	0.00036	0.000269	1307	0.0043288998	0.0054460198	negative	HC_primary
KIF21B	1	199205142	199259451	0.00417	9.10E-005	1307	0.0178730413	0.0199906732	negative	HC_secondary
CACNA1S	1	199275262	199348317	0.01391	0.00556	1307	0.0010282889	0.0012008003	negative	negative
TMEM9	1	199370522	199390241	0.257	0.786	1308	0.000868691	0.0009822198	negative	negative
IGFN1	1	199448392	199464697	0.226	0.768	1309	0.0008278059	0.0009222271	negative	negative
PKP1	1	199519202	199568740	0.719	0.952	1310	0.0009799817	0.002030284	negative	negative
TNNT2	1	199594764	199613428	0.87	0.948	1311	0.0009358469	0.001205299	negative	negative
LAD1	1	199616588	199635292	0.818	0.937	1312	0.0010130357	0.0013195869	negative	negative
TNNI1	1	199639517	199657497	0.742	0.911	1313	0.0010050558	0.0011542954	negative	negative
PHLDA3	1	199701244	199704922	0.279	0.508	1314	0.0010085383	0.0012125024	negative	negative
CSRP1	1	199719282	199742873	0.488	0.08425	1315	0.0011531554	0.0014304285	negative	negative
NAV1	1	199884072	200062720	0.969	0.831	1316	0.0009658724	0.00133355	negative	negative
IPO9	1	200064910	200120045	0.753	0.297	1317	0.0009103314	0.0011902743	negative	negative
SHISA4	1	200124654	200128050	0.565	0.557	1318	0.0008826946	0.0010021565	negative	negative
LMOD1	1	200132206	200182339	0.393	0.585	1319	0.0009879335	0.0012546641	negative	negative
TIMM17A	1	200191270	200206412	0.413	0.709	1320	0.0011016326	0.0014047739	negative	negative
RNPEP	1	200218388	200241898	0.433	0.579	1321	0.0010731612	0.001380776	negative	negative
ELF3	1	200246312	200252938	0.373	0.452	1322	0.0011278396	0.0017152758	negative	negative
GPR37L1	1	200358651	200365257	0.848	0.75	1323	0.0008981425	0.001109781	negative	negative
ARL8A	1	200368599	200380489	0.853	0.712	1324	0.0008723949	0.0009987854	negative	negative
PTPN7	1	200382765	200396374	0.928	0.603	1325	0.001120964	0.001919622	negative	negative
LGR6	1	200429740	200555512	0.754	0.426	1326	0.0013056281	0.0017390313	negative	negative
UBE2T	1	200567407	200577707	0.4	0.1055	1327	0.0009782064	0.0010670689	negative	negative
PPP1R12B	1	200584458	200824320	0.401	0.03858	1328	0.000888883	0.0013137011	negative	negative
SYT2	1	200831510	200946168	0.00661	0.08912	1329	0.0008695925	0.0009835812	negative	negative
RABIF	1	201114708	201124886	0.456	0.185	1330	0.0009888182	0.0013224013	negative	negative
KLHL12	1	201126852	201162994	0.166	0.277	1331	0.0009462414	0.0011152439	negative	negative
ADIPOR1	1	201176583	201194323	0.145	0.358	1332	0.0012315043	0.0013542797	negative	negative
CYB5R1	1	201197624	201203027	0.08537	0.377	1333	0.0009732536	0.0013926686	negative	negative
TMEM183A	1	201243156	201259820	0.189	0.4	1334	0.0009252975	0.0010568736	negative	negative
TMEM183B	1	201243158	201259291	0.198	0.398	1335	0.0008314356	0.0008748397	negative	negative
PPFIA4	1	201286933	201314487	0.49	0.237	1336	0.0009385899	0.0011664712	negative	negative
MYOG	1	201318879	201322000	0.661	0.202	1337	0.0009790252	0.0011919087	negative	negative
ADORA1	1	201363458	201403156	0.588	0.736	1338	0.0012554999	0.0017902025	negative	negative
MYBPH	1	201403561	201411565	0.498	0.876	1339	0.000910294	0.0011333984	negative	negative
CHI3L1	1	201414681	201422545	0.431	0.915	1340	0.0010919514	0.0014516146	negative	negative
CHIT1	1	201451829	201465483	0.186	0.876	1341	0.0009616181	0.001199582	negative	negative
BTG2	1	201541286	201545352	0.02075	0.474	1342	0.0013895681	0.0025963021	negative	negative
FMOD	1	201576374	201586912	0.1099	0.707	1343	0.0010061697	0.0012982443	negative	negative
PRELP	1	201711505	201727102	0.741	0.05931	1344	0.0010653374	0.0013751821	negative	negative
ATP2B4	1	201862550	201979832	0.477	0.228	1345	0.0013185778	0.0016805174	negative	negative
LAX1	1	202000959	202012103	0.909	0.803	1346	0.0010855752	0.0014371454	negative	negative
ZC3H11A	1	202031373	202089879	0.917	0.977	1347	0.0009728661	0.0012668786	negative	negative
SNRPE	1	202097362	202106903	0.846	0.931	1348	0.0009380658	0.0011435381	negative	negative
SOX13	1	202308868	202363494	0.361	0.603	1349	0.0009970841	0.0012371153	negative	negative
ETNK2	1	202366812	202387930	0.677	0.683	1350	0.0008769221	0.0010100716	negative	negative
REN	1	202390570	202402088	0.652	0.687	1351	0.0009000775	0.0013715657	negative	negative
KISS1	1	202426091	202432242	0.348	0.304	1352	0.0009653813	0.0011682753	negative	negative
GOLT1A	1	202433910	202449843	0.337	0.06201	1353	0.0008285592	0.0009913493	negative	negative
PLEKHA6	1	202454603	202595667	0.223	0.236	1354	0.0009631346	0.0011256401	negative	negative
PPP1R15B	1	202639114	202647567	0.339	0.0531	1355	0.0009633151	0.0013051741	negative	negative
PIK3C2B	1	202658380	202726097	0.268	0.0125	1356	0.0011398391	0.0015669069	negative	negative
MDM4	1	202752133	202786349	0.266	0.06652	1357	0.0024092643	0.0032963502	negative	negative
LRRN2	1	202852925	202921220	0.831	0.216	1358	0.0009241832	0.0011488676	negative	negative
NFASC	1	203064445	203258572	0.34	0.621	1359	0.0015532627	0.0015116204	negative	negative
CNTN2	1	203278962	203313761	0.62	0.13	1360	0.0016827106	0.0020277424	negative	negative
TMEM81	1	203318879	203320211	0.995	0.05013	1361	0.0008493262	0.0009640838	negative	negative
RBBP5	1	203322601	203357754	0.993	0.07046	1362	0.0009375949	0.0011319534	negative	negative
TMCC2	1	203463713	203509093	0.707	0.549	1363	0.0009715641	0.0011944742	negative	negative
NUAK2	1	203537813	203557506	0.67	0.763	1364	0.0010090997	0.0014613944	negative	negative
KLHDC8A	1	203572270	203592662	0.631	0.864	1365	0.0009133657	0.0010805637	negative	negative
LEMD1	1	203617135	203657804	0.688	0.912	1366	0.0008737248	0.0010383999	negative	negative
MFSD4	1	203804734	203838669	0.167	0.616	1367	0.0008697701	0.0009909553	negative	negative
ELK4	1	203851857	203868623	0.776	0.566	1368	0.0010142296	0.0015243123	negative	negative
SLC45A3	1	203893603	203916253	0.803	0.73	1369	0.0008860359	0.0010936119	negative	negative
NUCKS1	1	203948569	203985984	0.681	0.745	1370	0.0010354696	0.001263506	negative	negative
RAB7L1	1	204004300	204010747	0.612	0.868	1371	0.0010479023	0.0013429022	negative	negative
SLC41A1	1	204024843	204048784	0.623	0.854	1372	0.0029259312	0.0040777019	negative	negative
PM20D1	1	204063775	204085868	0.472	0.849	1373	0.0008496607	0.0009394006	negative	negative
SLC26A9	1	204148799	204179211	0.595	0.963	1374	0.0009256515	0.0012846323	negative	negative
SRGAP2	1	204582822	204704406	0.249	0.842	1375	0.0009958238	0.0014137253	negative	negative
IKBKE	1	204710418	204736845	0.326	0.922	1376	0.0013956439	0.0026729145	negative	negative
RASSF5	1	204747501	204829239	0.484	0.104	1377	0.0011404208	0.001590764	negative	negative
DYRK3	1	204875503	204889165	0.306	0.227	1378	0.0010495549	0.0016959127	negative	negative
MAPKAPK2	1	204924911	204974249	0.135	0.917	1379	0.0012150552	0.0033501161	negative	negative
IL10	1	205007570	205012462	0.07385	0.598	1380	0.1024765043	0.3834491295	negative	negative
IL19	1	205038837	205082948	0.147	0.584	1381	0.0010669886	0.0014978845	negative	negative
IL20	1	205105776	205109191	0.773	0.253	1382	0.0011952958	0.0021801733	negative	negative
IL24	1	205137411	205144107	0.316	0.155	1383	0.0013995381	0.0026662362	negative	negative
FAIM3	1	205144353	205161966	0.391	0.165	1384	0.0013533001	0.0020454452	negative	negative
PIGR	1	205168494	205186430	0.295	0.156	1385	0.0010898189	0.0016702961	negative	negative
FCAMR	1	205198026	205210593	0.158	0.377	1386	0.000876284	0.0010973957	negative	negative
C1orf116	1	205258488	205272724	0.189	0.533	1387	0.0009548109	0.0011050813	negative	negative
YOD1	1	205283816	205291045	0.204	0.82	1388	0.0009209984	0.0011332512	negative	negative
PFKFB2	1	205293242	205320991	0.292	0.887	1389	0.0009479509	0.0011777096	negative	negative
C4BPB	1	205328834	205339960	0.448	0.932	1390	0.0009575776	0.0010803548	negative	negative
C4BPA	1	205344229	205384940	0.368	0.473	1391	0.0010558035	0.0013747585	negative	negative
CD55	1	205561439	205600934	0.231	0.163	1392	0.0015917129	0.0027771568	negative	negative
CR2	1	205694292	205729863	0.343	0.147	1393	0.0015048569	0.0026473873	negative	negative
CR1	1	205736095	205881733	0.114	0.06506	1394	0.0051374613	0.0077526322	negative	negative
CR1L	1	205885080	205963659	0.127	0.034	1395	0.0009132188	0.0010841403	negative	negative
CD46	1	205992024	206035481	0.62	0.121	1396	0.0010883513	0.0012828792	negative	negative
CD34	1	206126505	206151306	0.02303	0.115	1397	0.0030282672	0.0036675771	negative	negative
PLXNA2	1	206262210	206484288	0.259	0.558	1398	0.0009979993	0.0013445244	negative	negative
CAMK1G	1	207823667	207853907	0.04181	0.753	1399	0.0028655445	0.003446483	negative	negative
LAMB3	1	207854840	207892443	0.03995	0.873	1400	0.0011351641	0.0017723101	negative	negative
G0S2	1	207915292	207916358	0.164	0.531	1401	0.0011506625	0.0018312375	negative	negative
HSD11B1	1	207926172	207974918	0.534	0.06458	1402	0.0009868373	0.0022045852	negative	negative
TRAF3IP3	1	207996146	208022288	0.962	0.03124	1403	0.0012513451	0.0017384767	negative	negative
C1orf74	1	208022284	208024513	0.974	0.04517	1403	0.0008543405	0.0009407226	negative	negative
IRF6	1	208027884	208046102	0.958	0.0531	1404	0.0021023927	0.0022765195	negative	negative
SYT14	1	208178160	208404256	0.351	0.742	1405	0.0008302135	0.0009105114	negative	negative
SERTAD4	1	208472817	208483063	0.03703	0.829	1406	0.0008908959	0.0010696138	negative	negative
HHAT	1	208568228	208916255	0.657	0.938	1407	0.0009270881	0.0011317636	negative	negative
KCNH1	1	208918279	209374080	0.62	0.467	1408	0.000967399	0.0011241536	negative	negative
RCOR3	1	209499948	209556200	0.796	0.46	1409	0.000906684	0.0011148726	negative	negative
TRAF5	1	209566579	209614909	0.936	0.316	1410	0.001369972	0.0024394393	negative	negative
RD3	1	209717403	209732882	0.96	0.972	1411	0.0008599659	0.0010189831	negative	negative
SLC30A1	1	209815003	209818722	0.834	0.563	1412	0.0010702196	0.0019492097	negative	negative
NEK2	1	209902744	209915590	0.482	0.03202	1413	0.0010376268	0.0015765831	negative	negative
LPGAT1	1	209984951	210070737	0.873	0.132	1414	0.0010765048	0.0014478637	negative	negative
INTS7	1	210181320	210275507	0.626	0.769	1415	0.0009616737	0.0012774104	negative	negative
DTL	1	210275541	210344810	0.858	0.329	1416	0.0010030517	0.0012990083	negative	negative
PPP2R5A	1	210525501	210601828	0.717	0.504	1417	0.0012012349	0.0018715658	negative	negative
TMEM206	1	210604438	210654890	0.733	0.893	1418	0.0009183777	0.0010586472	negative	negative
NENF	1	210672902	210686344	0.78	0.956	1419	0.0009158992	0.0010584617	negative	negative
ATF3	1	210805319	210860739	0.245	0.766	1420	0.0013932464	0.0029881323	negative	negative
FAM71A	1	210864438	210866740	0.102	0.829	1421	0.0008303092	0.0008919059	negative	negative
BATF3	1	210926382	210939950	0.00299	0.221	1422	0.0011452937	0.0027930802	negative	negative
NSL1	1	210966117	211031762	0.03651	0.109	1423	0.0009106951	0.00109645	negative	negative
TATDN3	1	211031807	211056591	0.133	0.217	1424	0.0008551544	0.0009247471	negative	negative
FLVCR1	1	211098219	211135379	0.338	0.381	1425	0.0009322887	0.0011159611	negative	negative
VASH2	1	211190599	211230871	0.586	0.672	1426	0.0008729569	0.0010122714	negative	negative
ANGEL2	1	211232146	211255791	0.41	0.441	1427	0.0009088736	0.0010524799	negative	negative
RPS6KC1	1	211291219	211513431	0.212	0.466	1428	0.0010272177	0.0014085816	negative	negative
PROX1	1	212228482	212276385	0.153	0.478	1429	0.0010030617	0.0012753707	negative	negative
SMYD2	1	212521187	212577100	0.956	0.352	1430	0.0010214305	0.0012346004	negative	negative
PTPN14	1	212597633	212791265	0.72	0.29	1431	0.0009027463	0.0013238685	negative	negative
CENPF	1	212843154	212904537	0.241	0.05907	1432	0.0011107255	0.0015901184	negative	negative
KCNK2	1	213245507	213477059	0.269	0.792	1433	0.000938896	0.0012126603	negative	negative
KCTD3	1	213807357	213861772	0.706	0.289	1434	0.0009324015	0.0011747819	negative	negative
USH2A	1	213862858	214663361	0.503	0.557	1435	0.0008679192	0.0011527726	negative	negative
ESRRG	1	214743210	215329599	0.216	0.581	1436	0.0010733893	0.0014416542	negative	negative
GPATCH2	1	215670456	215871032	0.02573	0.532	1437	0.0009099679	0.001198936	negative	negative
SPATA17	1	215871317	216107107	0.238	0.71	1438	0.0008682553	0.0009511708	negative	negative
RRP15	1	216525251	216577948	0.758	0.137	1439	0.0008917022	0.0011905414	negative	negative
TGFB2	1	216586490	216681593	0.484	0.448	1440	0.001374559	0.0029580438	negative	negative
LYPLAL1	1	217413814	217452830	0.341	0.59	1441	0.0012263945	0.0013954543	negative	negative
SLC30A10	1	218154228	218168616	0.492	0.453	1442	0.000895403	0.0010342634	negative	negative
EPRS	1	218208564	218286623	0.08336	0.695	1443	0.000992332	0.0012713806	negative	negative
BPNT1	1	218297446	218329814	0.06676	0.763	1444	0.0008999532	0.001172862	negative	negative
IARS2	1	218334077	218388006	0.11	0.03213	1445	0.0009394617	0.0010927324	negative	negative
RAB3GAP2	1	218390349	218512375	0.511	0.09459	1446	0.0010468271	0.0013646186	negative	negative
MARK1	1	218768190	218904422	0.831	0.873	1447	0.0009426616	0.0011679771	negative	negative
C1orf115	1	218930250	218939122	0.501	0.773	1448	0.0010048953	0.0012026112	negative	negative
HLX	1	219119365	219125023	0.713	0.393	1449	0.0010598532	0.0018473615	negative	negative
DUSP10	1	219941388	219982084	0.261	0.147	1450	0.0012006798	0.0017740222	negative	negative
HHIPL2	1	220762224	220788067	0.744	0.497	1451	0.0008745332	0.0010604264	negative	negative
TAF1A	1	220798287	220829878	0.861	0.514	1452	0.0009636842	0.0011040671	negative	negative
MIA3	1	220858066	220907974	0.632	0.534	1453	0.0018864476	0.0023051793	negative	negative
AIDA	1	220907977	220952487	0.604	0.5	1454	0.0009344947	0.0012292085	negative	negative
FAM177B	1	220977180	220990625	0.883	0.498	1455	0.0008332749	0.0008663899	negative	negative
TLR5	1	221350206	221383247	0.01647	0.501	1456	0.0009415809	0.0012641212	negative	negative
SUSD4	1	221460783	221604167	0.14	0.739	1457	0.0009226158	0.0011455863	negative	negative
C1orf65	1	221633390	221635435	0.316	0.399	1458	0.0008451439	0.0009089845	negative	negative
CAPN2	1	221966741	222030343	0.0589	0.633	1459	0.0014111717	0.0018360709	negative	negative
TP53BP2	1	222034217	222100297	0.04988	0.779	1460	0.0011049099	0.0016939104	negative	negative
FBXO28	1	222368435	222413869	0.468	0.286	1461	0.0009560361	0.0012292817	negative	negative
DEGS1	1	222437550	222447765	0.432	0.695	1462	0.001239712	0.0015852493	negative	negative
NVL	1	222481658	222584495	0.631	0.285	1463	0.0009645613	0.0010974936	negative	negative
CNIH4	1	222611217	222630318	0.869	0.06697	1464	0.0009586095	0.001186282	negative	negative
WDR26	1	222639467	222688355	0.909	0.191	1465	0.0010391885	0.001361855	negative	negative
CNIH3	1	222870801	222994872	0.126	0.397	1466	0.0009379763	0.0010985942	negative	negative
LBR	1	223655826	223683142	0.885	0.456	1467	0.0010226071	0.0014941808	negative	negative
ENAH	1	223741156	223907468	0.436	0.000911	1468	0.0012210993	0.0017900347	negative	negative
SRP9	1	224032153	224044787	0.453	0.000993	1468	0.0009364683	0.0011694712	negative	negative
EPHX1	1	224079598	224099884	0.214	0.09996	1469	0.0010859921	0.0014177035	negative	negative
TMEM63A	1	224099862	224136671	0.14	0.134	1470	0.0010315148	0.0012827213	negative	negative
LEFTY1	1	224140604	224143459	0.04609	0.164	1471	0.001008637	0.0013786275	negative	negative
PYCR2	1	224174202	224178588	0.0903	0.09836	1472	0.0008926779	0.0010098939	negative	negative
LEFTY2	1	224190925	224195543	0.163	0.06201	1473	0.0009464433	0.0014039602	negative	negative
H3F3A	1	224317043	224326326	0.357	0.117	1474	0.0010131543	0.001250517	negative	negative
ACBD3	1	224399002	224441046	0.74	0.436	1475	0.0009623311	0.0012278149	negative	negative
MIXL1	1	224478005	224480136	0.918	0.838	1476	0.0008579795	0.0009249759	negative	negative
LIN9	1	224485485	224563821	0.455	0.358	1477	0.000974533	0.0012387846	negative	negative
PARP1	1	224615014	224662424	0.16	0.02033	1478	0.0013461523	0.0018879154	negative	negative
C1orf95	1	224803123	224859926	0.112	0.01104	1478	0.0009164947	0.0010229131	negative	negative
ITPKB	1	224886013	224993499	0.337	7.40E-005	1478	0.0012174603	0.001759055	negative	negative
PSEN2	1	225124895	225150427	0.194	0.00223	1478	0.0013784557	0.0022431688	negative	negative
CDC42BPA	1	225244188	225572449	0.111	0.553	1479	0.0010099334	0.0013815716	negative	negative
ZNF678	1	225817866	225910748	0.674	0.676	1480	0.000885814	0.001055828	negative	negative
JMJD4	1	225985557	225989735	0.631	0.682	1481	0.0009065677	0.000965255	negative	negative
WNT9A	1	226175319	226202222	0.854	0.636	1482	0.0009411821	0.0010871934	negative	negative
WNT3A	1	226261374	226315584	0.78	0.271	1483	0.0010391869	0.001325151	negative	negative
ARF1	1	226336983	226353536	0.837	0.133	1484	0.001145461	0.0014007441	negative	negative
C1orf35	1	226355050	226357645	0.769	0.148	1485	0.0009201969	0.001039848	negative	negative
MRPL55	1	226361002	226363636	0.763	0.156	1486	0.0008407545	0.0009255054	negative	negative
GUK1	1	226394604	226403275	0.916	0.122	1487	0.0009525988	0.0011931511	negative	negative
GJC2	1	226404175	226414150	0.93	0.107	1488	0.0009207409	0.0010414674	negative	negative
OBSCN	1	226462483	226633198	0.902	0.111	1489	0.0009465955	0.0011450447	negative	negative
TRIM11	1	226647999	226661140	0.879	0.562	1490	0.0010102728	0.0011430312	negative	negative
TRIM17	1	226662263	226670977	0.808	0.562	1491	0.0009175057	0.0010102399	negative	negative
HIST3H3	1	226679168	226679649	0.667	0.41	1492	0.00099271	0.0011688316	negative	negative
HIST3H2A	1	226711687	226712183	0.453	0.39	1493	0.0010427952	0.001317194	negative	negative
HIST3H2BB	1	226712430	226712882	0.436	0.4	1494	0.0009386188	0.0010918647	negative	negative
RHOU	1	226937491	226949034	0.927	0.379	1495	0.0011175891	0.0013732131	negative	negative
RAB4A	1	227473501	227507141	0.866	0.602	1496	0.0011934393	0.0014740295	negative	negative
SPHAR	1	227506751	227507873	0.741	0.352	1497	0.0008323819	0.000905615	negative	negative
ACTA1	1	227633615	227636466	0.487	0.917	1498	0.0010413598	0.0015197094	negative	negative
NUP133	1	227643666	227710711	0.591	0.905	1499	0.0011429418	0.0017078845	negative	negative
ABCB10	1	227718951	227761065	0.69	0.482	1500	0.0009073466	0.0011386853	negative	negative
TAF5L	1	227795486	227828417	0.378	0.498	1501	0.0010572207	0.0012320234	negative	negative
GALNT2	1	228269650	228484569	0.333	0.484	1502	0.00146671	0.001933151	negative	negative
PGBD5	1	228524014	228579990	0.626	0.676	1503	0.000955323	0.0010553344	negative	negative
COG2	1	228844880	228896351	0.492	0.453	1504	0.0009687157	0.0012342275	negative	negative
AGT	1	228904891	228916959	0.393	0.473	1505	0.0011804726	0.0017920688	negative	negative
CAPN9	1	228949752	229004372	0.542	0.525	1506	0.0009085816	0.001052739	negative	negative
C1orf198	1	229039488	229070900	0.509	0.363	1507	0.0009253578	0.0011565954	negative	negative
TTC13	1	229108611	229181230	0.111	0.336	1508	0.0008958803	0.0010624601	negative	negative
ARV1	1	229181445	229203102	0.07202	0.405	1509	0.0009345349	0.0010814569	negative	negative
FAM89A	1	229221555	229242608	0.332	0.662	1510	0.0009189675	0.0010548957	negative	negative
TRIM67	1	229365296	229423937	0.685	0.701	1511	0.0009106082	0.0010676317	negative	negative
C1orf131	1	229426131	229443547	0.625	0.58	1512	0.0008628604	0.0009690056	negative	negative
GNPAT	1	229443541	229480342	0.346	0.772	1513	0.0010389809	0.0012189903	negative	negative
EXOC8	1	229535104	229540201	0.184	0.317	1514	0.0008652322	0.0012041355	negative	negative
EGLN1	1	229568053	229627413	0.366	0.281	1515	0.0010918377	0.001405335	negative	negative
TSNAX	1	229731021	229768892	0.999	0.454	1516	0.0009718429	0.0011936148	negative	negative
DISC1	1	229829183	230243641	0.0853	0.335	1517	0.0009465832	0.0010751037	negative	negative
SIPA1L2	1	230600334	230717866	0.876	0.781	1518	0.0009711784	0.0013416148	negative	negative
PCNXL2	1	231186504	231498082	0.557	0.611	1519	0.0009113599	0.0011338751	negative	negative
KCNK1	1	231816372	231874607	0.02286	0.05442	1520	0.0010940042	0.001500576	negative	negative
SLC35F3	1	232107301	232526885	0.802	0.899	1521	0.0009246723	0.0010420745	negative	negative
TARBP1	1	232593681	232681472	0.65	0.133	1522	0.0010723688	0.0015723322	negative	negative
IRF2BP2	1	232806637	232811894	0.621	0.269	1523	0.0009533562	0.00115288	negative	negative
TOMM20	1	233339282	233358754	0.606	0.925	1524	0.0010607956	0.0013825258	negative	negative
RBM34	1	233361571	233391194	0.476	0.826	1525	0.0009330377	0.0010640222	negative	negative
ARID4B	1	233396832	233558155	0.3	0.251	1526	0.0010473146	0.0015652978	negative	negative
GGPS1	1	233558375	233574467	0.222	0.04137	1527	0.0009705842	0.0012457397	negative	negative
TBCE	1	233597350	233678903	0.02636	0.0223	1527	0.0009089779	0.0011256931	negative	negative
B3GALNT2	1	233679867	233734404	0.04234	0.0585	1528	0.0009155799	0.0011455274	negative	negative
GNG4	1	233777607	233880677	0.565	0.177	1529	0.0011634587	0.0015617574	negative	negative
LYST	1	233890968	234096843	0.484	0.272	1530	0.001290353	0.0017214764	negative	negative
NID1	1	234205754	234295104	0.611	0.504	1531	0.0010543035	0.0012924893	negative	negative
GPR137B	1	234372496	234438829	0.377	0.632	1532	0.0013393925	0.0019791897	negative	negative
ERO1LB	1	234447082	234511908	0.635	0.678	1533	0.0009860755	0.0012794509	negative	negative
EDARADD	1	234624302	234714631	0.667	0.427	1534	0.0009544747	0.0013007603	negative	negative
LGALS8	1	234748187	234779619	0.401	0.02077	1535	0.0010244934	0.0013356054	negative	negative
HEATR1	1	234780593	234834437	0.547	0.0326	1535	0.0008905385	0.0010673619	negative	negative
ACTN2	1	234916392	234994181	0.608	0.869	1536	0.0011352074	0.0018042604	negative	negative
MTR	1	235025203	235133904	0.928	0.71	1537	0.0010676015	0.0013974416	negative	negative
RYR2	1	235272324	236063911	0.358	0.304	1538	0.0009295837	0.0011308381	negative	negative
ZP4	1	236112332	236120558	0.805	0.09101	1539	0.00083645	0.000901258	negative	negative
CHRM3	1	237858995	238139340	0.953	0.486	1540	0.0041969823	0.0055217429	negative	negative
FMN2	1	238321807	238705112	0.447	0.757	1541	0.0009072293	0.0010506331	negative	negative
GREM2	1	238719495	238842085	0.538	0.619	1542	0.0008964226	0.0010570713	negative	negative
RGS7	1	239005439	239587101	0.704	0.872	1543	0.0008966683	0.0011724868	negative	negative
FH	1	239727526	239749677	0.00437	0.423	1544	0.0011150389	0.0013924905	negative	negative
KMO	1	239762302	239825567	0.02558	0.501	1545	0.0010766534	0.0016268679	negative	negative
OPN3	1	239823074	239870324	0.212	0.377	1546	0.0012892682	0.0018342536	negative	negative
CHML	1	239858789	239865855	0.258	0.103	1547	0.0009013932	0.0010818951	negative	negative
WDR64	1	239913504	240031580	0.816	0.03441	1548	0.0008320054	0.0008956136	negative	negative
EXO1	1	240078157	240119671	0.313	0.131	1549	0.001002833	0.0012102889	negative	negative
MAP1LC3C	1	240225414	240228998	0.673	0.553	1550	0.0009156849	0.0010049133	negative	negative
PLD5	1	240318894	240754621	0.523	0.06398	1551	0.0008378645	0.0008996309	negative	negative
CEP170	1	241354352	241485331	0.268	0.499	1552	0.0009484667	0.0011776678	negative	negative
SDCCAG8	1	241485942	241730016	0.447	0.379	1553	0.0008997135	0.0010815434	negative	negative
AKT3	1	241718157	242073176	0.508	0.37	1554	0.0018274499	0.0044696979	negative	negative
C1orf100	1	242582559	242619016	0.474	0.258	1555	0.0008529874	0.0009432196	negative	negative
ADSS	1	242638418	242682036	0.21	0.192	1556	0.0009494576	0.0012986013	negative	negative
C1orf101	1	242691315	242870285	0.103	0.21	1557	0.0008299123	0.0009187768	negative	negative
HNRNPU	1	243080224	243094450	0.264	0.09102	1558	0.0010790318	0.0013879885	negative	negative
EFCAB2	1	243200314	243317761	0.45	0.534	1559	0.0008356998	0.0009813345	negative	negative
KIF26B	1	243384909	243933051	0.894	0.604	1560	0.0009075541	0.0009420767	negative	negative
SMYD3	1	243979266	244647334	0.434	0.255	1561	0.0009680697	0.001199463	negative	negative
TFB2M	1	244770488	244796186	0.195	0.10532	1562	0.0009749065	0.001183871	negative	negative
SCCPDH	1	244954000	244998062	0.947	0.248	1563	0.0010184087	0.0012694486	negative	negative
AHCTF1	1	245069024	245148302	0.368	0.411	1564	0.0009487392	0.0011602452	negative	negative
ZNF695	1	245215248	245237978	0.182	0.726	1565	0.0008644604	0.0009525733	negative	negative
ZNF670	1	245266709	245308692	0.154	0.475	1566	0.0008786609	0.0009480039	negative	negative
ZNF669	1	245329915	245334251	0.175	0.08707	1567	0.000885115	0.0010444117	negative	negative
ZNF124	1	245385825	245401941	0.266	0.03448	1568	0.0009403466	0.0011599141	negative	negative
VN1R5	1	245485996	245487070	0.61	0.243	1569	0.0008635137	0.0009284019	negative	negative
ZNF496	1	245530244	245561668	0.733	0.405	1570	0.0008682013	0.0010552724	negative	negative
NLRP3	1	245646097	245679029	0.737	0.04382	1571	0.0012850068	0.002287305	negative	negative
OR2B11	1	245680953	245681907	0.613	0.03983	1571	0.0008387215	0.0009241278	negative	negative
OR2C3	1	245760056	245763764	0.84	0.01249	1571	0.0008359994	0.0009145827	negative	negative
OR2G2	1	245818284	245819238	0.539	0.01507	1571	0.0008359994	0.0008856637	negative	negative
OR2G3	1	245835510	245836440	0.483	0.008476	1571	0.0008359994	0.0009612404	negative	negative
OR13G1	1	245902042	245902966	0.274	0.369	1572	0.000846355	0.0008770888	negative	negative
OR6F1	1	245941753	245942680	0.46	0.504	1573	0.0008359994	0.0008952808	negative	negative
OR1C1	1	245987386	245988331	0.539	0.399	1574	0.0008399295	0.0009046643	negative	negative
OR14A16	1	246044724	246045654	0.647	0.425	1575	0.0008359994	0.0008856637	negative	negative
OR11L1	1	246070852	246071821	0.736	0.514	1576	0.0008310496	0.0008606957	negative	negative
TRIM58	1	246087123	246110061	0.906	0.421	1577	0.0009414265	0.0010644033	negative	negative
OR2W3	1	246125511	246126456	0.93	0.419	1578	0.0008593915	0.0009124846	negative	negative
OR2T8	1	246150942	246151881	0.993	0.481	1579	0.0008238532	0.000854242	negative	negative
OR2L13	1	246167115	246330847	0.929	0.305	1580	0.0008771471	0.0009804965	negative	negative
OR2L8	1	246178782	246179721	0.975	0.222	1581	0.0008359994	0.0008856637	negative	negative
OR2AK2	1	246195256	246196264	0.983	0.203	1582	0.0008359994	0.0008856637	negative	negative
OR2L2	1	246268096	246269230	0.534	0.475	1583	0.0008425399	0.0009459692	negative	negative
OR2L3	1	246290606	246291545	0.454	0.298	1584	0.0008359994	0.0008856637	negative	negative
OR2M5	1	246375072	246376011	0.709	0.403	1585	0.0008359994	0.0008856637	negative	negative
OR2M2	1	246409910	246410954	0.702	0.551	1586	0.0008359994	0.0008856637	negative	negative
OR2M3	1	246432992	246433931	0.74	0.463	1587	0.0008359994	0.0008856637	negative	negative
OR2M4	1	246468853	246469789	0.776	0.306	1588	0.0008359994	0.0008856637	negative	negative
OR2T33	1	246502776	246503739	0.708	0.403	1589	0.0008359994	0.0008856637	negative	negative
OR2T12	1	246524540	246525503	0.608	0.536	1590	0.0008359994	0.0008856637	negative	negative
OR2M7	1	246553554	246554493	0.641	0.649	1591	0.0008359994	0.0008856637	negative	negative
OR14C36	1	246578699	246579638	0.612	0.652	1592	0.0008359994	0.0008856637	negative	negative
OR2T4	1	246591505	246592552	0.608	0.652	1593	0.0008359994	0.0008856637	negative	negative
OR2T35	1	246868210	246869182	0.664	0.602	1594	0.0008488985	0.0009104428	negative	negative
OR2T27	1	246879854	246880808	0.642	0.426	1595	0.0008359994	0.0008856637	negative	negative
OR14I1	1	246911292	246912228	0.747	0.449	1596	0.0008238532	0.000854242	negative	negative
SH3BP5L	1	247071273	247086777	0.819	0.281	1597	0.0009186839	0.0010488051	negative	negative
ZNF672	1	247099152	247110337	0.738	0.606	1598	0.0009234712	0.0010021919	negative	negative
ZNF692	1	247110827	247119894	0.754	0.634	1599	0.0009169087	0.0010245307	negative	negative
PGBD2	1	247167064	247179968	0.827	0.56	1600	0.0009001097	0.0009542164	negative	negative
FAM110C	2	31607	36385	0.896	0.02849	1601	0.0009144361	0.0010189054	negative	negative
SH3YL1	2	208154	246341	0.473	0.491	1602	0.0010363053	0.0012154174	negative	negative
ACP1	2	254871	268282	0.359	0.61	1603	0.0009549657	0.0011872056	negative	negative
FAM150B	2	269560	278308	0.36	0.509	1604	0.0008355738	0.0009043892	negative	negative
TMEM18	2	657972	667439	0.732	0.117	1605	0.0011834481	0.0013823103	negative	negative
SNTG2	2	936554	1350391	0.08362	0.79	1606	0.0008859984	0.0010513314	negative	negative
TPO	2	1396241	1525502	0.599	0.25	1607	0.0012617913	0.0017533899	negative	negative
PXDN	2	1614665	1727298	0.01731	0.859	1608	0.0009634648	0.0011099359	negative	negative
MYT1L	2	1771891	2314052	0.365	0.276	1609	0.000890713	0.0010440559	negative	negative
TSSC1	2	3171749	3360605	0.131	0.928	1610	0.0009254658	0.0010129076	negative	negative
ADI1	2	3480696	3502354	0.838	0.916	1611	0.0010314338	0.0012501295	negative	negative
RNASEH1	2	3570565	3583815	0.826	0.865	1612	0.0009707443	0.001095023	negative	negative
RPS7	2	3600727	3606384	0.548	0.675	1613	0.0010781417	0.0012590101	negative	negative
COLEC11	2	3620511	3669922	0.487	0.521	1614	0.0008856996	0.0009864266	negative	negative
ALLC	2	3683660	3728135	0.639	0.329	1615	0.0008620052	0.0009287799	negative	negative
SOX11	2	5750249	5758968	0.917	0.576	1616	0.0010200285	0.0013516113	negative	negative
CMPK2	2	6905901	6923387	0.962	0.182	1617	0.0010758305	0.001442301	negative	negative
RSAD2	2	6935246	6955814	0.375	0.214	1618	0.0012489065	0.0020776891	negative	negative
RNF144A	2	6974973	7101760	0.624	0.247	1619	0.0011244419	0.0015533711	LC_secondary	LC_secondary
ID2	2	8739563	8742034	0.82	0.468	1620	0.0018079477	0.0040395154	negative	negative
KIDINS220	2	8786510	8895181	0.388	0.61	1621	0.0009827474	0.0013266575	negative	negative
MBOAT2	2	8914151	9061327	0.07209	0.477	1622	0.0009092913	0.0011343259	negative	negative
ITGB1BP1	2	9463265	9481094	0.617	0.893	1623	0.0009657039	0.0013037578	negative	negative
CPSF3	2	9481318	9530678	0.363	0.681	1624	0.0009510037	0.0011046176	negative	negative
IAH1	2	9532120	9546042	0.236	0.507	1625	0.0008452176	0.0009622219	negative	negative
ADAM17	2	9546861	9613368	0.246	0.287	1626	0.0012482686	0.0019204174	negative	negative
YWHAQ	2	9641556	9688557	0.501	0.05582	1627	0.0011669797	0.0017089265	negative	negative
TAF1B	2	9901023	9991996	0.677	0.578	1628	0.000923375	0.0010979054	negative	negative
GRHL1	2	10009272	10059856	0.312	0.512	1629	0.0014172996	0.0018200073	negative	negative
KLF11	2	10101132	10112414	0.04364	0.238	1630	0.0012809633	0.0018611988	negative	negative
CYS1	2	10116316	10137989	0.06918	0.129	1631	0.0008537231	0.0009790621	negative	negative
RRM2	2	10180185	10188074	0.97	0.10761	1632	0.0011369751	0.0016509273	negative	negative
C2orf48	2	10198959	10269307	0.909	0.00914	1633	0.0008238532	0.000854242	negative	negative
HPCAL1	2	10360490	10485194	0.454	0.329	1634	0.0011027967	0.0017324873	negative	negative
ODC1	2	10497958	10505904	0.102	0.375	1635	0.0011718305	0.0017418837	negative	negative
NOL10	2	10628344	10747563	0.113	0.924	1636	0.0009373634	0.001005044	negative	negative
ATP6V1C2	2	10779225	10842687	0.142	0.07201	1637	0.0008743326	0.0010348351	negative	negative
PDIA6	2	10840967	10870411	0.313	0.03175	1638	0.0010902791	0.0014703775	negative	negative
KCNF1	2	10969513	10971802	0.326	0.262	1639	0.0009367534	0.0010710871	negative	negative
C2orf50	2	11190629	11203601	0.364	0.09171	1640	0.0008677801	0.0009288872	negative	negative
PQLC3	2	11212990	11236449	0.507	0.09588	1641	0.0009388034	0.0010799951	negative	negative
ROCK2	2	11239228	11402162	0.485	0.00934	1642	0.0010180402	0.0016445124	negative	negative
E2F6	2	11501951	11523748	0.959	0.308	1643	0.0011191628	0.0014042292	negative	negative
GREB1	2	11591692	11700363	0.869	0.923	1644	0.0014642886	0.0016989258	negative	negative
NTSR2	2	11715754	11727780	0.933	0.82	1645	0.0010314837	0.0013162631	negative	negative
LPIN1	2	11804190	11884984	0.795	0.521	1646	0.0012380649	0.0019059047	negative	negative
TRIB2	2	12774448	12800309	0.08267	0.376	1647	0.0013934326	0.0023708508	negative	negative
FAM84A	2	14690306	14693898	0.351	0.263	1648	0.0009082534	0.0010399474	negative	negative
DDX1	2	15649220	15688676	0.709	0.424	1649	0.0014437089	0.0019192084	negative	negative
MYCN	2	15998133	16004580	0.634	0.274	1650	0.0012176888	0.0018089138	negative	negative
FAM49A	2	16597381	16710577	0.792	0.245	1651	0.0010829072	0.0015522314	negative	negative
RAD51AP2	2	17555466	17563187	0.996	0.843	1652	0.0008238532	0.000854242	negative	negative
VSNL1	2	17585287	17701187	0.915	0.987	1653	0.0009847066	0.0012552152	negative	negative
SMC6	2	17708561	17798541	0.498	0.989	1654	0.0010433067	0.0013649028	negative	negative
GEN1	2	17798657	17830113	0.523	0.964	1655	0.0009017809	0.0010817252	negative	negative
MSGN1	2	17861266	17861848	0.603	0.919	1656	0.0008481755	0.0009217113	negative	negative
KCNS3	2	17923425	17977706	0.411	0.614	1657	0.0009641141	0.00120755	negative	negative
RDH14	2	18599469	18605440	0.461	0.15	1658	0.0008633928	0.0009631675	negative	negative
NT5C1B	2	18607617	18634319	0.645	0.225	1659	0.0008381192	0.0008913615	negative	negative
OSR1	2	19414726	19421853	0.52	0.143	1660	0.0009724339	0.0011893895	negative	negative
TTC32	2	19959994	19965225	0.725	0.591	1661	0.0008553984	0.0009966766	negative	negative
WDR35	2	19973509	20053365	0.729	0.758	1662	0.0008954673	0.0010201541	negative	negative
MATN3	2	20055293	20075936	0.756	0.87	1663	0.0009455302	0.0010789381	negative	negative
LAPTM4A	2	20095893	20114926	0.719	0.82	1664	0.0009976858	0.0012295205	negative	negative
SDC1	2	20264038	20288675	0.838	0.416	1665	0.0015336383	0.0019460374	negative	negative
PUM2	2	20311933	20390625	0.899	0.307	1666	0.0009698956	0.0014089197	negative	negative
RHOB	2	20510315	20512682	0.18	0.179	1667	0.0013909913	0.0029246072	negative	negative
HS1BP3	2	20681044	20714345	0.416	0.781	1668	0.0010098433	0.0013041504	negative	negative
GDF7	2	20729904	20734731	0.452	0.752	1669	0.0008910179	0.0010546311	negative	negative
C2orf43	2	20748298	20886308	0.608	0.962	1670	0.0009431267	0.0010808806	negative	negative
APOB	2	21077805	21120450	0.973	0.734	1671	0.0016108089	0.0019001145	negative	negative
ATAD2B	2	23825037	24003438	0.28	0.00825	1672	0.0009399265	0.0011080347	negative	negative
C2orf44	2	24105749	24123727	0.694	0.00451	1672	0.000916611	0.0009911009	negative	negative
FKBP1B	2	24126131	24140054	0.698	0.00419	1672	0.0009554366	0.0011700873	negative	negative
TP53I3	2	24153808	24161232	0.659	0.00153	1672	0.0009127841	0.0011713005	negative	negative
PFN4	2	24191747	24199655	0.433	0.00968	1672	0.0008261254	0.0008890481	negative	negative
ITSN2	2	24279238	24436901	0.135	0.769	1673	0.0010035311	0.0012935313	negative	negative
NCOA1	2	24660849	24847074	0.817	0.02904	1674	0.0012024465	0.0018848722	negative	negative
CENPO	2	24869836	24896288	0.795	0.04451	1674	0.0008760482	0.0009523432	negative	negative
ADCY3	2	24895541	24995559	0.872	0.07938	1675	0.0016503589	0.0023939353	negative	negative
EFR3B	2	25118476	25235508	0.228	0.106	1676	0.0036809799	0.0062609622	negative	negative
POMC	2	25237225	25245063	0.144	0.125	1677	0.0011794076	0.0019918871	negative	negative
DNMT3A	2	25309348	25418963	0.03158	0.136	1678	0.0053766891	0.0137078246	negative	negative
DTNB	2	25453615	25750007	0.786	0.813	1679	0.0009791017	0.0012059396	negative	negative
ASXL2	2	25815756	25954816	0.616	0.05829	1680	0.0010865045	0.0013191333	negative	negative
KIF3C	2	26002958	26058947	0.519	0.555	1681	0.0010349445	0.0012274575	negative	negative
RAB10	2	26110477	26213782	0.957	0.48	1682	0.0009929097	0.0013051079	negative	negative
HADHA	2	26267007	26321098	0.826	0.388	1683	0.0010198436	0.0013515282	negative	negative
HADHB	2	26321119	26366837	0.786	0.33	1684	0.0010750111	0.0014221789	negative	negative
GPR113	2	26384544	26423189	0.403	0.352	1685	0.0009380116	0.000992931	negative	negative
OTOF	2	26533574	26635070	0.937	0.782	1686	0.0009375935	0.0010505002	negative	negative
C2orf70	2	26638984	26655899	0.5	0.644	1687	0.0008774694	0.0009996004	negative	negative
CIB4	2	26657576	26717715	0.447	0.876	1688	0.0008549621	0.0009069722	negative	negative
KCNK3	2	26769122	26806209	0.666	0.855	1689	0.0010573896	0.0013819281	negative	negative
CENPA	2	26862385	26870959	0.724	0.451	1690	0.000994403	0.0013651658	negative	negative
DPYSL5	2	26924472	27026723	0.675	0.434	1691	0.0009448087	0.0011291788	negative	negative
MAPRE3	2	27047028	27103591	0.457	0.417	1692	0.000971677	0.0011214543	negative	negative
TMEM214	2	27109277	27118069	0.501	0.627	1693	0.0009378105	0.0010546087	negative	negative
AGBL5	2	27127994	27146994	0.5	0.828	1694	0.0009358461	0.0011152126	negative	negative
EMILIN1	2	27155009	27162769	0.486	0.79	1695	0.0009415628	0.0011315056	negative	negative
KHK	2	27163114	27177123	0.526	0.707	1696	0.0009388746	0.0010915311	negative	negative
CGREF1	2	27176972	27195475	0.599	0.657	1697	0.0009304238	0.0010689033	negative	negative
ABHD1	2	27200160	27207184	0.71	0.664	1698	0.0008864296	0.0009934631	negative	negative
PREB	2	27207128	27211046	0.717	0.58	1699	0.0010096735	0.001316368	negative	negative
C2orf53	2	27213218	27215836	0.707	0.568	1700	0.0008292356	0.0008683288	negative	negative
TCF23	2	27225505	27229239	0.719	0.604	1701	0.0008313926	0.001122462	negative	negative
SLC5A6	2	27275961	27288575	0.737	0.403	1702	0.0009378383	0.0012778303	negative	negative
CAD	2	27293761	27320158	0.704	0.321	1703	0.0009923136	0.0014847774	negative	negative
SLC30A3	2	27330943	27339464	0.637	0.223	1704	0.0011310722	0.001836742	negative	negative
DNAJC5G	2	27351792	27357800	0.637	0.23	1705	0.0008609658	0.0009537053	negative	negative
TRIM54	2	27359103	27383811	0.672	0.263	1706	0.0008955794	0.0009814329	negative	negative
UCN	2	27383768	27384634	0.625	0.247	1707	0.001039416	0.0013685559	negative	negative
MPV17	2	27385863	27399473	0.657	0.281	1708	0.0010272501	0.0011975808	negative	negative
GTF3C2	2	27402224	27433372	0.63	0.285	1709	0.0009999195	0.0014044842	negative	negative
EIF2B4	2	27440722	27446828	0.805	0.384	1710	0.0009745548	0.0012179085	negative	negative
SNX17	2	27446892	27453498	0.746	0.411	1711	0.0009896428	0.0012578549	negative	negative
ZNF513	2	27453606	27457097	0.748	0.405	1712	0.0008858761	0.0010115713	negative	negative
PPM1G	2	27457564	27486000	0.761	0.41	1713	0.0009958259	0.0013083626	negative	negative
NRBP1	2	27504976	27518628	0.774	0.396	1714	0.0009949578	0.001214564	negative	negative
KRTCAP3	2	27518766	27520668	0.765	0.415	1715	0.000836285	0.0009513836	negative	negative
IFT172	2	27520743	27566075	0.657	0.529	1716	0.0008955384	0.0010539392	negative	negative
FNDC4	2	27568253	27571590	0.592	0.58	1717	0.0008897927	0.0009911207	negative	negative
GCKR	2	27573209	27600054	0.628	0.52	1718	0.0042750647	0.0077648843	negative	negative
C2orf16	2	27652892	27659093	0.532	0.269	1719	0.0008238532	0.000854242	negative	negative
ZNF512	2	27659396	27699467	0.55	0.23	1720	0.0008608971	0.0009634849	negative	negative
CCDC121	2	27702009	27705383	0.576	0.232	1721	0.0009192985	0.0009965336	negative	negative
GPN1	2	27705406	27727217	0.561	0.244	1722	0.000998283	0.0011415406	negative	negative
SUPT7L	2	27727182	27739953	0.646	0.283	1723	0.0009300945	0.0010626181	negative	negative
SLC4A1AP	2	27739841	27771351	0.633	0.255	1724	0.0009959958	0.0014236406	negative	negative
MRPL33	2	27848087	27856112	0.354	0.501	1725	0.0009606352	0.0011382351	negative	negative
RBKS	2	27857769	27966727	0.345	0.97	1726	0.0010110856	0.0012883905	negative	negative
BRE	2	27966985	28415271	0.626	0.644	1727	0.0013057876	0.0016183753	negative	negative
FOSL2	2	28469282	28491020	0.781	0.06487	1728	0.0052883317	0.0174163976	negative	negative
PLB1	2	28572485	28720117	0.08925	0.621	1729	0.0008335647	0.0009170103	negative	negative
PPP1CB	2	28828117	28879310	0.902	0.303	1730	0.0011338997	0.001773754	negative	negative
SPDYA	2	28887220	28926979	0.891	0.598	1731	0.0008433638	0.0010213154	negative	negative
WDR43	2	28971036	29024584	0.507	0.788	1732	0.0010406923	0.0012700887	negative	negative
C2orf71	2	29138061	29150631	0.822	0.57	1733	0.0008321288	0.0008948946	negative	negative
CLIP4	2	29191821	29260178	0.699	0.367	1734	0.0009907738	0.0012356397	negative	negative
ALK	2	29269143	29997936	0.343	0.644	1735	0.0011985992	0.0016302433	negative	negative
YPEL5	2	30223253	30236903	0.773	0.452	1736	0.0010887081	0.0015142585	negative	negative
LBH	2	30307900	30336403	0.729	0.00107	1737	0.0011904366	0.0017236133	negative	negative
CAPN13	2	30799141	30883815	0.06474	0.411	1738	0.0008612134	0.0009336456	negative	negative
GALNT14	2	30986836	31215075	0.537	0.203	1739	0.0009684039	0.0010340821	negative	negative
EHD3	2	31310706	31344764	0.831	0.657	1740	0.0012594605	0.0015496496	negative	negative
XDH	2	31410691	31491115	0.952	0.02203	1741	0.0010805111	0.0013743215	negative	negative
SRD5A2	2	31603159	31659544	0.849	0.653	1742	0.0009131082	0.0016229725	negative	negative
MEMO1	2	31946397	32089202	0.954	0.887	1743	0.0008489263	0.0009408078	negative	negative
DPY30	2	32102475	32118348	0.857	0.727	1744	0.000928588	0.0010758338	negative	negative
SPAST	2	32142183	32236210	0.657	0.831	1745	0.0009639563	0.0011260939	negative	negative
SLC30A6	2	32244436	32300313	0.534	0.901	1746	0.0009053544	0.0010552387	negative	negative
NLRC4	2	32303021	32344305	0.704	0.974	1747	0.0010256773	0.0014702655	negative	negative
YIPF4	2	32356534	32385145	0.787	0.846	1748	0.0009444232	0.0011868058	negative	negative
BIRC6	2	32435599	32697469	0.992	0.583	1749	0.0011117473	0.0013583	negative	negative
TTC27	2	32706632	32899622	0.377	0.823	1750	0.0009527891	0.0012860969	negative	negative
LTBP1	2	33025895	33478079	0.776	0.194	1751	0.0010337581	0.0016846434	negative	negative
RASGRP3	2	33514919	33643162	0.317	0.173	1752	0.0038757391	0.0068377327	negative	negative
FAM98A	2	33662232	33677866	0.388	0.08665	1753	0.0010072916	0.0012441282	negative	negative
CRIM1	2	36436900	36631782	0.613	0.382	1754	0.0012849514	0.0021664099	negative	negative
FEZ2	2	36632904	36678836	0.55	0.747	1755	0.0011026174	0.0014489188	negative	negative
VIT	2	36777417	36895434	0.49	0.752	1756	0.0009777046	0.0011184748	negative	negative
STRN	2	36928975	37047119	0.416	0.863	1757	0.0009853805	0.0012425808	negative	negative
HEATR5B	2	37061656	37164989	0.464	0.513	1758	0.000877164	0.0009789765	negative	negative
EIF2AK2	2	37187202	37229907	0.829	0.302	1759	0.0016641224	0.0023766251	negative	negative
SULT6B1	2	37248466	37269194	0.67	0.746	1760	0.0008821567	0.0008901187	negative	negative
CEBPZ	2	37282278	37312244	0.696	0.797	1761	0.0011059418	0.0013567369	negative	negative
PRKD3	2	37331149	37397726	0.592	0.514	1762	0.0010418324	0.0015383515	negative	negative
QPCT	2	37425256	37453969	0.699	0.315	1763	0.001185106	0.0016754415	negative	negative
CDC42EP3	2	37724246	37752830	0.582	0.63	1764	0.0012615746	0.0020019013	negative	negative
CYP1B1	2	38148249	38156827	0.407	0.07544	1765	0.0012344649	0.0029027924	negative	negative
GALM	2	38746742	38815031	0.421	0.333	1766	0.0009897544	0.0010835694	negative	negative
GEMIN6	2	38858830	38862610	0.576	0.906	1767	0.0009691121	0.0011565417	negative	negative
DHX57	2	38878378	38956525	0.513	0.811	1768	0.0009288082	0.001054688	negative	negative
SOS1	2	39062193	39201108	0.05284	0.836	1769	0.0029018839	0.0070868377	negative	negative
CDKL4	2	39259191	39310177	0.323	0.678	1770	0.0008555096	0.0009180181	negative	negative
MAP4K3	2	39329925	39517723	0.583	0.828	1771	0.0010468754	0.0015299808	negative	negative
THUMPD2	2	39816948	39859881	0.111	0.951	1772	0.000919961	0.0010344172	negative	negative
SLC8A1	2	40192789	40593079	0.114	0.0596	1773	0.0009934093	0.0014132795	negative	negative
EML4	2	42250019	42413192	0.764	0.91	1774	0.001055384	0.0014150313	negative	negative
COX7A2L	2	42431147	42441860	0.941	0.931	1775	0.0009914604	0.0010930426	negative	negative
KCNG3	2	42522660	42574741	0.843	0.511	1776	0.0008977167	0.0009927791	negative	negative
MTA3	2	42649174	42789857	0.598	0.515	1777	0.0008978586	0.0011067139	negative	negative
OXER1	2	42843142	42844905	0.191	0.876	1778	0.0010288626	0.0011156313	negative	negative
HAAO	2	42847732	42873255	0.191	0.848	1779	0.0009381619	0.0011497992	negative	negative
ZFP36L2	2	43303044	43307249	0.846	0.201	1780	0.0014357218	0.0022879866	negative	HC_secondary
THADA	2	43311478	43676689	0.508	0.171	1781	0.0057096329	0.0121919778	HC_primary	HC_primary
PLEKHH2	2	43717950	43848630	0.727	0.337	1782	0.0009911638	0.0011443057	negative	negative
DYNC2LI1	2	43854685	43890653	0.957	0.10369	1783	0.0010673812	0.0013307345	negative	negative
ABCG5	2	43893114	43919462	0.998	0.04821	1784	0.0008923081	0.0010520511	negative	negative
ABCG8	2	43919606	43959109	0.997	0.04007	1784	0.0008826738	0.0009954798	negative	negative
LRPPRC	2	43966866	44076648	0.84	0.11	1785	0.0010576328	0.0014258587	negative	negative
PPM1B	2	44249503	44315246	0.741	0.751	1786	0.0013377829	0.0018064902	negative	negative
SLC3A1	2	44356100	44401466	0.398	0.545	1787	0.0009733407	0.0010807196	negative	negative
PREPL	2	44399405	44440393	0.454	0.624	1788	0.0009468765	0.0011868941	negative	negative
SIX3	2	45022540	45025894	0.228	0.954	1789	0.0010190193	0.0012611875	negative	negative
SIX2	2	45085846	45090026	0.266	0.827	1790	0.0010584612	0.001267338	negative	negative
SRBD1	2	45469323	45691907	0.131	0.349	1791	0.0009169486	0.0009887259	negative	negative
PRKCE	2	45732546	46268633	0.482	0.411	1792	0.0013687144	0.0026602148	negative	negative
EPAS1	2	46378066	46467340	0.91	0.08385	1793	0.0042445613	0.0061852132	negative	negative
ATP6V1E2	2	46592489	46600600	0.76	0.03113	1794	0.0009019956	0.0010403773	negative	negative
RHOQ	2	46623370	46665331	0.881	0.07645	1795	0.0014271854	0.0022063028	negative	negative
PIGF	2	46661916	46697755	0.401	0.209	1796	0.0010240163	0.0012139642	negative	negative
CRIPT	2	46697811	46705687	0.386	0.156	1797	0.0009578817	0.0010427319	negative	negative
SOCS5	2	46779602	46843431	0.462	0.301	1798	0.0015421642	0.0023370589	negative	negative
MCFD2	2	46982518	46996453	0.634	0.5	1799	0.0010073719	0.0012359903	negative	negative
TTC7A	2	47021816	47156779	0.778	0.628	1800	0.0009102503	0.0010347068	negative	negative
C2orf61	2	47209090	47235930	0.997	0.453	1801	0.0008685876	0.0009074572	negative	negative
CALM2	2	47240808	47257154	0.993	0.604	1802	0.0014955724	0.0026244296	negative	negative
MSH2	2	47483766	47563864	0.00029	0.12	1803	0.0010786514	0.0016301255	negative	negative
KCNK12	2	47601418	47650974	0.000271	0.361	1804	0.0009869046	0.0011326475	negative	negative
MSH6	2	47863724	47887596	0.536	0.09272	1805	0.001034848	0.0014507394	negative	negative
FBXO11	2	47887562	47986318	0.385	0.124	1806	0.0011575869	0.0014250519	negative	negative
FOXN2	2	48395298	48459938	0.926	0.194	1807	0.0009525808	0.0011194918	negative	negative
STON1	2	48661266	48679539	0.375	0.502	1808	0.001040953	0.0013162951	negative	negative
GTF2A1L	2	48698451	48813790	0.263	0.158	1809	0.0008858977	0.0011311796	negative	negative
LHCGR	2	48767416	48836384	0.282	0.131	1810	0.0040686533	0.0033749	negative	negative
FSHR	2	49043155	49235134	0.841	0.03596	1811	0.0039977403	0.0032054472	negative	negative
NRXN1	2	50000991	51113178	0.983	0.536	1812	0.0019494088	0.0021802158	negative	negative
ASB3	2	53750621	53867583	0.283	0.663	1813	0.0011647107	0.001230674	negative	negative
CHAC2	2	53848432	53855791	0.226	0.684	1814	0.0010102941	0.0012198157	negative	negative
GPR75	2	53933553	53940630	0.271	0.891	1815	0.0009640081	0.0011862982	negative	negative
PSME4	2	53944707	54051481	0.353	0.916	1816	0.0013251018	0.0019441307	negative	negative
ACYP2	2	54195913	54385939	0.589	0.636	1817	0.0010243043	0.0013716753	negative	negative
TSPYL6	2	54333818	54336913	0.862	0.738	1818	0.0008238532	0.0008794329	negative	negative
C2orf73	2	54411574	54442218	0.986	0.257	1819	0.0008626646	0.0009228096	negative	negative
SPTBN1	2	54536957	54752087	0.626	0.01843	1820	0.0011831747	0.0017272007	negative	negative
RTN4	2	55052830	55131238	0.09365	0.393	1821	0.0011237196	0.0014999465	negative	negative
RPS27A	2	55313327	55316249	0.514	0.664	1822	0.0011715457	0.001659714	negative	negative
MTIF2	2	55317259	55349888	0.505	0.668	1823	0.0010017414	0.0013337577	negative	negative
CCDC88A	2	55368481	55500467	0.264	0.711	1824	0.0010613686	0.0015962285	negative	negative
CCDC104	2	55600243	55625720	0.234	0.977	1825	0.0009262966	0.0010540415	negative	negative
SMEK2	2	55629017	55698300	0.176	0.95	1826	0.0014914261	0.0019541432	negative	negative
PNPT1	2	55714701	55774515	0.202	0.681	1827	0.0009494303	0.0012553989	negative	negative
EFEMP1	2	55946605	56004436	0.633	0.404	1828	0.001014455	0.0014477522	negative	negative
CCDC85A	2	56264761	56466813	0.00281	0.534	1829	0.0010620141	0.0010908029	negative	negative
VRK2	2	58127223	58240509	0.02355	0.953	1830	0.0010618973	0.0014303431	negative	negative
FANCL	2	58239881	58322019	0.128	0.98	1831	0.0015197584	0.0018694662	negative	negative
BCL11A	2	60531805	60634137	0.643	0.909	1832	0.0028817671	0.005558307	negative	negative
PAPOLG	2	60836886	60879602	0.02568	0.00828	1833	0.0009274969	0.0010876233	negative	negative
REL	2	60962255	61003682	0.00118	0.000327	1833	0.0402116234	0.1521650317	negative	negative
PUS10	2	61022607	61098712	0.001194	0.000386	1833	0.0140468492	0.1105786131	negative	negative
PEX13	2	61098373	61129896	0.01222	0.0013	1833	0.0010730165	0.0012989767	negative	negative
KIAA1841	2	61146509	61218673	0.08954	0.00319	1833	0.0009596818	0.0010880203	negative	negative
AHSA2	2	61258324	61267562	0.244	0.03318	1833	0.0009286434	0.0010618526	negative	negative
USP34	2	61268093	61551353	0.141	0.0284	1833	0.0011134376	0.0013787978	negative	negative
XPO1	2	61558572	61618922	0.256	0.02753	1833	0.0012113037	0.0018729232	negative	negative
FAM161A	2	61905486	61934782	0.973	0.502	1834	0.0008358118	0.0009563964	negative	negative
CCT4	2	61948765	61969295	0.962	0.731	1835	0.0011575741	0.0014510462	negative	negative
COMMD1	2	61986306	62216709	0.953	0.817	1836	0.0009369415	0.0010696168	negative	negative
B3GNT2	2	62276765	62305370	0.345	0.326	1837	0.0310657697	0.0351368433	negative	negative
TMEM17	2	62581263	62586980	0.139	0.0844	1838	0.0040432834	0.0080064103	negative	negative
EHBP1	2	62786636	63127125	0.232	0.10842	1839	0.0013368388	0.0016213684	negative	negative
OTX1	2	63131468	63137816	0.153	0.09758	1840	0.0009484142	0.0011682911	negative	negative
MDH1	2	63669625	63687832	0.745	0.23	1841	0.0010395233	0.0013337243	negative	negative
UGP2	2	63921601	63972200	0.249	0.217	1842	0.0011117615	0.0016610658	negative	negative
VPS54	2	63973170	64099718	0.31	0.161	1843	0.0010586792	0.0015411777	negative	negative
PELI1	2	64173289	64225109	0.556	0.178	1844	0.0013971597	0.0026485368	negative	negative
AFTPH	2	64604968	64673642	0.0801	0.37	1845	0.0009659901	0.0011737739	negative	negative
SERTAD2	2	64712259	64734550	0.299	0.102	1846	0.0011149751	0.0015459887	negative	negative
SLC1A4	2	65070097	65104503	0.00398	0.158	1847	0.0011238989	0.0015545775	negative	negative
CEP68	2	65136998	65167646	0.952	0.269	1848	0.0010476257	0.0013234081	negative	negative
RAB1A	2	65167492	65210793	0.892	0.365	1849	0.0010313396	0.0014932565	negative	negative
ACTR2	2	65308405	65351891	0.408	0.713	1850	0.0010222665	0.0013397156	negative	negative
SPRED2	2	65391488	65513160	0.000279	0.08551	1851	0.0059382306	0.0102574373	negative	negative
MEIS1	2	66516035	66653395	0.767	0.355	1852	0.0030189347	0.0046871198	negative	negative
ETAA1	2	67477945	67491037	0.557	0.86	1853	0.0008939448	0.0010525843	negative	negative
C1D	2	68122839	68143634	0.41	0.499	1854	0.0009544941	0.0011832864	negative	negative
WDR92	2	68210784	68238160	0.17	0.03273	1855	0.0009443999	0.0010542557	negative	negative
PNO1	2	68238508	68256595	0.139	0.0097	1855	0.0010105114	0.0013218998	negative	negative
PPP3R1	2	68259492	68333155	0.09077	0.00803	1855	0.0011830106	0.0016452704	negative	negative
CNRIP1	2	68364806	68400687	0.00434	0.000889	1855	0.0009934377	0.0013378314	negative	negative
PLEK	2	68445825	68478089	0.000322	1.40E-005	1855	0.0031687187	0.0329633668	LC_secondary	HC_primary
FBXO48	2	68543008	68547894	7.40E-005	0.000158	1855	0.0008380128	0.0009093585	LC_secondary	HC_secondary
PROKR1	2	68726457	68736212	0.752	0.553	1856	0.000881403	0.0011173841	negative	negative
ARHGAP25	2	68815471	68907461	0.441	0.12273	1857	0.0012617538	0.001818374	negative	negative
BMP10	2	68946116	68952153	0.156	0.07952	1858	0.0009580425	0.0011803862	negative	negative
GKN2	2	69025867	69033606	0.22	0.207	1859	0.0008583518	0.0009484064	negative	negative
GKN1	2	69055208	69061616	0.14	0.03715	1860	0.0009045419	0.0009636035	negative	negative
ANTXR1	2	69093992	69329806	0.49	9.30E-005	1860	0.0009472447	0.0011870148	negative	negative
GFPT1	2	69405910	69467829	0.171	0.00154	1860	0.0009779644	0.0014230025	negative	negative
NFU1	2	69476756	69518257	0.283	0.00866	1860	0.0009225747	0.0010841271	negative	negative
AAK1	2	69538630	69724481	0.434	0.111	1861	0.0010097112	0.0013089163	negative	negative
ANXA4	2	69822630	69907100	0.882	0.03615	1862	0.0012963384	0.0018519341	negative	negative
GMCL1	2	69910321	69960231	0.216	0.0783	1863	0.0008993554	0.0011522952	negative	negative
MXD1	2	69995706	70023580	0.06995	0.139	1864	0.0014077956	0.002557506	negative	negative
ASPRV1	2	70040727	70042901	0.11139	0.127	1865	0.000855884	0.0011565618	negative	negative
PCBP1	2	70168204	70169836	0.624	0.396	1866	0.0010715482	0.0014404324	negative	negative
C2orf42	2	70230520	70271655	0.682	0.121	1867	0.000902957	0.0010291821	negative	negative
TIA1	2	70290079	70329283	0.738	0.14	1868	0.0010216946	0.0016433748	negative	negative
PCYOX1	2	70338734	70361821	0.693	0.09572	1869	0.0009226285	0.0011511419	negative	negative
SNRPG	2	70362009	70374373	0.782	0.219	1870	0.000985867	0.0011736103	negative	negative
FAM136A	2	70376611	70382724	0.826	0.249	1871	0.0008897058	0.0010722889	negative	negative
TGFA	2	70527924	70634613	0.924	0.6	1872	0.0013464093	0.0023446526	negative	negative
ADD2	2	70742770	70848837	0.684	0.613	1873	0.0009324744	0.0010934638	negative	negative
FIGLA	2	70857949	70871283	0.605	0.476	1874	0.0008800264	0.0009856513	negative	negative
CLEC4F	2	70889284	70901240	0.473	0.415	1875	0.0009133236	0.0010093029	negative	negative
CD207	2	70910854	70916461	0.514	0.342	1876	0.0010517494	0.00117983	negative	negative
VAX2	2	70981227	71014083	0.953	0.762	1877	0.000980827	0.001152417	negative	negative
ATP6V1B1	2	71016505	71046069	0.933	0.761	1878	0.0009811476	0.001186465	negative	negative
ANKRD53	2	71059082	71066137	0.923	0.792	1879	0.0010880049	0.0011122925	negative	negative
TEX261	2	71066575	71075509	0.872	0.822	1880	0.0009607287	0.0012672031	negative	negative
NAGK	2	71148915	71159279	0.513	0.682	1881	0.0010157158	0.0012543975	negative	negative
MCEE	2	71190313	71210902	0.364	0.857	1882	0.0008873604	0.0010526405	negative	negative
MPHOSPH10	2	71210951	71230738	0.132	0.799	1883	0.001016472	0.0011900801	negative	negative
PAIP2B	2	71263375	71307741	0.124	0.637	1884	0.0009544085	0.0012264293	negative	negative
[truncated: 13,523 more rows]
