# Supplementary material for: Heterogeneous Network Edge Prediction: A Data Integration Approach to Prioritize Disease-Associated Genes
Source: PLoS Comput Biol. 2015 Jul 9;11(7):e1004259. doi: 10.1371/journal.pcbi.1004259 (PMC4497619; doi:10.1371/journal.pcbi.1004259)
Supplement: S13 Data — PDF formatted versions of the figures. (ZIP) [file pcbi.1004259.s025.zip]

Archive with 31 entries (30 files):
- Fig1.pdf
- __MACOSX/
- __MACOSX/._Fig1.pdf
- Fig2.pdf
- __MACOSX/._Fig2.pdf
- Fig3.pdf
- __MACOSX/._Fig3.pdf
- Fig4.pdf
- __MACOSX/._Fig4.pdf
- Fig5.pdf
- __MACOSX/._Fig5.pdf
- Fig6.pdf
- __MACOSX/._Fig6.pdf
- Fig_S1.pdf
- __MACOSX/._Fig_S1.pdf
- Fig_S2.pdf
- __MACOSX/._Fig_S2.pdf
- Fig_S3.pdf
- __MACOSX/._Fig_S3.pdf
- Fig_S4.pdf
- __MACOSX/._Fig_S4.pdf
- Fig_S5.pdf
- __MACOSX/._Fig_S5.pdf
- Fig_S6.pdf
- __MACOSX/._Fig_S6.pdf
- Fig_S7.pdf
- __MACOSX/._Fig_S7.pdf
- Fig_S8.pdf
- __MACOSX/._Fig_S8.pdf
- Fig_S9.pdf
- __MACOSX/._Fig_S9.pdf
